# Supplementary material for: Programmable RNA Targeting Using CasRx in Flies
Source: CRISPR J. 2020 Jun 17;3(3):164–76. doi: 10.1089/crispr.2020.0018 (PMC7307691; doi:10.1089/crispr.2020.0018)
Supplement: Supplemental data [file Supp_TableS1.xlsx]

## Sheet: Table S1
SUPPLEMENTARY TABLE S1. PRIMERS USED FOR VECTOR CONSTRUCTION
Table S14. Primers used to generate the constructs in this study
	Construct	Description	Primer	Primer Sequence (5’ to 3’)	PCR Template
	OA-1050E	CasRx	1050E.C3	TACTAATTTTCCACATCTCTATTTTGACCCGCAGATTAATTAATGAGCCCCAAGAAGAA	pNLS-RfxCas13d-NLS-HA (pCasRx)
			1050E.C4	CAATTGATTTGTTATTTTAAAAACGATTCATTCTAGCTAGCTTAAGCGTAATCTGGAACA
	OA-1050R	dCasRx	1050E.C3	TACTAATTTTCCACATCTCTATTTTGACCCGCAGATTAATTAATGAGCCCCAAGAAGAA	pNLS-dRfxCas13d-NLS-HA (pdCasRx)
			1050E.C4	CAATTGATTTGTTATTTTAAAAACGATTCATTCTAGCTAGCTTAAGCGTAATCTGGAACA
	OA-1050L	UASt promoter	1041.C9	GCGGGTTCTCGACGGTCACGGCGGGCATGTCGACGCGGCCGCAACCAACAACACTAGTAG	pJFRC81
			1041.C11	CTGGCCTCCACCTTTCTCTTCTTCTTGGGGCTCATGTTTAAACCCAATTCCCTATTCAGA
		CasRx	1050L.C1	AATACAAGAAGAGAACTCTGAATAGGGAATTGGGTTTAAACATGAGCCCCAAGAAGAA	pCasRx
			1050E.C4	CAATTGATTTGTTATTTTAAAAACGATTCATTCTAGCTAGCTTAAGCGTAATCTGGAACA
	OA-1050S	UASt promoter	1041.C9	GCGGGTTCTCGACGGTCACGGCGGGCATGTCGACGCGGCCGCAACCAACAACACTAGTAG	pJFRC81
			1041.C11	CTGGCCTCCACCTTTCTCTTCTTCTTGGGGCTCATGTTTAAACCCAATTCCCTATTCAGA
		dCasRx	1050L.C1	AATACAAGAAGAGAACTCTGAATAGGGAATTGGGTTTAAACATGAGCCCCAAGAAGAA	pdCasRx
			1050E.C4	CAATTGATTTGTTATTTTAAAAACGATTCATTCTAGCTAGCTTAAGCGTAATCTGGAACA
	OA-1043	U6:3 promoter	1043.C1	GGGAATTGGGAATTGGGCAATATTTAAATGGCGGCGCGCCGAATTCTTTTTTGCTCACCT	Addgene plasmid #112688
			1043.C23	ACACTAGTGGATCTCTAGAGGTACCGTTGCGGCCGCAAAAAAGTTGTAATAGCCCCTCAAAACTGGACCTTCCACAACTGCAGCCGACGTTAAATTGAAA
	OA-1052B	Ubiq promoter	1052B.C1	GGGAATTGGGCAATATTTAAATGGCGGCTGCAGCGCGCAGATCGCCGAT	Addgene plasmid #112686
			1052B.C2	TTTCTTTATGTTTTTGGCGTCTTCCATCCTAGGTCTGCGGGTCAAAATAGAGATG
		T2A-eGFP	908A1	ATAAAGGCCAAGAAGGGCGGAAAGATCGCCGTGGAGGGCAGAGGAAGTCTTCTAACATGC	Addgene plasmid #112686
			908A2	TTGTTATTTTAAAAACGATTCATTCTAGGCGATCGCTTACTTGTACAGCTCGTCCATGCC
		Reversed Ubiq promoter	908A3	ACCGTGACCTACATCGTCGACACTAGTGGATCTCTAGACGCGCAGATCGCCGATG	Addgene plasmid #112686
			908A4	GGATCATAAACTTTCGAAGTCATGCGGCCGCTCTGCGGGTCAAAATAGAGATGT
Primers used to generate the constructs used in this study are listed, along with their respective sequences.
