# Supplementary material for: Programmable RNA Targeting Using CasRx in Flies
Source: CRISPR J. 2020 Jun 17;3(3):164–76. doi: 10.1089/crispr.2020.0018 (PMC7307691; doi:10.1089/crispr.2020.0018)
Supplement: Supplemental data [file Supp_TableS2.xlsx]

## Sheet: Table S2
SUPPLEMENTARY TABLE S2. TRANSGENIC FLY LINES USED IN THIS STUDY USED IN THIS STUDY
Stock Name	Name	Transgensis Marker	Target Gene	Promoter/3’ UTR	Genetic Status	Instegration Site, Chromsome	Addgene #	Bloomington Fly Stock #	Source
OA-1050E.2	Ubiq-CasRx	OpIE2-dsRed	N/A	dmelUbiquitin/p10UTR	Heterozygous-balanced (CyO)	attp40w (2nd chrom)	132416	84118	This study
OA-1050R	Ubiq-dCasRx	OpIE2-dsRed	N/A	dmelUbiquitin/p10UTR	Heterozygous-balanced (CyO)	attp40w (2nd chrom)	132417	84119	This study
OA-1050L	UASt-CasRx	OpIE2-dsRed	N/A	UASt/p10UTR	Homozygous	8621(2nd chrom)	132418	84121	This study
OA-1050S	UASt-dCasRx	OpIE2-dsRed	N/A	UASt/p10UTR	Homozygous	8621(2nd chrom)	132419	84120	This study
OA-1050G	U6-3:4-gRNA-w	w+	white	U6/U6 terminator	Homozygous	8622 (3rd chrom)	132420	84124	This study
OA-1050I	U6-3:4-gRNA-N	w+	notch	U6/U6 terminator	Homozygous	8622 (3rd chrom)	132421	84122	This study
OA-1050J	U6-3:4-gRNA-GFP; OpIE2-GFP	w+; OpIE2-GFP	GFP	U6/U6 terminator	Homozygous	8622 (3rd chrom)	133304	84986	This study
OA-1050Z4	U6-3:4-gRNA-y	w+	y	U6/U6 terminator	Homozygous	8622 (3rd chrom)	132425	84123	This study
29967	w[1118]; P{w[+mC]=GAL4-ninaE.GMR}3, P{w[+m*]=lexAop-2xhrGFP.nls}3b	w+	N/A	GMR-Gal4	Homozygous	Chr 3	N/A	29967	Gunter Merdes, University of Basel
44373	y[1] w[67c23]; P{w[+mC]=y-GAL4.G}3C	w+	N/A	y-Gal4	Homozygous	Chr 3	N/A	44373	Craig Hart, Louisiana State University
This list includes the corresponding Addgene vector number, the Bloomington Drosophila Stock Center stock number, and the components of each integrated construct.
