# Supplementary material for: Programmable RNA Targeting Using CasRx in Flies
Source: CRISPR J. 2020 Jun 17;3(3):164–76. doi: 10.1089/crispr.2020.0018 (PMC7307691; doi:10.1089/crispr.2020.0018)
Supplement: Supplemental data [file Supp_TableS3.xlsx]

## Sheet: Table S3
SUPPLEMENTARY TABLE S3. RAW WHOLE-TRANSCRIPTOME RNA-SEQUENCING EXPRESSION DATA
	ID	22065.CasRx_w_adults_Dmel_STAR	22066.dCasRx_w_adults_Dmel_STAR	22067.CasRx_N_larvae_Dmel_STAR	22068.dCasRx_N_larvae_Dmel_STAR	22069.CasRx_GFP_larvae_Dmel_STAR	22070.dCasRx_GFP_larvae_Dmel_STAR	22106.CasRx_y_embryos_Dmel_STAR	22107.dCasRx_y_embryos_Dmel_STAR	22225.CasRx_w_adultsR2_Dmel_STAR	22226.dCasRx_w_adultsR2_Dmel_STAR	22227.CasRx_N_larvaeR2_Dmel_STAR	22228.dCasRx_N_larvaeR2_Dmel_STAR	22229.CasRx_GFP_larvaeR2_Dmel_STAR	22230.dCasRx_GFP_larvaeR2_Dmel_STAR	22235.CasRx_y_embryosR2_Dmel_STAR	22236.dCasRx_y_embryosR2_Dmel_STAR	22240.CasRx_w_adultsR3_Dmel_STAR	22241.dCasRx_w_adultsR3_Dmel_STAR	22242.CasRx_N_larvaeR3_Dmel_STAR	22243.dCasRx_N_larvaeR3_Dmel_STAR	22244.CasRx_GFP_larvaeR3_Dmel_STAR	22245.dCasRx_GFP_larvaeR3_Dmel_STAR	22250.CasRx_y_embryosR3_Dmel_STAR	22251.dCasRx_y_embryosR3_Dmel_STAR
	CasRx	5672	6567	5868	7816	24539	12427.5	2911	1279	10173	4501	10644	8585	14178.5	15990.5	4261	2031	6559.5	4558	5971	6484	22727.5	14282	3740	2440
	FBgn0000003	66	86.5	96	86	57	82.5	40	50.5	62.5	55.5	56	38	39.5	72	57	29	43	18	26	46.5	38	38	35.5	29
	FBgn0000008	785	883.75	554	725.75	675.75	646	983.75	879.25	946.83	864	633.5	564.5	260	805	805	880	634	674.5	387.75	481	528.75	758.5	675.25	1005.5
	FBgn0000014	5.58	16.78	700	1403.83	1269.53	1080.75	2408.83	2277.7	9.45	9.58	1101.28	1216.42	1499.62	1145.53	2586.87	2617.17	9.67	15.15	812.75	854.54	1461.7	1085.53	1860.95	2753.82
	FBgn0000015	0	5.5	395.83	840	683	785	1023	1027	1	1.5	701.5	810	695.5	807.5	1181.5	1131.5	5	2.5	543.25	572	679	785.5	802	1208
	FBgn0000017	3619.5	3539	405	1049	1281	835	1420	2294.17	4022.5	3345	661	778	1687	928.5	1342	1666	2901.58	2846.78	465	455	1507	863.25	1169	1422
	FBgn0000018	111	76	115	129	200	150	76	80.5	122	87	134	153	206	131	76	93	82	95	123	136.5	197	146	85	110
	FBgn0000022	1	0	0	0	0	1	0	1	0	0	0	1	0	0	3	1	0	0	0	1	0	0	0	0
	FBgn0000024	6907	9784	627	1340	1589	1020	2679	2464	10669	8633	1020	962	2510	1323	2910	3279	7495	6400	654	839	2233	1218	2450	3282
	FBgn0000028	598.5	629	34	74	99	61	154	181	655	754	63	51	195	70	207	180	467	525	52	40	125	65	157	208
	FBgn0000032	282	317	441	515	457	406	550	663	410	309	492	556	441	456	601	650	313	266	321	383	452	439	496	610
	FBgn0000036	1833	2385	372	933	826.33	650	2004.5	1743	2827	2316	546	547	1426	787	2285.33	2316	1992.5	1480.67	323	407	1248	738	1643	2412
	FBgn0000037	2545.5	2634	221	624.5	719	467	1403.5	1351.5	2846	2426	384.5	372.5	1000	556	1363.5	1619	2156	2154.5	242	285.5	1062.5	547	1100.5	1675.5
	FBgn0000038	8953	11137.5	616	1103	1090	1039	2231	2205	10373.5	11851.5	780	713	1728.5	1037	2451	2553	7836.5	8240	588	694.5	1464	1041	2404	2750
	FBgn0000039	1000	1344.5	197	280.5	378	212	665	699.5	1243	1186	210.5	170	617.5	253.5	671.5	759.5	980	774.5	165.5	164	437	295	782	832.5
	FBgn0000042	17624.2	29910	49506.3	51558.7	55929.5	44533.4	39022.2	50022.2	29708.7	21068.2	54523.8	52974.3	49068.7	51094.5	47200.8	46120	22725.1	14768.2	40209	44507.2	55365.4	50855.7	43211.3	47107.7
	FBgn0000043	884.83	1151.33	2429.67	3861.67	2493.17	3576	3373	5235.5	1309.83	722.17	3043.67	4006.33	3616	3212	4129.67	4006.67	1166.33	580.67	2326.17	3430.33	2499.92	3467.67	3514.62	3736.5
	FBgn0000044	64040.5	94559	242257	312376	232933	252747	217569	242639	116180	88222.9	330103	384087	39511.5	309733	271375	311134	84130.2	54974.4	293894	328799	198136	321138	281445	367441
	FBgn0000045	1092.33	1408.17	30.5	32.5	67.83	45.83	43.42	61.92	1263.5	2399.83	51	42.5	62.67	67.5	60.25	60.58	3342.17	879.08	43.83	45.5	81.83	49.25	103.37	117.83
	FBgn0000046	5296.5	10487	4629.24	5323.07	9474.66	4603.58	8318.33	10290.6	10931.8	10268.4	9043.82	7698.91	2832.66	4837.32	13457.5	11044.3	11024.2	7195	7086.82	6325.4	8100.49	6004.82	14913.7	12350.8
	FBgn0000047	190.67	298	132.83	199.58	241.33	141.92	204.83	292.42	292.17	608.92	261	265.5	51	207.17	285.58	302.25	384.42	252.92	227.5	265.58	204.83	242.25	418.7	405.33
	FBgn0000052	3285.5	1230	688	1084	1602	956	1415.5	1176	1652.5	1044.5	947.5	1121	2595	881	1317	1251	685	4577.5	765	793	2172.5	947.75	1108.5	1512
	FBgn0000053	3966	1043.5	696.5	1288.5	866	1039	1714.75	1905.5	1907.5	1074.5	808	1225.5	942	845	1780.5	1712	834	5798	895.5	962	1069.5	1050.5	1475	2077
	FBgn0000055	22066.8	29418	11490.6	19638	3831	24349.2	10468.5	13364.2	33551.2	20815.2	13663.5	22033.6	598	14383.6	13063.5	13412.8	14493.5	36911.2	9892	21400	3236.5	18389.7	12936.6	17350.6
	FBgn0000056	21981.8	29227	11489.6	19636	3831	24348.2	10467.5	13360.2	33356.2	20679.2	13662.5	22030.6	598	14383.6	13055.5	13412.8	14386.5	36671.2	9891	21398	3236.5	18386.7	12935.6	17347.6
	FBgn0000057	664	618.5	303	400	466	369	301	361	646	646	369	404	418	347	314	391	511	611	317	337	443	392	403	375.5
	FBgn0000061	14	24	126	215	393	153	242	235	23	30	202	211	209	276	253	247	29	27	123	178	329	252	279	305
	FBgn0000063	58.5	55.5	35	60.5	75	58.5	25	40	57	78.5	45.5	67.5	112.5	55.5	40	37	47	67	37	62	85.5	70	36	46
	FBgn0000064	24367.5	31113.5	42220.5	47406.5	29270.5	42036.5	34947.5	39576	33807.5	30278.8	40764.5	54229.8	29061	45292.5	41043.5	44103.8	19221.5	22677.2	36008.5	46183.3	35212.5	46278.5	46196	50821
	FBgn0000071	21	13	73.5	108.5	190.5	80.5	63.5	160.5	45	13	74.5	117.5	267	94	255.5	96.5	60.5	20.5	82	104.5	183	102	104.5	106
	FBgn0000075	336	619	1439	1460	712	1428	102	160	1065	397	586	304	60	1648	127.5	78	855	239	235	394	97	1068	114.5	115
	FBgn0000077	224.5	215	133	112.5	263	106	123.5	127	242.5	209.5	125	122	341.5	115.5	135.5	109.5	177	177.5	112.5	119.5	275	124.75	153	145
	FBgn0000078	289	52	818	255.5	1832.75	270	1197	1416	118.5	106.5	868.25	255.75	6238	387.5	1371	1466.5	19.5	511.5	601.5	650.5	2200.42	471	1881.5	886.5
	FBgn0000079	269	46	1267	409.5	2553.25	403	1255	1546.75	82.5	90.5	1092.5	347.5	9374	599.5	1633.75	1456	17.5	604.5	832.5	866.5	3200.58	730	2480.5	917.5
	FBgn0000083	4120	3725	8623	9186.5	7192.5	7840	9614	10050.5	5417.5	3906.5	8422	7242	6398	8227.75	11451	11475	4023	3621	6591	6764.5	5674.25	8153	12716.5	13017.5
	FBgn0000084	2251.21	1808.54	99.85	56.24	54.81	81.47	65.2	61.82	2438.2	2125.65	63.56	64.9	67.09	59.4	92.71	56.16	1826.09	1744.61	43.55	59.9	43.5	115.29	57.35	55.31
	FBgn0000092	82	2157	30	49	137.5	102	58	66.5	1163.5	28	120	69	58	80.5	66	60.5	2456.5	580.5	70	87.5	161	96	68.5	85.5
	FBgn0000094	0	0	0	0	0	0	1	0	0	0	0	0	1	0	0	0	0	0	0	0	0	0	0	0
	FBgn0000097	1007.5	1839.5	437.5	875	1306.5	717	1706.5	1753	2326.5	1003.5	828.5	1050	1410.33	885	1722	1640	1867	1105	601	740	1288	808.5	1164	1732.5
	FBgn0000100	13653	10325	58779.8	48661	38779	46666	33201	34832	12768	13400	49023	46790	26506.8	48668	38021	37064	7562	16079	39676	47321.8	39073	50343	47692	45422.5
	FBgn0000108	20887.5	21490.5	1660	3899	4589	2896	6128.33	5437	25947.5	20750	2868	2890	8184.5	4062	6925.5	7640	18807.5	15894.8	1848	2112	7187	3587	5528	7556
	FBgn0000109	237	212	928	813	496	758	557	626	218	165	579	584	287	599	600	591	180	202	586	667	515	643	768	697
	FBgn0000114	1828	2653	204	340.5	490.5	300	775.5	793	3378.5	1758	349.5	349.5	632	353.5	968.5	770	2403	1586	258	315	587	410.5	668	840
	FBgn0000115	473	500.5	1291.5	1099.5	906.5	1036	344	448	525.5	352	900	983	802	938.5	427.5	385	318	337	738	816	875.5	972	427.5	422.5
	FBgn0000116	34678.5	29488.5	35946	34273.5	14178	29742	13925.5	15349.5	30944.5	47614	36721	50798.5	6798	32629.5	18985.5	19422.5	20359.5	22886	37477.3	49833	15401	39490	25637	22778.5
	FBgn0000117	8312.5	9839.5	3400.5	4664.5	6044.5	4072.5	8257	16239.5	10958.1	9007.25	4064	4294.5	7103	4732	9510	11212	8137	7084.5	3077	3637.25	6306	4891.5	7976	8373
	FBgn0000119	922	1258	265	610	909	525	832	883.7	1607	913	614	745	683	588	799	879	1291	815	568	479	975	644	683	909
	FBgn0000120	72237	81018	205	214	305	219	327	296	63295	101601	206	158	385	157	364	408	49169	105669	169	146	377	173	453	476
	FBgn0000121	85040	83847	38	35	54	21	41	44	67032.5	148989	36	83	68	47	81	76	57839.5	192391	19	44	50	25	65	89
	FBgn0000137	2	0	28	85	34	62	43	67	1	1	46	99	34	55	49	61	1	4	37	69	31	64	50	68
	FBgn0000139	495	529.5	351	467.5	1418.5	448	534	1276	544	552	498	503	1596	437.5	703.5	838	408	563.5	402	468.5	1457.5	589	805.5	576
	FBgn0000140	8.92	11.5	69.25	171	81	161.75	120.25	275	19	16.5	88	213	271	144	169	183	6.25	14	92.25	162.25	72	195	116	104.5
	FBgn0000146	20.5	24	40	39.5	51	81	73.5	192	17	23	51.5	33	210.5	42.5	117.5	89.5	13	16	60.5	40	40	48	106	69
	FBgn0000147	34.5	33	35	45	36.5	43	41	67.5	35.5	31.5	36	45	95	43	59.5	37.5	17	43	35.5	51.5	30.5	40.5	33.5	27
	FBgn0000150	6573.5	4567	41654.5	26286	8241.5	25829	3989.5	4938	5848.5	5849.5	19742.5	22436	5295	23701.5	4946	3916	2790	5755	17916.5	22734.5	8512.5	24460	5582	4983.5
	FBgn0000152	278	428	219	267	322.5	221.5	101	105.75	597.5	275.5	305	276.5	316.5	244	150	143	327.5	258	255.5	257.5	287.5	272	173.5	149.5
	FBgn0000153	356.5	996	9.5	10	14	15.5	39	12.5	587.5	343.5	25.5	18	12.5	24	40	16	1064	481	9	4	4.5	12.5	21	12.5
	FBgn0000157	526	657	91	194	173	152	253	268	840	789	126	131	185	171	239	273.5	703	583	74	105	194	190	323	372
	FBgn0000158	2	1	22.5	9.5	15.5	27	33	50.5	3.5	2	12	20.5	35	19	52	34	1	1	17.5	19	10	21	44	23
	FBgn0000163	1377.09	1753.2	332.97	597.29	1219.95	542.29	599.63	753.42	2284.66	1412.37	593.42	675.5	1173.67	631.27	642.37	624.73	1747.25	1272.5	446.5	369.29	1082.07	555.52	479.92	603.16
	FBgn0000166	5.67	5.33	1	5	9	3.73	177.57	405.83	8.5	3.67	5.67	6	544.83	4.67	162.83	211.83	6.67	6.33	6	6.33	7.67	2.67	185.23	45
	FBgn0000173	3320.92	4513.4	2001.11	2115.42	2460.89	1871.31	1369.19	1669.67	4667.11	4321.44	2110	2264.11	2777.61	2019.44	1702.5	1508.78	3493.36	3263.83	1532.11	1786.33	2467.89	2071.11	1528.61	1531.83
	FBgn0000179	649	737	109	279	245	203	415	384.5	773.25	764	171	240	317	251	401	459	661	611	127	163	335	251	342	540
	FBgn0000180	224.42	277.83	21.83	55.33	45.14	47.9	64.2	56.42	341.25	210.8	29	59.25	54.53	55.67	64.25	77.03	272.31	166.08	32.37	39.5	52.08	57.92	44.67	75.25
	FBgn0000181	6649	5981.33	19363	18522	22833.5	16289	12504	12918	7051	6488	19374.5	17984	21138	17585.8	14841.8	15537	4544	6765	16095.3	17680	21726	17387	15029	15927
	FBgn0000182	0.5	0.5	0	0.5	1	0.5	62.5	93	0.5	1	1.5	2	6	2	146	12.5	1	0.5	0	1.5	1.5	1.5	9	1.5
	FBgn0000183	2118	3014	893	1448	1405	1145	1487	1657	3283.5	2479	1504	1577	1960	1534	1639	1714	2205	2248	989	1263	1454	1518	1480	1655
	FBgn0000206	4509	7424	13	18	27	12	51	44	7083	7334	14	16	62	21	48	43	5055	4756	11	16	37	18	53	70
	FBgn0000212	2010	2085	877	1999	2005.5	1537	2742	8353	2578	1689.5	1237	2051	2197.5	1672	2590	5282	1788	1847	1046	1121	2056	1769	2661	1614
	FBgn0000216	3	1	4	7	4	8	6	10	0	2	1	7	6	5	6	19	1	1	2	7	2	6	1	4
	FBgn0000221	71	77	96	133	128	98	64	98	91	90	101	111	180	108	94	85	81	84	83	116	189	96	100	96
	FBgn0000227	0	0	0	0	0	0	0	0	0	0	0	0	0	0	1	0	0	0	0	0	0	0	0	0
	FBgn0000228	1186	1396	241	418	795	355	592	902	1657	1266	471	437.5	1439	466.5	753	706	1180	1258	309	316	989	413	617	645
	FBgn0000229	2063	2779	728	1068	1190	856	901	877	2891	2889	996	982	1272	946	1084	1035	2056	1754	693	848	1107	950	990	1077
	FBgn0000233	48.33	61.53	14.33	46.83	44.53	33.5	49.67	70	57.2	53.53	19	31	52.67	27.33	59.17	62.43	40.25	50	11.25	19	46.33	43.5	50.31	75.65
	FBgn0000239	1882	1792	1182.5	1566.75	1774.25	1342.5	1376	1637.5	2247	1536	1522	1592	2673	1449.5	1232.5	1366	1472.25	1742	1314	1410	1935.5	1490	1326	1553.25
	FBgn0000241	263.5	1315	76.5	88	71.5	98.5	47.5	84.5	996.5	1053	94.33	116	81	110	90.5	49.5	837.17	651.5	74	91.5	66.5	105	56.5	61.5
	FBgn0000244	1772	1529	1699	2207	3872	1992	4490	4988	1761	2159	2697	2238	3021	2427	5494	6040	1187	1826	1973	2053	3942	2428	5175	6270
	FBgn0000246	163.5	141	42.5	77	121	81	70	163	228	140	61.5	77.5	232.5	87.5	110	78	125	93.5	43.5	55.5	134.5	89.5	90	81.5
	FBgn0000247	1758	1908.5	417	847	1462.5	683.5	866.5	956.5	2178.5	1888.5	753.5	885	957.5	822.5	1044.5	1012	1531.5	1887.5	510.5	474	1403.5	764	760	1118
	FBgn0000250	3259.5	3708	2767.5	3813	4910	3292	4200	5716.5	4398.5	3101	3536.5	3206	5716	3419	4586	5083	3924	2768.5	3025	3104	5053	3658.5	4317.5	5291
	FBgn0000251	9	8	508	575	1244	533	686	798	7	7	872	660.5	930	569	804	750	6	9	572	519	1317	579	826	729
	FBgn0000253	73739.5	119848	16604.5	22031.2	17866.5	17605.4	26757.8	29182.9	122581	107593	20637.2	19300.4	23064.7	21743	34879.7	34843.3	73578.1	65462.5	14050.8	17183.4	20229.2	20483.6	29147.4	32880.6
	FBgn0000256	1975	2411	224	308	599	343	449	502	2354	2321	413	436	501	379	602	561	1781	2107	323	303	754	437	552	547
	FBgn0000257	634	686	236	335	428	288	244	258	649.5	645	327	331	470	374	270	255.5	534	577.5	277	302	494	393	312	328
	FBgn0000259	2481	2943	2449	3855	2844	3052.5	2070	2075	3626	2884	3345.5	3564	2970	3648	2494	2418	2371	2311	2326	2776	3059	3457	2109	2690
	FBgn0000261	3006	4646	2377	1724	8459	1555	649	778	7413	2330	2620	1987	3566	1607	922	759	6968	2718	1820	2112	8203	1811	1105	797
	FBgn0000273	8935.5	11316.8	3593.75	6843	5952.25	5477.25	7266.25	7804	12929	10739.8	7167.25	7329.5	6337.25	7088.25	8388.33	9776.33	8748	7983.5	4519.5	5953.25	6553.75	6943.25	7147.75	9876.75
	FBgn0000274	0	0	0	0	0.5	0	1	4	0	1	0	2	5	1	6	1	0	0	0	0	1	0	3	3
	FBgn0000276	8	3	36	12	4	8	0	1	1	2	230.5	9	16.25	3	0	0	7	281	110.5	8	16	8.5	0.5	0
	FBgn0000277	1	0	12	5	1	1	0	0	0	0	85.5	3	7.75	1	0	0	0	96	34.5	0	5	1.5	0.5	0
	FBgn0000278	3	1	7	1	0	3	0	1	0	0	50	0	0	0	0	0	4	6	48	1	0	2	1	1
	FBgn0000279	4	2	216	32	11	7	2	4	0	2	650	23	38	10	8	1	4	30	629	25	22	14	0	2
	FBgn0000280	0	0	0	0	0	0	0	0	0	0	0	0	0	0	0	0	0	0	0	0	0	0	0	0
	FBgn0000281	0	4	16	1	2	0	2	3	4	7	8	0	2	0	4	7	3	2	16	0	2	0	2	1
	FBgn0000283	1751	1824	965.5	1763	1761.5	1482	2206.5	4035	2137	1523	1547.25	1889	3665.5	1824	2228.5	3132	1469	1695.5	1329.83	1547	2051.5	1875.5	2000	1869.5
	FBgn0000286	1727	1696	445	693	1384	614	687.2	623	2002	1817	725	821.33	1245	738	764	802	1268	1673	610.5	645	1412	787	721	840
	FBgn0000287	576	717.5	219	465	533	354	725	783.5	585	681	216	371	635	373	747	770	460	644	219	216	634	392	659	832
	FBgn0000289	3797	4382	1161	2219	2526	1894	2265	2655.25	4813.5	3901	1642	1932	3389	1910	2390	2674	3656	3530	1346	1515	2645	2065	2121	2821.5
	FBgn0000299	7418	5410	51753.8	69780	16316.5	71847	40658	42931.2	10584	4222	61912	75365	4150	72537	42009.5	48197.5	6604	3469	55733	45876	18675.2	66361.8	35467.2	50139.5
	FBgn0000303	3456.5	4551.25	437.5	746	699.25	619.75	1644.75	1670	4516	3576.25	557	536.75	1136.25	687.5	1690.25	1898.75	3688.58	2503	414.25	494.5	994.5	716.5	1676	2124.75
	FBgn0000307	1934	2234.25	498	1100	1475.75	913.75	1456.5	1927.25	2913.25	1820.25	946.5	1034	2538	1115	1549	1671.83	1940.5	1748.5	736.5	780	1820	1108.5	1255	1603.5
	FBgn0000308	6594	6895	12779	14226	11982.2	11097	6544	8665	7311	8032	12840	13060	13590	13407	8977.5	8057	5239.5	6388	10447	12301.5	12824.8	13864	8040	8163
	FBgn0000316	679	716.83	667.67	804.5	668.17	762	846.17	1396.33	918.33	612.17	724.17	938.83	1020.17	742.83	910.67	901.17	640.5	663.5	677.67	755.67	737	859.17	761.33	742.83
	FBgn0000317	798	967	621	1608	1155	1020	1001	2404	1194	917	843	965	839	1328	967	1535	866	826	478	701	719	1376	818	765
	FBgn0000318	1594.5	962	2182.5	1572.5	4275.5	1555	855.5	958	1591	1026	1645.5	1600	3291	1414	941	912	1110.5	799	1408.5	1451	4356	1424.75	1154	1063
	FBgn0000319	7452	9666.5	3581	6190	6188.75	4776	4575	7835	11426	7222	4981	6070	5464	5781	5650	6058	8266	6705	3708	4053.25	6046	5671	4650	5009
	FBgn0000320	983	1793	68	134	96	101	164	155	1321	1762	79	118	87	97	149	167.5	1077	1383	78	61	93	122	139	185
	FBgn0000326	394	356	551	514	1106	575	233	395	500	356	545	572	753	514	318	253	245	279	442	543	1052	575	336	258
	FBgn0000330	536	646	647	634	474	535	315	418	628	519	470	544	549	503	357	333	522	455	366	397.25	439	533	423	355
	FBgn0000337	5	8	141.5	96.5	111.5	109.5	75.5	53.5	6.5	8.33	192.5	118.5	48	85	103	74	5	3.5	128	87.5	134	93.5	123.5	73.5
	FBgn0000339	567	743	772	643	642.5	639.5	571	887	774.5	694.5	765.5	706.5	732	679	740	609	554.5	540	582	627.5	628	615	548	526.5
	FBgn0000346	9077.5	11470.5	484	769	537	731	1394	1322	10208	10089	580.5	577	817	690	1351	1569	8459.5	6840.5	429.5	546	744.5	728	1490	1864
	FBgn0000351	14	14	23	23	10.67	28	19	18	14.67	10.33	17.33	22	12.67	16.33	43.33	8	16	12.33	18	21.67	12.33	20	8	15.33
	FBgn0000352	900	1101	269	530	495	434	790	980	1198	909	436	505	1096	488	820	766	905	743	321	356	580	503	629	793
	FBgn0000355	0	0	84	53	8	45	1	7	2	0	44	22	0	53	1	0	0	0	16	35	0	26	12	2
	FBgn0000356	0	0	0	1	0	0	1	1	0	0	1	0	0	2	0	1	0	0	0	1	0	0	1	1
	FBgn0000357	24	28	9	8	6	11	4	5	20	20	7	7	11	20	4.5	4	16	31	5	11	10	24	18	16
	FBgn0000358	8	11	0	0	0	0	0	0	13	3	0	0	0	0	0	0	18	0	0	0	0	0	7	1
	FBgn0000359	1	0	0	0	0	0	0	0	0	0	0	0	0	0	2	0	0	1	0	0	0	1	10	3
	FBgn0000360	1	1	2	0	1	0	5	2	1	1	0	0	0	0	4	1	3	2	0	0	0	0	12	5
	FBgn0000370	14127.8	15384.5	7556	9286.5	12651	7407	7372.5	8875.5	17907.8	18086.8	10215.5	9634	11427.5	9411.5	9480.5	8896	11209.5	13077.8	6981.5	8672	11391	9181	8320.5	8784
	FBgn0000376	643.5	609	183.5	326.5	778.5	285.5	644.5	999	687.5	579	295	308	1482.25	302	566	643.5	534	567	260	236.5	889.5	331.5	568.5	575
	FBgn0000377	629	636.5	613	681	830	637	607	1264	667	521	564	652	1103	604	787	754.5	521	563	467	585	925	650	784	763
	FBgn0000382	8948	11954.5	728	1373	2914	1178	2320.5	2425	13086.2	10678	1436	1254	4594	1382	2999	2947	9633	9465.5	874.5	875	3695	1309	2299	2815.5
	FBgn0000384	694	844	400.5	551.5	697.5	472	761	989.5	998.5	768	572.17	511	1318	553.5	833.5	847.5	681	722	361.5	435	749	465.5	711.5	854
	FBgn0000392	102	119	400.5	389	148.17	339	151.5	212	155.17	106.83	306.33	358.5	291.67	291.33	244.33	131	81	93.83	257.5	304.17	148.83	300.5	156	138.33
	FBgn0000394	720.5	892	514	621.5	601	621	579.5	518	1280	779.5	651	588.5	470	574.5	560	606.5	877	721.5	502.5	562	502	684.5	629	690
	FBgn0000395	1352	855	261	547	1479	428	898	900	1451	542	472	499	1751	482	932	1068	1058	456	415	378	1743	455	871	1093
	FBgn0000404	91	44	254.5	505	181	459	790	2082	71	40	325	639	1669	403	970	799	43	31	289	475	165	472	667	396
	FBgn0000405	22	9	86	174	69	149	1565	6489	50	17	125	199	7274	151	2502	2156	22	14	94	158	61	159	1669	873
	FBgn0000406	7558.5	2508	4361	4900	5360.5	4330	2583.5	2862.5	5860.5	3301	3135	4896	2726.5	3627	3139.5	3175.5	1267.5	8762.5	3487.5	6340.5	5323	4324	5244.58	2218.5
	FBgn0000411	476	636	208	353	322	261	493	503	523	515	232	241	312	266	543	542	465	359	185	199	290	285	625	668
	FBgn0000412	1856	1826	1881	2382	1662	2219	1235	2583	1966	1753	1769	2442	2539	2052	1817	1618	1413	1437	1606	1954	1821	2278	1503	1552
	FBgn0000414	4958.5	6465	453	1127	1955	919	1504	2053	7016	5944	755	1018	1541	1059	1649	2027	4971	4906	590	465	2252	1016	1535	1790
	FBgn0000416	12955.5	23127.5	3319	3844.5	10053	3615.5	2478	3068	20741	11082.5	5361.5	4313	9192	3965	4839.5	3030.5	19513.5	18104	3716.5	3398.5	11015.5	4046.5	3306	3070.5
	FBgn0000422	4610	5194.5	1559.5	1466	711	1544.5	1402.5	1397.5	4059.5	5367	2067	509.5	552	1468.5	1663.5	1450.5	3349.5	4545.5	1208	931	491	1068	1548	1704.5
	FBgn0000426	77	72.33	690	525	316	491.33	100	192.33	83.33	66.33	348	436.33	346	437	134	86	44	60	365.33	417.67	325	404	112	109
	FBgn0000427	2	0	6	4	2.25	5	5	8	0	0.5	8	9	1	13	9	10	1	2	1	0	2.5	7	5	6
	FBgn0000439	562	610	69	132.5	112	138	217	164	1002	651	100	91	132	120	194	215	713	560	88	87	139	125	185.5	242
	FBgn0000442	48	235	170.5	181	189.5	184	185	267	91.5	152	233.5	238	145	207.5	254.5	278	98.5	113.5	147	176	214.5	223.5	240	295
	FBgn0000447	522	484.5	1248	1362	914	1292	309	427.5	508.5	511	1072	1233	1034.5	1217.5	390	397.5	352.5	561	975	1336	984	1415	410	472.5
	FBgn0000448	1652.58	1861.38	518.16	1099.41	604.32	512.89	288.08	290.97	2241.92	2012.53	444.43	572.32	260.77	916.76	358.68	363.04	1403.51	1355.69	131.75	442.87	208.39	781.01	259.82	361.7
	FBgn0000449	89.5	127	28.5	38.5	38.5	33	32.5	35.5	135	136.5	30.5	44	49.5	25.5	43.5	42.5	101	93	23.5	28.5	42	34.5	47	46.5
	FBgn0000451	117	142	13349.5	17967	13408	14015	180	1004	229	129	6819	3498	414.5	22941.8	320	284	211	64	2592	4284.2	661	13650	369	233
	FBgn0000454	8942	2857	3420	2940	2992	2642	464	657	6579	1936	3123	3220	1584	2620	695	587	4783	2266	2640	3068	2874	3020	699	511
	FBgn0000455	676	907.5	773	665	1060.5	676.5	468.5	534.5	866.5	637.5	715	674	984.5	591.5	541.5	533	665.5	554.5	592.5	696.75	1139.5	661	618	546
	FBgn0000459	374	343.5	101	215	223	158	418	415	505	399	137.5	147	367.5	211	470	539	271	242	129	145.5	320	199	404	543
	FBgn0000463	288	534	143	398	212	285	228	342	845	327	239	336	567	335	247	271	681	362	151	225	135	375	165	228
	FBgn0000464	3424.5	4089.5	397.5	931.5	1095.5	789	1648.5	1649.5	4306.5	3670.5	546.5	655.5	1112	913	1676.5	1848	3294	3370.5	393.5	443	1378	811.5	1366.5	1907.5
	FBgn0000473	422	777	27	71	90	54	603	577	631	820	168	86	23	58	595.5	653	721	619	118	86	57	62	596.5	762
	FBgn0000477	732	573	2496	1539	460	1422	728	866	672	530	1472	1406	246	1651	826	886	347	538	1219	1567	602	1601	756	895
	FBgn0000479	4659.5	5734.58	1506	2921	3061.67	2131	3168.83	3011.67	7723.5	6398.5	2715.25	2867	3604	3101	4261.29	4402.17	5372.58	4320.25	1832	2137	3907.25	3091	3651.17	4212.45
	FBgn0000482	476.67	594.83	261.67	342.5	471.33	325.83	430.33	579.5	582	529.33	321.83	362.67	579	341.67	437.83	483	429.5	503.67	266.17	292.67	548	384.83	428.5	443
	FBgn0000489	1607	3195	730	917	805	701	741	917	2485	2271	1200	1035	919	833	1275	1323	2257	2419	928.5	945	1034	965	1355	1215
	FBgn0000490	609	518	344	493	596	460	553	473	744	521	469	420	478	502	589	646	611	427	316	327	566	446	465	643
	FBgn0000492	166	111	95	205	180.5	176	305	313.5	119	94	124	152	222.5	155	315	302	89	141	114	126	194	187	312	386.25
	FBgn0000499	969	1071.79	284.33	442	600.5	351	549.08	1001	1021.83	865	392.83	440.2	956.25	386.25	567.58	590	804.75	800.33	317.5	315.5	635.25	487.58	570.14	629.25
	FBgn0000500	772	473	86	64	63	64	40	40	472	747	68	48	129	46	52	61	259	756	29	34	76	49	63	82
	FBgn0000504	722.5	822	22	24.5	19.5	28.5	31	24.5	708.5	796	25.5	39.5	20	38	42.5	39.5	491	613	28.5	21	20.5	29	27	36.5
	FBgn0000520	283	275	201.5	220	403	184.5	209	269	264	252.5	204	227	435.25	210	262.5	262	233	305	182	185	412	227	266	293
	FBgn0000524	245.5	344.5	160	292	302	250	262	228.17	413	256.5	268	329	298	308	297	228.5	272.5	281	195	232	287.5	252	195	253
	FBgn0000527	500	3955	208	304	57	377	272	259	2880	734	257	163	36	437	267	273	3823	1583	291	344	52	250	240	343
	FBgn0000529	141	197	7	7	18	11	20	15	166	163	6	3	23	9	23	15	128	157	6	7	25	15	27	17
	FBgn0000533	158	88	685	810	657	742	536	641	318	143	890	599	331	659	544	564	91	111	634	684.5	516.5	898	688	718
	FBgn0000535	2456.5	3290	145	431	588	317	812	767	3389	4031	242	258	809	416	977	1062	2191	3252	157	152	754	355	689	1100
	FBgn0000536	2246	2297	1371	1863	2224	1742.5	2605	2536	2940	2830	1772	1598	2371	1985	2704	2867	1622	2908	1336	1423	2487	1785	2710	2954
	FBgn0000541	3678	4519	1239	2770	3296	2194	3929	4877	5645	3834	2375	2697	4465	2913	3768.5	4255	3749	3581	1570	2070	3834.25	2719	2898	3945.75
	FBgn0000542	378.39	899.54	533.5	1133.83	961.8	938.09	1452.87	1437.48	1200.35	411.39	669.31	917.53	411.67	927.5	1352.02	1470.08	888.37	353.32	444.08	442.17	754.16	828.33	995.17	1638.12
	FBgn0000543	690	765.5	365.5	474	668.5	370.5	533	929.5	793.5	555	351	411.5	966	356	542.5	762.5	654	676	352.5	377	679	447.5	659	646.5
	FBgn0000546	1812	1912	695	1108	1302	1034	931	956	2371.5	1725	1030	750	1337	1143	1050	1079	1718	1531	396	535	1256	913	703	952
	FBgn0000547	1915.5	3120.17	697	1689	1704.48	1250.5	2335	2948.5	3927.5	2456.5	1067.5	1510.5	1973	1513.5	2452	2780.5	2976.67	1921.83	801.5	893	1629	1400	2005	2579.5
	FBgn0000551	7	14	788	639	210	742	183.5	167	11	9	598	214	8	745	238	136	6	7	215	321	5	382	141	190
	FBgn0000552	4	7	0	1	0	1	0	5	2	3	3	1	1	2	2	7	4	2	0	1	6	1	9	2
	FBgn0000557	20520.5	16516.2	938.5	1477.5	1467	1607.5	163	188.5	16133.5	23229.8	1085	1128.5	3038.5	1623	225.5	168.5	10278.5	21830.8	829	1013.5	2164.5	1798.5	307.75	295.5
	FBgn0000559	45203	45985	82780	105221	100294	94396	71906	102238	58892	43471	108286	110869	87132	105446	87496	88494	37228	51669	86977	95714	100574	108477	83777	92053
	FBgn0000560	4	22	1	8	1	5	4	2	29	5	2	11	1	4	3	3	22	10	0	6	1	5	0	2
	FBgn0000562	1841	2410	1060	1517	3060	1269	1179	1230	2330.5	2334	1603	1540	2154.75	1546	1412	1311	1870	2062	1050	1169.5	2904	1621	1478	1481
	FBgn0000564	143	254	41	57	22	40	64	101	240	55	33	34	49	33	72	108	179	59	40	64	26	43	88	94
	FBgn0000565	2045	1157	864	1072	232.5	1329	985	751.5	909	999.5	1694	2965	121.5	1850.5	1161.5	752	887	750	1600	1327	207.5	2108	1362.5	1524
	FBgn0000566	539	433	3365	3395	1412	2920	1134	1725	538	426	2875	3889	1364	2911	1502	1211	310	711	2743	2900	1408	3133	1194	1309
	FBgn0000567	1119.33	3024.33	1185	1549	835.75	1716.5	379.75	287.5	3207.5	1204	1398	806	222.08	2128.25	499.75	232.5	2738.75	1301	210	366	361.5	816.75	117.83	230.75
	FBgn0000568	4887	4942	1815.25	4039	5426	3993.5	6879	5944.75	5534	4582.83	3218	2578.5	4592.08	4369.5	5896	6656	4151	4372.5	1780.25	2042	5206	3715.25	4000.25	6735.33
	FBgn0000575	3265	4126	1366	2166	2152	1711	3158	2895	4484	3994	1980	1625	2884	2381	3503.5	3337	3413	3063	1058	1431	2163	1950	2900	3624
	FBgn0000576	65	119	97	177	153	163	252	216	159	103	112	146	84	171	225	237	117.5	96	113	115	127.5	178	240	286
	FBgn0000577	62	130	74	135	108.5	113.5	234	250.5	92	121	106	94	134	121	269	248	72	72.5	77	96	147.5	150	288.5	336
	FBgn0000578	1320.67	1896	511	1041	1106	897	1685	1782	2355.5	1489	917	871	1741	1109	1919	2002	1869	1194.67	564	637	1255	1029	1380	1989.5
	FBgn0000579	16122.5	19495	34134.5	30743	22268.5	28149	15943.5	16695	21389.5	19970	30489	35477	14545	30100.2	19052	18841.2	13950.5	13884.5	27052.5	32781.5	22098.5	31809	22491	22487.5
	FBgn0000581	2406.75	2625	735	1739.5	2354	1177	2113	2176	3337	2186	1159	1563	2213	1546	2012	2431	2456	2407	851	935	2697	1374	1478	2325
	FBgn0000588	130	319	84	167	127	161	89	107	212	292	105	164	146	130	101	80	173	227	101	152	129	151	75	109
	FBgn0000591	1	0	2	6	1	11	12	12	0	0	2	7	4	8	14	11	1	0	3	13	2	5	4	6
	FBgn0000592	3328.17	1287.5	1476.5	1155.5	230.83	1289.5	110	129	2232.5	3734	1074.5	1296	28.33	847	113	141	614.5	4088	935	818	329	825.5	128	133.5
	FBgn0000594	37.17	25	8.5	14.5	19.33	16.5	9.5	8	22	25	11	13	23.83	16.5	8	5.5	23	24	5	10	17.5	15	6.5	8
	FBgn0000606	1	5	15	38	38	27	71	80	3.5	0	13.5	22.5	35.5	32	71.5	57	3	4.5	17	14	33	38	77.5	85.5
	FBgn0000611	3214	3787	1360	2149	2065	1814	2877	2912	4360	3287	2066	2176	2734	2198	3163	3222	3082	2717	1485	1825	2050	2216	2781	3510
	FBgn0000615	33	20.5	141	135.5	204.5	83	61	106	28	13	136.5	143	135	114	99.5	20.5	14	37.5	80	116	189	112	30	12.5
	FBgn0000617	197.5	214.5	341.5	390.5	294.5	316.5	205.5	356	215	170	284.5	334.5	382	358.5	224.5	194.5	168.5	149.5	265.5	303	277.5	345.5	232	229
	FBgn0000618	67	89	176.5	130	184.5	149	67	107	97	89	95	119	186	115.5	96	52	60	56	88.5	92.5	158	117	78.5	75
	FBgn0000625	246.75	312	67.5	209	181	141	213	193.75	312.25	325.5	103	116	143.5	120	208	200.5	245	252.5	131	94.12	249	147.5	233	287.7
	FBgn0000629	544	537	446.5	574	630	536.5	475	486.5	612.5	505	545.5	598.5	759	504.5	570	568	455.75	421.5	446	563	811.5	614.5	569	667
	FBgn0000633	1684	2270	210	527.5	595	415.61	1063	1030	2360	2059	309	325.2	953.45	491.33	1177.25	1295	1648.5	1546.25	208	246.25	816.5	422.25	917.33	1262
	FBgn0000635	2541	3147	1084	2181	2148	1785	2885	2837.5	4447	2656	1907	2199	2026	2102	3469	3612	3430	2252	1490	1744	2582.5	2147	2900	3604
	FBgn0000636	1615	2507	1540	2744	2651	2173	1789	2074	3268.2	2003	1893	2137	1464	2632	2845	2231	2531	1488	1336	1756	1793	2454	1954	2365
	FBgn0000639	182	136	0	4	0	0	2	5	65	65	2	1	0	0	10	0	39	12	0	0	1	0	0	0
	FBgn0000640	63.5	51.5	2	4	6	4	1	1	23	44.5	3	2	2	5	3	2	35	7	1	4	6	6	2	5
	FBgn0000644	14	10	7	15	164	25	11	14	22	12	11	8	354.5	28	7	7	11	11	5	12	220.5	16	13	9
	FBgn0000658	199	545	452	797	494	783	802	795	762	244	623	733	230	792	721	774	593	148	441	455	458	804	706	947
	FBgn0000659	584	672	413	805	1025	676	981	1011	681	636	729	799	1078	803	1149	1177	509.5	552	502	631	1127	851	990	1141
	FBgn0000662	2010	1908.5	914.5	1479	1857	1172	1742.83	1908	2210	1927	1219.83	1312.5	2552.7	1271	1763	1964	1640.5	1794.5	947.08	1195	2028.75	1357.5	1690	2043.5
	FBgn0000667	7349.83	10490.3	14088.8	20769	19266	15179.2	15626.5	17840.5	11498.2	10717	22738.9	26986	5882.67	20434.5	20073.5	21996.2	8033.33	7191.17	21954.9	25509.3	17534.7	23476	19394.3	25683.2
	FBgn0000709	1121	1175	515	823	1257	742	763	759	1457	941	809	931	1194	841	767.25	874	1068	929	597	643	1339	864	680	946
	FBgn0000711	5021.83	7659.17	892.14	1345	1619.5	1008	1684.5	1945.33	6519.83	7508.17	1295.5	1263	1865	1318.33	2187	2216	6428.33	5760.25	961.67	1242	1692.5	1441.33	1986.5	2215
	FBgn0000715	293	226	198	215	180	175	150	121	233	199	115	88	295	122	168	153	156	188	88	92	222	149	211	212
	FBgn0000719	1044	1162	442	670	947	476	791	831	1831	1114	594	551	1434	607	899	1052	1173	986	348	428	977	519	806	1056
	FBgn0000721	2788	2736	2213	3285	3339	2791.75	3873	6116	3976	2451	3091.25	3141.75	3019	3215	3820	4105	2667	2571	2455.5	2465.25	2944	2943.25	3422	4090
	FBgn0000723	2385.5	3787	629	944.5	1785.5	842.5	1175	1386	3360	2808.25	982.5	1016	1044	1197	1412	1514	2746	3238	755	837	1782.5	1113.5	1436	1856
	FBgn0000808	1	0	1	1	0	1	3	7	0	0	1	7	6	1	6	2	0	1	3	0	2	1	3	1
	FBgn0000810	540	543	257	429	503	344	509	1065	620	491	438	466	833	430	614	651	393	463	286	333	568	394	499	584
	FBgn0000826	9	12	10	19	32	11.5	33	33	3	6	13	17	18	13	64	6	2	11	14	19	38.5	17	14	6
	FBgn0000927	0	6	5	3	12	7	55	76	0	1	2	2	24	4	141	11	0	1	5	6	24	10	11	9
	FBgn0000928	1	11	19	11	17	18	21	29	0	4	15	24.25	11	10	19	29	1	5	13	20	7	21	19	35
	FBgn0000964	544	306	46	82	80	56	222	196	292	457	88	64	138	80	203	226	204	297	68	39	92	96	180	288
	FBgn0000996	181.75	138.75	277	497.5	192.5	365.25	3106.25	10529.8	157.5	114	348.5	541.75	1691	381	3187	6809.25	120.25	98.5	363.5	438	223	396	3899.5	1693.25
	FBgn0001075	220	462	256	1094	964	854	996	1033	684	207	483	952	372.5	657	905	1076	568	148	481	490	889	856	697	1166.5
	FBgn0001077	5	2	0	1	4	0	3	3	1	4	0	0	3	2	6	3	5	2	0	1	5	0	2	4
	FBgn0001078	2887.87	2556.53	2660.67	3140.5	2586.25	2635.75	1204.17	1780.28	3551.73	2602.25	2147.25	2076.95	2449.83	2903.25	2345.42	1346.7	2163.58	2452.7	455	620.2	1538.58	1466	973.5	1086.75
	FBgn0001079	368	335	125.5	217	275.5	172	324	485.5	361	277.5	190.5	200.5	477.5	199.5	278.5	323.5	281.5	282.5	148	148.5	283.5	206	232.5	283.5
	FBgn0001083	534	1187	608	1061	836	832.5	256	262	1290	986	631	771	219	1024	300	308	944	615.5	407	459	429	894	290	357
	FBgn0001084	100.5	107	70.5	86.5	130	80.5	71	70.5	101	115.5	69.5	73.5	153	99	100	84.5	82.5	106.5	66.5	84	124.5	103.5	92	94.5
	FBgn0001085	428	726	169	401	333	311	691	722	708	516	343	402	742	391	754	801	506.5	357	278	323	454	360	645	841
	FBgn0001086	29.5	30	93.5	132	83	128	515	1545	40.5	26	80.5	142	915	91	540	767	28	20.5	78	122	74	124.5	532.5	242
	FBgn0001087	2051	2079	505	910.5	1187	730	702	821	2564.5	2162	658	801	1450.5	884	842	779	1968	1951	512	643	1288	891	766	887
	FBgn0001089	166	155.5	170.5	100.5	60.5	100	143	144	245.5	199.5	125.5	72	42	132.5	166.5	180.5	147	124	45.5	95.5	41	94.5	186.5	173
	FBgn0001090	7599	11533.2	4690.25	7228	1686	4954.45	3050	3013	14187.4	8847.75	5239.5	7652.2	1653.4	6273.7	3374	3601	13209.8	8233.5	2835	5956.5	1746	6100.2	2752	4226.25
	FBgn0001091	17340	18100.5	39017.5	33063	34327.5	30890.5	11915	12538.5	20027.7	21860.3	34923.5	38528.5	16861	33262	14591	14712	10747.5	13126	30736	36963	30594.5	34926.5	17695.5	17733.8
	FBgn0001092	13706.5	16203.5	29978	27950	10977	22948	18492.5	18608.5	20638.5	15863	24717.5	31819	10695	23605	21118	21047	12154.5	10379	20571	30186	11965.5	25078	24383	25896.5
	FBgn0001098	18634.5	18454.5	8191	11759.5	20002	9250.5	13192	16988	15824.5	26968	14444	13054	10410.5	10264	17589	17100	11067	15899.2	11191.5	10363.5	22332	10995.5	23194	16679.5
	FBgn0001099	91	66.5	48	41	117	37	44.33	43.5	90	75	51	48	161	40.5	68	42	60.5	77	34.5	37.5	123.83	45.5	45.5	45.33
	FBgn0001104	739.5	715	790.75	912	1772.25	840	1071.75	1624	1010.5	647.5	994	1034	2759	903	1105	1168	789.75	641.25	777	859.25	1647.25	1039.5	1164	1116.5
	FBgn0001105	7128.5	9189.7	3784	6268	5155	5199	8351.5	9275.33	10971.5	7929.53	5636	5352	7322	6018	9730.5	9970	7675.33	6326	3713	4880	6127	5986	7668	10003
	FBgn0001108	1697	2125	807	1092	1458	917	822	847.5	2415	1645	1038	1250	1151	1046	861	926	1790	1705	873	878	1534	1185	774	981
	FBgn0001112	793	567	814	1827	627	890.83	98	116	1127.5	676	645	641.67	25	1646	103	110	610	466	266	620	59	1284.83	78	126
	FBgn0001114	7718.5	5730.5	15859.5	19059.5	3400.5	17432	14093	13151	10141	4069.5	18891.5	20483.5	914.5	18064.5	14958.5	15992.5	2516	7773	16349.5	15119.5	3644	17225.5	12052.5	15636
	FBgn0001120	0	0	5	2	10	3	62	82	2	2	3	3	6	6	115	12	1	1	3	4	6	2	26	8
	FBgn0001122	8558	11438	1713	3802	3295	2850	7210	6933	13516	9874	3022	2847.5	6293	3847	7928.5	8938	8757	6412.33	1942	2535	4440	3511	6271	8726
	FBgn0001123	2165.5	2774.5	1528	1740	2016	1672	1781	1860	3040	2550	2170	2018	2335	1938	2180	2276	2112.5	2018	1588	1883.5	2134	1987	2244	2371.33
	FBgn0001124	3756	3111	4146	4423	4474	3762	3652	3974	4140	3787	4584	5391	2733	3726	4399	4024	2066	4469	3787	4602	4497	4018	5409	4422
	FBgn0001125	5961	3892.5	8567	7741	3129	6353	3350	2811.5	5582	3690.5	6926.5	7790	1958	6319	3761	3403	2466	6892.5	6349.5	7266	3244.5	6637	4908	4218
	FBgn0001128	9852	14122.5	8727	8929	3199	7814	14799	12231	18173.5	14473	8079	7633.75	2033.5	5342	15215.5	12903.5	9877.67	8749	6676.5	6869.5	2943.5	6160	13949.5	18946
	FBgn0001133	423	461	324	388	537	338	343	483	549	402	409	339	619	354	417	385	415	394	277	310	570	408	448	435
	FBgn0001134	205.5	266	63.5	53.5	71	43	114	96	376.5	241	81	52	86.5	57	121	106	289.5	255.5	40.5	57	89.5	37.5	96	126
	FBgn0001137	435	497	169	264	147	180.5	146.5	240	454	546.5	259.5	284	210.5	242	218.5	173.5	338	455.5	259	250.5	185.5	242	156.5	201.5
	FBgn0001138	151.5	241	184	393	1126.33	314.25	778.5	719	257.5	160.25	378.25	379	782.2	433	886.33	746.25	217.2	152	283.17	318.5	1172	437	778.5	956.25
	FBgn0001139	2325	2447	1197	1944.5	2726.5	1728.5	2096.5	3350	2761.5	2209.5	1722	1911.5	3750	1848.5	2139.5	2331.5	2089.5	2041.5	1592	1509.5	3090.5	1963.5	2051	2209.5
	FBgn0001142	4506	5113	10048	8959	6362	7433	3456	3846	5545	4177	9272	7404	2677	7940	4441	4150	3602	2720	5791	5246	4649	6349	5106	5062
	FBgn0001145	12491	20049	6283	8132.75	8041	8446	8684	8639	19435	18067.8	11354	9479	5923	6871.5	8800	9894	15693	10889	8392	7400	6891	8634	8882	12121
	FBgn0001147	10	15	49	87	48	61.5	72	46	12.5	2	42	52	29	48	60	63.5	7	4	37	51	49.5	60	64	78
	FBgn0001148	1	4	28	37	12	37	27	21	0	1	29	25	7	19	30	31	1	2	17.25	17	6	23	25	44
	FBgn0001149	7298.5	3210.5	14221	8537.5	17159.5	7793	4021	4623	7269	4194	10095.5	10060.5	8325.5	7382.5	5990.5	4283	4480.5	3015	9856.5	8392.5	16006.5	8805.75	6168	5006
	FBgn0001150	23.33	124.5	2.5	27.5	10	16	16.5	26.17	119.5	203.5	1.33	5	9	15.83	33.33	38	143.5	183.5	1.67	18	30.83	25.5	20	33.5
	FBgn0001168	1025	676	1015	1368	3070	1127	1396	1318	811	854	1803	823	2932	1343	1847	1921	693	1034	1097	1010	2691	1074	1779	1940
	FBgn0001169	617.33	660	278	523	622	408	590	930	893	526	388	610	1141.5	480	557	538	602	569	306	317	639	460	462	547
	FBgn0001170	6	28	20	22	102	14	70	75	19	16	31	27	136	28	110	98	17	23	32	26	135	19	106	126
	FBgn0001174	1	5	0	0	3	0	1	1	3	4	0	0	1	0	4	2	2	5	0	0	0	2	1	1
	FBgn0001179	379.5	407.5	246	356	595	328.5	211.5	220.5	476.5	337.5	320.5	354.5	543.5	346	261.5	241.5	339	277	253	315	592	334	235	259
	FBgn0001180	172	269.75	16	34	28	22	103	163	234	174	22	24	131	25	147	94	213	166	12	20	67	30	85	118
	FBgn0001185	481.5	547	267.5	373.1	446.5	310	457	418	637.5	602.83	336.5	353.5	565	389	467	498.5	406.5	483.5	286.5	320.5	455.5	361.5	421	480.5
	FBgn0001186	9658.5	9334	4244	6620	7006	6222	7214	6842	11641	10093	6566	5985	9101	6255	7887	8989	7452	7843	4539	5119	8197	6344	7876	9075
	FBgn0001187	1461.5	920	873.5	993	87	845.5	916	836.5	1913.5	488.5	669	714	34.5	598	842	909	425	1607	674	667.5	72	624	871.5	972
	FBgn0001189	886.83	1051	370.5	511.5	1143.5	497	468	434.5	1332	973	594.5	589	1263.5	591.5	514	535.5	896.5	807	468	464.5	1257	658.5	505.5	538
	FBgn0001197	1342.5	1493.5	3823	4608.5	2280.5	3778	2757.5	7074	1517.5	1355.5	2844.75	3957	4142.5	3454.5	3642.5	2969.5	1128	1018.5	2783	3777	2379	3953	2984	2293.5
	FBgn0001202	1632	1902	326	421	812	385	731	1255	1957	1821	419	373	1023	446	796	1000	1437	1490	323	379	748	448	772	723
	FBgn0001206	220	240	78	316	333	174	687	1726	282	211	125	217	637	229	604	1220	180	170	126	173	300	247	318	374
	FBgn0001208	3151.5	2490	2004	2427	3182	2861	2280	2977	2767.5	2232	2733	2576	1039.5	1500	2495	2898	1060.5	3200	2368	2084	1903	2015	3283	3657
	FBgn0001215	5973.5	6363	3877	6119	4113	4922	4942	7065	6695	6557	5203	6087	7238	5781	5409	5218	4804.5	5906	3938	4701	4602	5879	4621	5697
	FBgn0001216	555	579	8	11	29.5	8	140	137	598.5	902	27	12	25	16	167	171	448	715	18.5	8	36	11	127.83	156.5
	FBgn0001217	460	207	20	16	28	21	65	51	316	328	70.33	17	42	19	68	79.2	278	218.5	7.5	17	40	21	93	80
	FBgn0001218	7928.5	7476.5	16185	23685.5	7025.5	15607	3942.5	4624	8503.5	5636	17092	21814	5649	21653.5	4649.5	4363.5	5406.5	6043	13236.5	17115.5	7177	23794.5	3355	5159.25
	FBgn0001220	6169	6191	8251.5	11039	5273.5	8046	6200	5512.5	7621	5332	9087	10581.5	3922	9785.5	5944.5	6925	5158	5098	8170.5	9732.5	6067.5	10108	5879.5	8039.5
	FBgn0001222	1226	1152	583	831	989	711	716	754	1337	1107	816	752	1305	775	835.25	788	985	1092	655	664	1150	858	836	884
	FBgn0001223	1338	526.5	185.5	118	799.5	73.5	89.5	163.5	1687.5	276	275.5	92.5	926	85.5	138.5	127	681	148	495.5	78	888.5	75	137.5	83
	FBgn0001224	766	520	409	281	134	282	367	541	552	420	634	277	1781	219	549	541	459	215	1342	226	185	268	693	287.75
	FBgn0001225	502	313	239	169	124	183	532	811	400	214	779	155	1349	121	789	393	726	165	2370	142	178	163	367	179
	FBgn0001226	191.75	157.25	324.5	334.25	111	457.5	297.5	385.25	137.75	114.5	458.25	484.5	692	332	614.75	226.75	221.75	57.5	1162.5	402.5	145.5	391.25	220.25	153.25
	FBgn0001227	266	375.5	65.5	54.5	15.5	61.5	5	11.5	324	315.5	46.5	45	31.5	51	14	4.5	224.5	175	38.5	41	14.5	68	12	5
	FBgn0001228	1339	527.5	186.5	119	801.5	73.5	91.5	166.5	1687.5	276	275.5	94.5	929	86.5	139.5	129	682	148	495.5	81	891.5	76	137.5	84
	FBgn0001229	302	402	172	268	91	155	827	811	321	425	152.5	189	137	202	1016	953	176	196	130	166	93	179	961	957
	FBgn0001230	591.33	571	609.33	465.83	196	280	197.33	232.67	389	558	1386	610.33	559	283.67	491.33	526.33	793.33	452.33	2597.33	602	220	468.67	1057	418
	FBgn0001233	9446.66	17322.8	19954.5	20513.9	6593.6	15652.1	7232.23	6897.43	15090.5	8103.97	23772.7	24497.8	15016.6	28192.7	7538.57	6220.6	20166.1	11291.6	23249.3	28106.7	15071.9	32405.3	5842.93	8963.03
	FBgn0001234	6828.07	6039.99	1647.5	1539.07	3134.21	1252.15	3442.55	3120.65	7610.25	5047.61	2407.07	1499.22	5664.27	1648.83	4994.22	4278.99	6073.98	3879.43	1978.03	1531.52	3493.19	1456.42	3856.5	4228.78
	FBgn0001235	4097.5	6356.5	1785	3683	3257.5	2792	4415	3938.5	7234	4720.5	3370.5	3369.5	4116.5	3720.5	5166	5512.5	5995.5	4557	2218.5	2699	3780.5	3594	4262	5771
	FBgn0001247	1973.5	2461	1031.5	1569.5	1571	1342.5	1437	1476.5	2848	2157.5	1652.5	1646.5	1572.5	1535.5	1559	1605.5	1985	1717	1206	1372	1786	1508	1563.5	1727
	FBgn0001248	5891	4438	13128	16637	12714	21467	10612	11147	7056	5293	12999	16028.5	10225	14374	12817	11605.5	3448	5028	10526	14778	12659	16398	14440	11206
	FBgn0001250	2036	2217	2167	3622	2678	2997	4889	5129	3149	2644	3776	3895	1121	3489	5608	6417	2155	2282	2745	2896	2281	3283	4275	6362
	FBgn0001253	16	20	2507	5837	3926	4087	170	341	34	28	1691	578	79	7163	178	183.5	19	31	564	807	126	3519.5	138	216
	FBgn0001254	4	3	3205	3007	2176	2123	16	195	5	3	1181	2445	3	3983	48	9	4	4	740	874	21	2060	8	18
	FBgn0001255	42	40	158	158	38	43	9	12	31	10	70	155	15	72	17	7	21.5	9	41	146	18	110	8	18
	FBgn0001256	30	66	2877	5440.75	3054	3265	3	702	136	35	1031	419	8	5102	33	4	87	39	346	1365	4	4886	8	3
	FBgn0001257	1414	1982.5	2258.83	2316	3781.5	1483	1800	1496	1721.5	1384.5	3298.83	2324	10370.5	2038.5	2647.33	1853.5	1727.5	1408.5	2391.5	1242.5	4350.25	1619.75	1709.5	1857.5
	FBgn0001258	280	227	12767	13015	5947	13108	11719	12100	275	108	11911	14816	4156	12686.7	11431	13266	125	166	10621	15145	6493.25	14183	14695	18736
	FBgn0001259	71	145	56	155	114	123	78	64	193	59	133	196	61	90	92	81	182	79	122	116	139	195	82	89
	FBgn0001263	16492.5	16671	392	224.5	144.5	293	181	171	15407	22885.5	145	185.5	127	172.5	128	169.5	11598.5	19147	142.5	152.5	140	171	178.5	195
	FBgn0001269	138	181	104	180.5	173.5	146.5	266	302.5	156	186	140	157	226	165	287	346	113	143.5	108	132	200.5	185	334.5	365.5
	FBgn0001276	171	177	120	109	234	129	159	262	190	166	105	94	270	95	150	192	141	114	90	117	212	133	156	154
	FBgn0001280	269.5	239.5	773	684.5	328.5	637	122	346	245	258	572.5	692.5	406	603.5	242	160	158.5	281	556	708.83	332	664	206	153
	FBgn0001281	14.5	9.5	31	17.5	9.5	17	2	10	6	7	16.5	17.5	8	20.5	9	3	2.5	10	15	21.5	11	24	3	9
	FBgn0001285	11.5	7	4992.83	3360	1112	3996.5	407.5	1081.5	9.5	12	5450	2174	3774	4806.5	894	738.5	7	9	3310	2513	3545.5	3856.5	1057	763.5
	FBgn0001291	902.5	723.5	768	611	1455.5	707.5	1140.5	1194.5	927.5	798.5	821	622.5	2114	622.17	1406.5	1369.5	662	701	691.5	626	1522	625.5	1589.5	1550
	FBgn0001296	1793	2853.5	132	266.25	457	276	568	473	2787	2828.5	198	217	471.25	264	685.75	538.5	2424	1803	208.25	141	555	287	533	569
	FBgn0001297	4044	3615	2202	2820.5	5635	2250.25	2965	2961	4862.83	3603.33	3836.5	3037	6845.83	3037	3867	3639	3303	3311.33	2962	2616	6263	2924	3569	3672
	FBgn0001301	1049	1231.5	821	1259	2604.5	1182	4294	5586	1516	955	1554.5	802	2497.5	1553.67	5237.5	5545	1147.5	834	616	667	3168	1084	4225.5	4868.5
	FBgn0001308	2943	3344.5	2106.5	3143.5	3498	2572.5	1921.5	2024	4030	2578.5	2749	3464	3264.5	2763	2009	2212.5	3138	2306	2469	2564	3606.5	3223.5	2009	2575.5
	FBgn0001311	730	3362	2714	4390	5401	3873	2640	3080	4021	693	3222	2466	1030	4275	3216	3390	3884	557	2058	1733	3770	3330	3265	3615
	FBgn0001313	0	0	0	0	0	0	0	0	0	0	0	0	0	3.17	0	0	0	0	0	0	0	0	0	0
	FBgn0001316	2565	3850.5	1491.5	2870.5	4177.5	2342	4012.5	5483.5	4101.5	3161.75	2409	2712.5	2990.5	2991	4541.5	4841.5	3164	3083.5	1607	1843	4373	2647	3630.5	4526
	FBgn0001319	301	314	140	274	316	178	678	711	292	287	178	188	562	233	841	902	228	238	143.5	145	411	224	751	968
	FBgn0001320	236	303	128	190	129	149	296	245	444	279	143	164	93	174	289	296	404	236	105	157	118	197	291	385
	FBgn0001321	102.5	318.5	449.5	575	400.5	562.5	116	115	464.5	82	461.5	267	97	627.5	191.5	135.5	462.5	91	211.5	226.5	157.5	401.5	139.5	155
	FBgn0001323	258	349.33	168	360	277	277	440	354	496	251	252	291	145	320	390.5	453.2	418	248	189	221	256.5	273	309	489
	FBgn0001324	919.75	918	314	778	1119	604	579	593	1154.5	739	476	725.2	651.5	672	672	814	878	842	412	361	1149.12	677	557	690
	FBgn0001325	116	117	158	285	274	177	594	468	141	112	162	143	556	219	614	609	80	79	121	152	410	191	461	651
	FBgn0001330	235.5	245.5	311	493	405	422	939	948.5	262.5	190.5	411.5	501	456	434.5	695.5	850.5	223.5	205	367	417	413.5	470	671	1087.5
	FBgn0001341	195.5	172	575	914	359	756.5	966	1094.5	252.5	169	658.5	942.5	533.5	808	740	1006	166	196.5	668.5	791.5	447.5	770	686.5	1196
	FBgn0001404	2464	2722	756	1175	1710	1091	1629	1753	3481	2872.5	1539	1314	2879	1334	1860	1922	2351	2375	1025	1020	1956.5	1365	1492	1851
	FBgn0001491	384.75	441	496	485	346	445	392	572	483	408	417	439	546	486	446	440	278	289	315	416	365	462	462	346
	FBgn0001565	2072.5	2113	1172	1540	4526	1351	2317	3165	2143	2578	1975	1381	5142	1558	2910	2912.5	1195	2594	1607	1414	4786	1671	3430	3158
	FBgn0001612	588.25	566	114.5	188	349.5	183.25	175.5	209.5	719.5	536	205	203	474	224.5	238.5	166.5	567.83	440.5	178.83	170.5	431	220.5	257	206
	FBgn0001624	7158.62	8532	1872	4212	3438.33	3055	4513.7	5866	9886.08	8878.5	3874	4362	4011.7	4379.5	5163.83	6068	7086	8251.75	2906.5	3450	3940.5	4212.5	4027	5946.5
	FBgn0001941	654	619	1096	1033	1927	935	959	1301	783	825	1667	1525	2461	1247	1187	1153	476	668	1182	1301	2169	1310	1190	853
	FBgn0001942	20779	24655.5	22324	28972.3	38610	25106	31088.5	44559	26161	23730	28597.5	27379	43801.5	26340	39048.5	40497	19955.7	22828.3	22419	25426	37918	27620	36994	37780.5
	FBgn0001961	2284	2247	2893	2347	4219	2348	1093	1284	2448	2289	2928	2690	5004	2664	1482.25	1422	1708	2233	2210	2470	4900	2819	1571	1606
	FBgn0001965	1831	1900	389	692	1067	599	776	838	2059	1523	559	730	873	689	793	847	1579	1538	465	469	1295	761	745	1026
	FBgn0001967	2.5	1.5	3.5	3.5	3	3	2.5	0.5	1	2.5	2.5	5	3	4	4.5	3	0.5	2	2	3.5	3	4.5	4.5	3.5
	FBgn0001970	194	265	147	135.42	124	119.5	75	98.5	381	238.5	123.5	127.5	139.5	133.5	88.5	77.5	239	176	90.5	91	113	142.5	82.5	99
	FBgn0001977	1026.5	1274.5	1024.5	1013	1615.5	893.5	625.5	756.5	1453.5	778.92	944	766.5	1481.5	932	753.5	684.5	1282	771.5	733	777	1608.5	927.5	685	729
	FBgn0001978	1542	1051	1139	1636	2674	1329	1582	1934	1555	780	1298.5	1608	2768	1694	1414	1585	1050	1044	1102	1269	2981	1747	1297	1599
	FBgn0001981	23	52	99	236	192	195	460	449	46	17	155	190	325	224	490	463	56	18	120	162	184	193	407	582
	FBgn0001983	1	2	36	91	27	101	60	60	0	3	40	81	58	70	68	77	2	1	35	78	33	82	63	77
	FBgn0001986	420	380	504	734	561	633	1245	1793	514	309	598	803	667	665	986	1315.5	379	451	557	548	623.5	633	895	1391
	FBgn0001987	1033	933	573	869	2438	755	1255	1260	1653	744	968	980	1696	871	1556	1439	1463	695	763	734	2317	905	1245	1404
	FBgn0001989	2276	2524	4473	3147	1538	3084	1689	1902	2642	2935	2818	3080	1035	2857	2089	2085.5	1576	1664	2236	2789	1451	2839	2439	2294
	FBgn0001990	201.5	245.5	167.5	217.5	258.5	176.5	295	496.25	277.5	224.5	254	235	423	199.5	351	319.75	198.5	187.5	148	211	272.5	191	250	285.5
	FBgn0001991	5432.5	5698.5	892.5	1676.5	1682	1296.5	2074	2113.5	6635	6136.5	1498.5	1704	1779.5	1778.75	2402	2614.5	4405.5	5890	1055	1183.5	2145	1643.5	2111	2832
	FBgn0001992	117	110.5	113.5	153	109.5	140	116.5	177	129.5	141.5	149	175	196.5	188.5	154	142	91	100.5	108	128	127.5	142.5	142.5	133
	FBgn0001994	2844	2123	808.25	1496.67	2168	1213	2832	3485.75	2938.25	2331.17	1433.67	1390	3401.5	1490	2910.5	3224	2128.17	2439	924	1110	2710	1481.5	2654.75	3090.75
	FBgn0001995	415.5	463.5	1152	1252.5	652.5	1092.5	554	652	466.5	475	1002	1042	668	1039	624	626	319.5	332	845	1036.5	672	1174.5	719.5	767
	FBgn0002021	609.5	665.5	1058	1096	904.5	929.5	556	555.5	745.5	555.5	906.5	1027	716	1036	555.5	551	497	480	853	1017	889.5	1088	552.5	685.5
	FBgn0002022	613	492	1607	1607	1090	1347.5	621	821	709	632	1486	1559.5	1070	1607.5	731.5	714	400	699.5	1071	1305.5	1071.5	1549	590.5	653
	FBgn0002023	322.5	465	146	203	317	167	518	431	419	406	234	189	401	271.5	514	511	310	311.5	179	205	399	226	510.5	572
	FBgn0002031	2247	2180	6639	6875	4705	6139	3088	3235	2483	2239	5172	6137	3852	5801	3171	3253	1726	1587	4928	6363	4657	6472	3992	4047
	FBgn0002036	885	1210.5	233.5	207	204	207.5	233.5	236.5	1118.5	1262	271	234.5	168	190.5	247.5	242.5	807.5	884.5	179	210	173	227	268	279.5
	FBgn0002044	2048	2365	1349.5	2091	2549	1698	2040	2221	2982.5	2100.5	1649	1832	2301	1866	2122.5	2258	2179	1891	1301	1250.5	2738.75	1834	1853	2452
	FBgn0002069	731	681	1902.33	2262.33	2091.17	2009.17	827.33	950.67	971	541	2273.5	2470.67	2451.17	2248.67	1043	996.17	607.33	672.17	1750.17	2141.33	2219.33	2305.33	1170.17	1111.83
	FBgn0002121	1246	1145	1732	2543	6717	2125	2053	3308	1821	969	3563	2916	8224	2831	3126	2650	1247	1143	2025	2353	6245	2794	2696	2136
	FBgn0002174	1034	1085	2280	2561	1299	2335	1124	1197	1220	954	2054	2521	867	2429	1033	1218	831.25	866	1930	2058	1461	2593	1331	1626
	FBgn0002183	1267.5	763	1109	1696.5	4150.5	1542	551	569.5	1118	703	1516	2021.5	3274	1776.5	627	588	783.5	797	1340	1649	4558.5	1958	577	704
	FBgn0002283	477	495	492	502.5	516.5	420.5	366	368.5	463.5	493	394	404	723.5	409.5	381	388.5	405	391	307	384	569.5	468.5	448	436.5
	FBgn0002284	805	3121	2189	2051	1529	1927	499	697	2753	820	1576	1762	1634	1814	622	496	2498	1146	1390	1617	1509	1766	581	539
	FBgn0002306	702.5	1497.5	2511.67	3540.67	2878.17	2872.67	1049.5	898.5	2109	848.5	3044.5	2930.5	615	3674.5	1161	1095.5	1836	704.5	1977.5	1927	1480	3053.33	1036.67	1022.83
	FBgn0002354	206.5	262.67	289	215	202	217	183	205	280	237	217	197	225	208	241	215	167	181	160	174	235	216	272	224
	FBgn0002413	2807.83	3713.5	1196	2110.67	2274.25	1758	2544.72	2862.39	4110.84	3300.95	1991.5	2066.2	3602.33	2115	2650.25	2815.11	2907.33	2447	1325.11	1498	2283.62	1891	2116	2587
	FBgn0002431	3310.5	3882.5	1670	3273	3126	2686	3404.5	4557	5076.5	2965.5	2672.5	3532.5	2937	3152	3360	3816.5	3238	2997	2028.5	2227	3388.5	2788	2754.5	3557.5
	FBgn0002440	24.5	797.5	776	1527.5	418	2198	696.5	654.5	324.5	16.5	2323.25	2344.5	17	1196.5	519.5	706	671.25	189	2389.5	2027.5	203	1823.5	582	770.5
	FBgn0002441	1328.5	1573.5	570	909.5	1008	742.5	1329.5	1581	1936.5	1223.5	655	824	1097	802.5	1045.5	1203	1412.5	1153.5	534.5	580.5	1092.5	894.5	885	1334
	FBgn0002466	20	20	66	229.5	71	144.5	1949.75	5819.75	18	17	121	311.5	855	172	1864	3788	13	20	113	206	67.5	190	1746.5	911.75
	FBgn0002521	1276	1704	451	638	740	605	1169	2003	1844	1438	623	691	1498	623	1221	1412	1241	1308	420	539	710	685	1026.5	1177
	FBgn0002522	65	121	72.17	103	277	95	226	167	130	82	148	96	240	158	242	214	93	70	98.25	81	288	181.5	268	359
	FBgn0002524	773	867	782	943	1994	874	931	1019	884	814	1185	1180	2492	1064	1129	1071	697	618	924	1012	2309	1094	1099	1214
	FBgn0002525	882	853	1498	2926	2408	2423	1981	2679	1113.5	729	2356	3193.5	2890	2767	2434.5	2410	721	763	1975	2516	2674	2903	1855	2629
	FBgn0002526	1059	607	9177.5	14115	4711	12303.2	7724	7598.5	1900	535	9385	13544	1913.5	13469.8	8302.75	8615	1085	627	7255	7858.33	4883.25	11693	6317.5	8947.17
	FBgn0002531	50.25	11	348	44.5	21	57.5	20.5	24.5	47	14	107.5	40.5	0	18.5	30.5	14.5	37	4	82	55	2	19	17.5	22.5
	FBgn0002533	4.25	9	612.5	79.5	8	102.5	23.5	17.5	8	1	226.5	77.5	0	49.5	36.5	19.5	18	3	190	151	2	53	19.5	35.5
	FBgn0002534	5.25	7	528	318	6	559	1	7	10	4	1676	742	0	267	8	6	15	1	1295	611.5	17	664	7	9
	FBgn0002535	3.25	0	2866.5	1670	272	2561	75	59	2	0	3633	3609	10	1287	106	62	3	2	3611	3669.5	263	2458	99	113
	FBgn0002542	79.5	79	138	233.5	252.5	234.5	105	109.5	135.5	61	175.5	304.5	292	193	125.5	94.5	83	69	172.5	203	214.5	280	97	141.5
	FBgn0002543	421	473.67	131	359.33	520.33	226.83	596	604.92	564.83	297.5	214.5	310.5	457.67	285	801.83	671.67	486.83	280.33	178.5	176.33	609.33	300.67	451.5	741.83
	FBgn0002552	408.5	329.5	216.5	427.5	635.5	329.5	394.5	382.5	427	296.5	321	360	535	390.5	389.5	438.5	307.5	297.5	219	256	701.5	391.5	382	479.5
	FBgn0002561	1	0	2	7	3	6	2	7	0	1	5	5	3	1	7	5	0	0	0	5	1.5	0	2	3
	FBgn0002562	10.5	15.5	2.5	1	0	1	1	1	17.5	12	0	1	0	2	3	1	10.5	0.5	1	0	0	3	1	0
	FBgn0002563	3872.5	760.5	7.5	0	0	0	3	10	803.5	4644	3	7	1	3	8	3	76.5	251.5	2	4	0	2	2	5
	FBgn0002564	46	106	8	20	3	14	25	109	70	18	23	22	2	8	269	23	61	15	12	40	3	18	20	17
	FBgn0002565	13073	733.5	2.5	0	2.5	1	2	2	445.5	2300.5	0	0	0	0	1	1.5	61	961.5	0.5	0	0	0	0.5	1.5
	FBgn0002566	1553	1549	677	1002	1160.11	1009	1526	1778	2041	1360	1106	1063	1751.33	1038	1733	1873.12	1289	1165	764	930	1223	1028	1464	1758
	FBgn0002567	3291	19714	935	836	1344	877	1086	1343	8542	11707	1085	995	1612.5	920	1197	1106	11104	7593	731	792	1498	876	1138	1357
	FBgn0002569	7	6	568	304	191	365	171	237	10	8	478	317	536	249	244	233	2	5	260	373	217	211	129	136
	FBgn0002570	48	62	74	110.5	240.5	39	697	773	196.5	89.5	290.5	192	5311.5	363	1455.5	889	147	33	184.5	157	255	291.5	1763.5	742
	FBgn0002571	5	3	2313	931	1205	1034	1480	1727	5	4	1732	1293	1845	1256	2030	2045	1	5	970	1133	1144	998	1231	1679
	FBgn0002573	9	28	26	39	17	33	27	19	14	27	16	38.5	25	32.5	21	27	8	25	14	21.75	23	15	22	32
	FBgn0002576	293	469	10	18	12	11	3	11	295	522	35	17	15.5	21	14	11	223	529	23	8	9	16	15	12
	FBgn0002577	5.25	10.25	328	1068.7	318.5	639	1.14	57	19.5	8.33	163	77.5	3	822.5	12.25	0.5	17	4.75	26.83	266	2	782.5	2	3
	FBgn0002578	13	4.5	2254.5	1894	16059.5	2511.5	3011.5	3628	8.5	6.5	4048.5	1808	11815.2	2584	4210	4162	6	5	2701.5	1830.5	16283.5	2842.5	5753	4445.83
	FBgn0002579	9602	9305	37602.5	23087.5	23685.5	23773	17318	22935.2	10408	10795	24891	22608.5	22293	24445	21997	22009	6270	9574	17624	19664.8	21610	22237.5	21903	19193.3
	FBgn0002590	10133	8087.5	38877	38039	31657	36464.5	22731.5	23785	10327	9379	37313	34302	22846.5	35787.5	28159.5	27692.5	6224	11297	30460.5	35189	29787.8	37095	30965.5	30900
	FBgn0002592	40	61	39	79	50	72	46	37	73	48	28	34	19	64	42	55	61	24	25	31	22	68	33	48.33
	FBgn0002593	13004	10666	52066	41818.5	35904	41741.5	27113.5	31337.5	10555	13537	40727	39281.5	27294	41268	34128	31317	6103	13260.5	32155	36753	31804	40583.5	37220	34855
	FBgn0002609	58	111	99	162	137	152	167	181	196	89.5	115	126	132	146	173	201	136	69	85	109	118	182	155	237
	FBgn0002622	11565	10258	40033	34915	36734	32726	24199	26801	11450	11394	33417	30938	32177.5	30773	30572.7	27745	7523	12907	27938	31512	35081.5	33453	34233.8	32324
	FBgn0002626	7592	5405	36137.5	27168	30015	28126	18118.5	22057.5	6221	7053	24361	23029	24322.5	24443	22114.5	20683.5	3966	7900	21076	23161.5	29152	26347	24991	22734
	FBgn0002629	1	0	5	15	3	9	15	12	1	0	5	5	5	9	29	18	2	1	4	14	5	8	20	16
	FBgn0002631	1	1	2	2	0	1	6	4	1	3	2	3	1	2	6	15	1	0	2	3	1	3	4	11
	FBgn0002632	2	2	4	12	12	8	42	42	2	6	3	6	23	11	43	35	4	2	5	9	15	6	35	27
	FBgn0002633	3	13	5	9	3	6	9	20	25	8	3	4	5	4	44	15	8	3	2	6	2	2	13	20
	FBgn0002638	725	613	1672.5	1957	1330.5	1804	1353	3891.5	749	470	1546	2107	2948.5	1878	1544.5	1620	535.5	513	1530	2004	1529	2056.5	1258	996
	FBgn0002641	399	219	227	328.5	1329.5	357	148	181	470	278.5	357	403	1294.5	414	207	173	296	204	349	394	1440	460.5	228	239
	FBgn0002643	2579.78	5023.08	621.25	1491.75	1420.75	1257.5	1967	2125.83	4924.08	2641	961.5	1115.92	1346.25	1520.03	2182.48	2274.42	3968.95	2500.03	606.25	693.58	1671.83	1242.03	1557.7	2270.03
	FBgn0002645	1612	1476	1139	1884	2179	1583	1284	2497	2412	1552	2163	2319	2234	1976	1746	1800	1534	1518	1647	1869	1987	2191	1318	1252
	FBgn0002673	40	27	31.5	19.5	42.5	27.5	418.5	1400	30.5	35.5	29.5	31.5	592	26.5	398	506.5	27	38.5	31	27.5	31	36	514	159.5
	FBgn0002707	204.12	140	105.5	162.5	230.33	188.5	53.5	78.5	154	152	173	235.12	217.5	194.12	66.5	70	124.5	164.67	139	203	258.14	231	74	79.5
	FBgn0002709	42	45.5	36.5	79	97	62.5	46	50	57.5	47.5	58.5	100	101	73.5	57.33	62	24.5	37.5	46.5	57.5	89	80	37.5	68.5
	FBgn0002715	119	125.5	37	49.5	75	50	181	478	191	92	45.5	39.5	221	42	223	271	119.75	83	37.5	50	110.5	57	210	152
	FBgn0002716	228.5	217	65.5	143.5	140	98	129	153.5	347.5	197	144.5	162.5	147	139	133.5	160	234.5	221	84	108	152.5	123.5	89	143.5
	FBgn0002719	9167	5971	10565	12559	8684	14123	13123	15808	8011	8136	11915	14920	3983	10704	15730	15568	4467	5938	9569	12511	6774	13213	15053	19367.3
	FBgn0002723	1075	1092	313	459	974	418	765	725	1444	1130	514	443	961	514	956	940	945	932	336	341	1035	475	784	889
	FBgn0002732	34	10	8	10	31	12	7	16	14	10	12	9	35	3	26	12	18	12	9	4	30	6	16	16
	FBgn0002733	281	300	279	322.5	354.5	297.5	375	270.5	368	198	279	226.5	286	250	403	339	324	156	247	230.5	266.5	316.5	421.5	436
	FBgn0002734	1	1	2	4	2	2	5	7	2	1	0	1	2	1	6	10	0	0	1	2	0	4	6	4
	FBgn0002735	2	6	9	33.5	13.5	38.5	21	23.5	1	4	9	38.5	10	21	39	36	1	5	13	28.5	13.5	27.5	26.5	23
	FBgn0002736	286.5	299.5	993	1017.5	467.5	844	384	784.5	323	278	709	884.5	663	818	425.5	482.5	260	248.5	658.5	845	528	888.5	527	424
	FBgn0002772	11742	18348	48102	41247.1	30449	35141	33398.5	35913.2	21249.2	20724	49352	50042	9479	39929.5	43273	43770.5	14189	8443.5	42370.8	49174	24807.5	41886.5	46693	47553.2
	FBgn0002773	39849.2	59944	121263	114070	93423.2	94954	84841.5	90686.5	67121.5	64107.2	126128	129458	22677	104114	106232	108004	48991	30858	110743	132044	75949	114554	115722	123833
	FBgn0002774	2450	2568	572	949	1266	880	1170	1101	2774	2297	819	985	1418	1000	1170	1204	1877	2184	603	777	1374	1022	973	1438
	FBgn0002775	445	539	257.5	342	520	304.5	504.5	702.5	618.5	511.25	303.5	298	897.5	316.5	505	596.75	451	410.25	280.5	278.5	546.5	310.5	593.5	528.25
	FBgn0002778	715	809	1289	1632	648	1475	2219	1667	915	726	1290	1474	818	1324	1780	1728	613	521	1185	1219	715	1274	1427	2124
	FBgn0002780	1597	1757	7399	9443	3625	7929	13564	17163	2100	1304	7598	8931	5176	8815	12962	15537	1523	1668	6835	8426	3669	7606	12376	17025
	FBgn0002781	3455.67	3669.17	1440.2	2167.37	2385.95	1960.87	2895.89	6446.85	3919.24	3437.09	1731.33	2138.75	4965.27	1913.56	3385.64	3482.57	2774.53	3261.88	1636.13	1753.5	2974.84	2194.19	3006.21	2923.16
	FBgn0002783	1521.5	1483.5	886.5	1637.5	1539.5	1333.5	1379.5	3992.5	1692	1311	1237	1797	2478.5	1364.5	1558.5	1685.5	1213	1270.5	1160	1303	1719.5	1592.5	1258.5	1293.5
	FBgn0002787	1377.5	5198	2171	2527	2367	2088	770	817	4241	1290	1863	2174	1866	2238	856	784	3844	1794	1631	1906	2201	2216	840	890
	FBgn0002789	4211	9037	28582	23207	16038	21545	29067.5	31536	5841	5931	28692	32718	7570	22256.5	38434	37035.5	6173	6636.5	26379	30888.5	14993	27075	44645.8	46053
	FBgn0002791	313	331	201	260	363	268	182	252	462	331	313	344.25	550	281	240	197	262	301	217	267	402	357	241	266
	FBgn0002838	0	0	0	0	1	0	1	0	0	1	0	0	0	0	1	0	0	0	0	1	0	0	0	0
	FBgn0002842	0	1	1	0	1	1	5	6	0	4	2	1	2	1	0	1	1	0	1	1	1	0	3	2
	FBgn0002855	0	0	0	0	0	0	0	1	1	0	0	0	0	0	0	0	0	0	0	0	0	0	0	1
	FBgn0002856	1	0	0	0	0	0	1	0	0	0	0	0	1	0	0	0	0	0	0	0	0	0	1	0
	FBgn0002862	2	1	0	1	1	1	0	0	3	0.5	1	1	1	0	1	0	1	2	0	0	0	0	1	0
	FBgn0002863	17	16.5	14	11	8	12	2.5	3.5	13	17	7.5	8	5.5	6	7	4.5	8.5	17	9	11	6	9.5	5.5	6
	FBgn0002865	0	0	1	0	0	0	1	1	0	1	0	1	0	0	2.5	0	0	0	0	0.5	0	0	0	0
	FBgn0002868	3188	2538	7434	5393	10753	7635	7684	8231	1943.75	4512	8469	5217	8698	5886	8747	11216	1154	3869	6230	6086	10762	5619	10146	9415
	FBgn0002869	5	29	420	374	140	210	297	292	9	14	540	316	10	285	480	307	5	2	407	264	88	215	716	230
	FBgn0002872	171	163.5	110.5	200	230	226	126	429.5	162.5	176.5	173.5	260	528	225	200	161	133	151.5	140	181.5	274.75	234	145	105.5
	FBgn0002873	13	16	44	124	114	143	202	378	26	8	100	207	766	134	256	251	20	15	102	147	135	179	185	175
	FBgn0002878	188	151	82	169	162	143	62	59	197	115	121	205	159	148	61	51	119	157.5	127	143	202	216.5	53	63
	FBgn0002887	374	227	103	187	555	160	136	133	373	203	172	210	605	177	171	149	222	228	180	192	550.5	221	141	173
	FBgn0002891	368.5	237.5	155	237.5	520	223.5	102	152	363	214.5	181.5	260.5	472.5	244	137.5	142.5	211	163.75	177.5	187.5	534	265	134	143.75
	FBgn0002899	47.5	70	203.5	208	86	200	29	41.5	81.5	32.5	150	226	63.5	175.5	64	26	48	29	129.5	182	84.5	179	32.5	41
	FBgn0002901	117	93	73	87	124	84	36	49	115	75	91	132	250	100	38	21	70	83	95	103	133	92	43	32
	FBgn0002905	145.5	140.5	118	149	168	142	59	59.5	196	130.5	104.5	166.5	114.5	106.5	71.5	79.5	92.5	127	119.5	132.5	156.5	154.5	42	79
	FBgn0002906	181.5	237	102	189	209.5	165	226.5	495.5	296.5	175.5	147	246.5	578	185	192.5	243	217.5	191	135	189	262	200	253.5	155.5
	FBgn0002909	321	349.5	324.5	370	297.75	332	227.5	221	420.5	378	360.5	394.5	341	338.5	230.5	234	295.5	298.5	300.5	320.5	321.5	375.5	247.5	266
	FBgn0002914	1425.5	1732	772.5	1347	2500	1091	2407	4102	1963.5	1410	1341.5	1325	3680.5	1134.5	2728.5	3406.5	1567	1518	1010	1102.5	2677.5	1315.5	2723	2748
	FBgn0002917	3962	4108	319	792	834	616	1506	1397	4712	3499	451	486	948	802	1473	1727.5	3544.5	3082	293	309	1188	694	1162	1802
	FBgn0002921	85953.6	114544	10157	21444	15126.5	16778.5	31824.3	31096.2	120380	112693	15322	18666	16198	20136	35730.5	38664.3	87053	67535.9	11694.5	13024.5	18889	19187.5	28301.5	38262.5
	FBgn0002922	17	37.5	42	63	83.5	55	56.5	62.5	26.5	21	68	69	71	77.5	79	56.5	13	18.5	62.5	48.5	83.5	74.5	82	103
	FBgn0002924	85	106.5	142	229.5	186.5	204	566.5	1937.5	105.5	79.5	180.5	246	703	175	675.5	707	72	78.5	142.5	162.5	190.5	212	496	411.5
	FBgn0002926	0	1	2	6	6	4	16.25	23	0	1	5	1	8	1	15	16	0.5	0.5	1	0	6	2	9	24
	FBgn0002930	3011	1960	731	684	531	624	472	578	3088	2051	1064	657	615	561	703	527	1603	2619	1265	646	669	672	641	542
	FBgn0002931	199	191	49	70	114	60	133	126	272	129	140	74	167	91	165	132	229	141	77	46	167	60	135	228
	FBgn0002932	264	338.5	127	224	360	210	366.5	582	439	308.5	220.5	269.5	599	243.5	385	362	356	204	150	233	364.5	230.5	317.5	308.5
	FBgn0002933	0	0	200	74	38	231	0.5	0	1.5	0.5	546.5	917.33	0	197.5	0	0	0	0	467	797.83	301.5	599.83	0	0
	FBgn0002936	1864.5	2184	6.5	4.5	6.5	4.5	10	6	1906	1713.5	1.5	6	11.5	5.5	7	9	1288.83	1107.5	3	2.5	9.5	3.5	15.5	9
	FBgn0002937	2390.5	3502	16.5	18	11	5.5	49	42.5	3200	2999.5	13	14	22	8.5	46	61	2549.5	2472	6	7	16	6.5	36.5	64
	FBgn0002938	78437.8	102464	29	34	61	28	64	63	103326	112351	41	51	65	35	102	84	77572.8	78606.8	21	26	65	33	39	50
	FBgn0002939	15	108	0	2	2	2	1	1	63	30	12	5	0	0	38	0	54	21	3	0	0	0	0	2
	FBgn0002940	402680	360969	113	35	17	31	25	29	333131	473128	79	152	68	65	171	75	238313	541314	66	62	2	10	5	6
	FBgn0002941	123	149.75	64	78	98	77.75	206	209	128	132	64	56.75	136	98	198	181.75	121	105	57.75	56	132	88	216	260
	FBgn0002945	643	794	312	685	918	542	1309	1322	863	702	522	596	802	624	1404	1385	748	608	357	349	1029	598	1170	1548
	FBgn0002948	390.17	1940.27	32.67	67.26	48.04	63	42.18	56.04	1089.74	2057.43	41.91	62.6	60.31	31.97	47.72	40.46	1186.63	1558.23	39.36	50.72	43.21	53.37	33.55	46.5
	FBgn0002962	1.7	2.5	39.5	27.33	60.62	36	75.5	108.5	7	3.5	33	20.7	70.25	36.2	105.5	50.17	2.25	4	45.5	22.5	60.88	32.25	53	74.75
	FBgn0002973	2158	2813	804	1187	2029	1014	1446	1584	3371	2457	1315.5	1280	1762	1251	1749	1796	2481	1999	999	933	1957	1151	1809	1785
	FBgn0002985	47	42	145.5	171	275.75	171.75	267.5	271.5	62	34.5	189.5	170.25	185.5	163.25	313	258.5	43	36	159.17	149	209	168.25	291	325
	FBgn0002989	145.5	204	115	161	175.5	151.5	84.5	83.5	243.5	197	126	172.5	208.5	150	102.5	94	154.5	158	93.5	131	219.5	169.5	104.5	112.83
	FBgn0003002	61	112	40	84	104	72	195.33	219.5	116.33	88.5	49.5	70	162.5	93	250	191	118.5	86	48	61.5	130	88.5	210	278.5
	FBgn0003008	273	311	289.5	273.5	275.5	259.5	215.5	331.5	372.5	335.5	236	227.5	310.5	221	255	212.5	253	235	185	194.5	242	224	246.5	226.5
	FBgn0003009	0	0	12	9	26	31	13	127	0	0	11	17	20	19	53	20	0	0	30	11	18	29	129	36
	FBgn0003011	396	523	1	0	0	1	0	2	558	515	2	0	1	1	2	2	480	406	1	1	1	0	4	0
	FBgn0003015	0.5	1	0	1	1	3	209	263.5	2	0	0	3	114.5	2	580	48	2	2	2	0	5	4	37	3.5
	FBgn0003016	1558.64	2381.5	852.14	1290	1854.5	1233.14	1305	1790	2521.24	2380	1203	996	1145.14	1527	1511	1546	1984.5	1723	724	785	1496	1196.5	1193	1396.14
	FBgn0003023	6	2	0	3	16	8	57.5	70	5	3	8	9	31.5	4	90	31.5	1	8	5	5	9	2	23.5	11
	FBgn0003028	418.08	429	398.5	741	466	596	678	652.17	689	375.2	506	917	245	678	690	681.33	474.25	247.5	451	631	370.5	641	453.5	666
	FBgn0003034	0	0	0	0	0	0	0	0	0	0	0	0	0	0	0	0	0	0	0	0	0	0	0	0
	FBgn0003041	366	448	277	482	677	385	643	659	626	299	604	590	459	471	846	835	446	300	470.33	542	644	552	621	781
	FBgn0003042	815	867.5	166	211.5	333	179.5	276.5	242	946.5	761	208.5	193	503	218	316	319	723	639	135.5	178	346.5	210	292.5	351.5
	FBgn0003044	778	824	318	671	710	540	457	413	1043	677	456	629.25	575	580	462	377	709	585	404	412	820	598	308.5	398
	FBgn0003046	61	15	77	59	42	72	15	16	25	15	68	78	6	71	11	15	20	48	46	61	26	78	27	29
	FBgn0003048	1193.5	1835.5	271	693	1092	561	584	569.5	2314.5	1013.5	451.5	686	673	668.5	639.5	634.5	1913.5	1170	341	352	1037.5	561	363	687.5
	FBgn0003053	727.64	820.43	296.48	529.57	1827.98	450.64	523.14	483.43	912.29	913.5	555.83	625.33	1408.14	660.08	708.74	700.38	661	803	307.43	356	1872.33	607.14	567.48	709.9
	FBgn0003057	15	14	14131.2	16760.8	2698	19493	22935.5	25567.5	25.5	6.25	13260	13141	22	13386.2	16976	19708.2	16	2	11839.8	15763.5	707	14106	18594.5	29532.4
	FBgn0003060	117	15	19258.5	13051	18814.5	11576.5	14470	20392.5	32	32	16217	10548	2268	11707	21094	16883	11	28	11503.2	4327	11045.5	8756.5	33395.5	23279.5
	FBgn0003062	444	358	6240.5	5601	1854	5067	6855.5	7645.5	392	281	3460	4398.5	1454	4806	5517	6804	350	509	4171	4597	2097	4650	8085.5	9506
	FBgn0003065	48	70	5729.25	5527	2357	5825	17	40	119	10	3042.5	2601	8	5397	210	11	91.5	8	211	623	29	2386	9	5
	FBgn0003067	2242.5	7025.5	1751.5	1501.5	14178.8	2032.5	4731.5	4330.5	16008	579.83	5414.5	1530	9813	2289.5	5234.33	5277	5034.5	1074	3562	1746	15421	2511.5	4965.25	5490.5
	FBgn0003068	2193.5	1627.5	39.83	78.67	190.83	72	162	166.5	2063	1165	53.33	43.5	125.67	44	159.5	175	1295.5	2138	35.67	33.5	198.83	77.83	337.17	281.33
	FBgn0003071	6567	7803	6047	7959.5	5801	6728	7105	7533	8492	7997	7006	8878	3807	7953	7484	8654	5545	5911	6512	7392.5	6646	8184	7986	10269
	FBgn0003074	7799	7837	9874.5	10982.2	9240	8745.5	7836	8314	11387	7250	10279	11478	6092.5	9280.5	8839.5	9282	5449	8033	9333	10656	8818	10897	9880	11342
	FBgn0003076	5292.5	3702	5972.5	5584	8873.5	5338.5	3476.5	3837	4070	3996.5	6386	6091.5	5960.5	5713	3872	4407.5	1588.5	4200.5	5740.5	6715.5	8940	6744.5	5115.5	5351
	FBgn0003079	964	955	296	442	749.5	400.5	506.5	600.33	997	772	451	448.5	939	458.5	600	582.5	777	788.5	330	412	875	486	567.5	647
	FBgn0003082	523.75	511.75	484.75	426.75	626.25	418.75	419.5	296.25	665.75	452.5	478.25	435.5	674	434.75	433	355.5	490.25	446.25	374.5	364.5	670.5	461	444.5	448.5
	FBgn0003086	0	4	1497	1727	2619.5	2540	378	566.5	2	1	1706	1854	332	1621	523	694	3	1	1567	1566	2097.5	2633.5	804	754
	FBgn0003087	14	11	17	44	17	37	266	991	19	8	19	39	611	22	260	395	9	12	12	23	18	32	311	114
	FBgn0003089	62	732.5	2785.5	3720	1075.5	3128	479	542	231.5	647	2355.5	4448.5	335.5	2613.5	647	772.5	170	586.5	1736.5	2714	584.5	2924.5	545	772
	FBgn0003090	396.25	704	330	693.5	1051	578	916	973	765	437	425	582	560	624.5	804	999	697	441	360	369	1096	616	1002	1293
	FBgn0003091	4178.5	5929.75	356	815	794	656	1285	1197	5571.25	5536.25	704	559	1392	851	1318	1489	4002.75	4088.75	474	602	1112	803.25	1204	1676.75
	FBgn0003093	5668.5	7802.5	880	1838	2211	1390	3307.5	3081.5	8556	6792	1377	1415	2909	1927	3509	3966	5846.33	4730	999	1177.33	2702	1790	2750	4113
	FBgn0003114	0	1	0	0	0	0	37	159	1	0	0	0	108	0	45	34	0	0	0	1	1	0	63	5
	FBgn0003116	515	428.5	144.5	150	203.5	125	93.5	114.5	506	509.5	135	144	197	130	117.5	115	296.5	398	127.5	146	198	156.5	114.5	131.5
	FBgn0003117	44	27.7	33	60	36	64	91.5	89.67	69	24.5	67	83	37.5	49.67	95.5	84.5	30	35	59	49	52.33	72.45	72.5	118
	FBgn0003118	403.32	404.4	361	653.2	1669.2	580.2	1130	1237.2	584.2	443.2	768.7	682.73	1652.2	667.2	1399.67	1386.7	427.4	390.4	510	572	1824.2	697.4	1207	1508
	FBgn0003124	13	14	122	264	136	199	1706	5585.67	12	2	172	335	1377	210	2304	2576	5	15.5	155	239	113	240	1291	1064
	FBgn0003129	13	43.5	54.5	76.5	110.5	81.5	101	110.5	36	26	73.5	67	110	60	102.5	129	44.5	19	54.5	44	124	90.5	102	141
	FBgn0003130	62	50	50	103	66	84	99	89	50	61	39	76	52	70	87	90	31	43	45	78	74	107	83	130
	FBgn0003132	5	4	1	0	3	2	0	3	2	2	1.5	1	6	5.5	7	3	2	6	2	0	11	3.5	0	2.5
	FBgn0003134	3241	3324	1048.5	1804.5	1741	1353	2434	2675.25	4036.5	3468	1510.5	1495	2697.25	1588.5	2638	2770.5	2400	2556	1057	1314.5	1876.5	1536.75	2227.5	2846.5
	FBgn0003137	5571.5	1088.5	3453	9100.33	2985	8506.5	3122	3550	3457	1272.5	6273.5	12162.7	1333	8385.5	3804	4477.5	1922.5	2937	4607.5	5449	2688	7009.5	2700.5	4341
	FBgn0003139	600	670.5	645.5	801.5	895	675	484	600	754	519.5	732.5	836	1155.5	785	549	530	564.5	527.5	645	788.5	913	807	488	618
	FBgn0003140	1	0	0	0	0	0	0	0	0	0	0	0	0	0	0	0	0	0	0	0	0	0	0	1
	FBgn0003141	843.5	6669.5	1026.5	1054	874.5	915	552.5	751.5	3596.5	2352	844.5	965	688	702	608	628.5	2937	1654	629	770.5	864.5	809.5	589.5	542.5
	FBgn0003145	1	0	2	9	8.5	7	9.5	10	0.5	0	3	4	5	5	10	13	0	0	2	5	15.5	7	9	16
	FBgn0003149	17064	26678	27950	34616.5	32411.5	28077	29074	32744	30928	26343	41838	50370	6614	36909	34764.8	39538.5	21581.5	13857	39045.5	42020	30699.5	41406.5	36819	46257.5
	FBgn0003159	964.25	1612	622	1077	3608	1008	1378	1438	2076	1458	1168	1419	1890.5	1020	1534	1518	1508	1155	788	733.5	3191	991	1332	1632
	FBgn0003162	2937.5	31141	1892	1565	323	1656	1231	1282	11782.5	16277.5	1564	995	225	1551	1384	1301	11316	7309	966	1163	333	1117	1304	1473
	FBgn0003165	4416	6071	1085.17	2353	2223.67	1802	3150	3559	7204.98	5533.1	1857	2334.5	4273.33	2314	3602.75	4021	5319	4282.83	1415.5	1664.67	3001	2368	3095	3759.83
	FBgn0003169	1361	1657.5	671	848	1474	756	1187	1504	2020	1455.5	1029	981	2335	946	1295	1220	1440	1289	792	846	1579	878	1160	1204
	FBgn0003174	268	263	1371	2528	1448	1566	102	181	450	194	729	1046	116	2302	165	110	405	201	452	666	229	1905	150	129
	FBgn0003175	2736.5	3037.5	731	1461.5	2132	1178.5	1636	1545.5	3380.5	2534	1058	1317.5	1369	1266	1801	1759.5	2365.33	2371.5	786.5	749.33	2269.5	1154.5	1435.5	1819.5
	FBgn0003187	32.5	42.5	232.5	371.5	297	207	133.5	174	92.5	28.5	253	255	102	405	161	157	58	39.5	146.5	240	186.5	367	155	200
	FBgn0003189	223	489	866	1828	1507	1752	3089	3393	606.5	211	1170	1811	735	1342	2415	3405	411	378	1195	1078	1481	1474	2576	3746
	FBgn0003204	1863.08	3588.67	2009.67	2279.83	1623.83	2028.33	2500.33	2304.33	2719	2844.33	2040.67	2474.83	1448.83	2091.5	2222.67	2524.67	2254.33	2519.25	1996.17	2088.33	1844.83	2155.83	2230.17	3009
	FBgn0003205	1414	1858	863	1144	1198	983	1216	2319	2165	1458	1136	1166	2050	1071	1369	1667	1537	1255	898	981	1255	1150	1382	1089
	FBgn0003206	1061	1309	1378	1791	2268	1627	2571	2703.75	1518	1433	2328	2213	2072	2003	3530	3299	1087	1080	1677	1918	2064	1944	3285	3323
	FBgn0003209	1867	1761	890	1477	4121	1125	2605	2475	2020	1411	1635	1290	4228	1181	2883	3290	1753	1845	1122	978	3975	1380	2924	2975
	FBgn0003210	1142	1242	579	990	837	721	712	1328	1451	1127	820	977	1174	983	824	843	1098	1271	619	729.5	944	903	673	777
	FBgn0003218	6433	7977	378	824	1736	711	1996.5	1967	8477.25	8829	701	686	2113	825	2550	2368	6643.5	7089.75	416	476	2039	816	1989	2392
	FBgn0003227	387.5	515	78.5	132.5	100.5	144	197	241	542	619.5	104	132	206	127	211.5	209.5	349.5	366.5	83.5	83	110.5	136.5	197.5	173.5
	FBgn0003231	4117.5	5432	1069.5	1452	10135	1455	3504	7099.5	6029	3721	2545.5	1548	11655	1433	4270.5	4813.5	4553	3383.5	2476	1315	10173	1802	4573.5	3729
	FBgn0003248	3664	3568	1	0	0	0	1	1	2946	4295	0	0	2	1	2	2	2553	5703	0	1	0	0	0	0
	FBgn0003249	16323	20187	4	2	3	2	1	2	19413	23063	4	5	3	5	7	8	12938	16317	5	2	1	0	1	0
	FBgn0003250	18094	22411.5	14	25	12	13	7	16	15216	27153.5	13	18	12	17	22	29	14502	23566	11	17	4	13	10	14.5
	FBgn0003254	28	25	54	131	645	64	1047	1153	21	39	49	47	1695	84	1464	1498	25	20	31	44	1224	101	1547	1145
	FBgn0003255	183.5	259.5	96.5	161	150	119.5	129.5	133	218	187	76	125	76	200.5	129	191.5	207.5	181.5	52	78	89	144	126.5	174
	FBgn0003256	1087.26	1544.15	521.51	742.52	1208.67	730.01	1052.53	1357.17	1882.97	1287.16	804.37	766.77	1722.65	819.37	1285.52	1391.08	1187.61	1112.32	529.55	593.17	1116.05	720.57	1168.72	1290.27
	FBgn0003257	333.5	333	1575	2208.5	610.5	2249	1876	2310.5	391.5	318.5	1443	2029	827	1496	1597.5	1884	294	281	1551	1715.5	619.5	1795	1710.5	2188.5
	FBgn0003261	13075	13755	8906	16265.8	26665	14746	19260	20598	13257	13866	13698	15810	26934	14527	20047	23440	11213	15285	11857	11930.6	26810	15135	20635	26201
	FBgn0003267	2	6	2	2	4	1	3	5	3	12	2	6	1	1	7	7	1	8	2	4	2	2	8	8
	FBgn0003268	103	110	42.5	136	126	98	51	77	120.5	93	97	157	141	119	71.5	48	67	111	87	105	136	144.5	52	46
	FBgn0003270	2	0	0	0	1	0	1	0	0	1	0	0	0	0	3	0	0	0	0	0	1	0	0	0
	FBgn0003274	11584	8260.5	65530	40878	40778.5	42998	25105	26719	9943	10064	38718	35535.2	31435	40579	28988	27248.5	5985.5	10369.2	32600.5	36912	42581	41909	34169	32263
	FBgn0003275	316	263	1067	754	500	715	742	774	256	248	558	655	496	622	648	612	219	250	540	661	508	696	790	898
	FBgn0003277	1926	1375	853	1822	2958	1511	2063	4106	2039	1050.5	1225	1927.5	2359	1558.5	1951	2501	1509	1363	1046.5	942	2720	1478.5	1494	1773
	FBgn0003278	209	195	503	844	496	698	1321	1182	247	149	729	828	404	863	1093	1362	188	192	649	679	551	774	942	1751.5
	FBgn0003279	16768	13319.2	50961.5	51981.5	51717	49184.5	35041.5	43982.5	16489	15004.5	49097	49367.5	40738.5	49724.8	41713.5	42496.5	10123.5	17155.5	39915	43140.5	51148.5	49539.5	47981.8	47079
	FBgn0003285	257	562.5	293.5	571	586	440	720.5	771	521.5	402.5	449	478.46	407	505	724	726	374	324.33	270	337.5	550.5	513	683	909.5
	FBgn0003292	318	343	756	1184	719	791	36.5	84	495	262	366	191	52	1201	73	42	382	238	129	282	69	794	31	49
	FBgn0003295	135	262	29	28	21	16	26	31	130	238	13	16	24	21	43	32	131	143.5	12	19	22	19	40	33
	FBgn0003300	84	127	40.5	64	85	62	161	148	80	111	55	61	138	76	178	172	88	73	38	56	114.5	74	186	213
	FBgn0003301	5659.83	6818.03	356.5	830.33	1085.37	698.75	855.5	844.75	6765.95	6004.83	625	690.03	755.33	947.5	873.83	1045.5	5015.42	5695.95	353.5	463.7	1237.33	785.33	670.17	1009.67
	FBgn0003302	292	316	81	83	152	101	144	143	316	305	74	83	281	86	138	147	220	207	52	74	188	84	164	171
	FBgn0003308	632.5	456	438	609	507	581	477	788	555	275	429	784	341	561	565	688	251	740	476	552	605	577	559	659
	FBgn0003310	1025	1058	282	608	869	412.25	689	649	1359	1241	473	575	1097	584	778	739	952	1065	392	386	954	565	555	693
	FBgn0003312	15	10.5	61.5	89.5	35.5	69.5	24	28	52.5	11	42.5	152.5	8	78.5	21	37	29.5	14.5	66.5	109.5	26	122	23	42
	FBgn0003313	1.5	2	12.5	7.5	38	8	19.5	30	1.5	0.5	12	13.5	33.5	8.5	33	21	1	1.5	8	9.5	26.5	7	18.5	20.5
	FBgn0003317	883.5	969.5	253	374	846.5	305	676	909.5	1050	986	403	401.5	1424	412	759	859.5	804.5	796	305	338.5	919	409.5	782.5	717
	FBgn0003319	19.5	73.5	257.5	316.5	154	209.5	32	46.5	85.5	40	168	195.5	15	312	60	23.5	52.5	28	46	88.5	31	201	24.5	36.5
	FBgn0003321	2192	2333	682	930	2122	920.5	1737.5	1859.5	2448.5	2329	1016.5	1033	2347	934	1963.5	2002.5	1691	2336	758	826.5	2325	1037	1869	2183
	FBgn0003326	595	760.5	120	202.5	228	164	450.5	406.5	694.5	668	157	122	456	241.5	462.5	568	520	481	115.5	145	352.5	215	438.5	544
	FBgn0003328	1172.5	1811	925.5	1097.5	4255	885	1026	1066	1659.5	422	1737	1257	4040	1305.5	1514.5	1227.5	2026.5	936	1009	917.5	4443	1155	1089	1118
	FBgn0003330	395	338	321	309	477	294	289	443	359	345	277	301	628	283	357	336	288	314	225	262	489	346	389	378
	FBgn0003334	1223	1200.5	386	693.5	787	533	538.5	492	1496	966	579.5	688	836	634	545	575.5	1107	1038	407.5	552.5	766	685	468.5	610.5
	FBgn0003339	336.5	430	149	366.5	262	306	512	460	694	387	238	315	284	319	523	605	539	298	166	213	255	314	407	575
	FBgn0003345	1830.4	2393.23	758	1803.67	2260.33	1518.5	2090.75	1876.65	3109.58	2001.44	1813.96	1662.33	2314.03	1840.17	2312.15	2472.95	2105.14	1914.92	1261.75	1455	2450.53	1849.9	1649.78	2380.45
	FBgn0003346	286	246	661	820	621	846	666	2414.5	373	209	602	982	1036	795.5	965	1055	208	217	574	838	662	856	665	507
	FBgn0003353	1589.17	2108.5	197.5	281	376	229.5	371.5	360.5	2009.83	2009	198.5	223	653.5	210.5	446.5	403	1610.42	1539.5	163.5	189	449	266.92	451.5	502
	FBgn0003356	9.42	7.58	21852.3	19442.1	32172.5	30152	6142.82	7015.27	7.17	9.75	40984.4	24446.8	18451.6	39826.8	9474.57	8908.57	12	10.08	24784.5	15734.7	55293.6	45537.7	10120.1	11893.6
	FBgn0003357	14.08	6.58	20620.6	19140.2	31657.6	29070.7	5798.08	6533.69	9.17	12.42	41161.1	24102.7	18516.2	38461.5	8656.41	8265.57	6.67	10.75	24370.6	15220.8	57319.9	43756.1	9283.56	11125.8
	FBgn0003358	6	2	4006	1649.5	2060	2097	1055	1164.25	1	1	3506	1346	1512	3020	1427	1301	2	3	1991	1778	2798	2181.5	1056	1049
	FBgn0003360	59680	74608.2	75349.2	82562.2	62451	69123.5	52805	52703.8	81828.8	93119.8	89791.8	92143.8	34042	79471.5	65367.2	65252.2	52536.5	53513.2	71584.5	82612.5	52850	81555	67482.8	71362.8
	FBgn0003366	1289	1189.25	674	968.5	397	664.5	314	338.5	1600	1105	698.5	437	240	777	276	357.5	1171.5	1161	327	323	399.5	625	315.5	359
	FBgn0003371	10578.5	12230.8	2017.5	3838.75	6051.7	2982.33	4265.43	5481.33	14275.8	11553	3600.75	3510.7	6220.35	3927.17	5093.7	5177.5	9860.5	9018.33	2601.5	2929	6693.6	3792.25	3960	5202.33
	FBgn0003372	26	23	1	1	5	3	6	6	11	45	5	1	9	6	15	11	9	60	3	0	13	0	10	16
	FBgn0003373	0	1	0	0	0	0	0	0.5	0	1	0	0	0	0	9	0	0	0	3	0	1	0	1	0
	FBgn0003374	0	0	5	11	6	4	2	3	3	0	6	8	0	3	13.5	0	2	2	6	4	6	7	2	1
	FBgn0003375	0	0	0	0	0	1	0	0	0	0	0	0	0	0	0	0	0	0	0	0	0	0	0	0
	FBgn0003377	0	0	0	1	1	1	8	2	0	2	0	2	0	2	6	13	1	0	0	0	0	0	3	7
	FBgn0003378	1	0	0	3	0	1	15	12	0	0	1	1	2	4	18	11	0	1	4	1	0	1	9	11
	FBgn0003380	13527.1	17323.5	824.33	2212	2303	1704	3966	3751	18766	19310.5	1513	1457	3924.2	2177.33	5041	5338	14634	14318	965	1313	3413.33	2090	3781	5751
	FBgn0003382	5	10	147	462	38	71	2	16	15	6	68	163.5	4	234	8	2	10	8	4	166	5	404	6	5
	FBgn0003386	2290	2773	318	633	1122	533	1643	1633	3070	2555	569	492	1707	727	1898	2091	2184	2150	398	415	1432	603	1447	2032
	FBgn0003388	16	28	384	401	1622	442	245	190	39	35	728	574	783	388	270	308	22	32	587	552	1842	555.5	361	324
	FBgn0003390	253	327	415	277	583	224	247	256.5	364.5	251.5	389	165	218.5	197.5	303	228	192.5	325.5	349	181.5	455	223.5	328	343
	FBgn0003391	1272	1583	513	1183	1138	873	1151	1246	2059.5	1860	850	1323	1244	1076.5	1111	1258	1561	1709	680	779	989	1114	765.5	1106
	FBgn0003392	18071.5	21826	1891	3388	3381	2653	5263.25	5306.5	23870.5	17710.5	2932.17	2952	4547	3221	5928	6091	17567.2	12986	2129	2443.25	4246	3171	5001	6517.5
	FBgn0003396	1649.25	1663	428	967.33	2517.5	831.5	2074	1954	2317	1441.17	995	935	1845.67	942	2195	2314.6	1572.5	1451	735	631.67	2709.67	954	1407	2215.5
	FBgn0003401	7	8	36	32	30	58	32	37	16	1	31	44	38	41	40	29	14	4	33	44	26	49	21	42
	FBgn0003410	1379	1497	373	705	901	581	814	886	1674	1482	670	597	1830	628	886	809	1297	1168	429	526	872	642	716	956
	FBgn0003411	1	1	1	3	0	1	7	7	0	0	0	0	0	5	64	1	3	2	1	1	2	0	4	3
	FBgn0003415	2826.5	3183.25	455.5	1544	2051.5	1189.5	1544	1471	3996.5	2900	846	1150.5	1893.79	1265.17	1742	1849.5	2678.5	2592.17	611.75	604.5	2089.29	1141.5	1219.5	1747.5
	FBgn0003416	391	416	172	355	343	261	353	704	540	361	327	394	660	380	458	465	350	355	206	250	359	316	338	347
	FBgn0003423	9402.5	10584	2120	3760	2187	3182.5	3523	3394.5	11406	10398.5	3238.5	3981.5	2226	3426.5	3820.75	4381	7443	6934	2906.5	3348	2642	3742.83	3371	4613.5
	FBgn0003429	8473.21	9692.62	862.75	1997.62	2713.25	1595	4270.82	3992.75	11917.5	10424.2	1699.25	1566.62	3701.88	2057.88	4711.5	5031.12	7826	8920.25	1128	1257.12	3641.96	2079.75	3603.12	5428.5
	FBgn0003430	165	181	77	97	112	77	128.5	137	203	195	57	74	181	64	164	159	174	153	64	50	74	69	188	190
	FBgn0003435	5992	8122	643.33	1681	1458.33	1141.67	2989.33	2634.67	9273.5	7552	1138.17	1117.67	2432.67	1634.33	3312.33	3515.5	6651.5	5507	678	996.83	1996	1478.33	2495.33	3476.33
	FBgn0003444	265	297.5	186.5	297.5	365	237	414.5	496	397.5	334	305	369.5	757.25	339.5	417.5	452	218	247	275.25	305.5	337	325	312.5	405
	FBgn0003447	841.17	2243.31	538.17	978	589.5	727.5	876	2656.64	1922.31	1896.93	565.5	638	862.5	1013	982.81	1405	1592.33	1955.17	380.5	542	420	774	986	852
	FBgn0003448	1	5	30	56	58	30	223	222	5	3	33	30	104	56	169	204	2	1	24	19	71	41	228	282
	FBgn0003449	771	763	849	866	943	788	488	743	833	791	732	805	997	818	574	570	588	494	630	807	961	843	606	605
	FBgn0003450	2	0	130	73	84	110	88.5	164	0	1	109	74	76.5	97.5	95	78.5	1	0	71.5	85.5	83	82	85.5	71.5
	FBgn0003459	216	268	68	141	308	135	203	231	315	215	152	163	595	144	188	239	241	261	132	151	359	183.5	124	209
	FBgn0003460	561	793	208	291	266	252	184	208.5	739	742	259	253	254	296	248	238	569	569	228	214	232	343	269	330
	FBgn0003462	4549	4248	5605	4572	3991	4297	2410	2735	5222	5439	3996	4134	3503	3617	2854	2569	2977	4007	3358	3978	4311	4047	3317	2891
	FBgn0003463	1321	1742	502	836	1193	617	1117	914	2286	1578	1084	1110	981	1088	1193	1219	1770	1590	765	877	1471.5	1041	1026	1371
	FBgn0003464	3390.5	4202.67	629	1048.5	2036.5	929	1340	1419	4102.5	3288	853.42	988	2055	955.25	1372.25	1414.5	3505	3371.5	775	757	2330.5	1132	1441.25	1649
	FBgn0003475	5096	5360	494	732	1263	594	848	1064.5	5679	4982.5	605	482	1571	726	1129	971	4296	4243	369	353	1381.5	603	865.5	938
	FBgn0003479	162.5	169	169	165.5	325	225	143	170.5	211.5	130.5	163.5	199.5	356.5	142.5	161.5	153	161.5	107.5	137.5	156	284	186	175.5	176
	FBgn0003480	51	83	43.5	48	25.5	50	45	68.5	70.5	62	28.5	53.5	59	46	50	43.5	60.5	37	34.5	47	27	56.5	42.5	44
	FBgn0003482	1	1	9	0	9	8	6	12	0	1	1	7	53	13	8	6	0	7	2	7	9	9	8	3
	FBgn0003483	100	55	28	65	56	57	90	119	90	76	48	73	118	54	104	88	45	71	51	35	39	66	84	76
	FBgn0003486	20	19.5	5	9.5	14	12.5	14.5	21.5	22.5	23.5	8	8	24	12.5	44.5	18	11.5	18	7.5	5.5	10.5	11.5	13.5	11
	FBgn0003495	1232.5	417	436	502.5	371	482	321.5	392	925	490	526.5	596.5	302.5	516	509.5	390.5	566	374.5	489.5	478.5	350	508.5	394.5	375
	FBgn0003499	939.31	536.76	269.83	488.83	507.68	356.57	460.78	449.97	574.4	506.42	352.56	377.19	560.7	428.5	591.42	709.42	413.16	546.84	274.83	287.46	436	374.2	512.95	495.67
	FBgn0003502	924	982	982	1569	1239	1437	1690	2088	1561	724	1494	1224	2019	1514	1924	1920.83	1085	665	951	1098	1324	1332.83	1668.5	2029
	FBgn0003507	812	447	588.5	750	1270.33	600	922	1085.5	676	476	596	677.7	901	569.5	1157	1022.5	242.5	881.5	515.5	462.5	1112	598.7	926	994
	FBgn0003510	113.5	132	86.5	116	144.5	92	89.5	142.5	145.5	125	91	78.5	223	85.5	109	90	94.5	109	68.5	79.33	147	118.5	102.5	100.5
	FBgn0003511	113.5	132	86.5	116	144.5	92	89.5	142.5	145.5	125	91	78.5	223	85.5	109	90	94.5	109	68.5	79.33	147	118.5	102.5	100.5
	FBgn0003512	377	371	474	410	459	335	437	562	363	315.75	393	387	682	406	435	453	287	303	319	370	581	459	442	566
	FBgn0003513	357	443	20	62	93	40	144	145	512	522	40	41	98	62	144	146	455	398	35	33	88	41	127	179
	FBgn0003514	2551	2434	2512	2345	4864	2217	2083	2917	3047	2455	2664	2289	5038	2279	2684	2438	2217	2140	1950	1943	4549	2266	2542	2406
	FBgn0003515	82	517	342	349	232	306	115	149	310	341	371	385	153	295	151	166	222	401	241	313	288	322	166	154
	FBgn0003517	16235.5	11428	72385.8	60709	52622.5	60295.5	33216.5	34527	13143	14795.5	54417.2	53698.5	42270	56585	38637.1	35528	7900	18056	47853.8	56136.5	55994	62546.3	48372	44170.5
	FBgn0003520	4991	6562	587	1210	1647	1037	1620	2880	6308	6585	1049	1195	2630	1298	1887	2257	4215	5111.5	678.5	835.25	2064	1271	1643	1629
	FBgn0003525	37	41	90	150	62	142	258	369	61	27	146	229	548	152	380	231	44	25	109	152	45	160	150	189
	FBgn0003527	3	0	10	5	5	25	15	18	1	0	4	16	16	5	28	11	0	0	19	8	9	16	9	9
	FBgn0003545	2	0.5	31.5	70.5	25	52.5	75	162.5	2.5	0.5	29	71.5	117	54.5	157	120.5	2.5	1	35.5	67	23.5	50.5	72	44
	FBgn0003557	2725	2518	643	966	2314	854	1277	1315	3004	2237	1189	1073	2048	1080	1461	1421	2004	2263	787	866	2473	1035	1187	1454
	FBgn0003559	897.5	1316	541	828.5	1390	742	656	972	1476.33	1117	790	815	1518	769	758	738	1076	839	694	761	1424	935	829	896
	FBgn0003567	569	546	620.5	966	912	765	1084.5	2577	802.5	474	808	978	1499.5	875.5	961.5	1590	513	483	639.5	742	937.5	926	1058	865.5
	FBgn0003575	1301	1180	523	1006	1817	797	1211	1620	1500	1196	919	888	1699	887	1297	1366	1033	1147	656	639	1747	910	1217	1425
	FBgn0003598	745	608.5	342	630.5	710.5	513.5	531.5	876	819	684.5	497	609.5	1412	495.5	527	509.5	574.5	584	394.5	428	776	585.5	520	517
	FBgn0003607	1076	983.5	1637	1848	1430.5	1828.5	814.5	1715	1208	1233	1583	1938	2454.5	1599	1157	864	780	1106	1283	1610	1574.5	1792.5	1036.5	856.5
	FBgn0003612	1594	1684	688	1106	1297	949	1276	1656	1871	1587	1003	1179	2189	1108	1156	1368	1370	1452	798	981	1414	1109	1138	1255
	FBgn0003638	5980.5	5313	1885.5	3581.33	4358.5	3732	1852.5	2480.5	4905	7365	2727	3221.5	4487	3320.5	2255.5	2548.5	3190	6671.5	2364.5	2613	5222	4097.5	2379.5	3052
	FBgn0003651	1027.33	723	414	729	960.14	583	855.33	778	929.14	852	550.5	662	864	573	946	999	514	921.53	493.5	530	956	582	849	1084
	FBgn0003654	1345.23	1505.02	614.38	862.44	1279.65	749.91	733.45	778.55	1746.47	1323.78	890.55	908.29	1139.64	827.58	874.91	874.58	1240.41	1281.37	626.86	686.07	1297.11	898.81	853.19	999.24
	FBgn0003655	1	0.5	1	0	15.5	3	425.5	1190.5	5	5	2.5	1.25	501.5	3	394	692.5	1	3	6	3.5	18	4	255	131
	FBgn0003656	3645.25	4242.25	491	929.75	1370.5	785	1760	1852.5	4643	3872.75	792.5	916.5	1489.75	824.5	1780.75	1904.5	3413.5	3437.25	654.25	597.5	1526.5	861	1413	1884
	FBgn0003660	1581.83	2006.17	2618	2441	4138.33	2110.5	1755.5	1902.5	2475.83	1378.17	2513.5	2287.83	3960.83	2084.33	2073.33	1919.67	1478.67	1219	1955	2155.5	3817	2259.83	2151	2035.83
	FBgn0003676	787	758	4701	4849	2052	4233	1928	2039	977	569	4050	4945	1879	4606	1840	2071	750	803	3834	4659	2291	4651	1986	2490
	FBgn0003683	2	1.5	0	0	0	0	0	1	0.5	2	0	0	0	0	3.5	0.5	2	2	0	0	1	0	0	0
	FBgn0003687	188	243	232	265.5	333.5	229	219.5	229.5	224.5	200	227.5	247.5	384.5	270.5	266	210.5	171	164.5	202	229	358	270	221	238
	FBgn0003701	20	15	21	59.5	39	62.5	979	2738	22.5	18	49	96	737	57.5	786	1565.5	18	17	54.5	82	38.5	57	821.5	435.5
	FBgn0003710	1644	2040	195	348	409	279	687	663	2120	1925.5	282	273.5	667	381	814	909	1537.5	1484	208.5	225.5	499	355.5	665	931.5
	FBgn0003714	156	288	565	773	228	600	354	409	334	283	509	530	197	645	433	443	212	181	357	592	207	544	337	472
	FBgn0003716	1509	1803.5	684	1149.5	1512.5	995	1550.5	1660	1960	1926	1258.5	1221.5	1531.5	1114	1641	1837	1573.5	1410	891.5	977.5	1535.5	1193.5	1620.5	1788.5
	FBgn0003719	172	228	21	28	131	31	48	85	220	193	32	26	96	28	104	51	168	136	20	26	177	36	79	71
	FBgn0003720	2	5	11	37	22	44	35	35	0	2	11	46	45	25	47	46	0	2	18	27	26	42	43	49
	FBgn0003721	13507.5	17559.8	46258.2	41744.5	44979	35152.5	34232	38855.7	20377.5	17798.8	48515	49932.4	16163.5	40502.8	43443	44490.5	14544.2	11018.2	42034.8	49826	38867.8	46182.8	47792.2	51344.2
	FBgn0003731	1476	1408	842	1531	1705	1167	1531.45	1398	2064	1437	1282.5	1381	986	1309	1587	1585	1189	1321	1131	1005	1738	1378	1381.17	1685
	FBgn0003733	4	1	4	13	11	6	72	313	2	5	16	13	305	15	89	67	5	5	11	8	12	14	44	34.17
	FBgn0003741	348	366	84	78.5	178.5	116.5	76	193.5	416.5	303	85	80	298.5	83.5	95	114.5	306	305	66	69	174.5	107.5	130	94.5
	FBgn0003742	400.25	435	443	495	602.5	402.5	468.5	526.5	507	357.5	488	536	644.5	462	476.5	497	335	380	431	465	609.5	483	488	601
	FBgn0003744	1843	2594.5	571	957	1013	849	876	917.25	2844.5	1895	773	786	1189	928	1133	1019	2125	1631	588	719	1109	904	967	1195
	FBgn0003747	8	6.5	0.5	0	0.5	0.5	0	0	13.5	6	0.5	0	4	1	1.83	1	8.5	7.5	1.5	2	0.5	0	0	2.5
	FBgn0003748	4891	4589	2181	2667.5	2964.5	2526	3261	4033	5673	6215.5	3047.5	2434	4494.5	2997.5	3686	4136	3593	4448.75	2028.5	2279	3282.83	2451	3355	3639.5
	FBgn0003751	25.5	26.5	28	24	18.5	31.5	16.5	11	25	37	27.5	33	25	22	19	18.5	25	19.5	17.5	21	16.5	25.5	12.5	12.5
	FBgn0003861	83796	66041	22	13	115	21.5	14	15	61653	113010	30	31	67	13	45	24	42205	110048	26	18	103	14.25	8	11
	FBgn0003862	2823.5	3002	509	1468	3264.5	1103	2594.5	2487.5	4198.58	2471	985.5	1154	2684	1299.5	2609.5	2900.5	2678	2578	609	664.5	3510.5	1205.5	1703	2780
	FBgn0003863	0.57	1.13	2360.18	1254.22	12197	1089.51	4833.66	3688.03	0.53	1.37	3558.43	2597.57	4237.92	2595.06	6697.14	3950.56	4.33	3.93	1916.31	2320.36	8704.22	2324.49	6830.68	5428.35
	FBgn0003865	0	0	0	1	0	0	0	0	0	0	0	0	0	0	0	0	0	0	0	0	0	0	0	0
	FBgn0003866	265	367	1018	1707	1924	1560	3077	2825	423	220	1356	1190	2091	1538	2958	3330	300	199	1032	1173	2084	1537	2762	3609
	FBgn0003867	706	1038	1362	971	268	973	391	283	768	866	1117	677	87	998	487	327	481	825	473	571	213	684.5	414	345
	FBgn0003870	2205	2722	1129	2430	3439	1623	1455	1558	3683	2587	1832	2497	3083	2067	1815	1869	2627	2077	1374	1784	3176	2360	1464	1952
	FBgn0003882	596	756	476	585	716	622	407	415	893	681	662	589	804	624	442	432	604	657	457	538	673	630	428	510
	FBgn0003884	20746.3	23473.5	58720	57010	23379	51547.6	23763.5	31305	27927	21864	44711.3	54369.3	24265	49169.2	25949.7	25812.5	20707.5	18249.5	40821.8	47364	24623	53389.5	28346	30881.5
	FBgn0003885	2766	3411	4174.5	4668	1793.5	4069.33	2378.5	2646.5	3484.5	3509.5	3561.83	4419	1638	4069	2319.83	2479	2705	2416.5	3278	4085.5	1975	4551	2647.5	3078
	FBgn0003886	42	307.5	2299.5	2141	4670.5	2590.33	3463	3394	338.5	48.5	4304.83	2619	1416.5	2854.5	3852.58	3796.11	537.5	53.5	3347	3861	4637	3766.5	4550.5	5425.5
	FBgn0003888	232.83	280.67	843.17	733.83	1996.83	928.33	1023.67	989	324.33	268.17	1748.5	1186.33	1202.67	1188.67	1207.67	1170.5	228.67	203.25	1450.5	1244.5	1981	1356.5	864.17	1305.67
	FBgn0003889	23.5	38	9	17.33	10.5	14	24	22	48	39.5	8.83	8.5	18	14	25	21.5	35	33.75	10	10	18.5	10	44.33	28
	FBgn0003890	1766.83	1748.17	4923.67	4603.67	5440.83	4059.83	4684.67	5062	2129.83	2223.17	5025.33	4392.83	3378.67	4547.17	5178.67	5303.5	1325.83	1457.25	4051.5	4306	5739.5	4641.5	5498.67	5980.17
	FBgn0003891	5649	7575.5	2472	5741	7175.5	4534	2435	2312	9690.25	5861	4985.5	6140	4370	6264	2980	2864	6441	7183	3164	3958	6504	6065	2048	2905
	FBgn0003892	123	192	189	417	351	367	365	360	234	161	284	414	262	430	373.25	421	232	149	262	249	392	413	287	449
	FBgn0003896	566	669	241	396	482	355	590	606	617	552	317	330	587	362	627	701	523	489	253	336	515	384	566	716
	FBgn0003900	10	11	18	32	67	47	85	82.5	20	13.33	52	36	130.5	31	82	112	11.5	15	41	55	99	62	101	114
	FBgn0003916	5.93	2.18	2.12	1.28	1.37	1.87	3	3.1	3.07	4.1	0	0.83	4.95	1.37	2.27	1.32	2.1	2.02	0.25	1.33	2.97	1.12	2.77	2.77
	FBgn0003920	30.65	37.95	4.9	2.93	4.5	5.93	3.6	6.4	27.83	32.12	3.4	3.53	12.47	4.17	6.2	1.93	14.07	12.57	1.9	3	2.53	4.93	5.1	4.97
	FBgn0003922	30.65	40.18	4.9	2.93	3	6.43	3.6	5.4	28.57	33.62	3.4	3.53	11.47	4.17	5.2	2.63	15.13	12.82	1.9	3	3.03	4.93	5.1	5.97
	FBgn0003923	5.25	5.98	0.5	1.33	1	0.83	1	1	4.57	5.42	0	0.33	2.67	1.17	1	1.03	2.73	1.42	0.5	0	0.83	0.33	0.5	2.17
	FBgn0003926	0	0	0	0	0	0	0	0	0	0	0	0	0	0	0	0	0	0	0	0	0	0	0	0
	FBgn0003930	11.5	4.5	2	1.5	9	2	5.5	8.5	8.5	9.5	4	3	11	4	4.5	4	12	8.5	3	2	12.5	1	3	4.5
	FBgn0003931	0.5	0.5	0	0.5	1	0	0.5	1.5	0.5	0.5	0	1	3	0	0.5	1	1	0.5	0	0	1.5	0	1	0.5
	FBgn0003933	0.14	0	0.86	0.29	0.14	0	0.29	0.43	0.43	0.43	0.14	0.14	0.29	0.29	0.43	0.86	0.29	0	0.43	0	0.14	0.14	0	0.43
	FBgn0003934	0.14	0	0.86	0.29	0.14	0	0.29	0.43	0.43	1.43	0.14	0.14	1.29	0.29	1.43	0.86	0.29	0	0.43	0	0.14	0.14	0	0.43
	FBgn0003935	0.14	0	0.86	0.29	0.14	0	0.29	1.43	1.76	0.43	0.14	0.14	0.29	0.29	0.43	1.52	0.29	0	0.43	0	0.14	0.14	0	0.93
	FBgn0003936	0.14	0	0.86	0.29	0.14	0	0.29	0.43	0.76	0.43	0.14	0.14	0.29	0.29	0.43	1.52	0.29	0	0.43	0	0.14	0.14	0	0.43
	FBgn0003938	2.14	1	2.86	1.29	0.14	0	0.29	2.43	0.76	1.43	1.14	2.14	0.29	3.29	0.43	1.52	0.29	2	0.43	1	0.14	1.14	1	0.93
	FBgn0003941	10404.2	9190.62	32904.8	28096.9	32440.6	27822	18790.4	19520.3	9717.64	11114.3	25554.3	24228	27577.2	26598.7	22388.1	21524.2	6105.98	10802.3	20960.9	24260	32305.1	27113.8	25505.2	24490.6
	FBgn0003942	9979.83	8515.92	42829.6	33894.8	33232.8	33552.8	23930.4	27604.5	10294.2	10601	34169	30743.9	24577.6	32377.8	31291.1	28336.2	5489.95	9717.2	26651.2	28932.6	29940.8	30687.5	31110.9	29174.3
	FBgn0003943	12952.9	20308.9	5328.33	5507.53	13832.1	4187.62	5555.9	5648.69	20723.8	13325.4	5537.89	5226.63	11865	5625.95	6597.77	6084.67	19427	12561.2	4532.24	4243.92	16593.8	5582.93	5374.73	6369
	FBgn0003944	15	4	286	496	442	383	854	905	10	8	412	401	679	479	987	1070	7	6	310	353	470	421	879	1094
	FBgn0003950	11	11	4	5	9.33	5	5	7	19	24.33	6	9	10	6	4	1	9.33	15.67	8	3.5	5	10	3	4
	FBgn0003961	0	0	503	76	3859	68	31	6	0	0	352	382	1205	34	17	2	0	0	110	679	4187	67	4	8
	FBgn0003963	319.5	314.5	212.5	449	527.5	322	560	638	397.67	267.5	313.33	390	364.5	371.5	640	650.5	276	273.5	260.5	246	451.5	387	516.5	740
	FBgn0003964	1445.33	1725.83	679.33	938.5	1361.5	812.5	610	604	1778.17	1276	801.67	809	1278.33	905.5	684	685.17	1410.83	1177.67	656.83	705.33	1394.17	999	746.83	793.17
	FBgn0003965	549	129	1323	916	456	1105	583	645	143	337	725	672	343	762	618	583	60	851	605	544	476	712	793	567
	FBgn0003969	1434	1683	577	951	1358	793	1465	2299	1945	1419	1004	1044	1956	896	1601	1953	1384	1330	759	900	1481	944	1588	1867
	FBgn0003975	120	158	26	67	70.5	35	120	132	125	100	40	49	117	47	107	119	116	99	38	49	107	60	116	157
	FBgn0003977	717.5	681	318.5	591	648.5	520	407.5	581.5	762	552.5	417	599	545.5	514	407.5	422	632	572	383.5	384.5	708.5	493	327	487
	FBgn0003978	119	123.5	334	360.5	209.5	337.5	141.5	132	129	120	270.5	336	214	288.5	161.5	145	74.5	93	249.5	314.5	258.5	352	165	174
	FBgn0003979	0	0	0	0	1	2	1	0	0	0	1	1	0	2	1	1	1	0	0	0	1	1	2	1
	FBgn0003980	0	2	0	0	1	1	1	2	1	2	0	0	0	0	2	2	2	1	0	0	1	0	3	0
	FBgn0003983	1	3	0	1	0	0	0	0	1	1	0	0	3	0	3	0	2	0	0	0	2	2	0	0
	FBgn0003984	566	659	176	351	345.6	256	207.5	227.25	855	575.5	352.25	306	389.33	290.67	326	284.5	578.5	455	204.75	238.5	412.5	330	169.53	257.5
	FBgn0003996	329	517	101	102	113	98	89	71	316	500.5	164	89	65	79	94	70.5	238.5	309.5	92	82	140	75	88	91
	FBgn0003997	398	718	27	32	81	29	77	91	1198	361	38	44	129	26	131	73	717	309	23	19	83	20	59	76
	FBgn0004003	129	90	556	572	143	424	184	173	115	102	403	757	100	394	196	196	66	61	333	561	139	560	214	226
	FBgn0004034	447	380	3190	3243	1233	2960	1310	1945	616	409	3444	1482	418	3881	1354	2177	434	369	1247	1748	772	2094	1207	2247
	FBgn0004045	188398	21766	47	7	8	7.5	5	12.5	21296.7	87544.8	13	9	4	7.5	19	8	2435.5	62595.7	5.5	8	2.5	0.5	4.5	3
	FBgn0004047	262354	28184	75	17	15	27	16	26	24362	140833	22	21	17	21	33	10	2383	63699.5	15	11	7	8	3	5
	FBgn0004049	954	1358	350	647	860	520	816	1184	1406	1278	621	701	1349	640	905	1132	991	1071	436	517	935	675	798	914
	FBgn0004050	929	884	497	659.5	820.5	541	719.5	779.5	997	842.5	622	567	1098.33	640	762.5	730.5	723	750	471	521	899	613.5	696	926
	FBgn0004052	4	0	1	3	7	1	1.33	3	1	0	1	1	3	1	1	3	0	1	0	0	2.33	1	1	2.33
	FBgn0004053	0	0	0	0	0	0	5	8	0	0	1	0	4	0	9	1	0	0	0	0	1	0	4	1
	FBgn0004054	0	0	0	0	1	0	0	0	0	1	0	0	1	2	2	0	0	1	0	0	0	0	1	0
	FBgn0004055	2909	3665.5	1171	1683	1537	1451	4745	4306	4515	3648	1803	1636	1598	1589	4320.75	4904	3528	2646	1597.75	1783	1672.5	1755	4083	5530
	FBgn0004057	694.5	928.33	960	1142.5	403.5	713.5	532	535	1219.5	911.5	855	739	278	762.5	600	540.5	533.25	723.5	588	490	276.5	692.5	527	844.5
	FBgn0004066	932	4054	2681	2505	1210	2105	600	868	3704	1156	1817	1973	1551	2212	742	645	3149.5	1706.5	1471	2012.5	1203	2245	667	704.5
	FBgn0004087	132	95.5	305	206.5	154.5	213	44.5	65.5	164	102	224	191	147.5	162	95.5	53.5	85.5	120	176.5	165.5	134.5	192	70	67
	FBgn0004101	290.5	376.17	280	414	398.17	357	484	402.2	412.5	347	417	516	354	423	483	574.77	348	294.5	355.33	385	415.25	412.83	368	557.33
	FBgn0004102	957	1381.5	162.67	367	404	362	514	470.67	1292.5	1466.5	300	328	398.5	358	510.5	633	1032	1146	204	216	435	352	437	615.67
	FBgn0004103	5101	5862.5	4421	6054.5	5964	4853	4239	4609.5	6390.5	5897	5352.5	5696	6406.5	5459.5	5264	4942.5	4470	4765	4292	4846	5786.5	5412.5	4454.5	5260
	FBgn0004106	16	1	108.5	192.5	67.5	198.5	184.5	486	19	11	112	237	639	147	205.5	153	6	2	87	152	60.5	169.5	141	123
	FBgn0004107	129.5	173	532.5	1256.5	322	691.5	109.5	119.5	151.5	137	333	347	177	814.5	123.5	109	120.5	91.5	197	497.5	145.5	1034	97	117
	FBgn0004108	1016.5	1016.5	246	582.5	474.5	472	994	1187	1113.5	988	391.5	656.5	899	577.5	1015.5	1222.5	851.5	877	346	474.5	637	623.5	822.5	1265.5
	FBgn0004110	3	3	4	7	10	6	13	10	8	3	7	0	11	5	11	13	2	1	5	5	18	4	29	24
	FBgn0004117	11686.8	16921.2	48921	48278.5	35406	39690	41111	44139	19932	18780.8	52170.8	54052.5	12788	44298	52581.2	56319.2	14050.8	9383	48105.5	55510.8	32171.2	49955.2	56645.2	64382
	FBgn0004118	1288	1586	193	305	309	269	701	702	1578	1298	218	186	639.5	259	808	858	1149	1067	153	176	381	260	805	871
	FBgn0004132	349	361	654	547	232	481	103	170	385	416	428	504	308.75	457	203	148	266	271	334	464	231	522	194	142
	FBgn0004133	629	1068	375.5	490.5	509	417	474	491	1024	773.5	458.5	553	503	423.5	548	553	970.5	729.5	419	439	548.5	628	518.5	662.5
	FBgn0004143	0	0	0	0	0	0	2	0	0	0	0	0	0	0	1	0	0	1	0	1	0	0	0	0
	FBgn0004167	4555	4526	2959	7046	14633	6214	7574	7894	5737	5266	6316.75	7821.33	5251	6764.2	8399.2	9159	4061	5757	4772	4452	13053	7405	7302	9470
	FBgn0004168	1652	2039	228	458	533	377	1129	1084	2026	1715	275	326	912	455	1185	1244	1537	1252	216	261	742	429	1093	1301
	FBgn0004169	19220	26712	62050.2	58109.8	57487.5	47506	49251.5	51513	35046	31007.5	78631.5	79416	20013	63678	70704.5	75641.5	22584	16798	68081	77219.5	52616	65116.5	71530.5	81001.2
	FBgn0004170	0	0	0	3	13	0	5	6	1	0	1	0	24	1	11	7	0	0	1	0	10	1	4	8
	FBgn0004171	1	1	1	0	0	0	0	1	0	0	0	2	0	1	0.5	0	1	0	0	0.5	0	0	3	1
	FBgn0004172	0	0	0.5	0	0	0	0	0	0	0	0	0	0	0	0	0	0	0	0	0	0	0	0	0
	FBgn0004173	0	0	0	0	0	0	0	0	1	0	0	0	0	0	0	0	0	0	0	0	0	0	0	0
	FBgn0004174	0	0	0	0	0	0	0	1	0	0	0	1	0	0	0	0	1	0	0	0	0	0	0	0
	FBgn0004175	0	0	0	0	0	0	0	0	0	1	0	0	0	0	0	0	0	0	0	0	0	0	0	0
	FBgn0004177	6235.67	7165	4861.17	6061	7271	5571.5	5309	7526.5	8540	6523	5889	5983	8599.5	5685	6809	6786	5887	4650	4563.5	5175.5	7512	5982	6172	6558.5
	FBgn0004179	7161	10136	1812.5	2902.5	3400.5	2433	3966	4204	10374	8954	2951	2837.5	4641.5	2947.5	4410	4911	7506.5	6329.33	2062	2470	3624.5	3116.5	4372.5	4797.5
	FBgn0004181	0	0	42	28	3	22	11	6	0	0	54	18	1	32	4	7	0	1	20	15	2	25	4	8
	FBgn0004183	2.85	0.6	1.45	0.2	0.2	0.7	1	2.85	0.9	0.85	0	0	1.7	0.45	2.1	1.4	1.6	0.6	0	0	1.05	0.2	0.6	0.6
	FBgn0004185	5.93	2.18	2.12	1.28	1.37	1.87	3	3.1	4.07	4.1	0	0.83	4.95	1.37	2.27	2.32	2.1	2.02	0.25	1.33	2.97	1.12	1.77	2.77
	FBgn0004186	5.93	2.18	2.12	1.28	1.37	1.87	3	3.1	3.07	4.1	0	0.83	4.95	1.37	2.77	1.32	2.1	3.02	0.25	1.33	3.47	1.12	1.77	3.77
	FBgn0004187	3.35	1.85	1.2	0.95	1.7	0.7	2	1.85	1.9	1.85	0	0.5	4.45	0.45	1.6	0.65	1.1	1.35	0.25	1	2.55	1.45	1.1	2.1
	FBgn0004188	18.67	23.83	6.83	8.33	16	4.17	10.67	16.5	14.33	10.33	8.67	5.33	15.67	7.33	8.5	13.33	11	12.67	5.33	4.67	11.83	5	7.5	13
	FBgn0004189	16.67	22.83	6.83	6.33	15	5.67	8.67	18	13.33	11.33	5.67	5.33	14.67	6.33	6.5	10.33	12	12.67	4.33	3.67	11.33	4	7	10
	FBgn0004190	16.67	21.33	6.33	6.33	14	4.67	10.67	17	14.33	10.33	6.67	4.33	14.67	6.33	7	10.33	11	12.67	4.33	4.67	11.33	4	8	10
	FBgn0004191	39.65	51.68	8.9	3.93	3.5	6.93	4.27	6.73	37.07	41.12	4.07	4.53	12.8	3.83	6.53	3.13	20.13	18.82	2.23	4	4.2	7.93	6.1	5.3
	FBgn0004192	88.07	107.6	16.9	8.93	7.5	19.43	4.77	8.73	91.23	83.37	10.07	9.53	26.8	7.83	7.03	4.13	39.47	35.57	2.73	8	8.2	12.43	8.1	5.8
	FBgn0004197	54	116	282	734	459	574	415	396	129	62	378	584	182	609	351	399	114	62	303	357	353	651	317	481
	FBgn0004198	2828.5	3469.5	543	1318	1404	1028	2015	2081	4498	3282	894.78	1254	1451	1250.33	2177.56	2409	3043.14	2507.83	586	749	1757	1255	1597	2254
	FBgn0004227	3160.5	3694.25	855.5	1509.83	1518.17	1261.67	1597.67	2779	4090.33	3151	1196.17	1555.17	2150	1285.5	1666	2229.67	2917.67	2824.67	950.83	1143	1665.17	1353.42	1554.25	1506.5
	FBgn0004228	10	3	764	489	5306	513	548	543	0	1	1261	777	3629	1145	809	635	3	3	712	741	5560	869	805	623
	FBgn0004237	2161	2438	2936	4316	2742	3585	1234	1910.5	2368	1702	3190	4684	2905	4092	1608	1407	1949.5	1990	2925	3586	2961	4117	1260	1365
	FBgn0004240	78	9	136	49	162	0	0	0	17	10	149	6	177	23	9	1	23	3072	57	42	171	7	1	1
	FBgn0004242	23091.5	26562	1341	2969.5	2753.48	2391.18	5851.34	5389.53	28531.3	24064	2085.12	2063.7	5200.87	2841.17	6486.95	6977.68	19327.7	19815.2	1360.7	1786.5	4047.75	2883.7	5222.08	7053.2
	FBgn0004244	8094	10049	1012.5	2830.5	2883	2172	5364	5073	11375.5	10916	1705	1516	5299	2605	6580	6917	8015	7115	1069	1283	4272	2670	5166.5	7373.5
	FBgn0004359	244.5	338	195.5	302.5	217	256	310	307	424.7	362.5	253	259	93	272	360.5	333.5	338	271.5	171.5	237	132	301.5	311.5	395.5
	FBgn0004360	55	81	118	148	158	155	155	124	97	90	144	159	87	167	140	146	75	50	139	136	93	191	140	180
	FBgn0004362	810	697.5	3230	5032.5	2681	4445	1909	2356	729	737	3143	5233	4117	3901	2467	2079	530	665	3070	4418.75	2502	4276	2155	2095
	FBgn0004363	15324.5	17399.5	28506.5	29788.8	14946	26223.2	11824.2	12775	17562	19085	25633.5	28326	9377.5	25789.2	14636.5	15145.8	11341.5	11410.5	21660.5	26508	14612	27725	15363	16213.5
	FBgn0004364	835	1653	372	740	548	664	689	585	1981	1082	483	723	206	737	647	655	1374	1175	392	394	414	692	495	740
	FBgn0004367	122	145.5	85	135	130	109.5	45.5	62	177	120	108.5	172	97.5	161.5	51.5	63	111.5	136.5	90	107.5	179.5	159.5	40.5	57.5
	FBgn0004368	2306.5	2292	531	1002.5	1398	826.5	1133	1231	2905	2223	919	1006	1039	963	1164	1260.5	1836	2238	690	655	1570	1009	1026	1269
	FBgn0004369	2979.5	3463.5	323.83	946.5	2137.5	731	1642.17	1610	3858.17	3113	817	778	2593.5	847.25	1919.83	1876.5	2937.83	2725.14	589.5	599.5	2583.5	917	1651.5	1934.08
	FBgn0004370	1647	2223	952	1888.5	2211	1588	2108.5	2577.5	2530	1793	1299	1546	1531	1926.5	2218	2581.5	1867	1352.5	804	952	1889	1488.5	1788	2358
	FBgn0004372	1	0	4	1	1	4	0	7.5	0	0	3	3	3	0	3	0	0	2	6	1	2	2	6	0
	FBgn0004373	3221	3851	903	1712.75	2629	1491	2667	2962	4576	3388	1533	1365	2936	1711	2912	2884	3112	3056	1013	1036	2707	1521	2130.5	2735
	FBgn0004374	36.5	67.5	61	84.5	194	103.5	106.5	110	47	45.5	106.5	94.5	203	89	130	91	37	62	57	87	207.5	103	123.5	110
	FBgn0004378	9.5	17	95	178	100.5	160	465	1569.5	18.5	20	124.5	233.5	454.5	151	448	638.5	5.5	9	103.5	177.5	82.5	156.5	431	280.5
	FBgn0004379	16	6	33	84.5	51	70	87.5	514.5	5	16	58	131.5	186.5	55	130.5	111	6	13	81.5	89.5	49.5	91	124.5	100
	FBgn0004380	1530	1699	610	723	985	630	928	964	1863	1573	801	642	1386	739	1062	1141	1412	1313	537	556	1025	763	1085	1196
	FBgn0004381	1441	1797	333	497	532.5	470	646	615	1871	1581	471	389	736	490	687	737	1537	1279	293	378	620	512	707	798.75
	FBgn0004387	1625	1908	396.5	652	1204	543.5	1018	970	2030	1904	689	706	1217	612.5	1169	1158.5	1608	1619	501	510.5	1324	613.5	935	1041
	FBgn0004389	0	0	0	0	3	0	2	0	0	0	0	0	11	0.5	52	1	0	0	1	0	2	0	0	1
	FBgn0004390	1412	1178	293	534.5	1049.33	423	854.75	1044	1582.12	1140.25	485.33	523	1683.33	514.5	951	933	1090	1282	328	314	1246.33	515	712	941.17
	FBgn0004391	326.5	322	184.5	469.5	449	398	183	200	482.5	228.5	268.5	451.5	432	350	162	197	319	276	255	226	471.5	412	168	182
	FBgn0004394	131.5	130.5	56.5	119.5	184	91.5	187	181	143.5	142	81	103	172.83	106.5	204	191.5	102.5	124	76	83	221.5	91	144	220.5
	FBgn0004395	1526	1641	309	689	2936	601	2763	3786	2275	1533	839	559	4944	705	3409	4116	1495	1696	450	486	3191	748	2960	3098
	FBgn0004396	717	604	1034	1812	1401	1172	487	480	766	646	1272	1658	1064	1576	661	548	505	607	992	1213	1202	1444	535	472
	FBgn0004397	2669	4681	1867	2756	3109	2205	5021	5561	4698	4185	2727	3390	2109	2409	6219	6747	3769	3967	2370	2404	3031	2728	7013	7853
	FBgn0004400	1	3	3	15	10	8.5	16	49	7	5	8	6	35	8	38	11	4	3	7	1	10	8.5	17	10
	FBgn0004401	5705	5224	4076	5966	5297	5260.5	2130	3766	5393	4949	4616	5929	6806	5377	3055	2764	3902	4574	4324	4841	6255	6013	2864	2896
	FBgn0004403	9063.75	8566.5	31202	23458.5	20585	22426.5	17636.2	23064.2	8771.25	10034.5	21389.2	19503	18573	21501.8	21614.8	21602.1	5727.75	10064.2	17329.8	20129	19553.5	22636.5	25670	22667.2
	FBgn0004404	5397.25	4898.5	16471	11687.5	12158	11617.5	8610.75	11764.8	5021.75	5590.5	10878.8	9936	11061	10957.2	10040.2	10221.6	3407.25	6243.75	9699.75	11364	12617.5	12465.5	13404	11580.2
	FBgn0004406	110.5	69	177.5	267	280	249.5	105	148.5	131.5	55.5	251.5	346	333.5	301	123	139	84	73	199	196	323.5	311.5	117	149.5
	FBgn0004407	286.17	364.83	334.83	430.67	246.83	338.67	170.83	182	382.5	365.5	344.33	368.17	242	361.5	189.67	177.17	250.5	257.83	321.33	344.67	269.67	395.83	211.5	224.33
	FBgn0004414	0.73	0.9	0	0.67	0.5	0	0.25	3	1.5	1	0.73	0.33	0.2	1	2	0	0.33	0.33	0.5	0.25	0.33	0	1	2
	FBgn0004419	1192	1582	1906	2348	1429	2033	1464	2118	1947	1360	2097	2326	3207	2187	1854	1536	1199	1190	1454	1982	1507	2036.75	1394	1483
	FBgn0004425	8.33	0.5	6914.51	4363.04	1176.61	1087.58	2205.41	1689.83	7.5	2.83	13692	4308.33	437.67	3753.61	4001.75	1853.75	4.5	1.5	6146.31	3262.23	1529.58	1675	4911.06	2171.37
	FBgn0004426	0.17	0	1505.44	921	633.53	253.92	691.58	549.75	1	0.67	3800.61	1438.99	266	1199.41	1269.24	524.75	0.5	0	1770.08	1059.99	707.83	587.16	1729.99	771.2
	FBgn0004427	9.5	2.5	7981.09	4895.57	1742.15	1260.75	3764.83	2812.33	4	2.5	15573.5	5433.16	758.67	4633.78	6843.49	3080.16	5	1.5	7343.56	3869.65	1974.08	2174.08	8949.85	3968.54
	FBgn0004428	2	2	1080.35	669.96	186.11	162.58	935.08	663.67	1.5	2	2330.75	704.33	66.17	597.78	1725.08	716.33	1	1	1087.56	495.2	220.33	278.83	2206.44	1019.87
	FBgn0004429	3	3	13.65	7.5	5.2	5	12	9.5	1	3	19.5	4.33	0.5	9.53	28.92	12.75	3	4	6.07	2.25	6.5	6	52.07	11.83
	FBgn0004430	2	3	885.93	314.92	176.4	207.17	680.08	730.42	3	4	1537.83	303.83	170	418.87	2057	1141.25	5	10	565.4	201.17	422.67	259.42	3824.57	881.17
	FBgn0004431	7	8	0	2	5	1	1	32	4	8	1	0	12	0	328.5	1	5	10	1	1.5	10	3.5	0.5	3
	FBgn0004432	7164.5	5796	17745.5	16899.5	4801	15444.5	4652.5	4982.5	7252	7565	13643	17795.5	4336.5	14609.5	5572	5091.75	3509	6528.5	11513.5	14741.5	4962.5	14834	4950.5	5561.5
	FBgn0004435	11572.9	22452	730	1417.75	1490.25	1249.5	1633.25	1712	20644.3	19506.8	1192.5	1385.5	2470.08	1516	2031.25	2234.25	14486.8	13876.2	715.75	1105.25	1616.75	1404	1680.75	2254.83
	FBgn0004436	5752	7810	1994	2764	4815	2378	3650	4010	7821	5972	3062	2677	4431	2691	4517	4714	5591.5	4453	1994	2352	4415	2649	4060	4623
	FBgn0004449	6062	8175	726	1792.5	1853	1349.75	3311.5	3472.5	8952.5	5796.75	1222.5	1505.5	1908	1678.75	3625	4340.5	6975.5	5816.5	773	775.75	2183	1397.5	2396.5	3674.5
	FBgn0004456	585.5	682.5	775.5	1136	1823	1008.5	1701.5	1704	910.5	619.5	1247	1091.5	1241	1262	1890.5	2029	632	603	857	843.5	1723.5	1136.5	1718	1884
	FBgn0004463	314	276	396	605	594	485	452	480	385	224	493	588	523	511	417	474	302	306	454	549	693	550	358	601
	FBgn0004465	675	1030	1118	1086	822	982	726	943	914.67	952	873	1019	817	1017	826	885	612	669	795	927	846	1086	851	1215
	FBgn0004507	17321	21070	14782	18672	18820	17352	12017	13578.2	26588	16627	17930	24267	9205	21170.5	14424	15090	10906	13310	15197	18625	18702	20982	16168	18688
	FBgn0004509	2592	3389	1181	1857	2936	1711	2453.5	3413	4444	2729	2012	1710	2236.5	2143	2800	3045	3073	2258	1107.5	1331	2857	1771	1981	2501
	FBgn0004510	248.5	217	185.5	186.5	266	189	246	263	256.5	208.5	218	204	335	185	284.5	257.5	170	204.5	163.5	174	311	223.5	258.5	344.5
	FBgn0004511	11	10.5	235.5	559.98	474.83	363.25	4.2	14.67	19.2	17.2	124.33	39.5	2.28	718.5	8	1.2	16.83	30.33	38	74.53	5.5	350	3	2
	FBgn0004512	1032.5	863	501.5	446.5	4315.5	443.5	1270.5	1071	1282.5	903	856.5	707	1482.5	545.5	1380	1058	883.5	716	677.5	590	4784.5	496.5	1509	921
	FBgn0004513	1565	2075	608	860	867	592	2109	1842	4270	1659	741	682	1013	925.5	2249	2454	3063	999	508	624	847	757	2137	2627
	FBgn0004514	499	723	125	229	179	165	367	354	746	554	175	184	277	213	376	455	566	457	157	152	220	225	387	488
	FBgn0004516	17976	24921.5	1647	3117	2287	2559	5838	5807.5	22131	18692	2268	1953	3915.75	2584	6189	6887	17955	11574	1585	2003	3315	2711	6302	7759
	FBgn0004552	7	10	143	148	71	75	150	158	3	10	64	76	278	89	185	180	7	7	62	77	68	69	248	175
	FBgn0004554	11	32	826	355	94	439	247	389	106	8	841	339	4	440	1272	160	82	16	966	398	46	558	535	151
	FBgn0004556	126	109	293	401	270	320	636	682	169	90	336	362	364	374	602	688	103	132	320	368	308	344	534	802
	FBgn0004567	114	122	54	104	74	69	142	135	165	150	72	70	152	74	145	150	145	124	54	80	91	82	151	196
	FBgn0004569	337	891	233	335	603	261.5	405	343	829	653	260	194	804	355	485	489.5	875	583	181	210	635	302	519	465
	FBgn0004573	524	658	100	254	361	194	447	362	686	590	216	192	536	287	483	586	476.5	405	141	137	443.5	196	424	547
	FBgn0004574	8223	9648	1988	2548	2468.5	2320	3875	3865	9684	8340	2298	2176.5	2823	2528.5	3918	4340	7851	5582	1653	2080	2885	2589	4201.5	4910
	FBgn0004575	11292.8	13373.5	952	2332.5	2120	1886.5	5228	4940.75	13635.8	11897.2	1628.5	1656.25	3326	2266.5	5393	5943	9872.5	9853.25	976	1106	3149.5	2150.75	4148	6179.5
	FBgn0004577	110	1262.5	351	515	216	474	64	79	1835.5	130	320	288	7	568	107	134	1757	158	76	145	31	278	62	104
	FBgn0004580	8093.33	13680.3	855.67	1492.67	2726	1199	4010	3904.33	12613	10065.3	1380.33	1140	4125.67	1442.67	4881.67	5221.67	10082.3	5901.67	978	1033	3096.83	1477	4847	5428
	FBgn0004581	3.5	4	8	21	29	29	18	21.5	2	4	16	24.5	15	19	24	22	5	1	16.5	18.5	16	17	15	35
	FBgn0004583	610	677.25	358	1083	1579.5	757.5	1165.5	1080.5	1096.5	612.5	635	800	748.5	931.5	1066.25	1273	688.5	517	397.5	510.5	1172.75	827	801.5	1178.5
	FBgn0004584	200	173	190	443	230	390	104	184	203	180	251	436	347	395	151	143	117	140	219	391	267	451	119	110
	FBgn0004587	7305	6670	4684	7315	4815	6113	4656	6781.67	7035.25	7887.5	5055	6775	5090	6233	4610	4810	4848.5	7886	4839	5317	5398.25	6178.5	4084	4920
	FBgn0004588	0	0	0	0	0	0	0	1	0	0	0	1	0	0	0	0	1	0	1	0	0	0	0	0.5
	FBgn0004589	2	1	0	0	0	0	0	1	1	0	0	0	0	0	1	0	1	1	0	0	0	0	1	0
	FBgn0004590	0	0	0	0	0	0	0	0	0	1	0	0	0	2	1	2	0	0	0	0	0	0	0	0
	FBgn0004591	0	0	0	0	0	0	0	0	0	0	0	0	0	0	0	1	0	0	0	0	0	0	1	0
	FBgn0004592	0	0	0	0	0	0	2	0	0	0	0	0	0	0	4	0	0	0	0	0	0	0	1	0
	FBgn0004593	1	0	0	0	0	0	0	0	0	0	0	0	0	0	0	0	0	0	0	0	0	0	0	1
	FBgn0004594	0	1	0	0	0	0	1	0	0	1	0	0	0	0	0	1	0	0	0	0	0	0	0	1
	FBgn0004595	11057	11166.8	145.75	526	774.65	425.48	836.17	731.23	13789.4	12105.6	289.42	425.66	900	525.83	856.33	979.75	9783.87	8896	183	259.83	1001.32	488	639.75	966.09
	FBgn0004597	208.5	223	224	243	258.5	225	170	254.5	273.5	209	235.5	237.5	352.5	244	211	178	183	190	176.5	243	279	240	174	204
	FBgn0004598	3142	4272.25	2248	2757	2158	2631	1875	2630	5020.5	3070.5	2374	2414	1745.5	2973	1865	2073	4147	2999	1599	1492	1998	2315	1769.58	1957
	FBgn0004606	760.5	682	329	758	1001	605.5	1445.5	1418.5	950	579	567	631.5	956	837	1577.5	1743	634	603	418	368	997	670	1020.5	1645.5
	FBgn0004607	1521.75	1618	402	1325.5	1386.5	980.5	2409.5	2073	2318	1636.5	976	1164.5	1670.5	1295.5	2382.5	2614	1586	1450.75	625.5	796.5	1787.06	1157.5	1480.5	2470
	FBgn0004611	5731.5	6402.75	708	1462.25	1881.75	1279.25	2548	2602.5	7031.5	5645.75	1316.5	1430	2279.75	1644	2551	2894.25	4762.25	4929	1034.5	1134.75	2422.25	1602.25	2125.75	2999
	FBgn0004618	1286.5	1719	6	10	12	7	31	26	1565	1952	13	9	18	7	33	23	1155	1695	9	8	11.5	6.5	39.5	34
	FBgn0004619	999	1271	175	314	337	222	653.75	662	1132	1024	217	161	711	257	636	737	956	722	164	156	489	273	676	812
	FBgn0004620	180	313	344.5	523.5	357.5	444.5	864.5	880	228.5	230	572.5	679	297.5	510	976.5	1117.5	244	271	501.5	569	347.5	607.25	825	1215
	FBgn0004622	354	408	63	111	228	106	263.5	308	362	388	123	81	358.5	124	336	346	295	322	76.75	99	305.25	133	362	383
	FBgn0004623	14914.5	27243	23	35	41	33	53	56	13755	26640	29	22	24	25	59.5	63	11237	19858	21	14	51	16	69	68
	FBgn0004629	3116.58	5044.83	2788.33	2565	4468.42	2342	5046.25	6164.33	6712.35	3819.5	2222.5	2287.75	3451.08	1847.5	6854.33	5480.17	3825.08	2576.33	1732	2473	4586.33	2350	7180.5	5801.33
	FBgn0004635	538	438	243	341	249	260	385	305	567.25	521.25	379	378	426.5	327	431	506.11	465.5	406	198	274	212	316	364	515
	FBgn0004636	2405	2933	1997	2782	2521.5	2413	2831	4284.33	3857	2694	2876	2834.67	3743	2722	3417	3622	2523	2180	1957	2351	2803	2807	3189	3160
	FBgn0004638	1700.75	1672.25	1665	2150	2041.75	1757.75	1516.25	1745.75	2159.25	1754	2292.75	2133.5	2320	2168.5	2086.75	1938.25	1333.75	1692.75	1616.75	1836.5	1892.25	1981.75	1670.25	1819.25
	FBgn0004643	367	391	377.5	482.5	615	459.5	204.5	212.5	476	335.5	402	513.5	539	462.5	214.5	191.5	349.5	358	374	406	638.5	486.5	219	220.5
	FBgn0004644	24	25	81	117	296	92	76	85	49	44	139	117	165	82	114	90	41	46	95	114	364	123	94	92
	FBgn0004646	1880	2490	1382	2433	1571	1884	1887	1897	4028.75	3110	1682	2615	1155.5	2024	2076.5	2284	2525.5	2395	1464.5	2094.5	1570	2507.5	2034.5	2531
	FBgn0004647	687.75	1137.25	227.78	861.33	492.75	695.08	718.58	900.83	1539.48	890.08	380.56	920.45	574.08	664.67	686.5	793.67	1214.67	714.08	365.33	484.46	443.45	719.83	469.7	746.83
	FBgn0004648	6192	5718.5	1854.5	2840.5	3315.5	2331.5	2396	2761.5	6742.5	6541	2600	2505	4463.5	2850.5	3015	3000	4413.5	5318	1751	1844.5	3457.5	2512	2534.5	2742
	FBgn0004649	0	1	2.25	3	4	4	191	278	0	1	5	2	296	2	799.5	36.5	1	0	2.5	4	4	7	38	6
	FBgn0004650	12	10	6	6	7	3	74	63	6	3	1	4	29	2	90	58	3	7	6	2	4	3	69	57.25
	FBgn0004652	3699.5	3234.5	1823	3771	4988	3357	1806.33	1614	3979.67	3659.58	3597	3184.75	1887	3521.83	1898.25	2106.5	2722.92	2870.14	2025.5	2154	4029	3248.67	1608.24	2327.17
	FBgn0004654	1708	1406	4876	5011.5	1375.5	3846	1540.5	1596	2147.5	1363.5	3862.5	4024	959.5	2885.5	1552	1331	1143	2372.5	3618.5	3202.5	1223	3407	1226.5	2172.5
	FBgn0004655	1564	1795.5	425	901	1482	815	1124	1766	2110	1363	651	777	2046.5	886	1174	1369	1554	1461	445	475	1568	871	1015	1148.5
	FBgn0004656	4946	5356.75	1509.33	3558.67	4293.17	2794.5	3298.83	3904.33	6728.83	4553.83	2552	3129.7	5009.33	3287.17	3763.53	3826.83	4598.33	4320.98	1798.33	1791.5	5003.14	2991.33	2652.77	3878.67
	FBgn0004657	2643.5	3691	2167	3533.5	4775	2796.5	4593	5124	4971.25	2807	4217	3849	4686	3779.33	5533	5808	3707.5	2590	3138	3244	4963	3611	4418	5375.5
	FBgn0004666	68.5	79	10	13	12	6	48	45	99	90	8	10	25	9	39	41	66	79.33	2	9	19	13	31	45
	FBgn0004687	2710	2511.5	2856.5	2923.5	5305	2554.5	2048.5	3046	3283	2401.5	3362.5	2721	5393	3022	2811	2537	2309	2025.5	2291	2423	5046	2895.5	2534	2419.5
	FBgn0004698	1881.5	2192	388	793	2398.5	686.5	2631	6832.5	2713.5	1656	827.5	757	3884	849	3441.5	4234	1874	1633.5	533.5	678	2568	851.5	3190	2638
	FBgn0004777	35	542	14019	10064	3972	12815	2044	1829	324	99	8805.75	3265.5	28	12102	2367	1825	337	123	2322	4343	569	6577.5	1501	2242.5
	FBgn0004778	6	0	7302.75	5113.5	1219.5	5436.75	36.5	28	2.5	2.5	4309.75	1451	3	6205.5	35	24.5	0.5	0	282	1559.5	27.5	2578	17	17
	FBgn0004779	5	3	8928	4967	398	6121.75	259	465	3	2	6720.5	1163	1	8191.5	592	17	6	2	567	2470	2	3145.5	10	35
	FBgn0004780	51.33	153	9160.9	9010.99	1841.33	10029.6	1167.5	879.5	216.5	31	7408.49	3593.33	7.33	11515.3	1221.5	1148.5	108.17	15.67	2891.31	4321.66	292.83	5862.66	819.83	1232.83
	FBgn0004781	7	42	5740	5235	1914	5751.75	31	6	63	5	3781	2173	0	5886	178	3	51	2	276	1098	1	2714	20	3
	FBgn0004782	311.83	1680	5050.65	5699.24	1244.66	5804.49	1214	787.83	2348	324.5	5021.41	3180.49	65.33	7008.49	1272	1036	1454.67	220.67	4036.36	4419.99	595.33	4713.49	1344	1193.08
	FBgn0004783	187.83	844	6230.99	6060.24	938.5	6363.61	939	538.67	1167	304	5338.57	2590.66	28.33	7855.15	909.5	748	755.67	97.67	2873.06	4114.49	271.33	4347.82	846.16	831.58
	FBgn0004784	18048	21251	9	18	15	12	19	20	18731	23154	8	8	23	15	27	21	12885	16589	13.25	6	25	8	28	27
	FBgn0004795	1400.5	1881	177	372.64	384	294	744.5	1356.5	1653.5	2167	314.75	390	1791.5	352.25	605.5	825	1191.33	1804	248.17	261	336.2	331	507.5	618
	FBgn0004797	487	371	862	905	799	914	930	1008	615	440	1084	1031	655	920	1161	1078	296	421	902	979	931	935	1091	1207
	FBgn0004811	456	411.5	321	375.5	482	371.5	371	680	481.5	415.5	363.5	400.5	875.5	324.5	436.5	392	291.5	426	328	352.5	498.5	375	427.5	377
	FBgn0004828	13535.2	16235.2	7318.5	9556	11143.2	8509.5	12306	19531	18124.5	15407	9028.5	9020.5	14105	9583.5	16358.5	17679.2	13786	12166.5	5903.5	7608.5	10424.5	9530	15475.5	13106
	FBgn0004832	187	196.5	128	156.5	161	128	73	84.5	191.5	143	95	130.5	209	121.5	78.5	75	142.5	120	100	122.5	194	153	112.5	96
	FBgn0004837	436	553.5	85.14	209	187.33	193	207.34	274	645.08	492.14	154	260	490.17	174	212	208.5	508	347	134	208.5	231	240	195	210.2
	FBgn0004838	9302.75	10507	8765	16340.9	13390.2	12326.5	8854.92	8826.5	14218.8	10483.8	13437.2	16163	17193.5	15794.2	10788.5	11335.2	9193.5	9933	9747	13027	13939.5	14608.8	7965.25	11007.2
	FBgn0004839	101	121	139	246	260	211	514.5	528	107	108	198	216	277	228	614	622	97	85	157	159	334	214.17	467	641
	FBgn0004841	167	213	42	71	108	75	204	163	214	203	65	56	249	67	222	185	163	162	33	59	168	92	238	235
	FBgn0004842	27	35	11	17	20	8	26.5	29	28	32	18	11.5	25.5	12	39	36	33	24	4	14	23.5	15.5	34	39
	FBgn0004852	1604	1749	975	1425	1115	1152	2462	2770	1848	1896	1474	2148.5	757.5	1547	2692	3260	1310	1340	1369	1590	1242	1593	2253	3540
	FBgn0004854	116.5	213	45	125	87	87	117	135	217.5	210.5	69.5	93	64	95.33	147	143	159.5	183.1	54	62.5	94.5	136	139	198
	FBgn0004855	341	383	480	483	448	471	235	401	386	345	411	386	542	447	272	290	257	272	365	429	496	488	340	284
	FBgn0004856	1016	1030	882	1044	1469	935	1405	2641	1174	929	954	964	2113	938	1606	1696	922	963	776	907	1607	1028	1509	1637
	FBgn0004858	806	1123	554	956	1327	739	1482	1382	1241	884	894	717	1232	815	1443	1586	998	753	721	653	1368	854	1465	1760
	FBgn0004859	530.5	843	519	1063	1306	903	973	1074	1290.5	634	1176.5	1068	1086.5	1013	1210	1210	947.5	676.5	799	878	1118.5	1025	834.5	1218.5
	FBgn0004860	1029.25	1101.5	236	498	668	386	485.5	483	1374.75	896.5	289	392.75	740.5	416.5	494	481.5	987.5	952.75	224.5	249.5	862	433.5	381	574
	FBgn0004861	1752.75	1938	441	872	1118	667	902.5	859	2442.75	1496.5	551	727.75	1051.5	761.5	933	977.5	1708.5	1505.75	423	457.5	1266	742	773	978.5
	FBgn0004862	12	27	46	46	57	54	102	123	27	21	44	42	79	46	104	112	17	21	52	38	89	62	136	140
	FBgn0004863	54	52	55	83	69	73	149	161	61	54	62	53	105	53	143	160	50	29	51	39	77	78	151	185
	FBgn0004864	1363.5	1297	415	763.5	1059	568.5	705.5	748.5	2126	978	653.5	753.5	1088.5	736	754.5	717	1264.5	1018	479	490	1120.5	737	591	762.5
	FBgn0004865	1183.5	2708.5	331	597	438	278	237	255	2139	1282	331	336	437.5	551	347	282	2291.5	1060	135	302	247	545.5	266	263
	FBgn0004867	13744.5	9694	61025	51735	29211	49282	30913	32812.5	10580.5	13937	43820	44576	20435	45566	33447	32325	6678	15663	40809.5	47922.1	29428	50701.6	45244	43249
	FBgn0004868	4836	5440	5343	5838	6225	5022	2785	2986	6305	4892	5124	5411	5481	5268	3397	3334	4181	3993.5	3756	4641	6222	5327	3277	3583
	FBgn0004870	266	302.5	42	35	70	39	53	56.5	314	235.33	49.17	38	90.33	48.83	51	51	245	224	29	40	70.5	43	44	64.5
	FBgn0004872	44.5	48	67	89.5	104	95.75	201	289.5	48	56.5	90	79	150	113.5	227.5	268	34.5	50	64	72	91.25	78.5	202	243
	FBgn0004875	5950.5	7038	842.5	2064	2390	1622	3412	3481	7766	5714	1384	1809	2561	1935	3299.5	3681	5713	4877	956	939	2871	1777	2495	3674
	FBgn0004876	2163	3605	527	897	2253	756	1221	1278	3653	2377	1112	839	1563	982	1466	1294	3005	2697	661	708	2453	944	1114	1343
	FBgn0004878	5.33	9	107	452	341	433	442	541.42	11	18.5	180.25	482	237	319	492	552	29	8	144	302	297	384	534	699
	FBgn0004880	4829.33	5155	481	1238.5	1573.83	985.5	2649.75	2553.5	6340	5609	899	751.33	3394.33	1175	3264.08	3360.5	4279	4021.75	512	619	2428.83	1137.67	2509	3299.67
	FBgn0004882	742.25	790.5	34.64	110.67	123	87	163.14	162	926.67	832.81	91	104.12	233	125.5	234	170	597.96	633.58	80	73	168	104.33	120	167.67
	FBgn0004885	3125	3116	739	933	1735	749	1237	1181	3145	2352	993	958	1250	925	1499	1456	2196	2428	840	688	2226	926	1410	1281
	FBgn0004888	5650	6580	5998	6097	4576	5287	3430	3791	7527	6544	5912.75	5981	3742	5598	4205	4274	4764	4624	4967	5923	4661	6019	5202	4734
	FBgn0004889	2440	2628	870	1739	2550	1513	1530	1626	3164	2511	1849	1910	2695	1767	1910	1819	2083	2403	1272	1568	2630	1720.75	1508	1730
	FBgn0004892	30	49	118.5	169	165.5	149.5	285.5	277.5	65	43.5	149.5	160	144.5	174	242	226.5	52	38	123	135	157	144.5	239	290
	FBgn0004893	495	640.5	913.5	1626	2056	1455	2577.5	2542	792	531	1609.5	1660	1404	1381	2444	2580.25	608	438	1323	1304	1881.5	1663	2273.5	3232.5
	FBgn0004895	0	0	5	4	13	6	14	14	0	0	8	4	18	6	21	19	0	0	2	4	17	3	16	21
	FBgn0004896	265	330.25	14	29	32	25	92	76	295	276	17	35	64	33	69	93	234	234	21	18	28	36	81	81
	FBgn0004897	13	21	4	8	8	10	17	12	19	21	10	8	17	19	10	13	19	14	12	10	6	10	15	19
	FBgn0004898	30	33	41	40	23	48	61	60	46	32	28	39	18	40	75	69	31	23	38	41	17	40	59	98
	FBgn0004901	148.5	153	813	954	934	855	1302	1297.5	212.5	142.5	868	846.5	847.5	807.5	1043	1331	198	146.5	718	750.5	951.5	899	1254.5	1769.5
	FBgn0004903	1315	1337	454	687	883	535	857	793	1503	1367	674	688	1057.5	721	888	896	1018	1226	466	586	941	783	821	966
	FBgn0004907	32867.6	41946	24694	29654.5	23738	25350	29680.8	30140.3	47478.5	38410	29886	30589	25665	28323.8	34650	36578	32814.1	27206.5	23276	27600	25507	29444.8	32450	38021
	FBgn0004908	173	186.5	216.5	195	250	195.5	102.5	108	214.5	182.5	168	169	251.5	166.5	124.5	104.5	163.5	125.5	145.5	159	190.5	185	119.5	98.5
	FBgn0004910	2263.5	2325	738	807.5	1499.5	740.5	1167.5	1101	2874.5	2300.5	1274.5	947	1203.5	942	1447.5	1259.5	1764.5	1653	792	820	1615.5	965.5	1417.5	1319.5
	FBgn0004911	38	47	17	21.5	34.5	15.5	25.5	38	66.5	38.5	34.5	25	28.5	25.5	26.5	42.5	36.5	45	20	31	35.5	19.5	33.5	41.5
	FBgn0004913	585	564	366	575	606	482	324	364	635	426	508	549	692	500	375	391	462	460	470	458	662	551	366	411
	FBgn0004914	1082	1054.5	527	810.5	1727.5	719.5	1194	1292	1522.5	1226	839.5	856.5	1511.5	715	1433	1394	892.5	1007.5	687	727.5	1971	720.5	1329	1494
	FBgn0004915	653.5	765	470	532.5	598.5	452	758.5	1164	878	726.5	488.5	553	906.5	452	861	933.5	650.5	539	394.5	476	610	512	775.5	812
	FBgn0004919	3584	4479	224	305	714	250	803	734	5061	4852	428	259	1201	393	990	958	3631	6004	265	317	775	349	752	991
	FBgn0004921	25863.5	35298	5656	7232	9289.5	6376	8335	8918	36623	32211.5	6843	6126	13048.5	6869	9430	9824	25637.5	23080.5	4607	5450.5	9851	6719.5	8659	9696
	FBgn0004924	2414	3128	1414	2917	1741	2176.5	3361	9533.92	3309.5	2555.2	2161	2672	3872	2781	3398.5	4728	2334	2390.25	1493	2024	1909	2584.5	2337	2911.25
	FBgn0004926	1506.5	1422	5615.5	5728	3688	5114	2291	2435	1870	1030	4282	5074.5	3553	4983	2411	2449	1412.5	1304	4161	4958	4391.83	5004.5	2709	3025
	FBgn0004956	2	3	11	23	7	25	23	16	5	2	11	41	12	14	24	23	3	3	20	33	8	28	14	17
	FBgn0004957	323	367.5	276	301	340	264.5	290	358	393.5	361	300	288	470.5	237.5	363.5	336	247.5	295.5	250.5	253.5	378.5	295	346.5	324
	FBgn0004959	3	2	320	301	109	267	201	239	43	9	237	358	43	285	235	308	20	4	231	229	79	330	283	327
	FBgn0005198	1534	1655	482	881	1193	707	728	965	1893	1384	758	951	977	817	830	831	1330	1339	548	542	1260	773	758	878
	FBgn0005278	6636	7120	9011	12105	13967	9350	24507	24497	7714	6725	12529	12184	15385	10163	24139	27780	5312	7012	11039	10124	14106	11012	25013	27837
	FBgn0005322	564	649	1037	1175	1058	1029	779	843	826	656	1167	1179	1173	1139	881	915	606	575	1005	1114	1057	1230	931	1017
	FBgn0005355	453	502.5	384	448	431	383	318	551	490	415.5	351	426	532	387	427	346	384	417	340	377	372	471	409	399
	FBgn0005386	1169	1357	262	548	973	455	631	996	1600	1042	322	486	1073	567	678	831	1081	1101	252	277	1051	549	675	662
	FBgn0005390	17.5	12.5	2	7	28	6	15.5	24.5	21	14	7.5	3	17	5	36.5	9.5	7	38.5	3	2	24	4	10.5	13
	FBgn0005391	433465	51393.2	105	17	24	48	13	27	47217.3	232650	27	29	14	23	34	19	7260	120819	9	7	0	2	3	2
	FBgn0005411	1277	1269	1318	1239	2618	1255	1631	2479	1444	1117	1291	1259	2710	1186	2074	1842	1101	966	1004	1083	2708	1356	2057	2010
	FBgn0005427	2070.5	2230	299	572	1379	513	1205	1118	2396	2106	624	555.5	2099	675	1342	1387	1724.5	2158	445.5	561	1706.5	727	1264	1536
	FBgn0005533	11136	8097.5	39513.8	30211	37339.5	29735	22679	26573	10035	11190	31003	26996.5	31014.5	29769	27319	25015	5808	9465	24383.5	26520.5	39354.2	28823.5	29995	27047.5
	FBgn0005536	4405	5190	1348	2322	3437	1724	2120	2407	4978	6005	2307	2190	3345	2511.25	2573	2806.5	3549	4826	1702	1939	3794.5	2299.5	2183	2832
	FBgn0005558	965	1105	76	163	211	131	230	247	1037	1080	84	114	309	138	263	253	896	855	70	101	259	152	203	303
	FBgn0005561	559	1011	60.5	122.5	163	86.5	342.5	320.5	1030.5	1027	104.5	94.5	264	118.5	383.5	463	659.5	779.5	66.5	99.5	242.5	126	362	424
	FBgn0005564	2727	3880	458	842	945	658	1900	1784	3981	3147	675.75	666	1468	868	2185.5	2233	2937	2383	514.5	617	1271	861	1914	2430
	FBgn0005585	4815.5	4421	18293	18840	6797	15812	5114	6160.5	4819.5	3814.5	15187.5	18446.7	6372	17089.5	5950	5787	3251	4301.5	12733.8	16345	8263	19281	5767.75	6957
	FBgn0005586	8603	11204	1018	1859.5	1846	1542	5045	4621	11648	9811	1525	1297	3288	1817	5406	5944	8295	6637	1065	1277	2463	1770	4459	5867
	FBgn0005590	1	5	0	0	0	1	0	1	1	3	0	0	0	0	0	0	2	2	1	0	0	0	0	0
	FBgn0005593	15801	14089	55500	52661	47023	48574	35182	37940	15600	16898	49771	46303.5	39085	50132	41751	39821	9586	18158.5	43326	49925	49447	54295	48332	48149
	FBgn0005596	323.5	334	189.5	326	367	273	225	237.5	335.5	305.5	277.5	325.5	295	274	261	204	287	288	207.5	214.5	403.5	342.5	197.5	274.5
	FBgn0005612	826	3484.5	126	154.5	1427.5	187	279.5	330.5	2869	774.5	209.5	131.5	1449	230	525.5	300	3055.5	978.5	122.5	100	1431.5	200	383.5	315.5
	FBgn0005613	230	165	21	54	27	31	41	60	258	179	23	21	29	35	46	51	190	156	24	24	36	34	45	69
	FBgn0005614	34663	21697	33	48	76	42	107	97	33864	40506.5	50	46	109	40	120	123	22018	45860.5	37	24	109	37	96	131
	FBgn0005616	781.28	940.64	251.25	481.5	592	386.75	522.6	495	838.7	852.67	398.5	515	653	370	529.2	625.82	611	776.84	357	335.29	632.5	433.75	459.54	666.89
	FBgn0005617	749	727	326.5	555.5	750	457.5	558	1095.5	914	586	495.5	674	1584	550	558.5	686	644	677	376.5	443	987.5	556	556.5	535.5
	FBgn0005619	2204.5	3208	27	57.5	49	27	118	112	2445.5	3259	37	40.5	51	45	120.5	132	1977.5	2424.5	26	33.5	41.5	54.5	147.5	163
	FBgn0005624	436	582	136	423	426	323	567	604	654.5	385	237.5	336	661	319	620	646	471.5	344.25	171.25	195	468	360	456	559
	FBgn0005626	2410	6750	2081	3186	953	4076	1556	1352	7480	4215.5	3771	1899	529	5205.5	1951	1441	7078	2994	2520	2451	629	3053	1523	1381
	FBgn0005631	1681	2106.75	231.5	666	775	556	1301	1165	2436	1706	417	524	989	593	1225	1436.5	1770	1349.25	317	389	949	602	914	1420
	FBgn0005632	6168.5	6638.5	1488	3100.5	4393	2506	2134	2695.5	8250.5	5767.5	2508.5	3441.5	3362.5	2876.5	2411	2591.5	5670	5944	1916.5	1845	4678.5	2949	2015.5	2415.5
	FBgn0005633	73.5	51	11	8	12	6.5	28	22.5	74	82.5	10.5	7	13	7	35.5	23	53.5	50.5	6	9	11.5	10.5	39.5	27.5
	FBgn0005636	1077	1119	252	357	397	303	607	674	1032	837	265	290	484	320	674	701	807	627	219	225	434	349	685	821
	FBgn0005638	179.14	20.25	1461.53	1101.08	905.51	878.78	16.83	172.25	113.2	21.5	461.33	344.17	86.93	1783.92	162	21	61	17.78	201	182.75	87.5	718.2	13.12	21.14
	FBgn0005640	2688	3310.5	835	1308	2599	1260	2177	3203	3616	2805	1387	1293	2822	1483	2601	2842	2547	2283	933	1283	2911	1376	2096	2429
	FBgn0005642	699	411	358	488	1192	440	631	833	620	442	501	486	1940	465	649	619	468	508	435	453	1331	539	696	640
	FBgn0005648	575	580.5	1672.5	1932.5	1329	1717	748.5	941.5	929.5	518.5	1437	1855	1595	1644.5	935.5	910	497	503	1213	1487.5	1332.5	1756	807	949
	FBgn0005649	2931.5	4064.25	1817.5	2722.5	2583.5	2259.5	1502	2886.5	4200.5	2926	1960.5	2616.75	4553.75	2266	1734.25	1962.5	3110	2916	1763.5	1981	2725.5	2559.5	1958	1670
	FBgn0005654	47.17	57.5	93	115.67	67	106.5	28.5	43.33	56.83	45	91.83	120.33	58.33	102.83	41.33	36.67	37.33	43.5	62.17	106.17	62.67	120.5	35.67	37.17
	FBgn0005655	129	72	1118	1246	466	1184	292	459	129	19	804.5	1373	605.5	967.5	363	200	71	18	823	1184	504.5	1107	213	291
	FBgn0005658	736	866	72	125	104.25	130.5	317.67	296	832.5	704	97.25	122	182	120	302	360.5	613.25	557.5	98	105	131	143.5	237.5	353
	FBgn0005659	601	897	325	457.5	770	408	817	801	1040	793	530	495	488	455.5	934	938.5	858	669	446	401	745	434	955	973
	FBgn0005660	383.5	132.5	118.5	109	374	99.5	184.5	216	236	112.5	213.5	122.5	800	126.5	256	216	123	159	200	101.5	471.5	100.5	230	196.5
	FBgn0005664	5182	13545	2	3	3	3	14	105	16314	5870	2	7	11	6	71	29	14464	1946	1	3	7	3	11	19
	FBgn0005666	9302	12477.5	20040	38975	25489.5	27848.5	38043	39012.5	17014	12554.5	40541	55693	8757.5	41239	45593	49398.5	9388	10720	31418	40216.5	25777	41024.5	33034	52535
	FBgn0005670	135.5	60	981.5	594.83	474	474.5	178.5	224.5	45.5	130	842.5	1052	179	735.5	249.5	232	20.5	96	644	722.5	563	714.5	293.44	250.5
	FBgn0005671	15765	16563	14357.5	16865	24268	15344	21784	21238	19286.8	17575	22100	18599	18483	20702	28231	27248	13263	11633	15369	13949	26375	18725	28891	29672
	FBgn0005672	1797	1693	870	1153	2591	1096	1609	1598	1860.5	1876	1172	1190	3863	1125	2007	1950	1572	1754	908	1016	2668	1451	2326	2112
	FBgn0005674	1691.5	1448.25	3356.5	4952.75	2398	3759.5	1259.5	1336	2059	1032.5	3017.5	4538.5	1159.5	4393.5	1270.5	1425	1318.5	1366	2596.5	3125.5	2240.5	3929.25	1192	1581
	FBgn0005677	1053.25	1225.75	165	436	516.42	372.75	827.5	896.5	1111.75	1004.25	249	316.5	757.5	415	885	903.75	981	841.33	175.33	257.5	769.17	430.83	855.5	1109.33
	FBgn0005683	49	81	17	31	77	21	22	29	74	35	31	27	108.5	24	30	18	49	34	20	24	83.5	36.5	15	11
	FBgn0005694	1679.25	1916.75	1198	1871	1282	1261	1741.5	1725.5	2328	1794	1427.83	1589.5	2086.25	1741	1790	1748	1554.7	1475.58	961.75	1314.5	1317.65	1560.75	1385	2068
	FBgn0005695	565.5	815	269	374	734	309	765	821.5	916	570.5	380.5	333	712.5	350	1135.5	968	724	540	238	269.5	656	337.5	1006	935.5
	FBgn0005696	28	19	169	197	76	186	43	67	32	25	133	216	41	155	85	43	17	21	138	181	93	188	42	43
	FBgn0005771	1376	2172	821	1195	1245	1037	1886	1789	2331	1704	1004	990	1520	1101	2070	2080	2059	1337	777	798	1265	1020	2130	2533
	FBgn0005775	2418	3139	247	578	589	430	1332	1179	3267	2802	357	349	1012	511	1448	1546	2400.75	1820	284	321	786	502	1157	1602
	FBgn0005777	696.5	756	1040	1368	837.5	1173.5	686.5	752.5	950	693	1301.5	1525	931	1293.5	703.5	780.5	662.5	540.5	1039.5	1332.5	903	1347	694	821
	FBgn0005778	8	16	0	0	0	0	0	1	18	16	0	0	0	0	0	0	11	10	0	0	0	0	2	2
	FBgn0005779	0	0	0	0	0	0	2	1	0	0	0	0	0	0	1	1	0	0	0	0	0	0	0	0
	FBgn0008635	2381	2111	3180	3875	2700	3161	1331	1386	2601	1750	2730	3837	1751	3198	1376	1420	1774.5	1894	2260	2539	2773	3201	1285	1608
	FBgn0008636	191	314	5	9	11	10	34	16	250	263.33	8	9	22	8	36	20	207	174	7	10	21	8	39	47
	FBgn0008646	63.5	131	70	105	87	131	130	131	122	98	70	88.33	89	118	111	122	117	96	61	101	98.5	125	152	165.67
	FBgn0008651	88	71	51	96	105	70	121	148	144	100	52	53	116	67	120	165	112	92	64	69	118	90	149	192
	FBgn0010014	2837	2843.5	369	526.5	467	474.5	1206	1163	2952	3155	405	347	889	523.5	1326.5	1387	2244	2043	300	372.5	576	486	1374	1513
	FBgn0010015	223	315	448	557.5	399	503	847.5	824	467	188	620	794	226.5	584	984	1127	291	225	592.25	755	351.5	707	715	1087
	FBgn0010019	13	7	5095	6107	6886	6905	2195	2023	83	8	5167	3886	6109	2517	2623	2804	14	6	3513	2165	8542	3252	3145	3107
	FBgn0010038	139.62	73.75	221	83.75	689.5	86.75	166.25	251.38	189.75	92	262.5	139.75	200	109	342	183.62	82	31.75	413.88	110.5	621.88	146.12	275.75	302
	FBgn0010039	543	179	477	309	253	242	60	110	1061	203	407	349	351	330	120	58	194	168	432	302	261.5	293	109	47
	FBgn0010040	6.12	7	58	29	1089.5	27	64	38.12	15.5	7	94.25	87.5	132.5	105	73	18.12	4	0	81.12	39	801.88	72.12	46	37
	FBgn0010041	220.62	4.75	222.5	67.75	9341.5	85.75	398.25	355.38	495.75	7	315.25	237.75	1818	226	610	293.12	86	7.75	331.88	168.5	8247.38	316.12	525.75	619
	FBgn0010042	5	5	74	54	1025.5	70	12	3	5	4	188	212	134	312	28	17	6	1	144	164	1073.5	286	39	13
	FBgn0010043	7.12	1	396	349	198	358	268	221.12	5	3	414.5	651	20	436	333	208.12	1	0	299.12	444	171.38	432.12	296.5	235
	FBgn0010044	76	77	78	67	73	63	199	191	112	114	47	36	190	62	188	211	72	77	41	55	69	60	256	233
	FBgn0010051	3555	3617	692	1685	2372	1122	1550	1735	4067	3245	1141	1327	1437	1472	1979	1994	2757	2911	747	881	2428	1390	1378	1980
	FBgn0010052	298	259	12	13	5	11	11	12	207	198	10	15	1	8	16	9	237	129	9	5	2	1	15	12
	FBgn0010053	481	505	408	505.25	220	472	880	834	694	754	724	846	212	840	982	886	336	481	585	654	253	770	1015	1068
	FBgn0010078	9568.5	7444	55628	37094.5	26614.5	37246	23675	25174	8371	8996.5	35126	33261.5	23398	36225.5	27744	27519.5	4536	8743.5	26022.5	29798.5	23275	33947.5	27826.5	28359
	FBgn0010097	0	1	4	2	2	6	16	30	3	1	1	3	7	0	48	6	0	0	5	3	3	4	3	3
	FBgn0010100	22979.8	22900	14079	22742.5	13984.3	18915.5	10998	10993	28156	28850	19998.5	25876	6155.33	21236.8	12315	12995	17204	19821	17630	19360	13159	23417	12686	15051
	FBgn0010105	662	741	128	201	257	151	384	389	757	793	142	133	413	209	482	486	589	559	119	120	282	179	494	467
	FBgn0010109	4.5	1	23	39.5	16	44	50.5	46	16	5.5	16	48	17.5	48	62	75.5	15.5	1.5	22	38.5	21	47	45	74.5
	FBgn0010113	1379.7	1065.25	466.5	1416.5	2024	1122.33	3448.2	4290	1580	1279.84	1016	1160.5	2913.75	1339.5	3892	4443	906	1120.83	565.5	690	2513.25	1117.25	2627.25	4008.69
	FBgn0010114	10535	10253	345	821.5	1199	725	2031	2288	9973.5	9261.5	618	606	2124	726	2148	2644.5	8602.33	8870	427.5	487	1670.83	858	2253.5	3042
	FBgn0010173	1571	598	538	876	4200	898	218	364	1274	578	747	984	3180	913	482	319	695	524	625	979	4326	1069	248	287
	FBgn0010194	768	791	128	379	437	258	447.5	504.33	1044	697	205	293	574	332	460	475	729	591	157	199	485	376	401	544
	FBgn0010197	59	57	19	42	49	35	64	71	74	79	24	14	125	31	79	73	59	63	16	19	78	31	78	84
	FBgn0010198	7846	6019	29765.3	24693	26064.7	23977.3	16163.5	18803.2	7582	8285.5	24685.8	22571	20501	24192.7	20384	19191	4158	7948	19006.5	21559	24707.5	23038.5	21071.3	19841.3
	FBgn0010213	1997	2095	3752	3484	1952	3319	1183	1286	2365	2719	2969	3392	1182	2996	1425	1356	1440	1574	2510	3226	2074	3382	1562	1578
	FBgn0010215	2713	3117	950	1634	1890	1513	3153	6465.5	4136	3036	1787	1811.14	3130.12	1670	3707	4975	2651	2632	1140	1390	2203	1728	3448	3101
	FBgn0010217	35640.5	39873	49630	55913.5	33765.2	49799	32823	32434.8	51923.5	47350.8	59345	62114.5	18414.3	53768.2	40786.8	43217.5	29214.5	29204.6	46112.5	55275.5	30748	54993	39528.5	46798.5
	FBgn0010220	323.5	324	487.5	558	876.5	516.5	851.5	957	407	275.5	532.5	551	986	539	888.5	931	291.5	305	461	493	848.5	563.5	910.5	1215.5
	FBgn0010222	1370	1115.5	466	451.5	387	521.5	1478.5	1262.5	1085	629	405.5	436	563	299.5	1341	1205.5	705	840.5	545	541.5	386.5	425.5	1319	1717.5
	FBgn0010223	57.5	53.5	161.5	181	475	190.5	282.5	272	52	59	291	204.5	762	210.5	343.5	294	36.5	36	194	218.5	573.75	230.75	343	341
	FBgn0010225	5207	3809.5	7839.5	8420.5	6956	7858	4908.5	5450.5	5567	3829	9879.5	10280.5	4282	8374	6098.5	5965	2427.5	6780.5	7802	7227	7332.5	9113.5	5563.5	5923.5
	FBgn0010226	1544	2354	3229	3532	5824	3417	1624	2196	3996	1566	4000	3985	3975	3286	2409	1683	3064	1729	3409	4163	6327	3989	2252	1702
	FBgn0010228	3745.5	4093	5999.33	5487.33	3602.83	4704	3901.33	3663	5134.33	4341.17	4396.67	4273.33	2722.33	4432.33	4061.17	4235.67	2928	2742	3588	3941.75	3203	4349.33	3957.67	4457
	FBgn0010235	1838	2204.5	1270.5	1548.5	2014	1345.5	1347.5	1468.5	2432	2043.5	1501	1476	2114	1433.5	1685	1577.5	1850.5	1666.5	1245.5	1318.5	1992	1636.5	1870	1910.5
	FBgn0010238	1629	1762	986	1623	1214	1279	1736	2215	2632	1695	1521	1787	1176	1390	1924.5	2045	2075.5	1336.25	1251	1514	1057	1746	1749	2179
	FBgn0010240	1033.33	1405	190.5	266	265.5	264.5	452.83	439.17	1595.5	1278.5	249.33	203.33	549.5	322.5	532.17	561.33	1042.83	911.67	179.17	187.33	400.17	272.67	529.83	563.83
	FBgn0010241	27	20	382.5	327	1475.5	401	1169	752.5	28	12	845	660.5	1107	404	1116.5	779	22	230	685.5	329.5	1653.5	326	769.5	903.5
	FBgn0010246	213	81	2665	2233	5121	2067	2887	2780	128	71	4130	2953	2797	2366	3355	2897	55	150	2366	2409	5092	2313	2796	3084
	FBgn0010247	623	857	214	293	365	329	879	2380	1022	702	284	401	801	370	1120	1552	655	569	231	302	320	337	927	642
	FBgn0010258	15.5	9	8	15.5	4	9	1	2.25	7.5	12	7.5	9	3	5	8	6	6.5	7	6	5	8	2.5	5	4.5
	FBgn0010263	14900.5	16705	954.5	1390.5	3142.5	1112.5	1116	1103.5	17623	19886	1975	1862	2094	1527	1502.5	1682	12012.5	18057.5	1440	1531	2904.33	1620.5	1385	1615.5
	FBgn0010265	8455.5	6648	27384	27243	30356	25947	19027	20987	8185	8726	26423	24795	21951	26294	23544	22449	4636	8411	22068	24332	30795	26540	25738	25343
	FBgn0010269	726.5	1000	472	520.25	624	481	271	319	914	710	483	469	669.5	455	332	278.5	761.75	635	363	474	744	501	408	362
	FBgn0010278	1433	457	1297	1912	4904	1877	451	488	1113	444	1393	2083	4472	2101	610	500	593	382	1311	1933	5467	2191	438	533
	FBgn0010280	3232.5	3246	1016	1960	2786.5	1458	1793	1894	3637	3109	1601	1759	2835	1776	1953	1908	2531	3103	1174	1216.75	3072	1749	1612	2073
	FBgn0010282	607	700	944	1172	877	1043	1021	3212	819	522	888	1183	1323	1078	1457	1562	565	463	790	907	856	1060	999	905
	FBgn0010287	94	74	108	135	100	106	201	466	97	79	98	90	179	129	214	296	68	64	93	101	111	125	285	223
	FBgn0010288	615	1919	699	826	1189	846	127	199	1665	520	729	894	1109	743	273	105.25	1521	649	587	825	1227	905	154	128
	FBgn0010292	258	279	884	866	572	790	1386	1400	337	191	733	812	617	691	1261	1457	242	265	714	854	589	757	1279	1765
	FBgn0010294	0	0	210	80	39	231	0.5	0	0.5	0.5	633.5	1083.17	0	190.5	0	0	2	0	554	884.83	326.5	667.67	0	0
	FBgn0010295	1	0	499	101	24	269	2	2	1	0	749	1084.5	0	228	0	0	2	0	657	815	505	492.17	0	0
	FBgn0010296	0	0	166	90	19	97	0	0	0	1	64	29	0	69	0	0	0	0	5	17	0	61	0	0
	FBgn0010300	1563.5	2347	1042	1852	1827.5	1844.5	3688	6469	2325.5	1513.5	2009.5	2454	3661	2196	3494.5	4451.5	2202	1622	1225.5	1573	2275.5	1825.5	2483	2902
	FBgn0010303	2013	2264	785	1279	2301	1054	1377	1505	2639	1964	1152	1275	2021	1281	1452	1578	2039	2022	988	862	2681	1318	1346	1669
	FBgn0010309	619	761	186	284	349	246	425	377	802	687	244	204	466	259	419	440	585	551	172	189	395	282	417	482
	FBgn0010313	2397	3958	743	1428.5	1320	1166.5	2080	2127	3752	3663.5	1051	1130.2	2031.2	1388	2270	2459	2893	2732	754.25	843	1589	1332	2079.5	2647.2
	FBgn0010314	16	20	44	105	51	80	168	546	12	24	58	122	151	101	214	174	5	14	56	106	32	91	217	94
	FBgn0010315	219	194	385	476	452	400	402	713	246	121.5	437.83	485	1146	409	362	375	168	191	380	421	520	457	359	420
	FBgn0010316	187	233	198	319	375	256	367	353	285	219	266	310.75	487	272.5	454	473	181	239	202	282	398	313	419	440
	FBgn0010317	97	90	9	5.5	13	16.5	11.5	16.5	103.5	90	9	6.5	17	12.5	16.5	5.5	61	98	11	10.5	7	4	9.5	11.5
	FBgn0010323	43	41	21	32	28	29	55	38	51	45	23	18	30	36	55	44	24	34	14	19	28	31	49.67	69
	FBgn0010328	1543	1597.5	1195.5	2151.42	1749.5	1757	1179.5	1298	1759.5	1389	1507	2350	1371	1999.5	1182.5	1223	1399	1580	1308	1342	1886.5	1944	960.5	1368
	FBgn0010329	1403	1499.5	211	456.5	517.58	365	556	555	1416.58	1373	301	286	958.5	386	646.17	746.33	1172.5	927	210.33	238	705.67	359	596.33	766
	FBgn0010333	1366.5	1796.5	2120.5	2638.5	1828.33	2399.5	1944	3098.5	1986.5	1475.5	2781	2897	2374.25	2795.5	2425	2458	1345	1237	1908.5	2440	1998.33	2796	2263.5	2462.5
	FBgn0010339	420	370	2133	1847	1208	1592	1132.5	1145	535	344	1557	1676	798	1672	962	1108	322	413	1432	1641	1203	1628.67	1047	1357
	FBgn0010340	256	266	469	513.5	342	469.5	199	206.5	319.5	288	470.5	473.75	261.25	445.75	258.5	251.5	199.38	192	359.5	406	348	488	243	245.5
	FBgn0010341	1651	2394	1852	2982	2901.5	2663.5	2385.17	3576	2510	1943.5	2772	3373.5	3968.17	2976.83	2918.5	3057.5	1993.5	1659.5	2225	2804.5	3410	3240.5	2274.5	2635
	FBgn0010342	497	484	299	507	404.5	430	2326	6346	510	437	400.5	495.5	1289.5	387	2092.5	3926.5	416.5	348	340	458	453.5	515	2331	1460
	FBgn0010348	5834	6696.5	11997.8	14341	9086.75	11818.5	7573	9615	7727	6014	11334.5	11847.5	8864	12050.5	8772	8530	5276.5	4983	8706.5	10224.5	8809.25	11657.5	8565.5	9009.5
	FBgn0010350	11035.5	11959	845	1296	1628.5	1146	2489	2422	11985	16059	1374	1230.5	2531	1317	2835.5	2924.5	8563.5	11570.5	1006.5	1145.5	1846	1397.5	2597.5	2986
	FBgn0010352	15720.5	16438.5	6778.5	10095.5	13063	8960.5	7720.5	9018	17772.5	19092	10849.5	11320.5	8202	10732.1	9583	10306	12120	15296.5	8835	8631.5	13969	11345.5	9000.5	10233
	FBgn0010355	1263.5	1349	629.5	1147.5	1484	966	1448.5	3957	1637.5	1048	888.5	1116.5	1095	1096	1542	2019.5	1142	1400	691	682	1568.5	1068.5	1480	1243.5
	FBgn0010356	387	387	233	360.5	471	276.5	424	545	433	299	336	355	688	326	449	491	380	307	279	322.5	500	316	449	492.5
	FBgn0010357	1.17	2.33	7041.12	4825.58	36861.1	4267.52	1180.67	781.97	1.33	1.67	15402.2	12211.7	6243.3	18865.5	2312.84	1152.35	7.33	3.33	6656.79	8765.54	28438.4	13564.5	3095.89	1106.33
	FBgn0010358	2.57	2.13	3733.67	2767.21	4218.26	2233.74	1701.78	1628.86	0.78	3.7	6500.85	5696.3	1396.21	5397.23	2587.65	1779.99	3.83	3.18	3966.59	4649.45	3588.03	5201.64	3427.38	2576.91
	FBgn0010359	2.57	2.13	3442.73	2640.07	4119.9	2061.12	1641.53	1571.53	0.78	2.7	6254.18	5544.97	1359.6	5270.77	2502.14	1701.28	3.83	2.18	3772.43	4467.33	3486.38	5002.02	3287.99	2467.63
	FBgn0010379	1511	1644	863	1371	2358	1089	1339	1339	2244	1326	1353	1395	2256	1304.5	1685.5	1634	1442	1354	1027	1210	2447.75	1439	1359	1666
	FBgn0010380	3123	3547	1356	1819	2111	1685	1620	1618	4024	2899	1568	1749	1746	1687	1523	1670	3020	2340	1165	1285	2177	1752.25	1668	2001.5
	FBgn0010382	84	94	168.5	378	127	245.5	154	273	105	101.5	248	420	737	318	251.5	131.5	79.5	54	205	301	125	359.5	125.5	140
	FBgn0010383	128	209	1517.33	1534	1600	1898	729	585.5	299	320	1286	977.75	439	1643.67	944.64	624.2	177	193	446	345	901.5	987	812.25	620
	FBgn0010385	258	136	3	1	2	1	2	0	67	429	17	2	1	2	0	1	66	429	18	5	1	2	2	0
	FBgn0010387	1016	569	3654	2084	1475	1802	1820	2050	1011	719	2144	1873	1320	1768	2510	2165	326	792	1542	1600	1694	1510	1817	2168
	FBgn0010388	54	34	398	146	545	118	2	3	31	16	756	30	457	89	5	1	54	1185	715	43	263	32	3	0
	FBgn0010389	292	214	166	312	280	232	414	384	297	393	249	248	470	292	420	558	239	418	207	266	332.5	260	395	594
	FBgn0010391	1022	1158	3381	3159	2498	2598	835	979	1439	870	2331	2581	1925	2963	1005	1053	940	1052	1870	2128	2163	2723	1054	1169
	FBgn0010395	72	64.5	674	474.5	975	464	514	533	67.5	73.5	721	384	1038	582	735.5	656	58	57	317	416	1021	392.5	667	614
	FBgn0010397	1075	953	4877	6566	4442	5389	16610	17255	1711	1012	6224	6541	3370	5609	17194.5	20806	1098	998	6012	5898	4188	6025	18000.5	23915.2
	FBgn0010398	105	111	72	67	106	68	82	85	159	118	67	95	107	80	107	83	101	85	54	68	129	83	90	99
	FBgn0010399	1477.5	1758	332	521	515	493	1368	1285	1663.5	1497	384	364	798	576	1440	1623	1324	1204	259	296	857	501	1351	1779
	FBgn0010401	3365.5	4814	2	1	1	3	1	3	5930	7172.5	2	3	0	2	7	3	3604	3703	0	0	0	2	1	7
	FBgn0010403	1508	1710	1	0	1	0	0	0	2250	2691	0	2	1	0	2	0	1197	1386	0	0	0	0	2	0
	FBgn0010406	946	1054.5	367.5	391.5	927.5	372.5	625.5	947.5	1349	1131.5	473.5	361	1163	420	857	899.5	849	1054	320	343.5	952.5	448	715	576
	FBgn0010407	221.5	271	73.5	146	148.5	105.5	282.5	213	269	249.5	91	98	312	102	320.5	281	158	176.5	71.5	87.5	190	116.5	249.5	350.5
	FBgn0010408	6777	5355.75	30776.2	23591.8	25640.5	22656.5	17908	22206.1	6326.25	6743.25	22335	20892	21566.8	21882.5	22061.8	20262	3855.75	7538.5	18964	21463.2	25107	22905	23689.2	22289.5
	FBgn0010409	10406	8348.5	32961	36115	41674	34195	24440.5	26427.2	9806	10100.5	32875.2	30933	34263.5	32547	28063	28825.5	5712.5	11205	28746.5	33575	44346.2	36056.5	34749.2	35014.5
	FBgn0010411	10644	8283.5	35863	29441	29239.5	29013	20914.5	27062.5	9596	8489	27257	25552	24013.5	26831	23899	23499	6040.83	10764	22737.5	25950.5	28247	28837	26358	25409.5
	FBgn0010412	10527	8834	45614	33315	30036	32892	22363	23480	10140	10312	32364	30810	23270.5	33261	27183	25576	6097	10177	26998	30953	28930	34013	30848	28779
	FBgn0010414	857	1248	128	238	326	199	404	404	1179	1199	185	177	312	234	393	476	864	723	177	158	457	254	414	540
	FBgn0010415	5812	7639	1950.5	3203	4737.5	2660	6319	6517.5	9036.5	7574.5	3351.5	2869	6284.5	3246.5	7294.5	7760	5904	5772.33	2274	2501	5311.33	3365	6027.5	7510.5
	FBgn0010416	426	439	455	583	650	490	586	848	527	420	524	674	833	583	659	692	347	412	479	539	682.5	591.75	614	596
	FBgn0010417	605	717	374	435	1197	411	682	1252	757	603	512	375	1427	383	894	881	580	517	361	385	1247	513	994	919
	FBgn0010421	234.25	232.5	234	277.5	301.5	229	315.5	559.5	237.5	233	221	249	480	229	289.5	302.5	159.5	191	185.5	233	287.5	268.5	279	217
	FBgn0010422	603	732	786	883.5	792.5	740.5	513.5	624	772.5	614	682	770.5	867.5	780.5	614	629.5	562	551.5	594.5	741.5	799.5	809.5	639	712.5
	FBgn0010423	62	751.5	16728.5	15619	6555.5	12353	11121.5	11756.5	340	107	14317	15416	1135	12661	13675	14047	439.5	226.5	12726	15289	5677.5	14048.5	16993	16967.5
	FBgn0010424	172	250.5	7301.5	6609	5031	5969	5347.5	6988.5	224	239	8287.5	7869	2019	7341	8073.5	8391	173.5	227.5	7986.75	9840	4884.5	7932.5	7513	8846.5
	FBgn0010425	3	1	7616.73	6364	628.62	5632.14	3124.14	2225.14	6	0	15779.1	13445	2624.14	19263.6	4883.14	2961	5	1	9079.15	10778	450.43	14859.2	5217	3756.07
	FBgn0010431	5	5	1	1	7	3	86	148	6	2	2	2	38	1	261	15	3	2	0	3	14	1	19	1
	FBgn0010433	14	10	0	0	0	1	0	0	5	9	1	1	0	0	5	1	5	6	0	0	0	0	0	0
	FBgn0010434	5856	6055	3542	7237	11397	6416	11769.5	12495	8018	5459	6364	7793	7859	6656	13039	14044	6071	5394	5384	5106	11270	7929	12461	15641.5
	FBgn0010435	3683	4909.5	2972.75	3255	2224	3087	2433.5	2549.5	5973.5	4125	2630	2068.5	596.5	3452.5	2629	2644.5	5086	3331	1220.5	1446	1014.5	2090	2114	3030.5
	FBgn0010438	66	54.5	463	484	226	396	129	147.5	75.5	70	287	383	170	397	131	126	56	59	298	376	272	393.5	153	156.5
	FBgn0010441	248.5	220.5	250	318.5	423	267.5	257	414.5	268	180	291.5	276.5	537.5	281	274.5	285	197.5	217	213	213	471.5	307.5	320.5	312.5
	FBgn0010452	531	1001	186	438	422	337	814	817	856	830	276	267	373	357	767	850	710	562	183	201	425	375	691	950
	FBgn0010453	203	245	146	265	318	211	541	678	247	247	201	202	499	244	682	647	187	169	142	170	374	256	511.5	763
	FBgn0010470	1058	886	8151	6955	4342	6215	1057	1281	1268	878	5012	5061	1252	8444	1427	1173	721	953	3113	4077	1937	5791	1363	1246
	FBgn0010473	9579.5	11758.5	790	2291	2387	1688	4101	4016	12955	9564.83	1167	1357.5	2434	1998	4800	4995	9992	7412	748	860	3015	1762	3516	4846
	FBgn0010482	3234	5229	7727.5	12123	4782.5	8735.33	19531	18599	7061	4179	15267	18068	1972.83	13399	23506.5	25047.5	4378	3286	12032	15029	4846	12602	16394	25631.5
	FBgn0010488	8898	14678	4328	8306	8708	6197	5186	5576	15144	8012	5305	6933	6894	7372	5694	5975	13731	9800	4132	4368	7993	6538	4371	5742
	FBgn0010497	445	204	2628	3002	3330	3352.5	2941	3107	302	287	5770.5	3435	1547	2968.5	3043	3163	157	184	2940.5	3390	2810	2713	2677	3045
	FBgn0010501	170	169.5	109.5	134.5	410	171.5	312	889	145	155.5	194	126.5	853	92.5	331	384.5	131.5	145	113.5	150	401.5	156.5	308	249
	FBgn0010504	444.25	349.67	558.92	637.17	1258.42	561.25	845.5	892.42	659.33	223.33	661.67	552.08	1545.75	693.25	877	882.92	384.5	226.58	459	502.17	1463.67	691.67	946.17	862.17
	FBgn0010516	2318.5	2162.75	8279	7460.5	4557	7735	3536	4568.5	3137	2213	6751.75	7101.5	3540.75	6347	4257.5	4319	1339	2056.5	5379	6728.5	4289	7173.5	4988	4554.5
	FBgn0010520	139	162	401	369.5	221	351	498	453	157	127	321	310	269	313	416	431	110	137	225	320	235	297	356	482
	FBgn0010531	207	286	292	274	261	263.5	149	154	290	232	215	237	288.5	235	156	163	202	204	189.5	216	296.5	221	204	181
	FBgn0010548	2235	2543	2782	2524	2595	2491	2313	2556	3288	2763	2712	1949	2280	2438	2617	2493	2138	1797	1585	2002	2692	2276	2355	2853
	FBgn0010549	10	7	1886	1978	3399	2372	2503	1976.5	10	11	2762.5	3137	1848	2635	2803	2436	10	13	2352	2634	3738	2796	3035.5	2895
	FBgn0010551	2006	1909	6380	7667	4742	6847	2920	3258.75	2466.5	2067.5	5715	7131.5	3676	6442	3352.5	3387	1462.5	1598	5379	6876	4631.5	6612.5	3756	4013
	FBgn0010583	2127	2211	698	1193	1154	960	1132	1287	2399	1941	870	904	1395	1224	1231	1300.25	1736	1683	667	682	1279	1056	1085	1368
	FBgn0010590	815.5	2845	2618	2144.5	1875	2034.5	536	770.5	2329	931	1666.5	1799	1626	1833.5	623	524.5	2246.5	1062	1455.5	1770.25	1752.5	1896.5	660.75	635
	FBgn0010591	961	1009	1965	1974	2394.5	2003	1054	1011	1248.5	916	2295	2230	1894	1939	1196	1112	741	842	1698.5	1972	2601	2249	1084	1255
	FBgn0010602	1466	1852	1964	2405.5	1469	2160	2151	3473	1807	1629	1851	2265	1913	2118	2379	2633	1346	1275.5	1596	2095	1465	2400	2597.25	2468
	FBgn0010607	257	220.5	260	290.5	413	252.5	242	318.5	296	222	213	258	695.5	290	271	242	209.5	177.5	197.5	210.5	408	266	315.5	276
	FBgn0010611	1586.5	1388	3801.5	5070	4805	4037.5	1573.5	1517	1739	1335.5	3362	2605	3260.5	4334	1691.5	1685	1235.5	907	2333.5	2469.5	3293	3970	1596	2086.5
	FBgn0010612	5301	5778	9766	7297	3945	7123	4170	4723	6600	7101	6933	7301	2593	6762	5200	5165	3674	3576	5269	6463	3239	6783	5323	5577
	FBgn0010620	951.5	1292.5	1231	1630	1815	1750	1937	2108	1986.75	1142	1725	1451	1142	1816.75	2282	2319.75	1169.25	851	1113	1319	1488	1691	1980	2580
	FBgn0010621	995.25	775	6251.5	6625	3795.5	5384	2818	2717	1096.5	584.5	5711	6405	3089	6101	2502.5	2825.5	890.5	877.5	5339.5	6305	4484.5	6321	2564	3570.5
	FBgn0010622	313	370	388.5	386.5	423.5	359.5	470	449.5	470.5	374.5	383	346.5	497	336	484.5	491.5	280	306	257	335	440.5	342.5	490.5	548.5
	FBgn0010638	1150	1244	8591	7785	2164	6439	1699	1903	1439	1039	4833	6049	1388.75	6270	2001	1769	865	994	3769	4809	1755	5385	1852	1860
	FBgn0010651	744	857	560	906	825	1245.5	736	721	868	944	746	1057	1123	798	732	698	646	922.5	821	934	938	971	577	1063
	FBgn0010660	728	744	542	1089	1098	892	682	1620	911	633	703	1069	1346	896	824	853	658	660	663	772	1176	933	670	681
	FBgn0010741	561	638	2480.5	2323.5	2034.5	1937.5	1498	1691	707.5	637	2038	2142	2394.5	2159.5	1502.5	1631.5	503.5	560.5	1829	2100.5	2004.5	2078	1849	1837
	FBgn0010747	1504	1733	2435	3363	2044	2552	1589	1949	2094	1422	2434	2734	1971	2895	1765	1721	1323	1346	1901	2217	1882	2763	1865	2026
	FBgn0010750	763.5	777.5	505	626.5	811	562	415.5	842	903.75	786	571.5	623.5	1109.5	614.5	590	493.5	666.5	638.33	521.5	509.5	909	669.5	537.5	515.5
	FBgn0010762	1745.5	1667.33	448	911.5	1362	777	1153	1384	1998.5	1596	710	860.5	1628	765	1245.5	1310	1459	1317	594	618	1493.5	931	1026	1264
	FBgn0010768	280	290	151	356.25	381.25	296	592	586.33	272	276.5	323	323	376	284	548	651	227	261	262	295	481	358	551	768
	FBgn0010770	174.5	159.5	673	857	561.5	708	1098.5	1210.5	192.5	141.5	592	707	657	687.5	917	1122.5	182	180.5	593.5	672	565	707.5	879.5	1330.5
	FBgn0010772	4069.5	4363	1245	1884.5	2699.5	1786	2067.5	2551	4168.5	4669	1695.5	1637.5	3211	1703	2163.5	2443	3116.5	4553.5	1373.5	1525.5	3269	2004	2324.5	2767.5
	FBgn0010774	2411.5	1631	2290.5	2397	3786	2294	1511	2077.5	2121.5	1792	2144	2382	4791	2241.5	1724	1614	1381.5	1644.5	1849	2159	3757	2334	1705	1764
	FBgn0010786	1695	2011	1797.5	2006	1499.5	1932	1252	1211.5	2138.5	2072	1673.5	1640.5	1410.5	2037.5	1341.5	1258.5	1559.5	1615	1365.5	1285	1337.5	1807.5	1266	1530
	FBgn0010803	491	485	1101	1115	1124	894	607	620	601	419	1016	1164	1036	1132	655	577	420	445	888	1014	1160	1149	594	794
	FBgn0010808	2091	2420.5	3144	2845	2529	2589	1580	1762	2472.5	2950.5	2849	2778	2003	2731	1977	2032	1689	1827	2235	2806.5	2052.5	2840	2221	2207
	FBgn0010812	566	619	961	1272	718	933	377	403	737	604	1387	1431	753	1269	499	531.5	525	563.5	1053	1297	764	1292	461	541
	FBgn0010825	3492.25	3850	899	2025	3151.5	1625.5	2792	3216	4578.5	3604.17	1349.25	1597	3143	1841.5	3018.5	2991.73	3510.5	3548.5	924	975	3252.5	1708	2333	3166
	FBgn0010830	636.5	561.5	243	368.5	589.5	323	285	291.5	609	514	345.5	377	568	379	297.5	281	444.5	495.5	312.5	280	679.5	406	311.75	358
	FBgn0010877	1704	1702	586	879	1581	761	1498	2255	2135	1323	923	850	2581	760	1500	1749	1606	1237	662	669	1755	818	1795	1572
	FBgn0010894	512	557	581	951	878	863	1246	1332	861	504	960	974	849	917	1386	1502	675	498	677	772	743	970	1257	1527.5
	FBgn0010905	3869	4732	732	1368	1903	1214	2824.5	3331.25	5443.5	4067	1195	1175	2113	1562	2970.25	3375.25	3759	3649.25	797	756	1942	1233.25	2375	3216
	FBgn0010909	3571	4452.5	1800.5	2931	5338	2516	2821	4440.75	5503.4	3177.5	2558	2566.5	4917	2943.83	3588.75	3398.75	4011.67	3452.75	1636.5	1673	5447.45	2553.75	2705	3160
	FBgn0010926	565.5	426	757.5	887	801	755	1381.5	1673.5	750	307.5	800.5	825	960	788.5	1186.5	1394.5	362	609.5	681	755.5	923	746.5	1140.5	1583.67
	FBgn0011016	989	940	6902	6301	2027.5	5045	1185	1393	1023.5	909	4134	5097	1207	5518.75	1513	1404	572.5	825	3190	4181.5	1678.5	4859	1439.5	1338
	FBgn0011020	168	85	62	140	231	103.5	94	85	113	107	97	144.5	276	118	110	107	85	69	102	108.5	257	136	105	123
	FBgn0011202	1011	959	572	880	2432	828	1633	1714	1313	919	1268	945	2527	888	1896	2065	981	969	870	765	2559	966	1821	1827
	FBgn0011204	1133	1555	1087	1583	991	1274	1065	1234	1844	1403	1622	1645	1676	1572	1215	1178	1215	993	1139	1308	1118	1568	1115.5	1263
	FBgn0011205	1223	1210	1220	1417	1761	1342.5	1021	1052.5	1436	1085.5	1474	1371	1688.5	1403.5	1284.5	1069.5	900	918.5	1015.5	970	1589	1235	1118	1303
	FBgn0011206	5823	7189	659	1519	1322	1011	2412	2161.53	8430.5	7269.95	1276	1074	2276	1514	2734	2976.11	5563.2	5004.15	722	962	1757.17	1476	1932	2896.11
	FBgn0011207	568	637	902	1232	945.5	1146	799	798	763	610	1151.5	1258.5	989	1148.5	773	827	494.5	614	909.5	1180	922	1176	809	898
	FBgn0011211	49330	56876.1	49714	67149	42815	59850	33535	35700.8	62585	66470	55190	71585	20203	60883.5	38215	40725	40743	35263	50561	55676	42923.5	66354	46415	50469.4
	FBgn0011217	6062.83	10133.3	10179.3	12902	8478	10005.2	9907.33	13183.2	10869.3	8010.83	12020.9	12744.2	9828.67	12081	11985	12086.8	7698.33	6519.5	8498.5	10787.3	8240.83	10834	8853.08	11372.3
	FBgn0011224	4966.75	6885.09	1309.3	3143.39	2744.72	2551.09	4740.48	4505.18	7959.14	5321.5	2367.45	3094.58	4556.29	2693.16	4880.77	5753.59	5642.8	4433.27	2013.73	2429.81	3344.71	2955.19	3861.96	5672.89
	FBgn0011225	5609	7260	1320	2038	3481	1863	1016	1202	7178	6753	1984	1835	2432.5	2087	1423	1206	5240	5409	1455	1649	3221	2254	1192	1218
	FBgn0011227	1783.5	1857	3149.5	2328.5	1325	2268	1580	1509.5	2196	2208	2254.5	2046	617.5	1888	1721.5	1565.5	1274.5	1043	1744.5	1764	1021.5	1769	1643	1633.5
	FBgn0011230	6342.5	10176	1607	3542	5951.25	2821	2249.25	3268	12582.5	5562	2878	4083	3830	3410.5	2876	2985	9416.5	6866.5	2098	2085.25	6037.25	3528	2408.75	2484.75
	FBgn0011232	764	852	522	684	850	587	425	485	953	742	622	656	710	658	500	469	769	709	499	583	882	702	402	562
	FBgn0011236	1457	896	1197	1680.5	2021	1495	734	790	1682.5	526	1013	788	968	1890	993	811.5	1345	446	434	451	1061	1150	809.5	867
	FBgn0011239	2	0	0	0	0	0	0	0	0	0	0	0	0	0	0	0	1	1	0	0	0	0	0	0
	FBgn0011244	3	2	0	0	0.5	0	1	0	7	0	0	1	0	0	0.5	0	1	6	0	0	0.33	0	2	0
	FBgn0011259	2280	2942	271	705	688	513	1128	1084	3526	2789	473	541	1295	693	1385	1517	2346	2142	324.33	401	961	650	983	1452
	FBgn0011260	969	1604	623	1357	1051	1064	2973	4668	1602	1099	954	1351	1932	1101	3020	4154	1092	855	887	1064	1120	1352	1883	2559
	FBgn0011270	0	1	1	0	3	3	8	4	0	1	0	2	2	3	6	9	0	0	1	1	2	0	9	11
	FBgn0011272	12987.5	10188	49676	43285	47363	42558	29146	30897	12301	12328	40918	37941.8	35156	41282	34691	33567	7514	12970	32032	37071	47187	41411	39257.5	37817.8
	FBgn0011273	0.5	0	0	0	0	0	0.5	0	0	0	0	0	0	0	0.5	0	0	0	0	0	0	0	0.5	0.5
	FBgn0011274	1827	2241	628	916.5	1479.5	892.5	1635.5	1718	2771.5	1981	993.5	785.5	1582	968.5	2151	2031	1872.5	1799.5	645	575	1493	791	1589.5	2242.5
	FBgn0011276	39	38	26	31	27	15	72	69	56	40	21	16	55	19	73	67	52	30	22	14	43	20	100	94
	FBgn0011277	22	25	13	17	25	8	59	55	31	20	13	9	43	16	59	50	25	13	7	16	33	17	65	66
	FBgn0011278	1	0	0	0	0	1	2	0	2	1	1	0	0	1	1	0	1	2	1	0	0	1	2	1
	FBgn0011279	382	548.25	5	3	16	3.5	6	13	643	869	6	6.5	11.75	4	9	8.5	341.5	418	3.5	2.5	10.5	3	9.5	7.5
	FBgn0011280	17138.5	14107	21	40	38.25	54	2	1	20864	26094	11	14	1	47	7	5	14070.5	18712	4	18	0	22	2	0
	FBgn0011281	3140	3530	0	0	0	1	2	6	4347	7098	1	1	0	3	3	6	2287	2898	0	2	2	0	12	4
	FBgn0011282	194.5	196.5	39.5	45	24	28.5	35.5	43.5	230.5	309	39.5	31.5	29	32	40	33	145	208	28	31	22.5	41	30.5	43.5
	FBgn0011283	1293	2887	914	799	1137	804	1680	1717	3503	2965	867	595	648	709	1586	1795	2343	1683	831	749	1020	1002	2392	2439
	FBgn0011284	13293	11902	38504.5	45905	37400	43838.5	32342.5	36903	13762.5	14894	40449.5	41012	30121	43722	38356.5	38501	8044	14717	33270	37730	36628.5	44343	42735	43674.5
	FBgn0011286	4835	5508	1995	4917	2380	3305	2652	2994	6498	5405	3187	5362	947	4656	2981	3536	4651	5950	2703	2698	2411	4199	2520	3936
	FBgn0011288	10591	14782	615	1080	1150	948	1068	1014	15639	12590	842	754	1788	1129	1291	1339	10422	7968	575	691	1330	978	1306	1202
	FBgn0011289	1265.5	1273	1130	1088.5	2115	1081.5	975	1501.5	1500	1184	1105.5	1066.5	2273.5	1007	1266.5	1167	1052.5	1094	995	995	2221.5	1099.5	1430.5	1098.5
	FBgn0011290	645	888	446	479	562	411	471	653	896.5	780	438	416	860	409	519	485	561	561	269	340	521.5	425	529	464
	FBgn0011291	133	144	221	187	197	165	190	257	169.33	150	170	188	228	156	181	193	128	109	141	192	200	194	224	218
	FBgn0011293	2158	3066	3	9	8	16	67	92	3977	4071	9	11	0	7	75	80	2677	2636	10	7	8	9	77	63
	FBgn0011294	587	673	0	0	0	1	0	0	720	1326	0	0	0	0	1	0	545	760	0	2	0	0	0	0
	FBgn0011296	1694.5	1576	2160	1929	3556.5	1683	2569.5	3074	1308	3033	2761	2698.5	390.5	1413	5579.5	5224.5	888.5	2858	2362.5	2522.5	2530.5	2103.5	12506.5	4545
	FBgn0011297	221.5	160	725	675	415	579	92.5	120	197	193.5	673.5	670	367.5	759.5	153	119	123.5	204	593.5	689	457.5	710.5	138	130
	FBgn0011300	2374	2267	908	1721	2823	1439	1547	1510	3005	2293	1536	1633	2515	1640	1676	1891	2083	2325	1139	1142	2724	1601	1469	1890
	FBgn0011305	1895.5	2156	682	881	1017	834	767	933	2231	2384	735	815	1574	841.75	929	969	1602	1757	629	718.5	1074	950	971	896
	FBgn0011327	285	1953	709	713	585	679	270	731	1141.5	304	636	786	730	694	315	275	1462	601.5	571	729	629	748	368	233
	FBgn0011335	314	353	282	282	306	289	317	411	392	319	262	266	552	306	330	333	275	289	213	260	341	303	378	329
	FBgn0011336	1275.5	990	3595.75	4714.5	1798.5	3548	543.5	717	1316.5	1023.5	3864	4949.5	1320.5	4486	787	720.5	812.5	1271.5	3121	3980.5	2046	4333.5	636.5	804
	FBgn0011361	2747	3431	5751	5142	2525	4686	2655	2808	4064	3806	4588	4930	1467	4303	3434	3206	2295	1925	3617	4254	2130	4297	3536	3287
	FBgn0011455	3086	3312	4352.5	4388.5	3389.5	4027	2410.5	2641	3632	4090	4115.5	4274	2777	3897	3073	3027	2222.5	2646.5	3068.5	3943	3022	3782	3191.5	3249.5
	FBgn0011474	620.5	1609	365	768	568	572	598.5	650.5	1522.83	686.5	602.5	786.5	857.5	738	668	631	1554.5	858	442	534	625	690.5	507.5	684
	FBgn0011476	186.5	237.5	261.5	222.5	126	200.5	112.5	121	245	265	199	176.5	150.5	166	129	114	148.5	126.5	161	159	132.5	183	134.5	124.5
	FBgn0011481	2974	3377.5	1054	1996.25	1940.33	1583.75	2108	3157	4168.25	3119.86	1783.25	2101	3300.58	1995	2423.83	2584.25	2763.83	2544	1301.5	1576	2236.75	1949	1874.86	2172
	FBgn0011509	329	385	1334	1351	760	1116	518	579	421	308	1071	1243	802	1406	553.5	513	285.5	322	857	983	664.5	1151	527	577
	FBgn0011554	0	0	432	197	3402	196	176	199	0	0	405	272	1703	264	205	243	0	0	201	249	3887	244.5	218	205
	FBgn0011555	1	0	538	731	1891	488	781	621	0	2	3027	2404	577	3001	1158	663.5	0	0	1761	1984.5	1743	2613.5	1050.5	1168
	FBgn0011556	2	0	1880	801	813	792	1049	1117	0	0	1569	1037	235	749	1162	1224.5	0	0	932	1143.5	803	692	925	1075
	FBgn0011559	0	1	0	0	0	1	1	0	1	0	1	0	0	0	1	0	1	0	1	0	0	0	0	0
	FBgn0011566	311	366	184.5	243.5	623	254.5	243.5	305.5	374	357.5	232	281.5	302.5	239.5	296.5	309.5	312.5	296	212	266	578.5	285.5	444	337.5
	FBgn0011569	5	4	2	2	3	5	1	3	10	11	1	3	5	0	2	7	3	11	4	1	0	4	2	1
	FBgn0011570	799	1022	1174	1463	1875	1367.5	541	653	1105	729	1536	1499	1788	1503	792	613.25	831	695	1085	1302	1830	1491	675	675
	FBgn0011573	844.83	877.83	1258.17	1252.5	1316.67	1183.83	743	984.67	1120.83	724	1194	1216	1591.33	1196.33	886.5	995	769.5	750.17	933.5	1105	1574.17	1353.83	1052.67	1003.17
	FBgn0011576	236.5	413.75	77	124	182.5	107.5	106.5	119.5	381.5	377.5	151.5	130.83	253	125	153.5	134.5	224.5	363	94.5	115	179.5	128.5	130	155.5
	FBgn0011581	2526	2283	298	320	465	335	376	415	2282	2746	297	268	760	318	471	442	1615	1881	234	259	439	341	501	505
	FBgn0011582	1428	1754	117	333	452	261	572	540.5	2194.5	1488	266	257	639	426.5	612	759.03	1335	1171.75	138	189.5	638	359	425.58	629
	FBgn0011584	3133	3165	2874	3929	2820	3145	1679	2144	4010	3238	3186	2735	2240	3691	2104	2215	2547	2694	2314	2452	2262	3319	1865	1929
	FBgn0011586	903	990	773	799	603	767	536	821	1086	1060.5	731	834.5	1255	748	557.5	596	712	806	597	689	650	800	555	526
	FBgn0011589	1371	1423.5	128	288	333	218	441	440	1346	1229	239	253	402	287	461	455	1043	1195	176	202	446	291	426	513
	FBgn0011591	842.5	1033	171.5	246	305.5	235	519	421	1263.5	945.5	193.5	244.5	179	269	566.5	467.5	995.5	715	196.5	214	239.5	282.5	550.5	561.5
	FBgn0011592	684	938	239	565	744	429	1004.5	1095	1117	725	476	471	922.5	531.5	1150.5	1201	872.5	623	348	397.5	892.5	510	833	1204
	FBgn0011596	12	10	6	15	41	4	12	12	14	16	9	9	31	10	15	16	9	7	6	5	50	8	9	19
	FBgn0011603	787	1565	1144.5	1417.5	1432.5	1440.5	1657	1947.5	1219	1569	1575	1921	1124	1689.5	2074	2333	1071.5	1082	1228.5	1709	1610	1984	2213	2782.5
	FBgn0011604	1165	1110	545	1100	954	872	1328	3120.25	1322	1015	796	1023	1876.5	961	1482	1701	915	958	650	854	1186	1049	1218	1034
	FBgn0011606	42	52	76	172	179	171	62	78	82	47.5	120	245	147	143	93	55	46	42	126	143	180.5	192	43	75
	FBgn0011638	1485	914	3412	3556	3555	3080	2710	2559.5	1385	873.5	2749	3499	2828	3423	2309	2669	918	902	2979	3578	4091.5	3446	2465.5	3529
	FBgn0011640	1580.5	1659.5	1945	2422.5	2942	2073	1232	1228	1876	1571.5	1847	2289.5	3159	2172.5	1355.5	1247	1272.5	1566	1513	1784	3243	2195.5	1430.5	1527.5
	FBgn0011642	1997.5	2308.5	897.5	1227	1479.75	1115	1296.5	1319.5	2675	2379	1127.5	1092.5	2018.5	1109	1450.5	1520	1707.5	2093	737.5	902	1340.5	1115.5	1230.5	1481.5
	FBgn0011648	1164	1387	467	556	1551	487	1201	2726	1771	1130	706	582	2179	573	1303	1467.5	1280	1038	481	469	1661	567	1428	1127
	FBgn0011653	85	0	716	2210	631	701	4	38	19	1	316	419	4	1349	19	3	11	1	96	632	29	1760	5	4
	FBgn0011655	1325.75	1456.12	494.5	743	1550.58	597.64	804	925.25	1482.78	1142	656.5	715.17	1628.58	699.33	853.83	859.35	1207.7	1139.89	521	571.17	1805.2	753.5	946.33	1031
	FBgn0011656	3364.5	3809.83	1173	1903	3187	1471	3259	3214	4924.83	3274	2072.5	2085	2296	1912	3468	3752.5	3564.5	2831.5	1671	1708	3332	1933.5	3030.5	4174
	FBgn0011659	71	59.5	125	147.5	208	166.5	54	65	56.5	35.5	148.5	185.5	213	137.5	69.5	68	43	60.5	133	153	233	163	65	71
	FBgn0011660	109	117.5	61	98	136.5	105	93.5	187.5	134	134	82	143.5	272.5	109	105	133.5	88	111	92	106	154	128.5	110.5	129
	FBgn0011661	6227.5	7868	6036.67	8301.33	7476.67	6951.67	6235	6476.17	8782	10032	8527.33	8193.83	6782.17	8687.83	7898.83	7619.5	6111.5	9812	6156.67	7042.5	7233.83	9149.67	7253	8500.33
	FBgn0011666	3210	4368	409	1046	1047	859	1872	1742	4869	4042	777	933	1579	988	2194	2277	3414	3621	475	691	1256	967	1624	2186
	FBgn0011668	0	0	1	0	0	0	0	0	0	0	0	0	0	0	0	0	0	0	0	0	0	0	0	0
	FBgn0011669	0	0	0	0	0	0	0	0	0	0	0	0	0	0	0	0	0	0	0	0	0	0	0	0
	FBgn0011670	0	0	0	0	0	0	0	0	0	0	0	0	0	0	0	0	0	0	0	0	0	0	0	0
	FBgn0011672	1216.5	1540	654	759	2034	796	920	979	1857	1142	1051	1002	1863	888	1131.5	1075	1329	1109	858	816	2003	947	1294	1225
	FBgn0011674	219	166.5	82.5	111	208.5	102.5	186	146	254	177.33	111	191	289.5	111.5	170.5	153	169.5	174.5	104.5	124	232	121	91	157.5
	FBgn0011676	1000.58	1236.17	96	178	196.67	137	509	574	1062	940	118	122.33	251	147.33	549.33	617.5	937.33	812.5	83	70	264.33	145.33	456	714.33
	FBgn0011692	5	3	80.5	146	78	120	87	222	6	1.5	98.5	208	363	99	126	98	3	5	112	149	61	180	132	97
	FBgn0011693	4645.5	26855.7	7	9.5	7.5	6.5	5.5	5	10799	28694	3	9.5	9.5	8.5	16	10	7082.5	8550.5	2	7	12	4.5	6.5	4
	FBgn0011694	0	0	0	1	0	0	1	0	0	0	0	0	0	0	0	0	0	0	0	2	0	0	0	0
	FBgn0011695	20324.8	17090.5	5925	3485	1354	3539.5	495	578	23897.8	20707.8	3602.25	1483	307	3436	780	493	13863.2	13362.5	1283	2007	540	2043	547	626
	FBgn0011701	810	780	172.5	255	273.5	227	542.75	568.5	955.83	957.92	191.5	242.5	492.33	257.5	452.5	554.5	888.5	856.5	189.5	195.5	315	295.5	479	733
	FBgn0011703	409	82	670	1131.5	1254	1048	177	275.5	284	37	709	1285	949	995	305	186	136	31	784	1116	1302	1111	137	194
	FBgn0011704	101	81	1252	1451	606	1310	335	447	130	24	1012	1577	483	1115	463	261	65	47	1058	1410	588	1305	252	308
	FBgn0011705	272	332	294	326	997	296	1434	1355	621	335	488	332	1472	393	1415	1350	267	617	404	334	1188	401	1243	1728
	FBgn0011706	105	128	24	22	34	22	31	53	315	72	23	19	54	17	78	36	99	44	14	22	34	18	36	26
	FBgn0011708	1343	1659	1320	1404	1465.5	1173.5	962	1076	1757.5	1323.5	1207.5	1226.5	1576	1218	1035	1004	1333.5	1251.5	841	991.5	1391	1254	1092	1256.5
	FBgn0011710	578	1001	435	587	647	538.33	1641	5159.5	1431	479	604	644	1416	662	2162	3422.5	1016	486	474	567	635	641	2182	979
	FBgn0011715	416	499	616	630	675	560	772	1451	506	472	540	540	1014	558	825	848	373	402	464	569	699	612	887	744
	FBgn0011722	2224	1301	10872	12406	2954	10658	5495.5	6171.5	2469.5	1500.5	9791	11876.2	1165	10693.5	6817.5	6252.5	1307	1931.5	7970	6341	2968	8433	5301	6151.5
	FBgn0011723	35	22	176	213	334	230	282	311	18	33	273	225	308.5	194	290	292	7	22	217	191	428	234	302	384
	FBgn0011725	1491.5	2019	798.5	1221.5	1415.5	997.5	1175.5	1171.5	2246.5	1670	1006.5	1075	1453	1112	1350.5	1299.5	1679	1354.5	768	888.5	1469.25	1115	1138	1450.5
	FBgn0011726	1929.5	2757	13019	11535	10320.5	10698	4912	6851.5	2818	2029	11029	12258	9032.5	10351	6083.5	6134	2253	1797	9534	11816.5	10441	11005	6577.5	6597
	FBgn0011737	991.5	970	227	296	372	258.5	434	696.5	1061.5	991.5	302	298.5	911.5	292	455.5	464	702.5	977	221	236	431.5	291.5	484	436
	FBgn0011739	1981.5	2526	603	1309.5	2150	1147.5	1214	1345	2901.25	2065.5	1193	1311	1462	1298	1342	1481.5	2129.5	2161.2	898.5	847.5	2324.2	1336	1169.5	1567.83
	FBgn0011740	743	725	258	484	325	367	265	292	879	800	398	539	388	405	300.5	353	623	638	306	357	371	463	259	298
	FBgn0011741	355.5	431.5	581	579	606	539	299.5	479.5	465.5	392	498.5	585.5	759	531.5	402.5	381.5	323	359.5	471.5	531.5	646	581.5	434.5	379
	FBgn0011742	1314	1201	1218	1749	2874	1522	1011	1025	1481	1300	1849	1791	2997	1794	1235	1163	1004	1020	1402	1671	3182	1961	1133	1274
	FBgn0011743	0	0	0	0	0	0	0	0	1	1	0	0	0	1	0	0	0	1	0	0	0	0	0	1
	FBgn0011745	1454	1911.5	2310.5	1919.75	1557	1935	1264	1274.5	2103	1569	1876.5	1899.5	1355.5	1740.5	1402.5	1356	1610	1263	1655	1757.5	1450.5	2042	1580	1627.5
	FBgn0011746	316	347.5	167	250.5	1105.58	280	409	428.5	325	463.5	411.5	250	1670.5	294	481	503	240.5	339	283.5	232.5	1366	360	519.5	520
	FBgn0011747	7369.62	9421	2701.39	4886.25	5646.79	4202.01	6804.34	8928.46	10962.3	8082.56	5419.36	5190.59	6286.26	4929.98	7956.03	9018.33	7215.19	8095.93	3924.75	4705.87	5947.43	5210.13	7000.39	8280.07
	FBgn0011754	2581.5	2759.5	1138.5	1486.5	1288.5	1310	1427	1467.5	3277.75	3008.5	1520.5	1512.5	1506	1375.5	1606.5	1701	1995	2468.5	1256.25	1401.5	1469.5	1505	1629	1764
	FBgn0011758	161.5	267	55	99	63	66	106	124	266.5	265.5	59.5	68	64	98	144	132	201	206	41	65.5	83.5	90	138	174
	FBgn0011760	11944.6	17297.8	6896.61	8722.26	5912.62	8008.17	8211.52	9057.32	18062.6	15770.3	9434.34	9271.62	7201.87	8867.32	9631.56	10212	13071.5	10982.3	6505.14	7661.73	6458.16	8625.27	7835	9729.17
	FBgn0011761	6	2	13	8	9	12	920	1581	3	2	9	8	47	4	2678	38	5	1	2	2	8	10	106	18
	FBgn0011762	39	79	107	151.5	75	134.5	51.5	63.5	85	48	117	177.5	88	125	83	78	58.5	51	106.5	162.5	83.5	134.5	65	91
	FBgn0011763	1436.5	1582.5	1027.5	1594.5	1566	1365	1638.5	1780.5	1882	1511.5	1438	1727.5	1904.5	1382	1562.5	1779	1243	1407.5	1260.5	1419.5	1813.5	1582	1448	1812
	FBgn0011766	1802	1962.5	1739	3244	2959	2636.5	1974	2007	2315.83	2011.5	2701	3431.5	3024	3167.5	2186.75	2329	1786.5	1885	2271	2662	3088.5	3241.5	1704	2353
	FBgn0011768	1505	1112	4849	3440	3316	3518	1187	1623	1631	879	3442	3860	2124	3317	1263	1568	713	1319	3153	3428	3525	3475	1333	1536
	FBgn0011769	187.5	170	207	285	273.5	206	137.5	139	197.5	148.5	171	211	239.5	206	142	133.5	114	116.5	180	244.5	287	232.5	156.5	157
	FBgn0011770	1016.5	488.5	1819	1836	530.5	1391	653.5	665	907.5	481.5	1293	1488.5	475.5	1129.5	809	655.5	358	860.5	1089.5	1490.5	521.5	1223	807.5	768
	FBgn0011771	722	757	441	714	874	637	660	679	898	651	741	799	775.5	718	773	734	634	576	519	597	912	733	602	855
	FBgn0011774	347	90	118	161	850	200	64	99	222	105	196	200	1071	183	112	74	126	103	165	209	909	218	101	71
	FBgn0011785	1867	1959.5	618.5	1249.5	1651	1005.5	2254	4795.5	2217	1601	807.5	1212	1434	1104	2014	2995.5	1689	1553.5	634.5	673.5	1708	1086	1615	1719
	FBgn0011787	544	702	2514	2456	912	2227	1077	1138	773	687	1893	2211	678	2129	1207.75	1229	467	442	1648	2065	1097	2192	1186	1381.5
	FBgn0011802	141	123	105	216	211	171	148	324	164	103	171	233	442	205	181	166	103	129	146	186	192	201	166	167
	FBgn0011812	2	2	0	0	1	0	0	0	7	2	1	0	0	0	1	0	6	2	0	0	0	0	1	0
	FBgn0011817	2050	3832	532	1204	661	903	2181	3342	3943	2521	710	943	1815	1006.5	2399	2767	3140	1902	528	688	919	881	1925	2230
	FBgn0011818	943	1265	329	523	1004	417	1150.5	1102	1337	999	591	547	1378	579	1348	1215	976	863	440	505	1105	575	961	1318
	FBgn0011822	0	0	330	255	2310	309	376	309	0	1	497	364	2157	523	794	531	0	0	379	296	2881	493	811	632
	FBgn0011824	207	161	1464.25	1512	1145	1410	2307.25	2384	243	215.25	1518	1620	995	1602.5	2311.25	2570	169	255	1319	1306	1214	1405.25	2546.75	2898.25
	FBgn0011826	2858	3121	1052.5	1784.5	1863.5	1428.5	1281.5	1250.5	3647.5	2845.5	1440.5	1486.5	1852	1655	1508	1535	2574	2345.5	1095	1204.5	2039.25	1651	1309.5	1619.5
	FBgn0011828	2635.5	2224.5	653	1303	204	1088.5	317	291.5	2432.5	1953.5	863.5	1619	80.5	1078	350	301.5	1840.5	1430	625.5	852	249.5	890	250	291.5
	FBgn0011829	109	139	102	195.5	171	168.5	329.5	271.5	181.5	125	202	207.67	187.5	187.5	415	396	122	103	158.5	172	184	183.5	290	357
	FBgn0011832	0	0	0	0	0	0	0	0	0	0	0	0	0	0	0	0	0	0	0	0	0	0	0	0
	FBgn0011834	0	0	16	138.5	112.5	41.5	12	17	0	0	42.5	124.5	16	247.5	217.5	238	0	0	9.5	125	83.5	221.5	98.5	266.25
	FBgn0011836	328	287.5	306	459	502	396.5	191.75	360.5	357.5	269	402	529	719.5	437.5	244.5	216	253.5	266	320	422.5	524	462.5	184.5	215
	FBgn0011837	1127.33	1402.33	1771.5	2266.42	3094.28	2112.03	3302	3808.67	2218	1133.33	2361.5	1900.83	3261	2595.53	4208.83	4247.67	1454	1249.33	1434.17	1441.08	2964.25	1960	3573.58	3776.33
	FBgn0011840	0	0	0	0	0	0	0	0	0	0	0	0	0	0.5	0	0	0	0	0	0	0	0	0	0
	FBgn0011844	0	0	0	0	0	0	0	0	0	0	0	0	1	0	0	0	0	0	0	0	0	0	0	0
	FBgn0011845	0.5	0	0	1	0	0	2	2	1	1	0	0	1	0	3	2.5	0	3	1	0.14	0	1	0	0
	FBgn0011848	0.33	0	0	0	0.14	0	0	0.17	0.17	0	0	0	0	0	0	0	0	0.17	0.33	1.83	0.17	0	0	0.17
	FBgn0011849	0.33	0	0	0	0.14	0	0	0.17	0.17	0	0	0	0	0	0	0	0	0.17	0.33	1.83	0.17	0	0	0.17
	FBgn0011850	0.33	0	0	0	0.14	0	0	0.17	0.17	0	0	0	1	0	0	0	0	0.17	0.33	1.83	0.17	0	0	0.17
	FBgn0011851	0	0.1	0	0	0	0	0	0.1	0	0	0	0	0	0.1	0.11	0	0	0	0.11	0	0	0.11	0	0
	FBgn0011852	0	0.1	0	0	0	0	0	0.1	0	0	0	0	0	0.1	0.11	0	0	0	0.11	0	0	0.11	0	0
	FBgn0011853	0	0.1	0	0	0	0	0	0.1	0	0	0	0	0	0.1	0.11	0	0	0	0.11	0	0	0.11	0	0
	FBgn0011854	0	0.05	0	0	0	0	0	0.05	0	0	0	0	0	0.05	0.06	0	0	0	0.06	0	0	0.06	0	0.5
	FBgn0011855	0	0.1	0	0	0	0	0	0.1	0	0	0	0	0	0.1	0.11	0	0	0	0.11	0	0	0.11	0	0
	FBgn0011858	0	0	0	0	0	0	0	0	0	0	0	0	1	0.12	0	0	0	0	0.25	0	1	0	0	1.12
	FBgn0011859	1	2	0	0	0	0	1	1	1	1	0	0	1	0	0	0	3	1	1	0	4	0	0	2
	FBgn0011860	0	0	0	0	0	0	0	0	0	0	0	0	0	0	0	0	0	0	0	0	0	0	0	0
	FBgn0011861	0.33	0	0	0	0	0	0	0	0	0	0	0	0	0	0	0	0	0	0	0	0	0	0	0.33
	FBgn0011862	0	0	0	0	0	1	0	0	0	0	0	0	0	0	0	0	0	0	0	0	0	0	0	0
	FBgn0011863	0	0	0	0	0	0	0	0	0	0	0	1	0	0	0	0	0	0	0	0	0	0	0	0
	FBgn0011864	0	0	0	0	0	0	0	0	1	0	0	0	0	0	0	0	0	0	0	0	0	0	0	0
	FBgn0011865	0.33	0	0	0	0	0	0	0	0	0	0	0	0	0	0	0	0	0	0	0	0	0	0	0.33
	FBgn0011866	0	0	0	0	0	0	0	0	0	0	0	0	0	0	0	0	0	0	0	0	0	0	0	0
	FBgn0011867	0	0	0	0	0	0	0	0	0	0	0	0	0	0	0	0	0	0	0	0	0	0	0	0
	FBgn0011868	0	0	0	0	0.5	0	0	0	0	0	0	0	6	0	0	0	0	6	5	0	0	0	0	0
	FBgn0011869	0	0	0	0	0	0	0	0	0	0	0	0	0	0	0	0	0	0	0	0	0	0	0	0
	FBgn0011870	0	0	0	0	0	0	0	0	0	0	0	0	0	0	1	0	0	0	0	0	0	0	0	0
	FBgn0011871	0.33	0	0	0	0	0	0	0	0	1	0	0	0	0	0	0	0	0	0	0	0	0	0	0.33
	FBgn0011872	1	4	0	0	0	1	1	0	0	1	0	0	0	0	0	0	0	0	0	0	0	0	0	0
	FBgn0011877	0	0	0	0	0	0	0	0	0	0	0	0	0	0	0	0	0	0	0	0	0	0	0	0
	FBgn0011878	0.2	0.5	0	0	0.2	0	0	0	0	1	0	0	0	0	0	0	0.2	0	0	0	0.2	0	0.2	0
	FBgn0011879	0	0	0	0	0	0	0	0	1	0	0	0	0	0	0	0	0	0	0	0	0	0	0	0
	FBgn0011880	4.11	0.22	0	0.11	0	0	0	0	2	1	0	0.11	0	0	0	0	2	1	0	0	0	0.11	0	0
	FBgn0011881	0.11	0.22	0	0.11	0	0	0	1	0	0	0	0.11	0	0	0	0	0	0	0	0	0	0.11	1	0
	FBgn0011882	0.11	0.22	0	0.11	0	0	0	0	0	0	0	0.11	0	0	0	0	0	1	0	0	0	0.11	0	0
	FBgn0011883	0.11	0.22	0	0.11	0	0	0	0	0	0	0	0.11	0	0	0	0	0	0	0	0	0	0.11	0	0
	FBgn0011884	0.11	0.22	0	0.11	0	0	0	0	0	0	0	0.11	0	0	0	0	0	0	0	0	0	0.11	0	0
	FBgn0011885	0.11	0.22	0	0.11	0	0	0	0	0	1	0	0.11	0	1	0	0	0	0	0	0	0	0.11	0	0
	FBgn0011887	0	0	0	0	0	0	0	0	0	0	0	0	1	0	0	0	0	0.5	10	0	1	0	0	0
	FBgn0011888	0	0	0	0	0	0	0	0	0	1	0	0	0	0	0	0	0	0	0	0	0	0	0	0
	FBgn0011889	0	0	0	0	0	0	0	0	0	0	0	0	0	0	0	0	1	0	0	0	0	0	0	0
	FBgn0011890	0	1	0	0	0	0	0	0	0	0	0	0	0	0	0	0	0	0	0	0	0	0	0	0
	FBgn0011891	0	0	0	0	0	0	0	0	0	0	0	0	0	0	0	0	0	0	0	0	0	0	0	0
	FBgn0011892	1	1	0	0	0	0	1	0	0	1	0	0	0	0	0	0	1	1	0	0	0	0	0	0
	FBgn0011893	0	0	0	0	0	0	0	0	2	1	0	0	0	0	0	0	1	1	0	0	0	0	0	0
	FBgn0011894	2	1	0	0	0	0	0	0	1	0	0	0	0	0	0	1	0	2	0	0	0	0	0	0
	FBgn0011895	0	0	0	0	0	0	0	0	0	0	0	0	0	0	0	0	1	0	0	0	1	0	0	0
	FBgn0011896	0	0	0	0	0	0	0	0	0	0	0	0	0	0	0	0	0	0	0	0	0	0	0	0
	FBgn0011897	0	0	0	0	0	0	0	0	0	0	0	0	1	0	0	0	0	0	0.17	0	0	0	0	0
	FBgn0011902	0	0	0	0	1	0	0	0	0	0	0	0	0	0	0	0	0	0	0	0	0	0	0	0
	FBgn0011904	0.2	0	0	0	0.2	0	0	0	0	0	0	0	0.2	0.5	0	1	0	0	0.37	1.8	0	0	0	0
	FBgn0011905	0.2	0	0	0	0.2	0	0	0	0	0	0	0	0.2	0	0	0	0	0	0.37	1.8	0	0	0	0
	FBgn0011906	0	0	0	0	0	0.12	0	0	0	0	0	0.12	0	0	0	0	0	0	0	0	0	0	0	0
	FBgn0011909	0	0	0	0	1	0	0	1	0	0	0	0	0	0	0	0	0	0	0	0.33	0	0	0	0
	FBgn0011910	0	0	0	0	0	0	0	0	0	0	0	0	0	0	0	0	0	0	2	0	0	0	0	0
	FBgn0011915	0.4	0	0	0	0	0.2	0	0	0.2	0.37	1	0	0	0.2	0	0	0.2	0.6	0	0	0	0	0	0
	FBgn0011916	0.4	0	0.5	0.5	0	0.2	0	0	1.2	1.37	0	1.5	0	0.2	1	0	0.2	0.6	0	0	0	0	0	1
	FBgn0011919	1.4	0	1	0	0	0.2	1	3	5.2	5.37	0	0	0	0.2	3	2	6.2	2.6	0	0	0	0	0	4
	FBgn0011921	0	0	0	0	0	0	0	0	0	0	0	0	0	0	0	0.17	0	0	0	0	0	0	0	0
	FBgn0011927	0	0	0	1	0	0	0	0	0	0	0	0	1	0	0	0.17	0	0	0	0	0	0	0	0
	FBgn0011928	0	0	0	0	0	0	0	0	0	0	0	0	0	0	0	0.17	0	0	0	0	0	0	0	0
	FBgn0011931	0	1	0.2	0	0	0	0	0	0	0	0	0	0.3	0	0	0	0	0	0.2	0	0	0	0	0
	FBgn0011932	0	0	0.2	0	0	0	0	0	0	0	0	0	0.3	0	0	0	0	0	0.4	0.2	0	0	0	0
	FBgn0011933	0	0	0.2	0	0	0	0	0	0	0	0	1	0.3	0	0	0	0	0	0.4	0.2	1	0	0	0
	FBgn0011934	0	0	0.2	0	0	0	1	0	0	0	0	0	0.3	0	0	0	0	0	0.4	0.2	0	0	0	0
	FBgn0011935	0	0	0.2	0	0	0	1	0	0	0	0	0	0.3	0	0	0	0	0	0.2	0.2	1	1	0	0
	FBgn0011936	0	0	0.2	0	0	0	0	0	0	0	0	0	0.3	0	0	0	0	0	0	0	0	0	0	0
	FBgn0011937	0	0	0.2	0	0	0	0	0	0	0	0	0	0.3	0	0	0	1	0	0	0	0	0	0	0
	FBgn0011938	0	0	0.2	0	0	0	0	0	0	0	0	0	0.3	0	0	0	0	0	0	0	0	0	0	0
	FBgn0011944	0	0	0	0	0	0.2	0	0	0	0	0	0	0	1	0.2	0.2	0	0	0	0	0	0	0.2	0.17
	FBgn0011945	0	0	0	0	0.5	0.2	0.5	0	0	0	0	0	0	0	0.2	0.2	0	0	0	0	0	0	0.2	0.17
	FBgn0011948	0.17	0.12	0	0	0	0	0	0	0.25	0	0	0	0	0	0	0	0.17	0.25	0	0	0	0	0	0
	FBgn0011949	0.17	0.12	0	0	0	0	0	0	0.25	0	0	0	0	0	0	0	0.17	0.25	0	0	0	0	0	0
	FBgn0011950	0.17	0.12	0	0	0	0	0	0	0.25	0	0	0	0	0	0	0	0.17	0.25	0	0	0	0	0	0
	FBgn0011951	0	0.12	0	0	0	0	0	0	0.25	0	0	0	0	0	0	0	0	0.25	0	0	0	0	0	0
	FBgn0011952	0.57	1.27	0	0	0.2	0	0	0	0.25	0.2	0	0	0	0	0	0	0.37	0.45	0	0	0	0.2	0	0
	FBgn0011953	0.4	0.4	0	0	0.2	0	0	0	0	0.2	0	0	0	0	0	0	0.2	0.2	0	0	0	0.2	0	0
	FBgn0011954	3.57	1.27	0	0	0.2	0	0	0	1.25	0.7	0	0	0	0	0	0	0.37	0.45	0	0	0	0.2	0	0
	FBgn0011955	0	1	0	0	0	0	0	0	1.2	0	0	0	0	0	0	0	0	1	0.1	0	0	0	0	0
	FBgn0011956	0	0	0	0	0	0	0	0	0.2	0	0	0	0	0	0	0	0	0	0.1	0	0	0	0	0
	FBgn0011957	0	0	0	0	0	0	0	0	0.2	0	0	0	0	0	0	0	0	1	0.1	0	0	0	0	0
	FBgn0011958	0	0	0	0	0	0	0	0	0.2	0	0	0	0	0	0	0	0	0	0.1	0	0	0	0	0
	FBgn0011959	0	0	0	0	0	0	0	0	0.2	0	0	0	0	0	0	0	0	0	0.1	0	0	0	0	0
	FBgn0011960	0	0	0	0	0	0	0	0	0.2	0	0	0	0	0	0	0	0	0	0.1	0	0	0	0	0
	FBgn0011961	0	0	0	0	0	0	0	0	0.2	0	0	0	0	0	0	0	0	0	0.1	0	0	0	0	0
	FBgn0011962	0	0	0	0	0	0	0	0	0.2	0	0	0	0	0	0	0	0	0	0.1	0	0	0	0	0
	FBgn0011963	0	0	0	0	0	0	0	0	0.2	0	0	0	0	0	0	0	0	0	0.1	0	0	0	0	0
	FBgn0011965	0	1	0	0	0	0	1	0	0	0	2	0	0	1	2	0	1	0	0	1	0	0	0	1
	FBgn0011966	4.4	2.27	0	0	0.2	0	0	0	1.75	2.7	0	0	0	0	0	0	1.2	4.95	1	0	0	0.2	0	0
	FBgn0011970	0	0	0	0	0.17	0	0	0	0.17	0	0	0	0.17	0	0	0.17	0	0	0	0	0.17	0	0.17	0
	FBgn0011971	0	0	0	1	1.17	1	0	0	0.17	0	0	0	0.17	0	0	0.17	0	0	0	0	0.17	0	0.17	1
	FBgn0011974	0	1	0	0	0	0	0	0	0.33	0.12	0	0	0	0	0	0	0	0	0	0	0	0	0	0
	FBgn0011975	0	0	0	0	0	0	0	0	0	0	0	0	0	0	0	0	0	0.25	0	0	0	0	0	0
	FBgn0011976	0	0	0	0	0	0	0	0	0	0	0	0	0	0	0	0	0	0.25	0	0	0	0	0	0
	FBgn0011977	0	0	0	0	0	0	0	0	0	0	0	0	0	0	0	0	0	0.25	0	0	0	0	0	0
	FBgn0011980	0	0.29	0.14	0	0	0	0	0	0.48	0.12	0	0	0	0	0	0.14	0	0	1.14	0.14	0	0	0	0
	FBgn0011981	0	0.29	0.14	0	0	0	0	0	0.48	0.12	0	0	0	0	0	0.14	1	1	0.14	0.14	0	0	0	0
	FBgn0011982	0	0.29	0.14	1	0	0	0	0	1.14	0.12	0	0	0	2	0	1.14	0	0	0.14	0.14	0	1	1	0
	FBgn0011983	0	0.29	0.14	0	0	0	0	0	0.14	0.12	0	0	0	0	0	0.14	0	0	0.14	0.14	0	0	0	0
	FBgn0011984	0	0.29	0.14	0	0	0	0	0	0.14	0.12	0	0	0	0	0	0.14	0	0	0.14	0.14	0	0	0	0
	FBgn0011985	0	0.29	0.14	0	1	0	0	1	0.14	2.12	0	0	0	0	2	0.14	0	0	0.14	0.14	0	0	1	1
	FBgn0011986	0	0.29	0.14	0	0	0	0	0	0.14	0.12	0	0	0	0	0	0.14	0	0	0.14	0.14	0	0	0	0
	FBgn0011987	1	0	0	0	0.5	0	0	0	0	0	1	0	2	0	1	0	0	0	0	0	0	0	0	0
	FBgn0011993	0.41	0	0.12	0	1.27	0	0	0.12	0.39	0.12	0	0.14	0.14	0	1.14	1.14	0.41	1.12	0.14	1	0.14	1	0	0.12
	FBgn0011994	0.41	0	0.12	0	1.27	0	0	0.12	0.39	0.12	0	0.14	0.14	0	0.14	1.14	0.41	0.12	0.14	0	0.14	0	0	0.12
	FBgn0011998	0	0	0	0	0	0	0	0	0	0	0	0	0.14	0	0	0	0	0	0.14	0	0	0	0	0
	FBgn0011999	0	0	0	0	0	0	0	0	0	0	0	0	0.14	0	0	0	0	0	0.14	0	0	0	0	0
	FBgn0012000	0	0	0	0	0	0	0	0	0	0	0	0	0.14	0	0	0	0	0	0.14	0	0	0	0	0
	FBgn0012001	0	0	0	0	0	0	0	0	0	0	0	0	0.14	0	0	0	0	0	0.14	0	0	0	0	0
	FBgn0012002	0	0	0	0	0	0	0	0	0	0	0	0	0.14	0	0	0	0	0	0.14	0	0	0	0	0
	FBgn0012003	0	0	0	0	0	0	0	0	0	0	0	0	0.14	0	0	0	0	0	0.14	0	0	0	0	0
	FBgn0012004	0	0	0	0	1	0	0	0	0	0	0	0	0.14	0	0	0	0	0	0.14	0	0	0	0	0
	FBgn0012009	0	1	0.25	0	0	0.25	0	0	0	2	0	0	0	0	0	0	0	1	0	0	0	0	0	0
	FBgn0012010	0	2	0.25	0	0	0.25	1	0	2	0	0	0	0	0	0	0	0	1	0	0	0	0	0	0
	FBgn0012011	0	0	0	0.5	0	0	0	0	0	0	0	1	1	0	0.5	0	0.33	0	0	0	0.5	0	0	0
	FBgn0012016	0	0	0	0	0	1	0	0	0	0	0	0	0	0	0	0	0	0	0	0	0	0	0	1
	FBgn0012017	0	0	0	0	0	0	0	0	1	0	0	0	1	0	1	0	0	0	0.17	0	1	0	1	0
	FBgn0012018	1	0.5	0	0.5	1	0.5	0	0.5	1.5	0	0	0	0	0.5	0	1	0	1	0	0	0	0.5	0.5	1
	FBgn0012024	0	0	0	0	0	0	0	0	0	0	0	0	0	0	0	0	0	0	0.17	0	0	0	0	0
	FBgn0012025	0	0	0	0	0	0	0	0	0	0	0	1	0	0	0	0	0	0	0.17	0	1	0	0	0
	FBgn0012026	0	1	0	0	0	0	0	0	0	0	0	0	0	0	0	0	1	0	0.17	0	0	0	0	0
	FBgn0012027	0	0	0	0	1	0	0	0	0	0	0	0	0	0	0	0	0	0	0.17	0	1	0	0	1
	FBgn0012028	0	0	0	0	0	0	0	0	0	0	1	0	0	0	0	0	0	0	0.17	0	1	0	0	0
	FBgn0012034	14175	8497	3674	6187	3282	9104.75	4444	5121	10982.5	12250	6171	7707	3181	5359	4719	4612	6699.5	11556	4763	6591	2966	7510	3647	7706
	FBgn0012036	10829	9511	13121	17000	11732	21287	6976	7609	15046	10949	15003	21058	5614	14412	8607	8476	6572	10163	12525	20516	10088.8	19288	9571	10358
	FBgn0012037	474	592	3055	3624	4712	3374	2433	2631	864	560	4130	4263	3043	3386	2631	2673	627	389	3040	3632	3915	4076	2423	2686
	FBgn0012042	191.25	46.75	92.5	272.25	565.5	34.5	1	9	80	22.5	787	23.5	1347.75	21.5	5	2.5	69.5	882.5	975.75	25	508.5	51.25	6	7.5
	FBgn0012051	1703	1688	1353	2131	3332	1770	4078	4151	2187	1803	2412	2163	2966	2084	4607	5518	1544	1535	1876	1992	3150	2146	4575	6100
	FBgn0012058	1064	1161	476	825	927	627	690	678	1306	935	590	679	820	699	726	718	987	822	466	574	948	688	618	868
	FBgn0012344	2184	1506	195.5	423	682	284	295	361	1630	1879	314	259	940	353	425.5	410	1073	1289	216	249	901	386	361	433.75
	FBgn0013263	1511.42	1768.58	977	1719.25	1370.33	1244.35	1341	1827.62	2134.74	1548.08	1342.75	1640.95	1732.83	1474.92	1429.25	1594.95	1363	1533.42	945.58	1246	1317.78	1442.37	1240.6	1507.75
	FBgn0013269	351	318.5	3576.5	4340.5	1448.5	3785	2351.5	3839	379	288.5	3186	3981	1902	4116	2466	2539.5	284.5	351.5	3131.5	3816.5	1518.5	3791.5	2198	2701.5
	FBgn0013272	6950.5	11198.5	5124	7124.5	12964.5	6651	9022	8463	12262	8594	9749	8132.5	9742.5	7633.5	10008	10447.5	9897	8237.5	6838	6744.5	13761.5	7561.5	8218	10923.5
	FBgn0013275	569.72	602.67	953.8	172.97	44.38	68.13	128.06	125.97	807.19	225.76	1415.26	31.17	753.65	94.44	197.12	231.8	603.28	261.46	4139.77	119.74	80.45	61.93	307.68	157.36
	FBgn0013276	573.97	614.67	959.55	175.97	44.38	69.13	128.06	125.97	822.94	226.93	1427.01	30.83	761.65	95.44	201.62	232.3	609.28	258.46	4176.27	120.74	80.45	64.68	309.18	158.36
	FBgn0013277	198.67	380.34	354.07	71.27	32.95	42.05	84.52	75.5	323.49	122.73	812.16	18.92	415.14	65.59	126.04	119.45	687.57	149.75	2919.87	51.22	67.83	42.3	156.13	106.54
	FBgn0013278	224.12	442.84	399.33	73.93	40.56	44.22	96.39	83.33	375.58	143.48	911.22	28.32	475.76	72.66	147.15	144.9	815.86	170.75	3337.45	55.38	76.26	46.6	177.12	129.02
	FBgn0013279	228.75	424.11	372.37	74.73	37.99	45.75	93.79	94.67	358.28	148.28	861.35	25.05	454.1	72.43	149.32	139.77	738.06	177.98	3119.91	61.98	75.32	47.07	182.52	123.55
	FBgn0013300	0	0	0	0	0	0	0	0	0	0	0	0	0	0	1.5	0	0	0	0	0	0	0.5	0	0.5
	FBgn0013301	0	0	0	0	0	0	0	0	0	0	0	0	0	0	1.5	0	0	0	0	0	0	0.5	0	0.5
	FBgn0013303	2329.5	2733.5	560	586	593.5	586.5	754.5	878	2921	2956	537	527	929	543	819	768	2106.5	1932	398	483	657	567	865	837.5
	FBgn0013305	4629.67	4000.17	1357.5	1278.83	1957.67	1247.67	1520.33	1563.67	4784.5	5083.67	1684.17	1334.17	2809.5	1344.67	1887	1734.33	2947.83	4074.17	1144.83	1037.83	2041.83	1315.33	1653.17	1757
	FBgn0013307	493	265	1903	1861	1864	1938	1128	1320	223	664	1629	1432	970	1443	1353	1256	80	483	1369	1319	1517	1567	1797	1730
	FBgn0013308	41	44	632	564	358	644	563	629	43	70	411	411	319	388	622	689	28	29	421	520	373	475	839	823
	FBgn0013323	30	17.5	15	15	21.5	12.5	11.5	9.5	19	14.5	10.5	11.5	42	9	6	6.5	11	15.5	8.5	11.5	25.5	11.5	15.5	13
	FBgn0013325	9422.5	7616	39361.5	32016.5	26039.2	30827.2	20059	23427	8248	8054	26161	26394.5	21530	28324.8	23264.8	22174.5	5347.5	9878	24879.5	29636	28678.5	32366.8	29086.8	27864.5
	FBgn0013334	30259.5	41677.2	2662	5615.5	5353.5	4507.75	10022	9903.5	42645	38248	4243	4074	8133	5396	11367	12179	32183	25058.3	2825	3440.5	6832	5166	9440.5	12744.2
	FBgn0013342	29463.7	34279.2	2006	4111	4298	3402	7200	6715	32955.5	34308	2982.5	2839.5	7275	4103	8098	8900.62	24391.8	25553.8	2133.25	2498	6156	3917.5	7625.33	9483.75
	FBgn0013343	2652.5	3245.75	561.5	1595.5	1414	1102.5	2194.5	2430.5	4450.5	2578.5	1491.33	1334.5	1868	1736.5	2485.5	2939.5	2494.5	2210	877.75	1104.75	1822	1610	1699.5	2625
	FBgn0013347	646	768	770	635	1002	656	655	728	841	758	602	589	1229	581	866	799	542	546	469	525	948	582	847	730
	FBgn0013348	645	684	14	14	13	9	138	126	678	1475	17	21	0	13	174	126	695	428	16	12	7	10	146	143
	FBgn0013432	461	327	721	753.5	669.5	629	304.5	357	446.5	433.5	646.5	755	588	608.5	316	288	259	329	556.5	637.5	692	670	307.5	324.5
	FBgn0013433	621	726	114	188	179	120	405	374	678	636	117	93	359	164	420	406	531	486	87	121	242	187	447	522
	FBgn0013435	181.5	191	183.5	200.5	156.5	216.5	184	164.5	232	206	141.5	195.5	170	153.5	163	172	174	160	111	158.5	156	174	161	217.5
	FBgn0013467	7225	12420	1238	2378	1730	1925	5238	4817	11940	10707	1772	1620	2705	2262	5805	6142	9268	6765.75	1288	1533	2344	2157	5253	6557
	FBgn0013469	127	121	130	323	349	249	338	339	150	108	180	264	365	251	347	404	80	221	178	174	382	269	299	376
	FBgn0013531	69	77	117	133	118	97	48	82	73	92	102	131	120	112	85	57	55	66	104	125	105	99	79	77
	FBgn0013548	145	159	156	229	378	203	115	117	158	133	173.5	292	316	181	182	126	118	136	193	211	412.5	271	161	126
	FBgn0013563	357.5	429.5	294.5	372	395.5	343	284.5	292.5	533.5	413	436	424	330	368.25	354	317.5	307	276.5	358.5	375.5	429	419.5	332	368.5
	FBgn0013576	13646	18407.8	2592.33	4599.5	6010.17	4129.33	5751	6070.62	19734	16051.8	3950	3948	5308	4445.32	7454	7300.67	13907	12497.8	2611.5	3042.5	6991	4107	5910	7207
	FBgn0013672	33515.3	37561	45506	35312.5	23505.5	33984	31016	35299.5	49056	45571.5	40239.5	43303	24248	41017	36567.5	37006	23640	30560.5	23650	31329.5	20370	31172	27677.5	23538
	FBgn0013673	791.5	834	995.5	896	576.5	882	600.5	857.5	676.5	541	654.5	660	407	638.5	395.5	481.5	527	694	541.5	782	475	727.5	463	528.5
	FBgn0013674	192640	192536	163472	191266	122056	151158	134497	144608	291536	261546	268138	260320	103348	238172	177350	177860	130350	183643	142063	183806	105332	169904	119665	127822
	FBgn0013675	47864.5	47184.5	79739.5	56756.2	31980.5	53103.8	33980.5	34844	55607	58326	57226	57571	25574.5	58471	38119	37868	30947.5	37458	35135	47053.5	26185	48195.8	33517.5	32851.5
	FBgn0013676	113533	125628	104866	101756	84091	89592	68408	70884.5	163480	153574	136180	127494	65452	118242	88516	86798.2	81709	90577.5	76574.5	95512	66248	88527.8	66664.5	63973
	FBgn0013678	83553.5	90537	83891.8	78556	71026.5	72642.5	62682	62290	116954	111933	106306	103398	59825	99910.9	74795.3	77400.8	60656.2	77700.3	59045.8	77070.2	57465.5	75932.3	58942.8	59407.5
	FBgn0013679	24357	24791	42304	26623	13790	23787	15094	15563.5	31489	31689	31765.5	31194.5	12454	29549.8	17311	18586.5	14593.5	17643.5	18354	22729	11606.5	20627.5	13051	12791.5
	FBgn0013680	945	1155.5	1875	1183.08	657	1092.25	974.25	742.5	1525	1504	1513.75	1506	648	1390.5	770.5	891.5	1018	1146.5	1163.5	1602	777	1313.25	864.5	830.5
	FBgn0013681	4449.5	4992	8673.25	5070.25	1849	4173	2779.5	2533.75	7120.5	6736.5	6027.5	6588.75	2021	6590.5	3695.5	3576.5	3420.5	3149.75	3553.5	4502.75	1708.5	4267	2461.5	2646.75
	FBgn0013683	729	780	768.5	752.5	504	640	444.83	501	1044.5	805.5	1006.5	1225.5	401	998.5	483	558.5	561.5	615	640	890	447.5	805.5	364	428
	FBgn0013684	29779.5	31515.5	37955.5	28504	17779.5	25662.5	19187	18674.2	43607	35997	39160.5	41903	16488	38714.2	20063.5	21084	23383	27921.8	23676	32127.1	16853	30066.5	17002	16595
	FBgn0013685	458.5	543	1080.5	590	298.5	554.5	323	366.5	843.5	839.5	844.25	835.5	348.5	775	330	399.5	479.5	525.5	543.5	811.5	331	681.67	403	412.5
	FBgn0013686	1.82649e+06	1.76206e+06	3.51238e+06	2.59284e+06	1.73164e+06	3.01433e+06	2.42754e+06	3.04666e+06	1.71391e+06	2.18855e+06	2.29265e+06	2.24718e+06	1.77203e+06	2.49968e+06	2.52407e+06	2.79824e+06	1.15259e+06	1.32464e+06	1.63019e+06	1922972	1.59472e+06	2.39133e+06	2.70816e+06	2.2639e+06
	FBgn0013687	66.12	67.58	99.98	47.03	73.93	48.31	37.24	42.39	79.9	94.64	41.65	36.19	75.9	35.96	47.84	53.78	63.39	78.9	24.1	34.44	55.64	35.83	51.32	42.02
	FBgn0013688	1596.5	1555.5	476.5	280.5	425	266.5	559	1063.5	1369	1584.5	177.25	152.75	1038	216.5	510	586.25	1527	1907.5	163.25	175	363.5	170.5	779	439
	FBgn0013689	16.25	16.5	50.25	20.75	5	30.5	25	29.75	15	20.5	32.5	31.75	19.5	16.5	21.5	26.5	10.5	13.25	25	21.75	17.5	27.5	26.5	23.25
	FBgn0013690	24.5	41	40	35	3	27	25.5	32	79.5	36	29.5	71	10	21.5	19.5	27	26	47.5	15	26.25	2.5	28.5	14.5	12.5
	FBgn0013691	2	3.5	5.5	3.5	0	4	2	8.5	3.5	5.5	1.5	3.5	4.5	0	2	6.5	2	10.5	2	1.5	0	3.5	4	3.5
	FBgn0013692	0	0	2	0	0	0.5	0	0	0	0	0	0	0.5	0	0	0	0	1	0.5	0.5	0	0	1	0.5
	FBgn0013693	15	12	33	10.5	4	19	4.5	5	4.5	12	11.5	14	8.5	12	4	7.5	8.5	7.5	12	14	11.5	8	8	7.5
	FBgn0013694	942	897	1387	987	668	1158	646	758	684	768	724.5	763	467	674.5	537.5	617.5	535	604.5	609.5	702	495.5	793.5	746.5	643.5
	FBgn0013695	79	59	143	92.5	50.5	91	57	52.5	82	112	97	105	64	102.5	64.5	73.5	47	51.5	65	80	54	91	70	64.5
	FBgn0013696	11	2	15	7	2	12	2	3	7	4	5	7	0	0.5	0	1	5	4	5	8	2	10	1	1
	FBgn0013697	26.5	26	67	59	9	50	34.5	59	30.5	55.5	35	41	29	23.5	33.5	47	19.5	40.5	20.5	17	10.5	37.5	26	34.5
	FBgn0013698	6201.64	4940.07	13081.8	8278.81	5174.67	11517.2	5898.32	9375.57	3814.07	6025.24	5732.07	6002.17	6037	5475.5	5539.81	8292.17	2732	3147.57	3961.5	4747.5	4147.33	6574	9803.27	7232.14
	FBgn0013699	15.5	15	31	20	7	18.5	28	30	15.5	23.5	15.5	44.5	10	15	25.5	33.5	7.5	21	10.5	11.5	2.5	21.25	10.5	16.5
	FBgn0013700	2.5	3	2.5	1	2.5	3.5	4.5	4.5	3.5	3	1	2	1.5	2.5	0.5	2	1.5	4	0.5	5	0	4.5	1	3
	FBgn0013701	2	3.5	7	3.5	0.5	3	2.5	0.5	1.5	1	2.5	6	2.5	4.5	2	4.5	0.5	1	3	1	0	4	2	1.5
	FBgn0013702	3	0.5	2.5	1.5	1	1.5	0	0	1	1.5	0	0.5	0.5	0	1	1.5	1	1.5	0.5	2.5	0.5	2.5	2	1.5
	FBgn0013703	0	0	0.5	0.5	0	0	0	1.5	0	0.5	0.5	0	3	1.5	2	1	0	1	2	2	0	0	0	0
	FBgn0013704	14	11.5	38.5	27	11	40.5	19.5	24.5	10	13	23.5	39	33.5	19.5	30	18.5	10	11.5	10	15	14.5	29	17	20.5
	FBgn0013705	1.5	1.5	5	3	0.5	2.5	4	0	0	1	2	2.5	2.5	2	2	2.5	0	1.5	2.5	1.5	0	0.5	2.5	1.5
	FBgn0013706	265.5	252	418.83	273.5	192.5	317	177	193.5	184.5	269.17	211	207.5	152	202.17	150.83	165.83	158.17	192.83	177.33	198.17	151.5	222.33	194.83	176.5
	FBgn0013707	0	0.5	0.5	2.5	0	1	0	0.5	0	0	1	0.5	0	1	1	0.5	1	1	1	0.5	0.5	0	0	0
	FBgn0013708	21.5	18.5	32	27	18.5	24.5	25.5	44.5	14.5	7	9.5	9.5	8.5	13	16.5	14.5	26.5	39	45.25	56	46	71.5	86	64.5
	FBgn0013709	11	10	30	15.33	5.5	14.5	8.5	12	9.5	11	12.5	15.5	6	10.5	7.5	8	4.5	9	11.5	14.5	4.5	14	9	7
	FBgn0013710	56.5	66	90	73.5	14.5	60	38.5	56.5	114.5	53	44	78	16.5	45.5	36	48	36	59.5	39.5	45.5	7	41.5	15.5	21.5
	FBgn0013717	344.67	442.17	272	386.5	384	350	213	258	447.67	369.08	313	416.5	627	323	240	233	381.67	333	288	342	420	392	230.5	235
	FBgn0013718	2798	3595	1054	1440	2263	1225	2352	2942	4029	3572	1664	1458	3031	1534	2966	3129	2847	3198	1089	1278	2072	1352	2525	2139
	FBgn0013720	622	608	573	738	1275	793	1044	1166	826	658	765	710	1274	728	1190	1225	603	547	594	668	1153	856	1348	1444
	FBgn0013725	818	821	117	199	195	182	302	306	748	821	112	135	395	170	350	385	610	646	84	127	246.75	158	391	434
	FBgn0013726	2039	1996	1100	1662	1900	1426	1305	2488	2179	1870	1203	1463	2956	1573	1404	1509	1730	1396	995	1281	2021	1591	1464	1439
	FBgn0013732	462	445	71	184	145	124	464	884	462	400	134	126	798	169	370	451.5	352	337	94	105	245.5	160	364	369
	FBgn0013733	12168.5	12997.8	6218	13883	14116	11363.5	21437.5	21091	17421	12503	11116	12490	5358	12450	20873	23869	12325	13239	8017.5	7690	12027	11547	16181	22890
	FBgn0013746	647	752	737	785	865	739	681.5	1753.5	947.5	702	873	939.5	1034.5	750.5	1006.5	886	552	630	653.5	812.5	879.5	844	698.5	628
	FBgn0013749	1166	1437	2577	2084	1628	1878.5	1160	1368.5	1527	1266	1792	1830	2069	1737	1397	1314.5	1051.5	1059	1242	1400	1484	1586	1360.5	1459
	FBgn0013750	1859	2220	1682	2070	1751	1758.5	1622.5	1799.5	2599	2280	1870	2147	2527	1986	1833	2040	1709	1702	1488.5	1737	1578	1931	1791	1822
	FBgn0013751	124	149	134	167	192	183	242	237	158	134	178	157	113	140	268	260	152	93	127	132	128	176	247	300
	FBgn0013753	847	1068	290	301	304	272	625	637	941	1066	271	272	612	291	672	665	743	590	198	268	322	316	783	746
	FBgn0013755	1	0	1	0	0	0	0	1	0	0	1	1	0	0	0	0	0	1	0	0	0	1	0	0
	FBgn0013756	1443	1367	867	1675	1639.5	1319	1984	5384.5	1791	1103	1247	2003	2126	1533	1989.5	2822	1288	1108.5	1086	1264	1930	1710.75	1557.5	1231.75
	FBgn0013759	10376	13124.5	988.5	2308	2676.5	1885	3796.5	3719.5	14524.5	10224.5	1621	1694.5	3872.5	2341.5	3913	4404.5	10392	8610	1220.5	1325	3780.5	2254.5	3379	4814.5
	FBgn0013762	477.5	542.5	283.5	259.5	593.5	264	329	360.5	552	482	296.5	279.5	652	245	419.5	378	392.5	367.5	212.5	236.5	528	238.5	377.5	397
	FBgn0013763	6156	2658	16143	13705	7234	14365	7825	10509	4349	4650.33	15070	13944	4677	14072	14349	10516	1496	5579	12322	13742	7351	14343	10399	10513
	FBgn0013764	1019	1041	645.5	747	1075	619	752	1134	1021	900	678	672	1606	671	846.25	776	906	774	538	562	1119	702	817	860
	FBgn0013765	1626	2311	269	519	1140	422	1191	1974	2434	1572.5	500	473	1893	529	1450	1611.5	1895	1608	391	414	1252	541	1127	1348
	FBgn0013767	398	370	124	110	139	110	111	128	383	524	103	112	284	111	155	129	260	277	68	67	207	129	146	145
	FBgn0013770	7398.5	14855.5	4509.5	3869	9251.5	3520	1768	2113	15577.5	6641	4411	3298	7669.25	3685.5	4048	2204.5	9662	5929	2985.5	3260.5	8735.5	3781	3064	2257
	FBgn0013771	604	765	96	116.5	1117	135	367.5	352	825	791.5	426.5	164	957	153.5	496	506	507	612.5	241	182	1254.5	164	638	474.5
	FBgn0013772	160	400	135	238	34	90	990	1110	287	394	275	221	72	148	1249	1545	128	167	189	454	16	218	1384	1323
	FBgn0013773	316	103	86	78	269	39	105	189	226	146	93	66	308	64	146	134	89	183	80	71	237	55	191	98
	FBgn0013799	1534.25	2022	523	919	1103	733	1098	1221	1993.5	1870	772	794.5	1355	902	1241	1329	1559	1467.5	524	631	1178	911	1189	1398
	FBgn0013810	80	70	9	20	44	12	31	33	78	83	7	13	25	24	30	28	60	117	4	7	34	13	31	39
	FBgn0013811	45	35.5	11	41.5	97	57.5	29	39	40	22	31	25.5	100	46	54.5	42.5	37	40.75	30	15.5	100	33.5	33.5	33.5
	FBgn0013812	645	723	44	85	161	71	194	186	950	609	54	59	142	49.25	181	187	606	567	29	26	176.25	65	163	219
	FBgn0013813	230	277	7	7	12	7	21	16	398	297.5	7	12	12	7	34	35	247	367	9	2	9	12	28	31
	FBgn0013949	1542	418	2607	1587	953	1830	1571	1839	566	1309	3168	1571	905	1629	1705	1756	192	1151	3236	1412	948	1723	1500	1993
	FBgn0013953	325	347	278	310	461	396	203	243	456	413	498	298	385	311	342	275	280	289	527	413	418	351	340	387
	FBgn0013954	2495	1690	10273	8520.5	6161	7455	2775	3312	2438	1982	6491	7376	3804	7128	3348	2910	1319	1705	5526	6749	6697	6945	3069	3404
	FBgn0013972	4346	5457.5	476.5	687	563.5	646.5	1192	1239	4881	4334	444.5	437.5	807	556.5	1122	1245	4026.5	3073.5	383.5	428.5	797	626.5	1418.5	1592.5
	FBgn0013973	2562.5	3013	206	386.5	508	328.5	887.5	891	2988.5	2791	299	243.5	855.5	353	839	969	2245.83	2302	205.5	219.5	734	346	826.5	1056.5
	FBgn0013981	5033	4687.5	5255	4443	8329	4773	3929	5810	4824	5623.5	4193	3595	8357	3822	5077	4323	3461	5421	2973	3353	7060	4164	5580	4745
	FBgn0013983	317	309	313	318	357.5	320	198	173	361	287	331.5	308	345.5	289	233.5	227	218	239	335.5	274.5	368	280.5	240.5	280
	FBgn0013987	2047	2199	1220	1546	2474	1370	1507	1558	2796	1977	1758	1583	2515.5	1501	1713	1640	2021	1728	1247	1415	2521	1612	1756	1911
	FBgn0013995	5148	7033	410	685	1216	543	1473	1335	7117	6713	838	800	1540	812	1858	1750	5513.5	6126.25	608	555	1514	696	1219	1697
	FBgn0013997	1836.08	2147.67	845.75	1740.25	1803.75	1491.42	1981	1949.92	3075.42	1866.17	1720.17	1939.5	1420.5	1819.42	2276.92	2572	2093.58	1586.75	1200.75	1486.75	1628	1794.42	1846.92	2359.33
	FBgn0014000	728	589	770	511	540	469	253	310	732	639	599	536	286	383	347	284	279	680	529	480	579	483	388	321
	FBgn0014002	6064.5	4812.5	21123.8	21158	6153	14305	2770	4151	5791	4410.5	15102.5	17796.5	5517	17030.5	3730.5	2880	3479	5787	10940.5	16851	5182.5	19109	3343.33	3003.5
	FBgn0014006	1026	1174	522	893	1151	628	755	751	1285	1071	853	906	1037	830	808	779	995	1095	619	740	1251	785	721	970
	FBgn0014007	769	847	353	626	666	516	643	715	1055	679	723	674	1478	656	663	724	775	699	498	605	873	674	612	732
	FBgn0014009	3244	4059	1500	1680.33	3021	1560	2484	2734	4358	3646	1862	1576	3668	1635	3107	2949	3075	2732	1185	1348	3003.5	1639	3286	3186.33
	FBgn0014010	5571	7049	2490	3068	5277	2494	3071	3171	8025	7134	3276	2806	5929.5	2877	4061	3485	5569	6860	2186	2579	5338	3016	3605	3829
	FBgn0014011	749.5	1358	1043	1248	1773	1072	1371	1268	1873	1066	1823	1493	2075.5	1369.5	2011.12	1972	1198	886	1228	1273	1862	1357	1790	1990
	FBgn0014018	1968.5	1784	1049	1318	6575	1285	2844	2820	2442	1761	3071	1304	6383	1285	3431	3649	1658	1956	2829	1271	6622	1516	3440	3511
	FBgn0014019	1554.5	5791	101	139	166	111	161	110	3293	6804	95	90	269	106	157	219	1776	5908	77	68	170	115	219	212
	FBgn0014020	5166	6509	5340.5	7428	10658.5	6795.17	7130	7916.5	7591	5931	8349	8194.25	12462.5	7139	9223.5	8993.5	5125	5461.5	6000.5	6825.5	10390.8	7520.67	8381	9220
	FBgn0014022	189	228	235	402	391	348.5	497.5	599	246.5	231	319	358.5	455.5	338	439	522	182.5	182.5	239.5	280	411.5	298.5	381.5	596.5
	FBgn0014023	457	520	1443	1425	618	1140.5	495.5	529	553.5	552	965	1180.5	532.5	1087	597	576	377.5	356.5	862.5	1064	647.5	1088.5	638.5	705.5
	FBgn0014024	825.5	709.5	620	865.5	755	809.5	324	354	954	729	732	878	749	787	326	363.5	668.5	730.5	572	706.5	844	856.5	361.5	350
	FBgn0014026	20300	19387	66601.5	57846.5	49741.8	54899.2	41429	55186.5	20037	22272	56253.5	53557.5	46759.8	56623	49088.5	50602	12143	24319.8	46435	54059.2	51414.2	59169.5	58833.2	55310.5
	FBgn0014028	4740.5	4830.5	4257	5628.5	4584	5191	2647.5	2944	5039.5	5395	5024	5699.5	3132.5	4865	2983	3201.5	3493	4113	4576.5	5380	4551.5	5950.5	3763	4096.5
	FBgn0014029	1101	1016	861	985.5	922.5	970.5	1239	3112.5	1084	982	817	771	1281.5	889	1513	1796	808.5	762	639.5	781	878.5	980.5	1829	1254.5
	FBgn0014031	1444	698	1408	1154	12393	1067	1113	1028	1101	828	972	921	7081	712	1345	1006	227	1593	961	910	9005.25	848	1835	965
	FBgn0014032	402	410	354	398.5	231.5	406	74	158.5	518	402.5	319	386	304.5	300	153	116.5	317	320	222	365	242.5	356.5	121	103
	FBgn0014033	164	50	146	246	128	262	158	206	106	49	327	272	41	206	195	252	40	98	217	252	122	229	207	214
	FBgn0014037	3129	3606	2082.75	3561.33	4667.5	2982.5	3587	4002	5083.25	3054	3398	2972.5	3790.58	3560	4420.5	4412.5	3636	3097.83	2016.5	1982	4650.83	3244	3394	4089.5
	FBgn0014073	745	1026	417	737	1520	783	898	959	1313	1003	672	645.5	711	845.1	955	1066	953	819	422	470	1276	577	952	1085
	FBgn0014075	1235	1099	1104	1815	780	1431	240	273	1393	1158.5	1417	2260	657	1601	348	316	852	1238	1207	1475	850	1732	224	316
	FBgn0014076	0	0	0	0	0	1	0	1	2	1	2	0	0	1	0	0	1	0	1	0	0	1	0	0
	FBgn0014092	151.5	156.5	395	420.5	266.5	366.5	154	228	185.5	157	371	338	334	322	182	181	116.5	143	259	390.5	284	359.5	185.5	209
	FBgn0014127	144	145	131	241	266	215	160	203	163	173	175	286	442	238	208	199	116	115	195	233	266	282	187	188
	FBgn0014133	4965.5	8012	874	1364	3229.5	1157.25	1460	1619	7007.5	7258.5	1373	1476	3042.25	1326.5	1748	1536.33	5211	7130	951	896	3643	1390.5	1427	1526
	FBgn0014135	233.5	558	240	541	474	434.75	322	303	621.75	411.5	539	493	315	531	358	377	542.5	295.67	341.5	447	432	591	352	414
	FBgn0014141	2186.5	2248.5	9151.5	10061.5	12179	9755.5	3964.5	4786.5	3092	2402	12552.5	17243.8	3099.5	11609	4765.5	5112	2220	2385.5	11648.5	12665.5	10868	13015.5	5463.5	5517
	FBgn0014143	96	111	37	60	44	57	78	78	76	82	34	46	71	56	75	79	79	58	33	35	43	53	88	86
	FBgn0014163	6770	9421	3054	5473	3921	4673	14013	16204	13486	7433	3854	3718	8978	5642	15857	17046	8266	5674.5	2476	3454	5251	5191	13590	16649
	FBgn0014179	8	9	2	7	18.5	9	33	17	9	4	7	10	16	12	40	27	8	6	1	9	4	7	20	32
	FBgn0014184	15257.3	18167.8	8417.25	8748.58	15878.3	7312.5	12477.5	19152.8	20435.8	22877.6	13298	9984.58	14393.5	9349.5	18383.2	18641.1	14962.5	19141.6	7749.25	8307.25	14738.5	9084.25	17134.2	13989.2
	FBgn0014189	1523	930	2685	3127	2067	2779	2207	7015	1311	988	2344	3139	3004	2719	2935	3312	824	1055	2209	2643	2137	2830	2342	1701
	FBgn0014269	623	631.5	378	434	575	381	574	1069	635	506	383	394	927	398	654	758	485	440	305	361	593	454	729	565
	FBgn0014340	234	181	167.25	253	416	226	285	870.25	213	181	214	300	548	194.5	344	432	153	152	203	203	429	248	302	301
	FBgn0014342	195	103	72	103	190	82	67	72	125	121	103	98	215	106	77	85	96	95	60	85	181	104	70	104
	FBgn0014343	328	436	258	550	694	453	917	841	485	368	424	480	496	520	898	943	363	324	303	317	697	506	771	1062
	FBgn0014366	419	388	547.5	681	717	627	354.5	453.5	461.5	365.5	576.5	673	892.5	623	346	359	317	330	506.5	592.5	812	693	338	408
	FBgn0014368	19	19	14927.9	14665.7	3286	14341.4	10	28	11	11	11429.5	8591.75	9	12728.5	8	6	8	15	8695.5	7049.5	607	9382.25	5	8
	FBgn0014380	453	401	921	771	1567	738	1014	1117	483	391	1080	666	1421	885	1317	1260	327	244	673	686	1491	771	1341	1253
	FBgn0014388	1685.33	1475.17	921.12	1656.88	2591.92	1331	1884.92	1776.96	1641.33	2095.08	1441.96	1462.46	4014.62	1632.92	2251.79	2485.12	1173	1686.31	965.12	1113	2880.96	1545	2093	2358.08
	FBgn0014391	3916	4533.5	8533.5	5967.5	3309	5772	3653.5	3948.5	5242	5927	5825	6244	2270.5	5955.5	4565	4460.5	2743.5	2586.5	4130	4938.5	2959	5224	4672.5	4421.5
	FBgn0014395	20	28.5	19	32.5	51.5	33.5	38.5	48.5	32	23	44	40.5	47.5	39	54	49	29.5	34.5	30	32.5	44	36	45	49
	FBgn0014396	4193	3935	28	49	66	62	49	51	5910	3682	60	38.25	52	34	79	66	3680	6803	32	21	91	46	37	68
	FBgn0014411	1343.5	1474.5	748	1124	1171.5	985.5	843.5	1223	1710.5	1365.5	969	1083.5	1428	1081	970.5	949	1106.5	1197.5	844.5	863.5	1245.5	1066.5	900	970
	FBgn0014417	338	366	70	97	243	63	116	154	527.5	320	100.5	82.5	570	65	251	168	331	254.5	82	49	351	53	137	169.5
	FBgn0014427	1871	1256.5	1704.5	1424.5	957.5	1713	186.5	200	1597.5	1037	1503.5	1170.5	444.5	929.5	240	184	762.5	3126.5	1228.5	1228	966.5	1185.5	285.5	266.5
	FBgn0014454	10372.5	29810.7	75	360.5	106	579	72	74	47728.8	21803	262.5	513	3.5	362	50.5	49	24004.3	2175	293.5	384.5	35.5	608	55.17	69
	FBgn0014455	713.17	448.92	6193.5	5956	4870.5	4902	2679.83	3122	574.67	498	5161.33	5882	4782.33	5343	2933.83	2991.17	384	2403.33	4887.5	5250.17	5567	5695.83	4016.67	2713.5
	FBgn0014464	16	15	5	3	8	2	2	3	9	20	5	2	2	0	5	4	2	27	3	1	6	0	1	3
	FBgn0014465	15	16	0	1	2	1	0	2	9	19	0	0	3	0	3	2	10	29	1	2	1	0	2	1
	FBgn0014466	7.75	3	0	0	1.5	0	6	5	2.5	4.75	1	3	0.75	4.5	5.25	4.75	5	7	0	1	1.5	0	12	3.75
	FBgn0014469	932	837.5	811	817.5	881.5	691	1157	1070	1403.5	1039	1228	1145.5	649	1033	1328.5	1225.5	604.5	995	869	1013	1026.75	1133	1105	1245.5
	FBgn0014848	0	0	0	0	0	0	0	0	0	0	0	0	0	0	0	0	0	0	0	0	0	0	0	0
	FBgn0014849	0	0	0	1	0	0	1	0	0	0	0	0	0	0	0	0	0	0	0	0	0	0	0	0
	FBgn0014850	0	0	0	0	0	0	0	0	0	1	0	0	0	0	0	0	0	0	0	0	0	0	0	0
	FBgn0014851	0	0	0	0	0	0	0	0	0	0	0	0	0	0	0	0	0	0	0	0	0	0	0	0
	FBgn0014857	2768.5	1405.5	2179.5	1959	4398	2050	1107	1268.5	2169.5	1495	1578.5	2015.5	5732.5	1787	1278	1155	1288.5	1454	1331.5	1699.5	4230	1998.5	1255	1174.5
	FBgn0014859	2807.2	452.07	61.7	105.83	84	69.5	72	58.75	351.46	806	65.5	62.83	239.5	50.5	95.5	76.15	278.45	552.17	45	38.5	84	68.17	48.95	60.08
	FBgn0014861	57	19	227	417.5	187	403	177	268	65	15	274	473	258	385	182	177	30	20	282	405	224.5	397	106.5	203
	FBgn0014863	9562	9383.5	9149	9242	8371.5	8781	8250	8476.5	10676.5	13628	14123	14046	2707	11024.2	10879	10967.5	6445	6966	11585	12672	7610	12195.5	10890	11699
	FBgn0014865	94	76	746	233	418	30	15	36	258	25	594	72	438	89	53	23	50	384	406	117	284.5	48	22	17
	FBgn0014868	957	671	3232	3058	1360	2343	428	868	782.5	675	2334	2835	1216	2640	630	514	510.5	703	1810	2499	1518	2649	484	554.5
	FBgn0014869	5367.5	7188.5	10177.5	9762	5227.5	8852.5	5053	5326	7532.75	7599	8536	9944	3884.5	8473	5655.5	5809.5	4723	4154.5	8146.75	10346.5	4914	9323.5	6871	7345
	FBgn0014870	3004	3207.5	970.5	1892.5	1478.5	1522.5	1431	1725	3342.5	2828.5	1540	2115.5	1619.5	1896	1399.5	1617.5	2421	2918.5	1212.75	1476	1805.5	1841.5	1229	1757.5
	FBgn0014877	625	713	1332	1883	879	1473	1035	1214	724	647	1183	1426	784	1428	968	1152	529	474	1056	1478	894	1547	1136	1545
	FBgn0014879	466	531.5	1354	1656	674.5	1429.5	780.75	1881	597.25	495.5	1170.25	1711.25	1571.25	1456.5	1114.25	782.75	407	380	1122.75	1441	771.5	1503.5	712	639.75
	FBgn0014903	368.5	74.5	928	853.5	606	989	209.5	226	101	262	802.5	1005.5	585	631	220	196.5	37	539	720.5	830.5	623.5	755.5	223.5	219
	FBgn0014906	1454.5	1511	889	1063.5	2303	960	706	921	1754.5	1797.5	1373.5	1244	1744.5	1114	962	886	1316	1279	1095	1077	2324.5	1271	1045	963
	FBgn0014930	403	1103	739	683	558	672	414	393	726.5	807	568	637	647	665	516	517	532	626	424	564	514	633	602	541
	FBgn0014931	47	27	54	41	75	42	132	560	60	47	60	45	191	48	195	237	18	57	43	41	61	36	189	93
	FBgn0014949	1.5	2	6	9	10.5	5.5	8.5	15	0.5	2	11.5	6	38	12.5	10.5	16	2.5	0.5	6	8.5	9.5	5.5	12.5	12
	FBgn0015000	480.5	499	549	723	1000	602	770	760.5	606.5	473.5	825.5	709.5	1140.5	679.5	870	823.5	359	386.5	602.5	689.5	1051	649	846	1042.5
	FBgn0015001	8	11	365.17	137	404.17	117	83	95	4	11	494.33	177	434	164.33	116	95	3	6	192	212	602	176	76	84
	FBgn0015008	0	0	0	0	0	0	0	0	0	0	0	0	0	0	0	0	0	0	0	0	0	0	0	0
	FBgn0015010	16.5	21.5	1494	917	10030	736	2790	2677	17	21	3672	701	7778.5	1122	2692	2862	16.5	12.5	3092	787.5	9751.12	1029	3039	3872.33
	FBgn0015011	239	413	699	782	1203	792	1334	1459	402	278	1083	766	1247	836	1680	1743	348	278	914	881	1449	978	1905	2219
	FBgn0015019	939.5	863	4492	5096	2705.5	4406	2293	2336.5	1101	753	4442	5443.5	2482.5	4882	2302.5	2419	939.5	884	4112	4888	3181	5271	2407	3054.5
	FBgn0015024	7758	9899	2552	3563	4144	3127	3749	4948	11337	9771	3479	3432	5786	3623	4485	4983	7525	7435	2588	3005	4402	3446	4204	4502
	FBgn0015025	118.5	144	44	66	104	40	61	66	148	126	62	61	151	53	79	70	102	97	33	42	116	66	75	69
	FBgn0015031	4127.5	4744	6787	5593.5	3218	5420	3236	3356.5	4829	5902.5	5153	5119.5	2071.5	4800.5	4094	3894	2749.5	2656.5	3862	4386.75	2949	4572	3930.5	3980.5
	FBgn0015032	174	770.5	3455	2833.83	1290	2755	1236	1123.5	758	393	2911.5	1486.5	128	2804	1489	1501.5	648	268	774.5	1004	517	1664.5	1292	1928
	FBgn0015033	245	248	3	3	4	8	2	5	223	216	4.5	6	4	3	1	1	143	188	8	9	6	8	6	0
	FBgn0015034	55	140	20	57.5	10	28	18	32	125.5	145.5	26.5	17	55.5	49	36.5	12	68	95	17	29	19.25	41.5	29	26
	FBgn0015035	204	1530.5	4	2.75	51.5	6	13	19	1770.5	145	21	7.5	125	5	31.5	20.5	1281.5	133.5	14	6	288	5	38	16.5
	FBgn0015036	80.5	130.5	37.5	39.5	107	48.5	55.5	42.5	109.5	127	58	58	73.5	59.5	63	56.5	69	99.5	41.5	46	94	43.5	43.5	71
	FBgn0015037	1718	897	1086	1009	2418	1123	1469	1227	2641.5	1056	1574	1255	2254	1261	1377	1317	1802	963	1232	1255	2420	1278	1165	1425
	FBgn0015038	312.5	69	81	58.5	1171	73.5	73	93.5	268	94	130	147.5	1177.5	116.5	153.5	76	107.5	143.5	128	136	1254	116.5	132	77.5
	FBgn0015039	1031	431	665.5	298.5	2020	276	813	752	890.5	633.5	1270.5	438.5	3752.5	368	1082	774	451.5	652.5	1539	434	2323	385.5	1118.5	809.5
	FBgn0015040	114.5	62.5	560	500.5	1500	602	222.5	202.5	95.5	77	679	745.5	1556	591	290.5	230.5	56	114.5	616.33	689.5	1737	739	360	281
	FBgn0015075	344	301	454.5	647	495.5	594.5	143.5	178.5	349.5	318	549.5	785	415	574	165.5	178.5	245	302	471	645	522.5	667.5	164.5	212
	FBgn0015218	3522.5	4191	5049	6283	4852	5125	3984	3998	4819	4607	5489.5	5992	4564	5621	4644	4439	3118	3391	4458	5036	4504	5404	4564	4905
	FBgn0015221	8604.5	8697.5	3639.5	4645.5	12388	3994	6642	7856.25	10906.5	9223.5	6203	4720.5	12276.2	5201	10274	7656	7169	7624	4869.5	3794	12471.8	5319.75	9407.25	7476.5
	FBgn0015222	9894.5	9386.5	5393.5	4892.5	14648	4432	7030.5	10772.5	11007.5	8461.5	7068	4868.5	14377.5	5975	10691	8100	7493	7353	5430.5	4307	15549	5982	10346	8186.5
	FBgn0015229	1222	2021	301	517.25	1470.33	380.25	1030.5	1095.5	2121.14	1529.17	440	334	2212.5	512	1618	1250.96	1651.5	1292	295	271	1298.42	454	1307	1236.67
	FBgn0015230	0	0	0	0	2	1	7	4	0	0	3	0	5	1	4	6	0	0	1	5	4	2	7	7
	FBgn0015239	1045.5	1227.5	901	1229	1066	1110.5	1028	1078.5	1291.5	1055	1037.5	1099	953	1117.83	1138.5	1185	1050	935	816	1034	1122.5	1121	1144.5	1392
	FBgn0015240	670	820	438	461	1082	352	371	397	825	717	530	529	947	503	501	477	692	694	348	411	1165	530	449	475
	FBgn0015245	7878	7930	16050	17295	8175.5	15351.5	6825	7434	8878	8028	14097	17215.5	6292.5	15864.5	6718.75	7638.5	5955	6510	12382	14720.5	9879	16890.5	7131	9478
	FBgn0015247	2232	2534	915	1019	1434	838	1222	1286	2717	2583	1117	970	1952	1064	1427.5	1405	1924	2148	681	771	1465	1040	1391	1544
	FBgn0015268	1691	1609	4221	4264.5	6108	3938	3707	3654	1789.5	1659.5	4017.5	4379.5	6015.33	3858	3907.33	4100	1272.5	2664.5	3884	4192	6076.5	4422.5	4841	5081.83
	FBgn0015269	2734	3152	404	1094	1437	780	1332	1433	3843	2670	702	940	1454	917	1444	1738	2562	2540	462	550	1657	897	1040	1563
	FBgn0015270	8	21	68.5	109.5	37	103	37.5	36.5	16	14	50	99.5	28.5	77	36	32.5	5.5	10	74	96	36.5	102.5	15.5	38.5
	FBgn0015271	56.67	76.33	105.33	134.67	96.33	126.67	37.33	36	68	49	117.33	155.67	118	104	56.67	36.67	52	35.33	110.33	143.67	85.67	114.33	52	46.33
	FBgn0015277	845	1069.5	273.5	347	1184.5	310.5	726	820.5	996.5	910.5	401	381.5	1057	315.5	723.5	765	835.5	926	293.5	261.5	1259	367.5	889.5	871
	FBgn0015278	1086	1282	569	966	1573	808	1078	1405	1781	1083	984	1119	1241.5	958.5	1235.5	1365	1230	970	672	751	1691.5	947	1099	1158.25
	FBgn0015279	1155	1311	519	881	2069	789	1216	1225	1790	971.25	951	887	1887	839	1446	1415	1199	1067	703	671	1993	819	1326	1420
	FBgn0015282	1149.5	5623.5	2583	2198	1658	2082	643	712	4398.5	1040	1790	1975	1357.5	2089.5	835	659.5	4195.5	1674	1498.5	1912.5	1553.5	2055	777.5	812
	FBgn0015283	1317	5388	2386	2400	1694	2211	903	987	5306	1335	2025	2093	1450	2098	1173	1126	4184	1812	1507	1731	1612	2154	1146	1295
	FBgn0015286	1476	1764.5	1003	1666.5	2162.5	1273	2085.5	2088.5	2028.5	1424.5	1557.5	1367.5	2597	1585.5	2737	2458.5	1374.5	1051.5	972	1319.5	2177	1590.5	2363	2536
	FBgn0015288	12541	9798.5	17896.5	23803	31900.8	23520	16853.5	19977.5	12077.8	13056.5	22311.5	21807.8	24378	22647.5	19871.5	19988.2	7897.5	15107	19521	21228.5	34740.8	25812.5	27047.4	25288.8
	FBgn0015295	298	290.83	271	305	743.67	286.5	383.5	397	352	227	385	376	605.5	290	425.5	416.5	297.5	258.5	289	242	686.5	345.5	396.5	435
	FBgn0015296	521	653	320	332	672	336	302	328	642	511	373	302	911	313	362	332	591	443	332	341	675	387	479	384
	FBgn0015298	334	362	1451	1175	871	1000	535	497	441	345	853	863	824	978	544	519	273	284	569	698	785	880	608	574
	FBgn0015299	238	193	459	382	378	388	76	123	266	260	304	341	477	352	118	100	170	180	222	327	373	319	113	84
	FBgn0015300	6	2	1	0	1	0	0	0	0	1	0	1	0	0	0	2	1	3	0	0	1	0	1	1
	FBgn0015316	46.5	56	19.5	10.5	19.5	11	235	347	65	71.5	15	4	49	11	328.5	244	40	48.5	11	8	20.5	19	36.5	121
	FBgn0015320	934	1008.5	673	769	1095	761	621	1109	1118	846	817	790	1667	733	703	691	767	725	630	698	1021	793	582.5	598
	FBgn0015321	1260	1567	1101	1274	1522	1145	986	1680	1898	1333	1289	1374	2270	1154	1239	1184	1357	1156.5	1004	1193	1529	1230	1190	1180
	FBgn0015331	318	384	179	280	420	243.25	200	292	439	270	255	285	485	243	248	233	326	299	201	268	448	277	215.5	303
	FBgn0015336	6	0	80	58	177	79	58	69	4	0	172	108	96	124	70	86	0	1	90	86	152	90	67	90
	FBgn0015338	585	634	1207	966	673	884	463	475.5	704.5	692	959	939.5	601.5	908	596	492	437.5	489	691.5	807.5	671	895	502	523
	FBgn0015351	475.5	98	139	141	1560	127	57	90.5	299.5	77	160	151.5	1473	153	97.5	52	172.5	76	122	154	1639	198	84	83.5
	FBgn0015359	243	293	470.5	514.5	422	494	358.5	366.5	341	275	416	468.5	448	445.75	403	349.5	241.5	213.5	337	463.5	402	480.5	376	390.5
	FBgn0015360	736	904	425.5	610	605	453	455.5	565.5	1071	787.5	576.5	564.5	859	577	499	506.5	797.5	677.5	417	456.5	654	576	431	450
	FBgn0015371	6126	7571.5	669	1363	1454	863	3418	3342	7826	6514	933	913	2070	1117	3776	4025	5934	5647	650	667	2119	1150	3104	4156
	FBgn0015372	440	466	210	252	923	234	282	343	476	537	287	246	1626	225	555	363	348	388	222	215	951	223	496	359
	FBgn0015376	64	69	122	190	86	167	54	62	86	43	146	225	86	169	56	60	38	37	143	167	88	185	42	56
	FBgn0015379	359	392	869.5	780	449.5	738	326.5	380	434	429.5	609	761.5	447.5	677	341	357	284.5	290.5	554	705	477	704.5	379.5	448
	FBgn0015380	666.14	893	135	277	314	197	638	673	880	868	169	186	659	242	790	773	698	653	148	136	433	235	698	824
	FBgn0015381	28	53	12	16	31	9	32	36	38.5	31	7	8	21	14	41.5	53	38	34.5	10	4.5	30.5	16	26	58
	FBgn0015391	285	298	169.5	393.5	320	320.5	1019.5	3352.5	332	204	237	381	1452	296	1123	1879	254	207.5	211	258.5	314	347.75	1022	580.5
	FBgn0015393	253	129	3712	2905	1335	2719	2832	2794	233	91	1910	2452	760	2551	2323	2651	168	202	2030	2574	1409	2364	2706	3433
	FBgn0015396	186	165	141	314	395	296	296	318	252	126	287	372	812	327	376	377	126	146	193.25	254	597	390	282	337
	FBgn0015399	2701.5	2006	315	761	897	652	1150	1095	2623	2098	549	556	1335	799	1464	1474	1831	1496.5	340	437	1167	861	1095	1416
	FBgn0015400	1417	1513	218	481	491	431	974	957	1639	1242	303	319	871	555	1047	1202	1154	1254	187	255	863	418	845	1156
	FBgn0015402	1146	1266	321.83	599.5	755.5	518.5	606.5	744.5	1418.5	1154.33	471	537	943.5	579.5	652.83	732.5	995.25	1106	365.5	404.5	862	601.86	694.83	787.83
	FBgn0015477	1289	1534	622	1146	1412	949	1012	1571	1863	1097	926	1335.5	1313	1167	940	1172	1298	1219	693	794	1401	1059	745	901
	FBgn0015509	3330	4861	1735.5	2580.5	2972.5	2080	2603	4684	5418	3544	2070	2248	4134.5	2517.5	2713.5	2659	3893.5	3317	1429	1833.5	2906.5	2222.5	2236.5	2305.5
	FBgn0015513	1697	1469	548	957	2209.5	818	1471	1414	2159	1505	1144	1012	1412	962	1770	1651	1304	1660	777	706	2314	1021	1268	1651
	FBgn0015519	1147.5	1457	99.3	282	267.5	193.5	532.83	539.83	1762	1327.25	157.67	177.75	426	255.5	572.5	607.33	1181.5	915	124.75	122	454	214	461.5	622
	FBgn0015520	472	467	98	198	228	195	282	328	559	513	201	220	548	226	292	274	355	440	160	200	313	275	319	304
	FBgn0015521	4651	3395	26046	19895	18125.5	19119	14110	15360	4419	4557	18379	17637	12617	18292	15787	14601	2284	4142	14455	16099	15384	17179	16611.5	15266
	FBgn0015522	852	488	459.5	385	688	366	962	974	553	450	543	288	720	351	1193	1102	354	465	409	322	776	305	1345	1202
	FBgn0015524	205	237.33	241	381.5	505.83	365.5	687.5	774.5	226.5	197	382.5	397	627	360	708.83	855.5	189.33	154.5	319.5	386	640	466.5	775.25	936.5
	FBgn0015527	588	500	1608.5	1744	1494.5	1594	2259.5	2557	639	416.5	1478.33	1641.5	1550.5	1824	1958.75	2469	546.5	553.5	1515	1810	1673	1603.5	2146.5	3013
	FBgn0015543	29	10	14	55	28	20	16	13	18	7	41	41	23	41	26	27	10	17	18	28	23	26	7	29
	FBgn0015544	196	323	181	303	303	270	193	183	314	239	290	309	467	255	207	176	204	200	206	250	346	277	182	248
	FBgn0015546	236	213	73	127	282	139	102	126	311	239	105	171	351.5	117	138	133	211	193	110	119	268	118	112	143
	FBgn0015550	0	0	20	28	18	29	66	78	0	2	26	42	47	22	92	71	1	8	15	47	30	20	71	87
	FBgn0015553	78	70	44	101	64	76	56	67	99	83	72	117	73	94	96	45	42	66	56	91	92	76	37	41
	FBgn0015558	3757.75	4549.75	844	1909.17	1689.75	1693	2552.25	2532.5	4940.33	3782.5	1218.25	1366	2003.67	1893.83	2611.83	2998.33	3412	3776.5	884.33	1002	2568.83	1807.33	2051.25	3057.92
	FBgn0015561	10	17	12	9	14	11	38	48	11	16	16	15	36	12	46	67	11	14	6	10	24	23	67	62
	FBgn0015568	1290	1296	1003	811	928	624	667	657	1439	1579.75	1130	841	634	750	959	830	791	1466	784	759	929	789	1150	800
	FBgn0015569	279	348	550	512	431	436	206	222	487	398	522	475	236	586	257	222	340	261	271	332	285	474	215	285
	FBgn0015570	403.5	320.5	338.5	316.33	193.5	234	386.5	428.5	405	301	507	379	72.5	293	535	437.5	132.5	342.5	343	332.5	167	233.83	476	488
	FBgn0015571	156	162.5	161	162.83	740.33	185	302.5	319.5	226.5	156.33	319	241	973.17	234.5	450.5	382.5	146	155	227	221.33	796.5	229.33	578	408.5
	FBgn0015572	25.5	25	178.5	116.5	301.33	116.5	108.5	118	38.5	25.83	283	194	198.17	153	152.5	88	22.5	27	149	193.83	272.5	118	140.5	92.5
	FBgn0015574	6	7	8	6	1	5	7	5	8	13	2	11	2	4	7	6	6.25	10	7	3	4	7	9	1
	FBgn0015575	2909	2403	2255	2580	2020	2526	1256.5	1355	4518	1487	1780	2444	807	1622	1394	1466.5	1649.75	3255	1817	2152.5	2053.5	2243	1703	1314
	FBgn0015576	1176	1988	526	357	309	265.5	569	554.5	2313	1556	551	270	298	376	709	608	1341	1197	314	331	334	296	867	603
	FBgn0015577	1259	1555	745	921	1639	972	2514	2393	1744	1466	1409	1096	1750	1059	2798.5	3000	1216	1264	987	994	1810	1075	2333	3119
	FBgn0015582	460	369.5	385	430	458.75	387	114	170	422	432.5	379.5	443	446.5	411.5	155	163	271	467	291.5	404	523	500	198	208.5
	FBgn0015583	0	0	0	0	0	0	0	0	0	0	0	0	0	0	0	0	0	0	0	0	0	0	0	0
	FBgn0015584	5	0	0	0	0	0	0	0	0	2	1	0	1	0	2	2	1	0	0	0	0	1	1	0
	FBgn0015585	3	1	1	3	1	2	0	2	2	0	0	2	0	4	3	0	2	1	2	1	1	1	2	4
	FBgn0015586	0	0	0	0	0	0	2	0	0	0	0	0	1	0	2	0	1	0	0	0	0	1	0	0
	FBgn0015589	3246	3563	540	1247	2278	1027	1770	1704	4250	2832	907	1210	1892	1207	1982	2046	3133	2875	661.5	644	2507	1096	1517	1920.5
	FBgn0015591	833.5	741.5	323	407	758	350.5	573	558	759	950	368	265	987.5	310	705	716	547	831	284	250	758	358	705	712.5
	FBgn0015600	4781.67	5395.33	1024	1926	2591.5	1553	2692.33	2597.67	5987.33	4588	1470.33	1532	2252	1918	2877	2916.67	4322	4040	1068	1122	2742	1768	2385	3084.33
	FBgn0015602	460.5	520.5	493	563	621	504.5	746	1806.5	524.5	484.5	433	560.5	967	530.5	786	1251	343.5	431.5	426.5	442	645.5	562	989	677
	FBgn0015609	3277	3753	577	1847	1679	1306	3645	3468	4759	3632.5	1000	1166	2606	1646.2	4063	4418	3386	2943	608	746	2464	1482	2716	4344
	FBgn0015614	1733.75	2093.5	1188.5	1455.5	1460.5	1288.2	1955	2001.08	2411.03	1972.25	1431.5	1372.5	1838.33	1367	2326	2316	1635.5	1541.5	1035.5	1299	1574.92	1416.5	2180.33	2525
	FBgn0015615	911	876	407	636.17	774	516	606	578	1100	744	542	680	822	567	626	763	791	696	413.33	523	842	614	570	749
	FBgn0015618	90.93	103.08	79.28	140.17	133.87	100.12	77.08	86.17	123.75	108.28	95.14	123.86	156.83	108.33	109.83	105.03	97.37	87.64	66.33	111.25	118.92	113.75	91.87	107.07
	FBgn0015621	106	96	190	191	266	185	100	122	85	62	154	191	253	180	122	98	86	70	171	199	296	200	147	173
	FBgn0015622	11167.7	10250.7	3444.83	4563.5	2665.5	3510.5	1924.83	2162.67	13217.5	9365	3983.33	4804.67	2446.33	4350.5	2199	2213.67	7846.83	7899	3150.83	3768.5	3196	4521	1792	2489.5
	FBgn0015623	4084	4656	4526	4944	4559	4355	4731	5638	6313	3971	5008	4883	3820	4360	5089	5127	4259.5	3183	3317	3498	4643	4105	4691	5053
	FBgn0015625	24	20	30	99	78	111	1719	6131	29	13	61	158	2087	98	1734	2357	23	21	70	96	62	121	1637	716
	FBgn0015663	200	345	189.5	263.5	170.5	210	319	248.5	273	292.5	297.5	277.5	158	214.5	311	325	188	246	238	241	165	230.5	254.5	336.5
	FBgn0015664	996	777	591	870	974.75	677	789	1192	873	686	642	818	1487	766	762	895	692	588	548	729	937	850	811.5	778
	FBgn0015714	650	461	336	629.5	2911	426.5	1476	1107.5	860.5	672.5	891	461.5	1980.5	481.5	1903.5	2357	381	427.5	628.5	550.5	1815.5	827.5	2627	2073.5
	FBgn0015721	287	320	41	63	68	50.5	186	188	340	301	43	65	93	63	172.5	201.25	224	228	39	52	96	62	181	239
	FBgn0015737	2033.83	1908.5	3737.5	5349.5	3037	4141	642	1239.5	2542.5	1916.5	3919.5	4877.5	2458.5	4662.5	1070.5	904.5	1554.5	1771	2987.5	3432	2898	4692.83	878.5	897
	FBgn0015754	6859	8396	1596	2101	3088	1741	3375	3282	9156	7985	2117	1900.5	4532	2174	4054	4102	6671	5885	1524	1689	3346	2121	3809	4276.5
	FBgn0015756	9741	8359.5	41722	34989.8	25520	34124.8	22483	27362	9441	9771	32349	31038	21920	32490	26672	25891	5425	10473	26489	31041.5	23807.8	33798.5	29651	28299
	FBgn0015765	217	164	263	317	718	264.5	321	330	311	201	437.33	363	904	362	404	358	178	219	288	331	705	357	350	388
	FBgn0015766	20561.7	25989.5	12495	14610.5	32526.2	15525	8888.75	10224.5	41227.8	24327.2	17370.4	14231.2	11156.5	17753	11212	12767.8	29957	25968	11365.2	10326.5	28322.2	17076.5	14629.2	14421.5
	FBgn0015770	0	0	0.5	0	0	0	0	0	0	1	0	0	0	0	0	0	0	0	0	0	0	0	1	0
	FBgn0015772	3173	3627	707	1275	2609	1072	1531	1460	4467	3490	1212	1062	1985	1344	1733	1840	3287	2771	694	778	2546	1250	1451	1837
	FBgn0015773	75	111	126	129	716	124	334	395	108	85	198	206	807	193	522	505	111	79	156	171	645	148.5	465	559
	FBgn0015774	2176	2662	352	899	818	622	1808	1612.5	2966	2357	666	723	1269	995.5	1997	2236	2064	1771	412	499	1188	835	1406	1991
	FBgn0015776	3648	7242	2345	2999	3410	2513	4192	4414	6757	5498	3622	3279	3188	3118	5699.75	5763	5629.5	5175	2816	3145	3477	3193	5516	5893
	FBgn0015777	6485	8844	1681	2436	2134	2017	5375	5110	12224	9050	2374	2314	3152	2484.5	5973.25	6091	9451.5	5657	1829	2245	2406	2523	5339	6631
	FBgn0015778	3313.08	3525.25	3598	7002	4177	5470.5	2023.5	2185	4814.5	3136	5348.75	7400	3814.5	6662.17	2042.58	2199	3522.5	3267	4336	5607	4892	6720.5	1630	2229.25
	FBgn0015781	648	672	625.5	617.5	429	559	439	497.5	713.5	672.5	502	546.5	344	498	417.5	490	463	471	414	541.5	424.5	529.5	546	527
	FBgn0015789	2199.5	2346.03	1590.83	2019.67	3060.5	2182	2628	3087.6	2520.57	2406.5	2138.5	2217.5	4779.25	2338.03	2876.96	3236	1753.33	2226.5	1684.33	2278.5	3407.75	2567.11	2846.5	3514.92
	FBgn0015790	4153	4911.5	4385	5185	7216	4512.75	3802.17	4587	5332	4164	4960.5	4730	7291	4811	4520	4343	3932	3496	3869	4369	7227	5024	4791	5106
	FBgn0015791	2370.92	2737.5	531.5	684.67	1349.08	685	991.67	1258.33	3059.17	2870.5	638	562	1895	656.33	1332.5	1336	1979.67	2143	477	471	1269.5	633.5	1361	1335.67
	FBgn0015793	452	574.5	274.5	277.5	609	237	441.5	500	600.5	448.5	334.5	250	928.5	276.5	639	497.5	404.5	352	243.5	210	656.5	266.5	679	507
	FBgn0015794	758	777	689	614	1428	519	727	729	805	719	601	507	1507	519	937	837	653	543	530	504	1452	586	1147.25	987
	FBgn0015795	3876	6204	1852	2376	5619	2149	3420	3402	6872	5082	2802	2120	5720	2203	4710	4040	5051.5	4374	1878	1835	4682.5	2322	4723	4381
	FBgn0015797	1075	1076	1851	2163.5	2405	1883	1207	1250	1327	1013	2076	1948	2508	2097	1566	1503	938	847	1532	1727	2304	2146	1476	1574
	FBgn0015799	986	809	936.5	1331	1371	1109	586	621.5	1056	671	1096.5	1540	1173	1193.5	640	589.5	773	736	1007	1060	1319	1247	568	703.25
	FBgn0015801	1203	1559	1174	1419	2441	1300	1355	1441	1367	1387	981	755	1200	1473	1518	1614	1311	1343	863	701	1899	1286	1979	1793
	FBgn0015803	1239	1148	580	906	1531	688	1212	1315	1356	1032.5	986	963	1608	887	1375	1425	981	1101	747	737	1723	940	1174	1565
	FBgn0015805	680.5	532.5	1326	2164.5	995.5	1952.5	1225	3169	719	588.5	1431.5	2066	1902.5	1805	1547.5	1287	420.5	583.5	1555	1992.5	1029.5	2262.5	983.5	817
	FBgn0015808	1099	1223	1270.5	954	1068	1047.5	727.5	749	1477	1064.5	1157	957.5	804	970	818	808	1022	840	772.5	949.5	1094.5	955.5	882.5	904.5
	FBgn0015818	209	206	339	496	472	470	331	444	233	174	407	533	580	446	307	321	160	188	380	414	565	492	335	324
	FBgn0015828	432	523	530	511	522	447	340	349	602	431	422	476.5	642	429	395.5	323	454	452	430	440	577	524	444	380
	FBgn0015829	308	365	210	219	294	204	255	264	415	346.5	195	210	283	203	292	321	282	234	139	175	281	198	258	300
	FBgn0015831	4	1	4	4	2	1	0	1	0	2	2	5	1	3	3	4	3	3	3	2	1	4	1	1
	FBgn0015834	2650.5	2547	5263.5	5489.5	6539.5	5051	3367.5	4141.5	2755	2849	5205	5206	6814	5207	3988	3941	1827.5	2847.5	4351	4875.5	6843.5	5532.5	4007	4430
	FBgn0015838	428	470	320	596	744	490	520	500	642	390	608	701	863	562	591	580	471	378	453	524	832	589	484	626
	FBgn0015872	1123	1377	1673	1972	2119	1964	1604	1618	1737	946	2170	1603	1694	2522	1841	1971	1394	851	1161	1570	2037	2090	1883	2064.5
	FBgn0015903	284	330	355	845	925.33	695.33	2149.67	2998.33	420.33	318	741	951	1724.67	749	2120	2878.33	314	301	687	781.33	1056	993.67	2231.83	2455
	FBgn0015904	127.5	144.5	153	239	289.5	246	411	441.5	176	149	230.5	262	233	276	389	435.5	125	148	184.5	215	316.5	259	383.5	541
	FBgn0015905	169	140	248	334	359	271	429	409	202	132	312	322	273	312	336	412	113	168	259	322	398	338	318	552
	FBgn0015919	181.5	238.5	201	367	445.33	382	635	684.5	237	215	342.5	412.5	363	428	573.25	636.5	187	182	323.5	306	485	447	526.5	770.5
	FBgn0015924	2308	2931.25	485	559	1110	581.5	390.5	380.5	3469.5	2766.5	940	690	1255.5	936.5	713.25	427	2292.5	2453	525.5	648.5	1092	870	582.5	446.5
	FBgn0015925	147	142.5	339.5	490.5	381	483.5	170.5	221	179	105.5	446	535	488.5	466	190	203.5	115	124	363	419	392.5	480.5	169	171.5
	FBgn0015926	4.5	1.5	10	24.5	22.5	20.5	198.5	759.5	4.5	4.5	12	31	471.5	19	185.5	232	4.5	2.5	16.5	16.5	11.5	20	116.5	95.5
	FBgn0015929	112	102	426	645	266	548.5	247	260	153.5	69	373	676	286	483	289.5	241	85	70	428	534	317	591	177	218
	FBgn0015946	33.5	67.5	1	2.5	2	0.5	7.5	17	50.5	52.5	1.5	1.5	8	3	14.5	7	51	30	1.5	2	4.5	2.5	7.5	9.5
	FBgn0015949	2717	2977	812	1558	2747	1233	1940	2053	3172.75	2893	1406	1505	3237	1511	2209	2274	2282	2810.5	1093	1277	2825	1594	2023	2476
	FBgn0016013	425	428	727	1324	1934	1414	3325.5	3916	862	296	1385	1570	956	863	3464	4303	404	293	1075	1337	2189	1302	4443	4396
	FBgn0016031	3074	2118	1256	1357	2931	1007	898	835	2808	2278	1681	1661	1930	1381	1027	784	2492	2085	1223	1223	3084	1373	698	1156
	FBgn0016032	407	400.5	158	171	325	158	852	922	549.5	457.5	190	121	554	167	1029.5	1142	347.5	422	114	128	345	195	1003	1142.5
	FBgn0016034	53	53	39	33.5	27	52	269	830.5	63	50	33.5	37.5	382	39.5	277.5	305	38.5	31.5	35	24.5	36	31.5	201	144.5
	FBgn0016036	5	3	3	7	9	4	0	4	8	3	15	4	1	5	7	8	3	2	8	10	6	3	11	4
	FBgn0016038	748.5	774	396	386	412.5	382	190	186	796	743	380	371	481	364	207	180	561	685.5	270	346	468	423.5	224	202
	FBgn0016041	1263	1633	3439	4504	1627	3602	2425	2722	1795	1671	3657	4350	1453	4472	2749	3133	1260	1209	3087	4326	1724	4322	2680	3350
	FBgn0016047	169	96	309	631.5	455	426.5	617	648	165	125	390.5	449.5	204.5	671	553.5	763.5	121	109.5	317	354	424	591.5	555.5	895
	FBgn0016053	51.5	48	164	131	91	109.5	209.5	245	75.5	35	157	141	76.5	116	282	166	37.5	29	119.5	137	86	116.5	182	167
	FBgn0016054	50	33	66	74	50	40	34	30	59	48	48	57	70	56	26	23	33	30	36	40	39	53	27	45
	FBgn0016059	1559	2113	953	1517	1548.5	1241	1668	1577	2740	1831	1633	1507	1502	1435	1983	1905.25	2255	1690	1030	1171	1419	1393	1508	1857
	FBgn0016061	1858	2153	304	603	787	505	1208	1169	2171	1935	470	533	1115	690	1340	1248	1637	1634	349	362	1067	644	1058	1452
	FBgn0016070	1556	1509	257	493	725.25	369	2480	5444	1825	1414	483	492	7450	476	2136	2648	1227	1264.25	308	402	882	502	1712	1218
	FBgn0016075	3761.5	3245.5	26307	36844.5	7738	38925.5	20773.5	21553	6102	2757	31457.2	41786	2314.5	38733.5	22708	25560.5	3920	2077	29089.1	22957	9163	35336	17589.5	25559
	FBgn0016076	4049	2005	211	740	1325	163	90	83	2587	1639	226	158	2053	472	161	75	1783	2754	75	301	1512	793	169	83
	FBgn0016078	795	911	450	541	1106	551	1075	1021	1178	1008	728	548	1421	581	1249	1213	859	704	529	523	1172.5	579	1231	1207
	FBgn0016080	77.5	60	53.5	81	60	64	20.5	41	83.5	89	51.5	96	62.5	63	29	31	71.5	74.5	52.08	48	57.5	75	27	26.5
	FBgn0016081	4621	5452	479	1025.5	3100.25	847	1461	2061	5717	5169.83	979	1264.5	1807	1050.5	1959	1962	4096	4672	686	573	3316.5	1011	1617.5	1763
	FBgn0016119	4695	5317	9283	7991	4232	7396	4093	4554.5	5720	6149	6919	7183.5	2632	6592	4900	4996	3416	3198	5713	6931	4150	7376	5947	5692.5
	FBgn0016120	7583	8454	13062	11825	6546	10792	6019	6592	9391	10060	9857	11138	4122	10089	7347	7531	5706	5171	8586	10251	6702	10831	8505	8755
	FBgn0016122	1504.62	1235.87	1592.96	1243.33	964.33	1179	610.67	726	2036.62	852.58	1484	1459.29	592.29	1459.62	994.62	805	583	1485.96	1327.67	1231	1190.67	1517	729	871.58
	FBgn0016123	761	1984	783.5	1216.5	163.5	1821.5	603	470.5	1837	1416	618	906.5	75.5	682.5	558	631.5	1505.5	977.5	500	553	177.5	675.5	598	984.5
	FBgn0016126	6488	8153.5	1578	2135	3207	1893.5	2630.5	2767	8443	7706.33	2214	1940	3734.5	1755.5	3219	3355	4843.33	7444	1519	1804	3185.75	1892	2849	3373
	FBgn0016131	311	315.25	770.5	848	573	795	809	1123	485	367.5	805	928.25	627.5	793	869.5	985.5	271.75	194.5	645.5	766.5	524.5	789	824	929.5
	FBgn0016641	1913	2152	442	724	711	548	931	822	2619.5	1790.5	664	692	873	750	928	928	1824	1802	472.5	523	856	673	700.5	968
	FBgn0016650	714	651	160	257	252	252	370	483	635	698	260	311	219	270	486	492	482	663	235	343	285	357	508	555
	FBgn0016660	84	120	56	134	147	135	224	242	141	136	100	95	170	132	236	275	110	96	75	70	148	120	244	313
	FBgn0016672	4132	5228	525	635	494	614	587	705	3797	5869	411	527	798	503	586	699	3044	4373	338	572	510	598	715	774
	FBgn0016675	12	3	464	416	261	489	69	66	8	2	409	328	54	192	76	65	8	3	303	238	180	254	126	56
	FBgn0016684	87	63	1244	1645	540	1487.5	774	735	125	61	1735	2444	266	1386	782	1083	112	26	1712	2153	982	1502	1091	1109
	FBgn0016685	869.5	684.5	5337.5	5594	2171	5351.5	1470.5	2107	873.5	723.75	3890.5	5331.5	2630.5	4895.5	1440	1487.5	546	837	3974.5	5140.5	2577.5	5235	1594.5	1595
	FBgn0016687	2350.5	1692	7512.5	7185	3015	6829.75	2293	2457.5	2618.5	2199	6214.5	6711	2315	5847	2695	2544.5	1071.5	2674	5014.5	5930.5	3188	6322.5	3029	3008
	FBgn0016691	6337	7200	10326.5	8612	3872	8205	4751	5287	7805.5	8735.75	7784	8554.5	2256.25	7734.5	5749	5818.5	4650	4441.75	6287	8239	3561	8113.5	6717.5	6886.75
	FBgn0016693	1763	2356	3310.5	3868	3336	3564.5	2708	2710.5	3096	1771.5	4640.5	4375	2755	3939.5	3455.5	3078.5	2202	1720	3802.5	3970	3458	4223	3060	3682.5
	FBgn0016694	9888.53	12402.1	3788.33	6240.83	5322.9	5719.58	7020.67	6588.25	15105.2	13833.5	5512.33	3991.44	5046.37	6659.08	7590.48	8282.2	9947.07	12736.5	3190.58	3934.79	4917.52	5651.37	5798.37	9357.93
	FBgn0016696	8886	7734	1266	2149.5	4550	2023	2796	3015.5	7925	8747.5	1869.5	2025	5663.5	2012.5	3157.5	3305	5856	8979.5	1600.64	1514.5	5126	2112.5	3180.5	3650
	FBgn0016697	715	3041	2006	1664	987	1565	406	665	2666	777	1396	1524	1044	1595	432	363	2369	974	1044	1340	900	1502	424	405
	FBgn0016698	369	411	336	395	439	325	170	195	405	400	345	363	482	328	213	214	292	333	252	327	486	349	244	231
	FBgn0016701	1688	1906	786	829	1541	871	930.5	974	2036	1988.5	877.5	832	1762	790	1142.5	1103.5	1541	1460.5	621	695.5	1482	857.25	1231	1095.5
	FBgn0016715	377	295	1043	670	586	580	312	367	600	219	590	543	352	439	471	440	134	371	500	563	556	441	909	300
	FBgn0016726	4944	4071.5	22908.5	16931.5	15769.5	16419	11874.5	13640.5	4838	5201.5	17285	15678.5	12491	16785.5	14867.5	14265	2366.5	3964.5	11270	12523	13085	13477.5	12447.5	11861
	FBgn0016754	1850.33	2147.33	476	883	1715	744	1580	1692.5	2320	1713.5	657.25	533.67	1461.33	822.23	1800.67	1746.17	1805.83	1691	372.33	315	1703.37	644.2	1408.17	1854.33
	FBgn0016756	3980	4444	2842	4483	11347	3612.75	3637	5398	4968	3878	4850	5162	5854	4802	4338	4458	4330	5498	3739	3600	10280	4818	3674	4049
	FBgn0016762	159	245	213	211	371	196	168	221	241	168	230	193	375	213	214	225	185	130	142	170	387	203	237	264
	FBgn0016794	608	628	218	304	772	263	620	612	703	556	346	304	856	316	698	684	556	544	308	253	898	331	683	700
	FBgn0016797	1617	2238	1000	1894	2594	1539	2808	2452	2623	1696	1856	1824	2071	1868.5	3085	3362	1930	1527	1388	1302	2893	1817	2769	3460
	FBgn0016917	4554	4765.5	1603	2253	2955	1776.5	2742	3328	5967.5	4124.5	2594	2524	3773	2218.5	2968.5	3292	3577.5	4081	1855.5	2149.5	3072.5	2134	2714	3078
	FBgn0016919	260.5	255.5	23	42.5	73	30	113	95	269.5	282.5	31	23	148.5	55	140.5	111.25	208.5	260.75	20.5	27.75	87.5	36	115	118
	FBgn0016920	168	116	118	234	351	218	439	406.5	165	134	223	249	290	316	573	569	105	133	151	164	332	250	400	600
	FBgn0016926	4717.33	4082.5	2402	2265	5896	2988	2926.5	2753	5416.33	5096	3868	2203	3771	3136	3666	3392	3834	4473.5	2372	2294	5177	2789	4073	3699
	FBgn0016930	2871	6178	508	927	607	754	1131	1444	6953	3202	837	549	826	981	1347	1307	5575	3044	377	495	533	750	859	1232
	FBgn0016970	123	141.5	251.5	188.5	158	173	69	82	125.5	91.5	161.5	176	146.5	173.5	98.5	70	92	82	116.5	134	163.5	171	79	85
	FBgn0016974	2	4.5	1	1	5.5	2	11.5	19.5	2	4	1.5	4.75	17.5	2	12	11.5	0	2	1	1.5	3	3	10	7
	FBgn0016975	9603	11973.2	419	1153.5	877.5	915.5	2290	2147	13041	8222.5	643.5	835	1124.5	1100.5	2050	2420	8875	6874	444	456.5	1467.5	987.5	1522	2366
	FBgn0016976	9603	11973.2	419	1153.5	877.5	915.5	2290	2147	13041	8222.5	643.5	835	1124.5	1100.5	2050	2420	8875	6874	444	456.5	1467.5	987.5	1522	2366
	FBgn0016977	7659.25	8636	1076	3281	6215	2320	6172	10059	11037.5	6952	2268	2621	5292	2817	6615	8276	7286	6417	1536	1396	6689	2534	3725	5864
	FBgn0016978	1582	1612	1182	1626	1082	1387	1101	1214	1642	1665	1207	1520	1306	1464	1005	1163	1181	1469	1106.5	1377.75	1400	1621	1100	1405
	FBgn0016983	1003	1048	876	1416.5	1219	1246.5	743	1368	1248.5	1038	1210.5	1669	1858	1328	871	883	812	1068	1157	1317	1377.5	1432	984	728.5
	FBgn0016984	832.5	898.5	1011.5	1483	1857.5	1378.5	1173	1153.5	1246	827	1374.5	1427	1473.5	1533.5	1291.5	1429	893.5	873.5	1096.5	1178.5	1915	1499	1254	1518
	FBgn0017414	143.5	155	91	76.75	102	97	52	50.5	186.5	129	102	86.75	148	68	49	58.5	125.5	124.5	70	80.5	98.5	84	71	72.25
	FBgn0017418	2357.14	3610.92	595.5	1011	1529.5	846.42	1379	1669.4	4065	2662.92	1043	1025.5	1954.17	1067.5	1632.83	1727	2711.92	2332.96	705	840.17	1434.33	968	1242.29	1737.53
	FBgn0017424	10861	554.5	1.5	0	1.5	1	1	1	340.5	1689.5	0	0	0	0	1	1.5	47	805.5	0.5	0	0	0	0.5	0.5
	FBgn0017429	539	560	793	857	785.5	733	372	457	602	652.5	827.5	849.5	779.5	853.5	478	452	427	464	692.5	839	787	866	505	530
	FBgn0017430	379	459	291	314.5	267.5	343.5	267	282.5	461	442	265.5	256	306	277	315.5	267	349	319	204.5	249.5	284.5	285.5	303	298
	FBgn0017448	1	1	375.25	556	193	663.5	423	612	4	2	691	735	144	386	463	542	2	2	397.5	410	256	472	468	663
	FBgn0017456	22	19	17	22	24	22	6.5	15	28	23	9	16	9	12	9	10.5	7	26	11	17	25.5	13	16	10
	FBgn0017457	462	429	671	696	699.5	621	613	1431.5	503.5	398	629	692	1016	597	679.5	697.5	347.5	369	504.5	652.5	737.5	661	564.5	627.5
	FBgn0017482	125.5	128	462.5	398	316	353.5	425.5	457	245.5	95	502	456.5	205.5	342	449	491	109.5	92	383.5	449	324	404.5	482	470.5
	FBgn0017545	14322	14220	50520	50403	38430	49675	29650	37346	16819	15788	47812	47783	34172	50981	37452	37832	9628	15724	34356	42125	31985	46411.5	35154	37351.2
	FBgn0017550	1769.83	2163.5	832.5	1299.33	1737.17	1104	1250	1683	2383.5	1515.17	1021.83	1146.67	2135.5	1123	1373.83	1441	1792.83	1428.33	775	793.5	1841	1144.83	1467.17	1568.33
	FBgn0017551	248	192	88	102	196	102	143	155	220	190	93	102	266	113	215	137	183	171	85	84	191	115	142	153
	FBgn0017556	1	3	0	1	2	2	1	1	0	2	2	0	7	0	2	0	1	4	0	1	4	1	0	2
	FBgn0017558	3286.5	3076.5	2332	2309	6186	2343	4104.5	4889	3446.5	3382	3987	2472	4653.5	2916	5047	5239	2188	2840	2316	2252	6630	2875	5297	4353.5
	FBgn0017561	438	381	88	115	213	127	280.75	246	425	617	174	171	156	162	289	272.25	267	228	157.5	123	275	198	296	319
	FBgn0017566	9602	10007	8550	9028	5485	7936.5	4945	5246	10575.5	11355	8057	9503	2869	8055	5201	5737	7275	8294	7095	7655	5535	8940	6166	6603
	FBgn0017567	2924	3279.5	2625.5	2905.5	1531	2636.5	1967	1999	3616.5	4410.5	2883.5	2901	1284	2626.5	2311.5	2383.5	2243.5	2526.5	2196.5	2549.5	1553	2746.5	2484.5	2477.5
	FBgn0017572	1514	1792	1094	1533	1396	1134	905	903	1985	1806	1445.75	1493	1510	1345	1109	1065	1469	1476	1061	1360	1429	1425	1006	1191
	FBgn0017577	50	36	362	532	154	449	114	164	47	49	328	583	121	377	233	121	24	34	372	525	163	484	122	123
	FBgn0017578	394	571.5	481.67	613	773.33	606.17	1320.17	1444.66	522.17	530.67	506.33	546.5	845.5	467.17	1333.67	1466.33	370	462.17	402.5	472.33	660.67	575.5	1597	1752.25
	FBgn0017579	9258	7360	33424	29056	32001.8	27549	20620	21875	9197	9478.5	29825.5	26872.5	24497.5	28701.5	26397	24321	5385	9334	22154	24885	30494.5	27279	25911	24425.8
	FBgn0017581	24660.5	23880.2	3428.5	5677.5	19311.5	4771.33	8585.33	10391	30601.4	24802.5	8000.83	5946.7	23571.9	6443	11876.3	11800	19038.8	35474.5	5194.83	4648.5	22337.9	6479.5	11364.8	10446.3
	FBgn0017590	2782	3674	360	803	759.5	590	1727.58	1697	3586.25	3329	484	474	1321.5	664.33	1789	2099.33	2683	2303	382	441.83	1034.5	613	1763	2267
	FBgn0019624	8070	8244	13294.5	11151.5	7618.5	10969	6541	6847	8353	10160	10156	10031	4138	9075	6910	7507	5258	5770.5	8848.5	10420.5	8061	10631	9130	9357
	FBgn0019637	188.33	209	247	303	460.5	309.5	182.5	500	203.5	166.5	263.5	355	565.5	308	250	250.5	165	182	263.5	237	501.5	337	251.83	245
	FBgn0019643	3181.83	5126.79	942	901.66	1160.5	839	1321.33	1560.12	4678.62	4365.17	1145.33	950	974	1033.66	1837.33	1672	3334.33	2124.5	971.5	1132	1248.33	1052.67	2301	1768.33
	FBgn0019644	9862	10401	14400	12059.5	8531.5	12227.5	6997.5	7596	11055	12632	11539	12228.5	5053	11321	8600.25	8563.5	7257.5	7818	10372.5	12798.5	8802.5	12824.5	10692.5	11072.5
	FBgn0019650	2182	2634	121.25	273	329	199	669	559	2581	2406	199	214	659	234	674	703	1973	1919	132	175	397	234	565	758
	FBgn0019660	5	484	212	199	229	181	302	353	5	509	155	147	408	168	344	413	0	284	105	112	141	197	295	416
	FBgn0019661	149	10218.8	2739.67	5679.5	10897.1	6002.92	8029.52	8096.08	143.58	11037.8	5559.08	6283.67	16730.2	4832.67	8167.42	11350.2	77.33	7049.25	4344.08	4424.17	8517.67	6359.75	5077.17	10442
	FBgn0019662	2367.5	3318	488.5	589	1466.5	493.5	943.5	990.5	3071	2706.5	746.5	607.5	1741.5	657	1289.5	1112	2490	2138	429	549	1531	558	1100	1141
	FBgn0019686	115	44.5	164	242.5	501.5	220.5	332.5	486	75	56	266.5	250	559	250.5	497.5	325	71.5	77	221.5	247.5	506.5	295	350	375
	FBgn0019809	14	17	4	16	10	12	23	24	19	12	6	12	17	13	18	20	11	10	3	5	20	9	27	31
	FBgn0019828	0	0	0	0	0	0	0	1	0	0	0	0	0	1	0	0	0	0	0	0	0	0	0	0
	FBgn0019830	1450.5	1412.5	4122	3049	1660.5	2941	919.5	938.5	2102.5	1302.5	2970	3069	1284.5	2927.5	1076.5	1000.5	1061.5	926	2212	2758	1635	2860	1163.5	1067
	FBgn0019890	4147	4196	784	1399	4088	1066	2840	3028	5735	3635	1395	1161	4042	1312	3272	3297	3819	3420	995	922	4197	1187	2822	3285
	FBgn0019925	1605	1880	6705	6523	2698.5	5402	1846	2057	2347	1622	5203	5275	1747	6468	2270	1936	1395	1663	3466	4115	2012	5159	2002	2246
	FBgn0019928	2	1	1	0	5	0	1	0	0	2	0	0	0	0	0	1	0	1	0	0	2	0	1	0
	FBgn0019929	582	883	1	3	0	0	18	31	995	650	1	1	8	2	36	28	448	938	3	2	1	0	31	32
	FBgn0019932	451	459	859	826	662	855	1005	1089	549	484	693	716	513	690	1055	922	333	374	634	692	555	662	928	1022
	FBgn0019936	6158	4589.5	26384.5	23013.5	27812	23263.5	13807.5	14269.5	5738.5	6148	22478.5	20456.5	21403	20933	17120.5	16093	3311.5	6958.5	18212.5	20566	27520	22412.5	18711.5	18141
	FBgn0019938	496	406	1454	1946	1042	1636.5	2573	2316.5	645	393	1677.5	2100	841.5	2100	2186.5	2825.5	440.5	495.5	1610.5	1757.5	1129.5	1786	2080.25	3359.75
	FBgn0019940	3058	4910	131	194	284	140	239	184	4111	5901	142	117	521	100	230	276	3530	6294	122	91	386	105	304	319
	FBgn0019949	352	463	227	332	330	282	294	515	438	389	219	255	456	250	359	356	314	279	208	234	277	264	351	307
	FBgn0019952	306.5	292	374	580	168.5	828.5	266	227	266	496.5	495.5	605.5	136	418	237	202	182.5	387.5	427	493	204.5	522	172	332
	FBgn0019957	5070	5886	6354	6248	3819	5754	3886	4566	6432	6464.5	5938	6216	2699	5524	4588	4618	4055	3996	4776	5754	3636	5841	5223	5361
	FBgn0019960	5109	5902	4537	5492	5162	4589	2504	2798	6484.5	6047.5	5664	6474	3152	5436	3034	3204	4630	5386	4980	5694	5237	6155	3421	3548.75
	FBgn0019968	4905	5405	984	1966	3063	1532	2994	2861	6798	4430	1576	1734	2605	1932	3305	3457	4759	4109	1100	1130	3658.5	1824	2458	3495
	FBgn0019972	429	851.5	186	303	650.5	253.5	898.5	2260	937.5	387.5	307.5	317	1304	259.5	1079.5	1520	839	324	236.5	241.5	613	307	998	644
	FBgn0019982	1623.75	1703.25	1652	1616.75	1126.5	1592.75	1101	1234.75	1698.25	1726.25	1147.25	1324.75	1202.75	1211.5	1284.5	1199	1381.5	1320.5	1087.5	1465	1120.5	1443.75	1654	1493.5
	FBgn0019985	2185.5	2148	252	462	561.5	400	1070	976	2520	1780	445	349	1135	555	1115.5	1208.5	1604	1605	279	346	784	473	885.5	1182
	FBgn0019990	654.5	583	344.5	657	968	490.5	387	580	813.5	517.5	610.5	693.5	916	628	453.5	483.5	536.5	566.5	471	554.5	1042.5	647	469.5	423
	FBgn0020018	209.5	170.5	409	484.5	421	417.5	164	209.5	222	173	392	436	417	419	189	197.5	114.5	174	345	415.5	448	490	234	196.5
	FBgn0020224	1424	1676	375	711.5	938	577	1396	2876	1983	1582	654	707	2163	660	1447.5	1719	1328	1316	498	514	961	681	1123	1040
	FBgn0020235	8857	9860	15625	15093	11817	14146	8071	8348	11345	11894	14147	14783.8	6333	13514	9736	9794	7364	6829	12539	13938	11934	14770	11316	11733
	FBgn0020236	8236.5	7051.25	5857	8064	4238	8726.5	2122.67	2454.5	8836	6928	5864.5	9123	2580	7213.5	2527	2273.5	5506	10110	4776.5	4382	3030	6097.5	1771.5	3461
	FBgn0020238	15354	18416	13770	19066.5	12413	16593	17989	27274	19639.5	18140	16449	19210	18746	17067	21945.5	23158.5	13449	13447.5	13487.5	16755	14209	18246.5	18533	21009
	FBgn0020248	40	24	17	26	40.5	26	34	43	39	29	26	17	82	38	52	42	31	33	16	20	53	28	46	50
	FBgn0020249	1371.5	1399	1725	1676.5	3132.5	1605.5	2656.5	2920	1720.5	1470	2180	1706.5	2802.5	1614	3710	3468.5	1146.5	1363	1691.5	1788.5	3134.5	1873	4275	4054.5
	FBgn0020251	1477	1703	319	553	933	484	824	819	2088	1593	600	605	1057	588	972	979	1380	1338	404	460	1090	594	782	927
	FBgn0020255	2885.5	2606	8073	9108	4084	7445	3250	6066.5	3444.75	2598.5	7412	9191	5571	8611	3922.5	3654	2017	2268	6521	8232.5	4454	8129	3301	3758
	FBgn0020257	842	1344	223	460	501	386	732	629	1483	1135	442	461	684	413	807	723	1083	850	339	365	581	453	609	811
	FBgn0020258	90	73	110	118	410	110	301	264	106	78	249	168	411	253	349	487	69	69	171	198	394.5	278	388	480
	FBgn0020261	855.5	1292.5	533.25	976	1248.33	802	824.5	952.5	1271.5	794.5	594	980	829	820	697	819.5	974.5	936.5	591.5	550	1261.25	871	680	959
	FBgn0020269	1766	2608.5	569	781	847.5	597.5	1152	988	2491	1949.5	807	636	1137.5	785.5	1209	1205	1865.5	1364	523	626	999	848	1223	1343
	FBgn0020270	264	116	121.5	148.5	1022.5	160.5	123	198	235	130	159.5	152	1511.5	140	210.5	136	144	146.5	127	111	1315	157	194	155
	FBgn0020272	60	49	175	226	160	225	75	96	84	43	171	212	177	197	82	79	34	66	169	190	192	205	70	95
	FBgn0020277	511	1136	3	1	0	3	1	3	1130	1081	1	1	0	2	0	1	783	716	1	1	1	2	1	1
	FBgn0020278	1399.5	1108.5	530	743.5	2143	706.5	936.5	1122.5	1562	986.5	807	630	2884.83	722	1156	1075.5	1262	814.5	669	496	2083.5	698.5	1266.5	1202
	FBgn0020279	4383	5068	3433	6911	4683	5230	3139.5	5505	5433	4117	4114	6583	4646	5689	3171	3625	4362.5	4016	3761	4107	5116	5908	2851	3926
	FBgn0020280	0	0	0	0	0	0	0	0	0	0	0	0	0	0	0	0	0	0	0	0	0	0	0	0
	FBgn0020294	515	910	778	1604	974	1331	1534	1494	944	731	1076	1550	354	1405	1460	1694	902	690	858	904	767.5	1392	1277	1854
	FBgn0020299	477	795	193	411	622	424	704.5	607	1488	761	359	506	544	464	710	822	1001.5	615	313	368	559	475	588	848
	FBgn0020300	142	202	782	549	334	552	463	494	299	213	494	279	99	845	415	417	190	132	224	241	105	393	334	494
	FBgn0020304	3116	5977.5	676.5	1137	2989.5	937	1564	1623	6068.5	4076.5	1276.5	875.5	3285	1324	2195.5	1920.5	5595	3984	908	746	2818	1119.5	1714	1835
	FBgn0020305	236	164	681	657	487	541	875	861	197	167	437	511	591	502	699	736	175	176	472	545.5	530	549.25	773	1083
	FBgn0020306	2765	3176	2495.3	5086.13	4033.2	3889.33	5510.5	5633.75	3865.5	2309	3409.2	5235.6	3109.64	4709.4	4449.5	5235.5	2959.83	3265.5	2883.25	3090	4245.67	4160.6	3146	5487.5
	FBgn0020307	488.83	570.25	227	559.25	983.33	404.67	885.75	785	507	621.75	430	512	896	505	766	890.5	430.33	431.33	338.25	330	1142.75	486	765	1060
	FBgn0020309	5399.5	5821	1457	3510	4574.75	2666	3938	3543.5	7285	4817	2678.5	3500	4687.5	3039	4242.33	4471	5145	4608	2117.5	2439	5066	3326.33	3216	4465
	FBgn0020312	839	763	426	651	663	510.5	567	532	918	652	537	693	712.5	652	539	622	793	677	384	498	718	664	580	686
	FBgn0020369	1217	5027	2370	2151.5	2517	1946	779	906.5	4617.5	1174.5	1698.5	1821.5	1934	1859	978	905	4453	1871.5	1320.5	1741.5	2314.5	1952.5	912.5	1047.5
	FBgn0020370	2200	6605.5	2177	2755	2735	2357	1550.67	1874	6079.5	1970.5	2268	2930	2198	2322.5	1822.5	1837.75	5697	2848	1827	1961	2589.25	2459	1725	1704.5
	FBgn0020371	0	0	0	0	0	0	0	0	0	0	0	0	0	0	1	0	0	0	0	0	1	0	0	0
	FBgn0020372	8804.5	13895	797	1023	1430.5	961.5	1024.5	1036.5	12337	10894	800.75	642	2502.75	969.5	1162.5	1109.5	9727	6400.5	647	644.5	1684.5	1020	1426	1327
	FBgn0020376	1	1	13	15	5	13	23	20	0	0	16	11	3	6	34	22	1	1	14	13	4	12	32	18
	FBgn0020377	1	5	0	0	0	4	2	5	2	0	0	3	2.5	4	85	8	6	2	0	2	1	4	1	2
	FBgn0020378	521.67	631.65	82.48	230.08	184.67	207.33	325.83	324.75	782.95	781.75	140.17	163.95	266	207	320.78	417.57	622.5	608.65	119.67	135.5	266.67	249	366	457.7
	FBgn0020379	887	971	98	187	483	172	436	425	1009	920	170	193	516	198	422	452	794.5	862	135	131	523	193	446	519
	FBgn0020381	302.5	318	493	493.5	649	507.5	417	477	306.5	341.5	484.5	518	503	471	420.5	444	221.5	315	414.5	476.5	629.5	576.5	534.5	652
	FBgn0020385	8535.5	1456.5	4189	4697	2501.5	3737.5	3158	3739.75	3355.5	2232.25	3572.5	4171.5	2339	2744.5	3770.75	3510.5	777	11533.5	4043	3536.5	3128	3408.5	5820.5	3339
	FBgn0020386	4783.33	4739	1264	2049	4716	1684	4322	4362	5498	5098	2132	1995	6335	1867	4690	4529	3865	5514.5	1446	1460	5155	2003	4274.5	4604
	FBgn0020388	1019.5	838.5	396.5	535.5	1801	508	797	1418	1253.5	874	677.5	675.5	1689.5	626.5	953	903.5	808	870.5	515	597.5	1880.5	710.5	993.5	849.5
	FBgn0020389	905	913	2298	3215	1287	2210	549	600	1077	1052	1658	2501	522	2314	598	670	754	681	1282	2047	772	2659	625	705
	FBgn0020391	199.5	214.5	179.5	288.5	284	255	520.5	512.5	224.5	215	254	221	520	334	588	620.5	166	159.5	185.5	184.5	354	293.5	522	630.5
	FBgn0020392	359	484	1163	1445	885	1285	269	323	488	307	1112.5	1548	612	1294	356	310	334	321	1064	1378.5	940	1371	299	366
	FBgn0020399	13	8	10.5	10	11	15.5	13	18.5	5	15	9	13.5	16	12.5	16.5	11.5	7.5	16.5	9	12.5	16	7.5	11.5	10
	FBgn0020407	205	196	115	161	184	123	106	165	221	179	166	162	316	143	116	121	143	194	110	124	194	132	110	92
	FBgn0020412	1626	1467.5	656.5	1346.5	1344	950	1143	1945	1931	1292	860.5	1035.5	1676	1172.5	1165.5	1294	1296	1385	610.5	719.5	1313	1104	921.5	1031
	FBgn0020414	1739	976	2490	2126	2167	1861	1491.75	1693	1574	1369	2730	2284	2412	2108	2384	1752	906	1695	2377	2140	2660	2231	1865	1840
	FBgn0020415	1867	864	4867	3861	2920	3926	3986	4214	1627	1330	5003	3899	1681	3944	4861	4614	946	2034	3866	3694	2822	3696	4480	4770
	FBgn0020416	1125	263	1301	884	967	779	1775	1921	474	486	1626	746	1335	841	2038	2127	158	744	1836	831	1095	896	1960	2259
	FBgn0020429	4	8	131	195	224	125	213	235	4	9	167	151	285	147	321	325	9	3	158	151	267	163	291	374
	FBgn0020440	1418	1765.5	532	966	1016	833	1032.5	1086	1970	1430	1010	1033	1053	994.25	1146.25	1308	1394	1435	740	896	1162	1066	959	1283
	FBgn0020443	1785.5	1811	4398.5	6870	3148.5	5166.5	3066.5	2855.5	2890.5	1455	5490	7346.5	2640.5	6584	2889.5	3302	1662	1761.5	4474	5400.5	3141	6050	2477.5	3870
	FBgn0020445	187	267	463	951.5	929	652	432	355	283.5	235	696	872	481	882	410.5	418	236	229	474	809.25	908	1132	349.2	474
	FBgn0020493	1159	1031	318	621	1143	563	900	877	1220	1072	622	711	970	670	924	1095	967	1085	507	512	1100	753	829	1113
	FBgn0020496	4549	4754.5	3061.5	4622.1	5815.58	3865.5	4209.25	6603	5997.6	4655.67	4315.5	4768	7370	4420	4888.5	5254.5	4160.5	4171	3262	3769	6196.67	4527.75	4379.6	4708.5
	FBgn0020497	1993	2348.5	1268	2266.5	2157	1847	1256	1499.5	2886.5	1905	1998.5	2491	2724.5	2177.5	1501	1408	2147.5	1964.5	1653	1994	2504.5	2338	1126	1404.5
	FBgn0020503	5876.5	5205.5	2322	3131.5	7183	3021	4423	4485.5	6223.5	7123.5	3295.5	2676	5607	3481	5242.75	5347	4102	6095	2334.5	2542.5	7306.5	3387	5466	5856
	FBgn0020506	13.5	24.5	155.5	42.5	41.5	19.5	43.5	122.5	24	25	68	49.5	426	53	142	110.5	24	14.5	108	73.5	75.5	37	143	38
	FBgn0020508	2	2	3754	1388	3547	1862	380	401	4	5	4432	1310	2314	2858	732	542	0	3	2190	1518	6291	2201	705	602
	FBgn0020509	0	0	0	0	0	0	2	0	0	3	0	0	1	0	0	1	0	0	0	0	0	0	0	1
	FBgn0020510	1049	1328	572	893	1251	791	966	1087	1365	1223	925	918	1530	887	1105	1121	1019	944	670	772	1373	919	1199	1256
	FBgn0020513	6926.81	3337.25	1437.32	1498.45	3167.67	1550.71	2540.11	3107.44	6785.17	2570.87	2098.25	1384.66	2609.39	1206.56	3497.64	2931.96	2020.82	6963.74	1458.54	1363.68	3154	1306.24	5009.28	2880.07
	FBgn0020518	0	6.5	3	3	3	1	7	2	3	4	6	2	5	5	6	4	3	1	3	3	2	5	3	3
	FBgn0020521	4308	6328	2295	4421	3535	3471	4448	4532	8597.25	5537	3522	3647	1289	3852.5	4523	5397	6336	3651.5	2860	3319	3103	4343	4635	5968
	FBgn0020545	1375	897	1904	1692	3362	1582	1639	1456	1082.5	886	1857	1567	3954	1875	1800	1534	854.5	892.5	1536	1643	3434	2072	2035.5	2223
	FBgn0020546	0	0	8	9.33	12.33	9	13.5	18.5	0	0	19	12.33	22.5	20	22.5	24.83	0	0	8.17	9.83	17.33	13	18	12.33
	FBgn0020556	0	0	2	5	12	3	22	27	0	0	5	3	24	8	37	31	1	0	3	3	11	7	23	24
	FBgn0020616	710	798.5	266.5	448	510	377	516.5	487.5	947.5	684	404	504.5	731.5	412.5	520.5	589.5	681	666	363	429.5	636.5	495.5	506	662
	FBgn0020617	174	169	27.25	79.25	67.75	60	157	180	186.75	140	39	45	100	59	129.5	149.5	167	136	33	25.75	109.5	53	162	196.25
	FBgn0020618	14080	11605	49852.5	44135	39564	43130.5	30385	33133	13523	14766.5	42799	40311.5	30695.5	40328.5	36757.5	33486	7790	16363.5	33766.5	37891.2	36506.5	41745.5	41001.5	38937.8
	FBgn0020620	1742	2102.5	514	812.5	1297.5	669.5	940.5	1334.5	2277.5	1739.5	671.5	682	1826	690	991	1081	1760	1493	552	597	1360	725	969.5	1057
	FBgn0020621	5039.5	5420	744	1813	3078.5	1406	1778.5	1941.5	5915.5	5659	1596	1486.5	2212.5	1770.5	2039.5	2092.5	4544	7031	1007.5	1294	3054	1755.5	1562.5	2207
	FBgn0020622	967	1113	699	1013	1783	806	1031	970	1294	986	1142	1152	2684	1046	1215	1206	887	799	760	1031	1984.5	960	945.5	1236
	FBgn0020626	1971.5	2277	1451	1762.5	2240.83	1617.5	1235	1296.5	2151.5	1948	1558.5	1896.5	1922	1748.5	1262.5	1334	1776	1948.5	1206	1252	2274	1723	1234	1464
	FBgn0020633	18	22.5	234.5	304	88	316	1201	4517.5	51.5	16	236.5	394.5	568	280	1508.5	2665	20.5	20	225	322	101	324	1751.5	746
	FBgn0020637	98.25	24	86021.5	84162	27540.3	108163	67950.4	70441.2	46.67	37.92	103628	71693.7	332	67048.9	69149.3	74640.1	48.33	28.67	67695.5	70775.9	8430.9	66674.1	65030.6	84613.4
	FBgn0020638	74.25	22.5	82537	77936.5	26349.3	103107	54468.4	56311.3	33.67	28.92	97687.7	70374.6	238.5	60928	55061.8	57785.7	38.33	22.67	67438.1	69567.4	7769.9	63735.6	50700.2	66421.3
	FBgn0020639	15	7	37415.8	23890.2	2898	27729.8	1358	1391	3	5	26058.8	14796.2	3	19065	1231.57	953.2	6	1	16118.8	18825.4	96	15719.2	824.4	1115
	FBgn0020640	11.67	1.33	16833.6	6529.08	3358.45	7514.31	9558.83	6104.03	4.33	1.25	12666.3	5134.7	68.5	4631.15	7971.86	5850.22	4.67	2	7950.66	5314.7	1506.75	5752.5	8359.64	7877.57
	FBgn0020641	2	1	2645.5	1788.25	324	1919.5	7.5	7.5	0	3	1247.5	777	0	1605	17	6	0	0	36.5	312.5	3	667	10	9.75
	FBgn0020642	49	109	7884.5	5710.25	4427	6648.33	4841	4107.5	118	38	7053.25	4038	66	5407	4571.5	4380.75	115	35	5605.75	5422	2082	6152	5268	5040.75
	FBgn0020643	0.5	0	1726.75	603.33	30.5	739.17	348.5	459	0.5	0.5	1247.83	725.75	0	372	387.25	341.5	0.5	0	1025.75	768	8	533.5	294	431
	FBgn0020644	0.5	0	1726.75	603.33	30.5	739.17	348.5	459.12	0.5	0.5	1247.83	725.75	0	372	387.25	341	0.5	0	1025.75	767.83	8	533.5	294	431
	FBgn0020645	0	0	808.5	1001.5	235	1412	428	419.08	0	0	1183.83	1494.5	132.5	1019.5	390	553	2	0	1174.5	1806.67	292	1658.5	387	525
	FBgn0020646	0	0	19.5	19.5	6	26	11	7.79	0	0	17.67	28.5	1.5	21.5	9	8	0	0	28	33.33	2	35.5	6	14
	FBgn0020647	3459.5	4225.33	589.25	890.5	1909	822.5	1271	1363	4653	3051	954	845.5	1718.5	966.5	1614.5	1483	3701	3138	713.5	615	2088.5	900.5	1314	1403.5
	FBgn0020653	6833.5	4004.5	6528.5	6121.5	8449	5622.25	3288	3738.5	7392.5	4290.5	6147.5	6316.5	6788.5	5897	4188.5	3885.5	4627	3803.5	5249.5	5644.5	10127	6695.5	5057	4483
	FBgn0020655	1088	1357	2039	2076	1508	1634	968	1199	1383	1103	1616	1768	1184	1781	1086	1036	1031	1054	1224	1451	1321	1707	1086	1280
	FBgn0020660	1770.92	2181.75	1965.75	2396.67	1448.83	2020.67	1839.17	2195.67	2643	2381.83	2150.67	2461.17	1644.92	2168.58	2131.75	2243	1587.58	2140	1594.42	1934.25	1300.33	2023.75	1944.33	2126.67
	FBgn0020762	2510	3961	518	856	1892.5	745	2053	2275	4447	3030	837	730	1595	795	2526	2538	2578.5	2977	636	552	1994	785	2112	2689
	FBgn0020764	2514	2448	1151	1725	2099	1716	1036	1048	2331	2639	1508	1560	1765	1457	1498	1337	1781	2505.75	1249	1137	1822	1737	1808	1639
	FBgn0020765	36	116	11.5	4.5	1	6	13	19	111	334	2.5	6	0	1.5	27.5	16.5	45	8	1	2	1	1.5	12	17
	FBgn0020767	4508	5183	1013	1902	2245	1583	2920	2802	5560	4898	1568	1445	3676	1986	3265	3550	4025	3391	1060	1348	2717	1963	2736	3607
	FBgn0020880	0.67	0	162	434.5	401	349	359	374	0	0	230	422	161	395	414	504	1.17	0	222	352	287	521	381	528
	FBgn0020887	853	1266	544	1068	908	869	620	737	1330	923	780	1049	876	848	637	754	1004	909	700	824	1052	970	587	822
	FBgn0020906	10	1	6741.5	4029	29411.5	5850	3136	3688.5	3	7	5621.5	4127.25	4189	12320	6787.5	4276.5	3	4	2852.75	4201.83	28616.5	11100.5	12930	4468
	FBgn0020907	2910	4210	523	504	74	215	410	371	5287	4224	477	614	88	361	434	443	3567	2455	534	572	80	359	433	456
	FBgn0020908	301.17	563.17	18.5	20	15.5	28	48	53	641.5	560.5	18	14	34	12.5	52	48	1082	208	12	11.5	11	14	42.5	55
	FBgn0020909	173.5	181	551	535	405	482	736	805	164	172	419	490	491	435	568	668	150	186	422	454	464	421	665	842
	FBgn0020910	20102.8	16284.3	47978.5	57003.2	62977.2	53233.2	43779.5	50425.8	18250.5	19541.9	49587.1	49309.7	54621	51136.2	49154.2	48819.2	12432.8	23129.1	46169.3	47431.4	65569.4	59355.3	60119.3	61022
	FBgn0020912	162.25	186	306	477	1166	403	795	777	190	172	476	499	858	427	929	900	144	133	421	365	1243	530	923	1105
	FBgn0020930	1432	1510	754	717	788	712.5	462	528	1555.5	1792	719.5	766	920	754	591	586.5	1088.5	1555	490.5	603.5	778.5	725	620.5	666
	FBgn0021738	411.81	560.75	17.66	24.75	38.5	35.12	41.78	49.17	532.44	688	20.25	22.84	46.42	33.04	40.67	47.9	353.45	502.72	9.5	16	27.61	26.14	36.78	48.14
	FBgn0021742	20	20.5	132	359	97.5	183.5	8.5	25.5	17.5	23.5	50.5	40	6.5	228	14	8.5	14.5	17	22	103	17	321.5	9	12.5
	FBgn0021750	299.5	292.75	317	462	400	394	148	178	406.5	326	426.5	515.5	389	454	198.5	194	254	256	365.5	407	378	514.5	208.5	200.5
	FBgn0021760	1931.5	1931.5	955	1871.5	1834	1367	1491	1713	2426	1504	1441	1948	1622.5	1583.5	1766.5	1908	1830	1494.5	1183.67	1150	1983.5	1639	1401.5	1800
	FBgn0021761	471.5	490	728.5	1217.75	724.5	1025.5	787.5	1261.5	529	396	1010	1432	879.5	1121	711.5	900.5	354	432	882.5	1118	765	1159.5	666	982.5
	FBgn0021764	1273.5	1546	324	709	876	526.5	819	1044.5	1753.5	1303	553.5	685.5	1159	633	1052	937	1384.5	1089	399	457.5	920.5	658.5	634.67	832
	FBgn0021765	1309	1417	5801	4872	3083	4986	1297	1330	1957	1013	3837	4399	1668	3873	1601	1410	871	784	3555	4523	3084	4610	2070	1689
	FBgn0021767	6.67	2.53	27	29.08	123.71	20.11	118.5	109.36	2.47	3.41	54.08	37	224.33	45.08	177.92	144	1.67	1.33	43.75	48	110	50	130.75	183.25
	FBgn0021768	282	847	1076	1058	591	925	270	306	810	234	892	1060	482	1035	338	337	681	359	788	1051	668	1019	306	338
	FBgn0021776	29	33	98	279	98	229	175	204	28.5	21.5	84	290	77	203	201	219	31	27	104	219	89	244	192	269
	FBgn0021795	1055	832	6928	5592	2051	4213	1450	1538	1045.5	761	4513	4370	1532.5	5304	1750	1525	601	871.5	3094	3110	1853	4297	1695	1759
	FBgn0021796	980	1023	614	1119	946	904	563	558.5	1352	855	813	1242	625	1107	629	643	961	1008	605	661	1072	1077	536	627
	FBgn0021800	3624	5023	331	755	748	604	1264	1172	5524	4207	563	593	1401	709	1420	1533	4026	4174	428	517	1071	791	1150	1680
	FBgn0021814	525	551	481	377	791	364	299	334	655	533	431	344	862	374	413	399	449	463	306	312	760	324	453	387
	FBgn0021825	1172	1336	1204	1365	1381	1302	1181	1658	1458	1186	1193	1298	1410	1128	1236	1438	1118.5	983	1062	1240	1433	1374	1510	1416
	FBgn0021847	1460	1831	403	532	726	517	654	645	1841	1671	518	477	710	507	666	739	1448	1388	372	412	804	488	695	898
	FBgn0021856	427	545	623	781.5	772	671	464	475	645	530	598.5	654.5	603	660	478.5	512	405.5	343	513	602	728.5	653	519	618
	FBgn0021872	8089	8545	7709	8077	15145	7726	5181	5448	9572	6888	8980.5	9413	20639	8165	6838	6090	6914	8439	6999	7423	16351	8680	7349	6495
	FBgn0021874	238	180.5	662	627	569	598.5	924.5	894	198.5	166	537.5	574.5	523	580.5	709	937.5	180	214.5	508.5	608.5	622	592	902.5	1288.5
	FBgn0021875	212.5	209.5	428.5	428.5	515.5	392	459.5	412	213.5	189	393	393	510	352.5	440.5	482	180	196.5	332.5	393	514.5	427	491	579
	FBgn0021895	2002.5	1394.5	1468	2083	2813.5	1801.5	924	1633.5	2052	1620	1775.5	1896	3685.5	1946	1312	1049	1246	1577.5	1380	1563	2789.5	1885.5	1090	1114
	FBgn0021906	6835	7625.5	11088.5	8778	6894	8317	4912.5	5216	7589	8730	7902	8163	3936.5	7590.5	5811.5	5891.5	5118.75	5580	6908.5	7778.5	6581	8379	6946.5	7404.5
	FBgn0021944	299	275	804	780	642	781	118	140	306	224	684	885	460	813	137	125	188	251	587	812	715	824	117	138
	FBgn0021967	2609	2724.5	5195	3829	2543	3777	2111	2233.5	2971.5	3331.5	3518	3736	1806	3306	2536	2459.5	1917	2143	2986	3420	2491.5	3647.5	2957	2877
	FBgn0021979	6162	8946	1023	1153	1099	1107	1110	1628	8385	8216	1167	1223	1426	1080	1403	1157	6363	5545	1086	1131	1160	1193	1230	1389
	FBgn0021995	374	353	1294.75	1475	956	1324.75	2179	2784	493.25	304.25	1259	1391	989	1429.25	1778	2309	349	399	1258	1346	1033	1294	1786.25	2582.25
	FBgn0022023	2662.5	2476.5	4883	5476	8081	4837	3557	4082	2801.83	2768.5	5168.75	4449	8349	4961.5	4104	4141.5	1988	2865.5	4225	4702.5	8318	5257.5	4570.5	4828.5
	FBgn0022027	336	375.5	523	305	515	371	238	278	319.5	354.5	321.5	285	574.5	288	336.5	245	247	268	261.5	280.5	498	353	410	361
	FBgn0022029	717.5	571.5	806	1099.5	1176	899	892.5	1102	705	616	911.5	974	1428.5	852	858	915.5	623.25	708.5	744	961	1125	1000.5	843	1207.5
	FBgn0022069	611	559	1219	1800	901	1433	2521	3733	673	466	1363	1684	1364.75	1575	2171	2700	486	551	1402.5	1626	984	1533	1952	2493
	FBgn0022097	3053	3308.5	5017	4147.5	5924.5	4040.5	4574.5	4461.5	3666	3569	5591	4432.5	5208.5	4836.5	6071	5706.5	2666	2138	3991	4311	6371.5	4680	6775.75	6585
	FBgn0022153	1172	1315	682	1065	1385	913	700	708	1506	1315	1093	1203	1165	1105	851	901	1100	1210	831	884	1472	1144	670	879
	FBgn0022160	4792	5838.25	3435	4287	2932	4333.75	4791	4562	5851	5885	3580	4121	1385	3209	4640	4772	4476	3411	3574	2992	3000	3908	4200	7176
[truncated: 15,782 more rows]
