# Supplementary material for: Programmable RNA Targeting Using CasRx in Flies
Source: CRISPR J. 2020 Jun 17;3(3):164–76. doi: 10.1089/crispr.2020.0018 (PMC7307691; doi:10.1089/crispr.2020.0018)
Supplement: Supplemental data [file Supp_TableS4.xlsx]

## Sheet: Table S4
SUPPLEMENTARY TABLE S4. RAW WHOLE-TRANSCRIPTOME RNA-SEQUENCING COUNT DATA
	ID	22065.CasRx_w_adults_Dmel_STAR	22066.dCasRx_w_adults_Dmel_STAR	22067.CasRx_N_larvae_Dmel_STAR	22068.dCasRx_N_larvae_Dmel_STAR	22069.CasRx_GFP_larvae_Dmel_STAR	22070.dCasRx_GFP_larvae_Dmel_STAR	22106.CasRx_y_embryos_Dmel_STAR	22107.dCasRx_y_embryos_Dmel_STAR	22225.CasRx_w_adultsR2_Dmel_STAR	22226.dCasRx_w_adultsR2_Dmel_STAR	22227.CasRx_N_larvaeR2_Dmel_STAR	22228.dCasRx_N_larvaeR2_Dmel_STAR	22229.CasRx_GFP_larvaeR2_Dmel_STAR	22230.dCasRx_GFP_larvaeR2_Dmel_STAR	22235.CasRx_y_embryosR2_Dmel_STAR	22236.dCasRx_y_embryosR2_Dmel_STAR	22240.CasRx_w_adultsR3_Dmel_STAR	22241.dCasRx_w_adultsR3_Dmel_STAR	22242.CasRx_N_larvaeR3_Dmel_STAR	22243.dCasRx_N_larvaeR3_Dmel_STAR	22244.CasRx_GFP_larvaeR3_Dmel_STAR	22245.dCasRx_GFP_larvaeR3_Dmel_STAR	22250.CasRx_y_embryosR3_Dmel_STAR	22251.dCasRx_y_embryosR3_Dmel_STAR
	CasRx	147.878	168.128	87.4314	129.998	456.912	209.303	67.5335	25.8368	231.087	107.751	181.037	156.417	347.269	279.429	86.0685	40.4446	228.481	139.876	136.334	131.55	452.798	257.124	72.4819	47.0866
	FBgn0000003	21.7824	28.0339	18.1069	18.107	13.4352	17.589	11.7471	12.9138	17.9722	16.819	12.0572	8.76438	12.2469	15.9271	14.5748	7.31044	18.9602	6.99255	7.51491	11.9425	9.58366	8.66028	8.70926	7.08435
	FBgn0000008	14.3082	15.818	5.77078	8.43894	8.79648	7.60627	15.9555	12.4173	15.0365	14.4602	7.5328	7.19043	4.45201	9.83453	11.3678	12.2513	15.4389	14.471	6.18949	6.82248	7.36463	9.54678	9.14893	13.5655
	FBgn0000014	0.100537	0.296885	7.20773	16.1358	16.3358	12.5788	38.6195	31.7971	0.148348	0.15849	12.9444	15.3162	25.3828	13.8337	36.1103	36.0169	0.232771	0.321295	12.8244	11.9813	20.1249	13.5057	24.9239	36.7253
	FBgn0000015	0	0.0452013	1.89322	4.48485	4.08236	4.24401	7.61848	6.65969	0.00729193	0.0115271	3.83006	4.73744	5.46824	4.52968	7.66094	7.23303	0.0559067	0.0246277	3.98172	3.72529	4.34248	4.53957	4.98939	7.48323
	FBgn0000017	27.863	26.7526	1.78174	5.15158	7.04265	4.15231	9.72697	13.6838	26.9796	23.644	3.31952	4.18537	12.2001	4.79075	8.00382	9.79574	29.8418	25.7949	3.13488	2.72566	8.86498	4.58883	6.68935	8.10249
	FBgn0000018	6.10568	4.10516	3.61509	4.52675	7.85686	5.32999	3.71993	3.4309	5.84696	4.39415	4.80851	5.88136	10.645	4.82975	3.23884	3.9073	6.0261	6.15086	5.92522	5.84286	8.28062	5.54562	3.47552	4.47861
	FBgn0000022	0.107613	0	0	0	0	0.0695166	0	0.0833806	0	0	0	0.0752038	0	0	0.250121	0.0821954	0	0	0	0.0837425	0	0	0	0
	FBgn0000024	80.4425	111.897	4.17324	9.95605	13.2168	7.67398	27.7638	22.235	108.263	92.3215	7.74981	7.82973	27.4624	10.3276	26.2576	29.169	116.622	87.7359	6.67056	7.60396	19.8733	9.79557	21.2106	28.2927
	FBgn0000028	13.3229	13.7497	0.432538	1.05088	1.57391	0.877182	3.05047	3.12187	12.7039	15.4117	0.914894	0.79338	4.07792	1.04442	3.57003	3.06049	13.8888	13.7561	1.01374	0.692911	2.12633	0.99916	2.59792	3.42719
	FBgn0000032	13.749	15.1771	12.2877	16.0183	15.9128	12.7871	23.8614	25.0459	17.4167	13.8333	15.6489	18.9441	20.199	14.9015	22.7019	24.2058	20.3882	15.2653	13.7062	14.5313	16.8402	14.78	17.9761	22.0137
	FBgn0000036	16.4036	20.959	1.90252	5.32652	5.28126	3.75763	15.9622	12.0858	22.0425	19.0309	3.1876	3.42089	11.9885	4.72056	15.8449	15.8306	23.8224	15.5968	2.53143	2.83434	8.53446	4.56056	10.9296	15.9769
	FBgn0000037	46.3027	47.0495	2.2974	7.2469	9.34051	5.4875	22.7173	19.048	45.1054	40.52	4.56273	4.73517	17.0884	6.77877	19.2156	22.4938	52.3955	46.1298	3.85511	4.0413	14.7689	6.8708	14.8804	22.5589
	FBgn0000038	297.071	362.899	11.6811	23.3482	25.8301	22.2706	65.8721	56.6894	299.901	361.086	16.8843	16.5332	53.8803	23.0629	63.0088	64.7033	347.397	321.826	17.0867	17.9327	37.1209	23.8522	59.2949	67.5406
	FBgn0000039	41.341	54.5818	4.65433	7.39775	11.1604	5.66162	24.4632	22.4063	44.7725	45.0205	5.67712	4.9114	23.982	7.02427	21.5076	23.9824	54.1275	37.688	5.99194	5.27602	13.8054	8.42149	24.0314	25.4744
	FBgn0000042	584.006	973.265	937.517	1089.93	1323.6	953.277	1150.61	1284.32	857.732	641.035	1178.66	1226.73	1527.5	1134.82	1211.78	1167.3	1006.06	576.018	1166.86	1147.68	1401.95	1163.68	1064.38	1155.42
	FBgn0000043	53.6998	68.6149	84.2694	149.511	108.062	140.196	182.154	246.191	69.2608	40.2436	120.505	169.916	206.162	130.656	194.175	185.729	94.5683	41.4804	123.635	162.006	115.938	145.324	158.556	167.848
	FBgn0000044	3665.65	5315.02	7924.71	11406.7	9522.15	9345.59	11081.6	10761.1	5794.13	4636.84	12326.5	15363.9	2124.65	11883	12034.6	13602.7	6433.67	3703.89	14732.5	14645.6	8666.53	12693.3	11975.1	15567.7
	FBgn0000045	66.5795	84.2845	1.06242	1.26373	2.95268	1.80452	2.35497	2.92428	67.0998	134.311	2.02792	1.8103	3.58851	2.75761	2.84518	2.82032	272.161	63.069	2.33962	2.15814	3.8114	2.0729	4.68351	5.31596
	FBgn0000046	262.777	510.923	131.256	168.479	335.714	147.543	367.235	395.584	472.554	467.785	292.715	266.934	132.026	160.859	517.283	418.524	730.727	420.175	307.92	244.213	307.111	205.724	550.015	453.559
	FBgn0000047	11.7965	18.1048	4.69655	7.87727	10.6633	5.67206	11.2765	14.0178	15.7495	34.5922	10.5344	11.4792	2.96422	8.59097	13.6888	14.2831	31.7753	18.4186	12.3266	12.7864	9.68393	10.3496	19.256	18.5618
	FBgn0000052	73.1205	26.8812	8.75056	15.3905	25.4629	13.7442	28.0322	20.279	32.0434	21.3447	13.7566	17.4349	54.2554	13.1418	22.7085	21.2656	20.3676	119.913	14.9103	13.7339	36.9473	14.5652	18.3385	24.9074
	FBgn0000053	81.8763	21.1546	8.21744	16.9698	12.7682	13.8562	31.5004	30.48	34.3107	20.3684	10.8821	17.6805	18.2694	11.6924	28.4782	26.9956	23.0029	140.892	16.1905	15.4548	16.8722	14.9757	22.6354	31.7381
	FBgn0000055	966.09	1264.73	287.497	548.482	119.784	688.634	407.825	453.338	1279.82	836.769	390.245	674.125	24.5951	422.075	443.103	448.519	847.743	1902.13	379.273	729.08	108.278	555.955	421.008	562.256
	FBgn0000056	1025.13	1338.47	306.22	584.193	127.596	733.515	434.381	482.759	1355.36	885.518	415.666	717.992	26.1991	449.602	471.712	477.77	896.363	2013	403.967	776.556	115.34	592.116	448.431	598.822
	FBgn0000057	28.6007	26.161	7.45866	10.9914	14.3351	10.2674	11.5368	12.048	24.2438	25.5497	10.3688	12.1609	16.9142	10.018	10.4786	12.8638	29.4063	30.9778	11.9579	11.2959	14.5813	11.6595	12.9034	11.9718
	FBgn0000061	0.764969	1.28775	3.93456	7.49445	15.3361	5.40047	11.7663	9.94911	1.09497	1.50516	7.20049	8.057	10.7283	10.108	10.7103	10.3085	2.11702	1.73652	5.88585	7.56863	13.7372	9.50829	11.3321	12.3355
	FBgn0000063	2.69633	2.51198	0.921923	1.77893	2.4688	1.74179	1.02534	1.42849	2.28903	3.32224	1.36812	2.17418	4.87121	1.71456	1.42837	1.30257	2.89418	3.6349	1.4935	2.22377	3.0114	2.22793	1.23342	1.56933
	FBgn0000064	631.296	791.548	625.109	783.513	541.577	703.515	805.654	794.429	763.124	720.286	688.968	981.83	707.296	786.486	823.82	872.733	665.305	691.535	816.988	931.085	697.115	827.919	889.646	974.552
	FBgn0000071	1.0649	0.647351	2.13004	3.50999	6.89911	2.637	2.86533	6.30618	1.98821	0.605311	2.46457	4.16393	12.7195	3.19493	10.038	3.73767	4.0988	1.22362	3.6416	4.12371	7.09132	3.57172	3.9391	3.97865
	FBgn0000075	14.9086	26.9709	36.4896	41.3273	22.5625	40.9309	4.02725	5.50072	41.1726	16.1746	16.9625	9.42644	2.50102	49.0115	4.38303	2.64348	50.6846	12.4824	9.13176	13.6043	3.28894	32.7232	3.77654	3.7769
	FBgn0000077	15.5794	14.6514	5.27467	4.98049	13.0346	4.75186	7.62624	6.8287	14.6624	13.3494	5.65899	5.91656	22.2635	5.37227	7.28515	5.80405	16.4104	14.4988	6.83714	6.45332	14.5832	5.97806	7.89252	7.44803
	FBgn0000078	17.7577	3.1376	28.7244	10.0153	80.4265	10.7171	65.4473	67.4143	6.34404	6.00872	34.8039	10.9819	360.082	15.9589	65.2666	68.8261	1.60079	36.9943	32.3677	31.104	103.319	19.9846	85.9375	40.3187
	FBgn0000079	15.9144	2.6724	42.8375	15.4553	107.879	15.4016	66.068	70.902	4.25257	4.91621	42.1651	14.3671	520.991	23.7722	74.8839	65.7933	1.38321	42.0954	43.133	39.8922	144.694	29.8227	109.086	40.1775
	FBgn0000083	196.124	174.127	234.586	278.978	244.524	241.087	407.238	370.7	224.695	170.752	261.544	240.917	286.119	262.517	422.321	417.225	255.856	202.891	274.773	250.583	206.409	268.002	449.979	458.671
	FBgn0000084	178.149	140.54	4.5157	2.83921	3.09767	4.16475	4.59118	3.7905	168.111	154.456	3.2813	3.58911	4.98761	3.15062	5.68406	3.39451	193.064	162.505	3.01817	3.68872	2.63052	6.30006	3.37358	3.23974
	FBgn0000092	7.98799	206.338	1.67015	3.04513	9.56609	6.41872	5.02761	5.01934	98.7529	2.50453	7.62606	4.6973	5.30787	5.25608	4.98119	4.50155	319.707	66.5621	5.97187	6.63306	11.9849	6.45775	4.96027	6.16495
	FBgn0000094	0	0	0	0	0	0	0.235415	0	0	0	0	0	0.248538	0	0	0	0	0	0	0	0	0	0	0
	FBgn0000097	18.229	32.6832	4.52383	10.0998	16.8825	8.38034	27.4748	24.5754	36.6759	16.6717	9.77925	13.2765	23.9722	10.7326	24.1389	22.6645	45.1309	23.5332	9.52316	10.4191	17.8082	10.1015	15.6553	23.2023
	FBgn0000100	1014.53	753.41	2496.16	2306.76	2057.97	2240.06	2195.31	2005.46	826.643	914.292	2376.46	2429.76	1850.38	2423.94	2188.89	2103.64	750.729	1406.36	2581.97	2736.39	2218.69	2583.21	2634.34	2498.31
	FBgn0000108	322.92	326.258	14.6665	38.4545	50.6681	28.9222	84.3064	65.1281	349.513	294.558	28.9256	31.2235	118.869	42.0912	82.9517	90.2163	388.464	289.245	25.0207	25.4088	84.9066	38.2936	63.5283	86.4649
	FBgn0000109	22.9064	20.121	51.2584	50.1284	34.2371	47.3261	47.9041	46.8795	18.3579	14.6432	36.5074	39.4454	26.059	38.804	44.9287	43.6293	23.243	22.9805	49.6013	50.1667	38.0365	42.9146	55.1772	49.8632
	FBgn0000114	23.1535	32.9977	1.47666	2.75133	4.43698	2.45463	8.74041	7.78241	37.2841	20.4458	2.8879	3.09359	7.52013	3.00104	9.50397	7.44928	40.6635	23.6453	2.86186	3.10479	5.68151	3.59037	6.28937	7.87515
	FBgn0000115	54.0858	56.1995	84.397	80.2054	74.0284	76.5256	35.0018	39.6919	52.3546	36.9581	67.1367	78.551	86.1519	71.9282	37.8725	33.6253	48.5804	45.358	73.9039	72.6097	76.5005	76.7494	36.337	35.7593
	FBgn0000116	976.629	815.507	578.535	615.763	285.162	541.083	348.971	334.938	759.298	1231.26	674.65	999.76	179.853	615.917	414.244	417.79	766.033	758.648	924.328	1092.11	331.439	767.967	536.694	474.825
	FBgn0000117	230.159	267.531	53.8082	82.3923	119.526	72.8419	203.436	348.393	264.356	228.998	73.4081	83.0967	184.759	87.8179	204.005	237.117	301.003	230.89	74.6125	78.3701	133.424	93.5242	164.161	171.6
	FBgn0000119	15.1036	20.2365	2.48087	6.37476	10.6346	5.55561	12.1278	11.2164	22.9363	13.733	6.56163	8.52865	10.5108	6.45607	10.1405	10.9982	28.2544	15.7147	8.14864	6.10613	12.205	7.28485	8.31686	11.0218
	FBgn0000120	2879	3170.81	4.66924	5.44105	8.68141	5.63834	11.5969	9.14061	2197.92	3718.14	5.35605	4.40063	14.4149	4.19397	11.2396	12.4201	2618.09	4957.14	5.89872	4.52811	11.4818	4.76118	13.4206	14.042
	FBgn0000121	5424.58	5252.14	1.38528	1.42429	2.46005	0.86534	2.32722	2.17469	3725.53	8726.54	1.4981	3.69996	4.07493	2.00948	4.00307	3.70288	4929.23	14445.4	1.06141	2.18413	2.43724	1.10121	3.0821	4.20216
	FBgn0000137	0.0812189	0	0.649823	2.20207	0.986084	1.62646	1.55384	2.10816	0.0353824	0.0372882	1.21865	2.80956	1.2971	1.49704	1.54166	1.89208	0.0542548	0.1912	1.31588	2.18051	0.961998	1.79471	1.50934	2.04398
	FBgn0000139	21.8555	22.9577	8.85672	13.1681	44.7294	12.7779	20.9801	43.6523	20.9274	22.3789	14.3443	15.5203	66.1998	12.9472	24.065	28.2607	24.0673	29.2854	15.5443	16.0971	49.1756	17.958	26.437	18.8243
	FBgn0000140	0.138882	0.175827	0.616184	1.69849	0.900687	1.62686	1.666	3.31753	0.257747	0.23589	0.893838	2.31759	3.96386	1.50275	2.03861	2.17628	0.130009	0.256573	1.25787	1.96584	0.856641	2.09653	1.34255	1.20431
	FBgn0000146	0.670965	0.771371	0.748197	0.824763	1.19213	1.7126	2.14064	4.86909	0.484791	0.691224	1.09963	0.754806	6.47241	0.932347	2.97954	2.23744	0.568461	0.616406	1.73416	1.0188	1.00044	1.08486	2.57895	1.67161
	FBgn0000147	2.15884	2.02778	1.25164	1.79639	1.63118	1.73818	2.28294	3.2727	1.93548	1.80991	1.4696	1.96784	5.58462	1.80349	2.88459	1.79232	1.42122	3.16717	1.94544	2.50779	1.45843	1.75002	1.55825	1.25056
	FBgn0000150	892.268	608.746	3231.25	2276.19	798.938	2264.8	481.867	519.339	691.677	729.059	1748.22	2128.24	675.201	2156.34	520.138	405.999	505.958	919.487	2129.81	2401.41	882.961	2292.67	563.222	500.695
	FBgn0000152	10.6537	16.1067	4.79634	6.5276	8.82661	5.48345	3.44419	3.14006	19.9505	9.69443	7.62519	7.40503	11.3946	6.26741	4.45362	4.18577	16.7679	11.638	8.57502	7.67919	8.41937	7.19799	4.94249	4.24069
	FBgn0000153	16.4776	45.2065	0.250939	0.294864	0.462138	0.462798	1.60402	0.447658	23.6594	14.5783	0.768901	0.581411	0.542767	0.743514	1.43239	0.564857	65.7035	26.1687	0.364306	0.143872	0.15894	0.398962	0.721515	0.427647
	FBgn0000157	15.6864	19.2401	1.55091	3.69083	3.6846	2.92823	6.71378	6.19259	21.8261	21.6052	2.45133	2.73013	5.18294	3.41802	5.52204	6.22984	28.0094	20.4647	1.93266	2.43673	4.42103	3.9127	7.16027	8.21144
	FBgn0000158	0.104204	0.0511634	0.669955	0.315764	0.576757	0.908744	1.52995	2.03866	0.158884	0.0956815	0.407877	0.746419	1.71313	0.663513	2.09905	1.35306	0.0696089	0.0613274	0.798509	0.770351	0.398143	0.755542	1.70411	0.886994
	FBgn0000163	12.489	15.6136	1.72576	3.4557	7.90159	3.17702	4.83902	5.29423	18.0529	11.7614	3.51093	4.2812	9.99951	3.83727	4.51352	4.32753	21.1705	13.5839	3.54629	2.60624	7.49903	3.47897	3.23537	4.0489
	FBgn0000166	0.220631	0.203665	0.0222379	0.12412	0.250112	0.0937599	6.14842	12.2357	0.288179	0.131128	0.143934	0.163159	19.9165	0.121799	4.9089	6.29586	0.346754	0.289927	0.204467	0.191677	0.228068	0.0717433	5.35779	1.29609
	FBgn0000173	158.162	211.083	54.4659	64.2726	83.7035	57.5723	58.0253	61.6134	193.665	188.98	65.5573	75.3558	124.275	64.464	62.8197	54.8849	222.279	182.967	63.9031	66.2044	89.8162	68.1135	54.1166	54
	FBgn0000179	10.5076	11.7174	1.00855	2.88171	2.83292	2.12315	5.97885	4.82344	10.9079	11.3579	1.80614	2.71548	4.82155	2.7238	5.03002	5.67617	14.2979	11.644	1.80074	2.05366	4.14467	2.80621	4.11601	6.47132
	FBgn0000180	6.76007	8.21816	0.375797	1.06325	0.971089	0.932072	1.72082	1.31681	8.95616	5.83049	0.569879	1.24725	1.5431	1.12397	1.49944	1.77228	10.9588	5.88854	0.853926	0.925909	1.1988	1.20477	1.00022	1.67778
	FBgn0000181	424.405	374.91	706.328	754.219	1040.89	671.649	710.203	638.881	392.134	380.259	806.769	802.206	1267.52	752.363	733.963	757.485	387.502	508.268	899.729	878.189	1059.72	766.363	713.09	752.484
	FBgn0000182	0.0108512	0.0106558	0	0.00692252	0.0154994	0.00700975	1.20697	1.56384	0.00945449	0.0199275	0.0212371	0.0303329	0.122329	0.0290925	2.45486	0.207206	0.0289948	0.0127726	0	0.0253327	0.0248763	0.0224795	0.145192	0.0240957
	FBgn0000183	38.015	53.1224	9.15988	16.5799	18.01	13.2757	23.7492	23.0437	51.3482	40.8554	17.6105	19.7804	33.0486	18.4543	22.7915	23.4976	52.8748	47.4926	15.5458	17.6406	19.9424	18.8142	19.7461	21.987
	FBgn0000206	147.678	238.769	0.243325	0.376091	0.631547	0.253887	1.48633	1.11657	202.121	220.556	0.299128	0.36621	1.90763	0.460995	1.21798	1.07569	221.191	183.348	0.315511	0.407789	0.926022	0.407092	1.29033	1.69696
	FBgn0000212	35.4384	36.0986	8.83665	22.4842	25.2527	17.5056	43.0185	114.109	39.6023	27.3515	14.228	25.2708	36.3978	19.7586	35.3788	71.1311	42.1169	38.3306	16.1509	15.3803	27.7004	21.5373	34.8749	21.063
	FBgn0000216	0.556471	0.182149	0.424025	0.828334	0.529895	0.958597	0.990337	1.43722	0	0.340641	0.121009	0.907393	1.04554	0.621633	0.86226	2.6919	0.247818	0.218335	0.324893	1.01042	0.28349	0.768527	0.137883	0.549188
	FBgn0000221	4.83196	5.14591	3.73376	5.77435	6.22133	4.3084	3.87574	5.16764	5.39593	5.62409	4.48416	5.27915	11.5082	4.92642	4.95631	4.41843	7.36481	6.72893	4.94688	6.14335	9.82907	4.51152	5.0589	4.83589
	FBgn0000227	0	0	0	0	0	0	0	0	0	0	0	0	0	0	0.0565486	0	0	0	0	0	0	0	0	0
	FBgn0000228	23.6292	27.3122	2.74405	5.31285	11.312	4.56896	10.4953	13.9243	28.7639	23.1603	6.12182	6.09142	26.9336	6.22959	11.6232	10.7437	31.4093	29.5017	5.39153	4.8993	15.0573	5.682	9.13778	9.51184
	FBgn0000229	100.881	133.446	20.3448	33.3173	41.5592	27.0402	39.2055	33.2286	123.174	129.719	31.7736	33.5582	58.4342	31.006	41.0683	38.6577	134.322	100.959	29.6779	32.2693	41.3662	32.0791	35.9864	38.9823
	FBgn0000233	1.62551	2.0322	0.275441	1.00481	1.06963	0.727851	1.48654	1.8242	1.67621	1.65316	0.41689	0.728636	1.6642	0.616106	1.54184	1.6038	1.80863	1.97945	0.331371	0.497289	1.19075	1.0103	1.25782	1.88331
	FBgn0000239	59.6013	55.7288	21.4016	31.6535	40.129	27.4647	38.7761	40.1807	62.001	44.6655	31.4446	35.2334	79.5249	30.7678	30.2405	33.0423	62.2915	64.936	36.4434	34.7486	46.8397	32.5843	31.2155	36.4097
	FBgn0000241	9.49687	46.5406	1.57569	2.02334	1.84041	2.2933	1.52336	2.3597	31.2923	34.8476	2.21791	2.92169	2.74254	2.65727	2.52705	1.36266	40.3111	27.6386	2.33571	2.56627	1.8315	2.61322	1.5137	1.64065
	FBgn0000244	36.6281	31.0359	20.0703	29.1031	57.1603	26.599	82.5861	79.8874	31.7154	40.9778	36.3686	32.3286	58.6637	33.6251	87.9843	95.3611	32.7803	44.4276	35.7163	33.0234	62.2663	34.6566	79.5155	95.9308
	FBgn0000246	6.13706	5.19718	0.911678	1.84382	3.24367	1.96405	2.33803	4.74058	7.45654	4.8252	1.50596	2.03292	8.19849	2.20137	3.1989	2.23625	6.26851	4.131	1.42995	1.62113	3.8579	2.31981	2.51117	2.26433
	FBgn0000247	24.6913	26.3223	3.34712	7.58917	14.67	6.20138	10.8294	10.409	26.6589	24.3549	6.90404	8.68648	12.6337	7.7429	11.3658	10.8565	28.7378	31.2042	6.27927	5.18066	15.0634	7.40977	7.93468	11.6227
	FBgn0000250	96.7661	108.098	46.9537	72.2146	104.103	63.133	110.951	131.493	113.772	84.5316	68.4922	66.5137	159.416	68.0321	105.48	115.259	155.637	96.7427	78.6477	71.7094	114.632	75.0001	95.2786	116.265
	FBgn0000251	0.345575	0.301645	11.1474	14.0849	34.1137	13.2206	23.4387	23.7413	0.234184	0.246799	21.843	17.7235	33.5468	14.6438	23.9178	21.9961	0.307796	0.406765	19.2347	15.5078	38.6431	15.352	23.576	20.7189
	FBgn0000253	1252.01	1998.22	161.118	238.634	216.648	193.098	404.267	383.917	1813.39	1677.4	228.589	229.007	367.895	247.44	458.823	451.867	1669.04	1308.28	208.927	227.038	262.466	240.159	367.873	413.225
	FBgn0000256	31.2332	37.4414	2.02445	3.10732	6.76524	3.50402	6.31837	6.15111	32.4351	33.703	4.26082	4.81849	7.44311	4.01726	7.37583	6.77634	37.6291	39.2206	4.47342	3.72884	9.11183	4.77217	6.48901	6.40289
	FBgn0000257	19.5207	20.7413	4.15267	6.58015	9.41146	5.72825	6.68506	6.15497	17.4239	18.2352	6.56822	7.12211	13.5948	7.71826	6.44072	6.00869	21.9663	20.9295	7.46919	7.23593	11.623	8.35572	7.14086	7.47513
	FBgn0000259	42.9145	49.9889	24.209	42.5391	35.133	34.1081	31.8609	27.8097	54.6469	45.8055	37.7514	43.0815	48.2617	42.2936	33.4226	31.9461	54.7924	47.0521	35.2351	37.3662	40.4336	41.2917	27.1172	34.4405
	FBgn0000261	148.838	225.897	67.2613	54.4564	299.125	49.7371	28.5944	29.8474	319.801	105.932	84.6296	68.7542	165.873	53.3316	35.369	28.7046	460.941	158.408	78.9197	81.377	310.373	61.92	40.6704	29.2095
	FBgn0000273	154.02	191.551	35.401	75.2472	73.2735	60.988	111.449	104.226	194.17	169.98	80.5945	88.2892	102.619	81.8916	112.021	128.711	201.455	161.977	68.2239	79.8535	86.3243	82.6431	91.5836	126.012
	FBgn0000274	0	0	0	0	0.0261216	0	0.0650925	0.226716	0	0.0671686	0	0.102241	0.343605	0.0490302	0.340046	0.0558733	0	0	0	0	0.0558994	0	0.16313	0.162436
	FBgn0000276	2.32875	0.857553	5.98889	2.22844	0.831575	1.50435	0	0.225546	0.253626	0.534575	43.7723	1.83085	4.44381	0.585325	0	0	2.72234	96.2811	28.1698	1.8122	3.55909	1.70859	0.108192	0
	FBgn0000277	0.277974	0	1.90632	0.886668	0.198524	0.179568	0	0	0	0	15.5048	0.582776	2.02383	0.186315	0	0	0	31.4107	8.3987	0	1.06209	0.287927	0.103316	0
	FBgn0000278	0.696571	0.228008	0.928864	0.148126	0	0.449977	0	0.179906	0	0	7.57372	0	0	0	0	0	1.24084	1.63982	9.76054	0.180687	0	0.320672	0.172598	0.171864
	FBgn0000279	1.0226	0.50209	31.558	5.21894	2.00838	1.15603	0.454973	0.792331	0	0.469484	108.406	4.10913	9.12636	1.71352	1.58453	0.195267	1.36621	9.02752	140.827	4.97357	4.29788	2.4715	0	0.378456
	FBgn0000280	0	0	0	0	0	0	0	0	0	0	0	0	0	0	0	0	0	0	0	0	0	0	0	0
	FBgn0000281	0	1.92843	4.48918	0.313201	0.701254	0	0.87373	1.14119	1.71103	3.15559	2.56225	0	0.922434	0	1.52147	2.62494	1.96775	1.15576	6.87932	0	0.750331	0	0.729891	0.363393
	FBgn0000283	40.2493	41.1721	12.6834	25.853	28.9176	22.0062	45.1322	71.8649	42.7993	32.1453	23.2021	30.3445	79.1542	28.1022	39.6872	54.9892	45.1134	45.8745	26.7705	27.6723	36.0354	29.7698	34.1738	31.8081
	FBgn0000286	39.4952	38.0877	5.81597	10.1105	22.6046	9.07079	13.9845	11.0393	39.8911	38.1551	10.8165	13.1264	26.7479	11.3123	13.5367	14.0091	38.7421	45.0349	12.2272	11.4787	24.6759	12.4283	12.2568	14.2191
	FBgn0000287	10.2674	12.5593	2.23096	5.28781	6.78535	4.07629	11.4997	10.8212	9.08558	11.1463	2.5118	4.62154	10.6336	4.45645	10.3163	10.4836	10.9548	13.5121	3.41877	2.99621	8.63599	4.82514	8.73199	10.9774
	FBgn0000289	69.0167	78.2153	12.0602	25.731	32.791	22.2391	36.6346	37.3955	76.2315	65.108	19.4707	24.5412	57.87	23.2696	33.6571	37.1243	88.7832	75.5248	21.4263	21.4293	36.7388	25.9191	28.6579	37.9606
	FBgn0000299	118.737	85.0361	473.426	712.553	186.524	742.905	579.103	532.444	147.608	62.0531	646.502	843.035	62.4046	778.22	520.971	589.261	141.227	65.3591	781.27	571.436	228.429	733.507	422.006	594.046
	FBgn0000303	85.0388	109.956	6.15132	11.7086	12.2863	9.84967	36.0073	31.8345	96.8042	80.7892	8.93986	9.22844	26.2617	11.3369	32.2179	35.6806	121.241	72.4841	8.92548	9.46736	18.697	12.1726	30.651	38.6926
	FBgn0000307	24.6352	27.9471	3.62526	8.93878	13.4252	7.51885	16.509	19.0212	32.3323	21.29	7.8653	9.20441	30.371	9.51957	15.2868	16.2658	33.0236	26.216	8.21601	7.73172	17.7156	9.75038	11.8832	15.1185
	FBgn0000308	247.227	253.856	273.813	340.264	320.843	268.768	218.324	251.719	238.827	276.513	314.056	342.189	478.669	336.916	260.776	230.73	262.451	281.912	343.026	358.911	367.436	358.94	224.075	226.536
	FBgn0000316	31.7556	32.921	17.8452	24.0029	22.3175	23.0213	35.2142	50.5988	37.4205	26.2886	22.0946	30.6841	44.822	23.2854	32.9972	32.1915	40.0204	36.5252	27.756	27.502	26.3393	27.747	26.4676	25.7146
	FBgn0000317	10.6358	12.6561	4.73008	13.6722	10.994	8.78196	11.8716	24.8257	13.8654	11.2223	7.32975	8.98814	10.505	11.8634	9.98525	15.6264	15.4204	12.9583	5.57934	7.27054	7.32287	12.664	8.10421	7.54689
	FBgn0000318	219.758	130.197	171.903	138.26	420.838	138.444	104.918	102.303	191.051	129.841	147.949	154.105	426.105	130.621	100.479	96.006	204.48	129.619	170.006	155.621	458.769	135.595	118.227	108.441
	FBgn0000319	122.399	155.912	33.6138	64.8605	72.5963	50.6748	66.8659	99.711	163.515	108.92	53.3722	69.6735	84.3106	63.6427	71.8981	76.0004	181.389	129.629	53.3373	51.807	75.8852	64.3205	56.7737	60.8967
	FBgn0000320	26.2882	47.0862	1.03926	2.28611	1.83352	1.74483	3.90266	3.21173	30.7801	43.2671	1.37825	2.20528	2.18572	1.73869	3.08716	3.42141	38.4799	43.5342	1.82679	1.26946	1.90053	2.25296	2.7632	3.662
	FBgn0000326	21.0848	18.708	16.8513	17.5478	42.2703	19.8776	11.0953	16.3784	23.3132	17.4931	19.0267	21.3916	37.8561	18.4365	13.1845	10.3413	17.5166	17.5743	20.7149	22.6128	43.0203	21.2484	13.366	10.2195
	FBgn0000330	29.8157	35.2873	20.5681	22.4986	18.8307	19.2246	15.5919	18.0159	30.4368	26.5089	17.0558	21.1473	28.6893	18.7538	15.3856	14.1484	38.7937	29.7915	17.8299	17.1959	18.6608	20.4735	17.4908	14.6166
	FBgn0000337	0.275645	0.433088	4.45807	3.39386	4.38999	3.89959	3.70371	2.28526	0.312215	0.421667	6.92318	4.56535	2.48593	3.14081	4.39929	3.11598	0.368266	0.227117	6.17986	3.75379	5.64509	3.55941	5.06102	2.99921
	FBgn0000339	47.3368	60.9131	36.8335	34.2462	38.3087	34.489	42.4191	57.3773	56.3374	53.2394	41.6923	41.2196	57.411	37.9951	47.8644	38.8344	61.8484	53.0653	42.5527	40.7673	40.0646	35.455	34.0085	32.5352
	FBgn0000346	290.177	360.068	8.84203	15.6823	12.2597	15.0952	39.6524	32.7438	284.313	296.135	12.1058	12.8899	24.535	14.7839	33.4594	38.3092	361.287	257.386	12.024	13.5822	18.1864	16.0699	35.4057	44.1044
	FBgn0000351	0.834763	0.819727	0.783742	0.874881	0.454368	1.07849	1.00809	0.831589	0.762123	0.565562	0.674107	0.916713	0.709709	0.652625	2.00166	0.364341	1.27458	0.865366	0.939931	1.00549	0.561803	0.823477	0.354581	0.676577
	FBgn0000352	18.6464	22.3999	3.18504	7.0051	7.3243	5.80854	14.5643	15.7318	21.6257	17.2926	5.89297	7.31172	21.332	6.77665	13.1623	12.1217	25.0503	18.1194	5.82433	5.73964	9.18261	7.19626	9.6871	12.1609
	FBgn0000355	0	0	9.19846	6.4787	1.09477	5.5701	0.170505	1.03926	0.3339	0	5.50014	2.94594	0	6.80682	0.148454	0	0	0	2.68494	5.21886	0	3.44022	1.70922	0.283658
	FBgn0000356	0	0	0	0.1206	0	0	0.168218	0.146475	0	0	0.123327	0	0	0.253417	0	0.144393	0	0	0	0.147111	0	0	0.140525	0.139927
	FBgn0000357	3.64922	4.18073	0.782062	0.776005	0.65155	1.08045	0.541201	0.58906	2.64959	2.79231	0.694355	0.74381	1.57126	2.03827	0.530111	0.464549	3.25027	5.54819	0.665805	1.30156	1.16191	2.51992	2.03447	1.80073
	FBgn0000358	1.21267	1.63739	0	0	0	0	0	0	1.71694	0.417559	0	0	0	0	0	0	3.64532	0	0	0	0	0	0.788753	0.1122
	FBgn0000359	0.0884238	0	0	0	0	0	0	0	0	0	0	0	0	0	0.137014	0	0	0.104081	0	0	0	0.0610598	0.657294	0.19635
	FBgn0000360	0.079008	0.0775848	0.0903048	0	0.0564259	0	0.351521	0.122434	0.0688384	0.0725464	0	0	0	0	0.244848	0.0603468	0.316667	0.185995	0	0	0	0	0.704762	0.292402
	FBgn0000370	407.288	435.528	124.488	170.791	260.471	137.941	189.126	198.253	449.81	478.775	192.124	194.092	309.489	181.856	211.75	195.886	431.742	443.775	176.264	194.548	250.942	182.769	178.306	187.438
	FBgn0000376	16.341	15.1864	2.66303	5.28932	14.1188	4.6834	14.5634	19.6561	15.2112	13.5006	4.88706	5.46584	35.3606	5.1402	11.1356	12.4814	18.1169	16.9479	5.78219	4.67351	17.2608	5.813	10.7313	10.8078
	FBgn0000377	26.6168	26.449	14.8243	18.3839	25.0837	17.4128	22.8562	41.4431	24.5918	20.2436	15.5696	19.2809	43.8479	17.1311	25.8015	24.3864	29.4546	28.0423	17.3065	19.2638	29.9111	18.9935	24.661	23.8984
	FBgn0000382	101.122	132.665	4.70176	9.89865	23.5189	8.59982	23.3352	21.234	128.853	110.804	10.5869	9.90359	48.7729	10.4682	26.258	25.438	145.443	125.911	8.65501	7.69502	31.9095	10.2152	19.313	23.5513
	FBgn0000384	24.7773	29.5899	8.17161	12.5611	17.7847	10.8858	24.1763	27.3723	31.0601	25.1768	13.3265	12.7495	44.2058	13.2451	23.0551	23.111	32.4828	30.3413	11.3029	12.0855	20.4344	11.4763	18.8826	22.568
	FBgn0000392	2.33754	2.67801	5.24532	5.68715	2.42509	5.01861	3.08945	3.7644	3.09832	2.24801	4.57977	5.74148	6.27941	4.47494	4.33812	2.29305	2.48002	2.53106	5.16803	5.42447	2.60637	4.75543	2.65751	2.34647
	FBgn0000394	34.6321	42.1032	14.1194	19.0577	20.6313	19.2824	24.7861	19.2919	53.6061	34.4037	20.4136	19.7682	21.2232	18.5087	20.8544	22.2668	56.319	40.8208	21.1528	21.0214	18.4388	22.7198	22.4743	24.549
	FBgn0000395	30.8193	19.1389	3.40013	7.95461	24.0781	6.30251	18.2151	15.896	28.8186	11.3446	7.01912	7.94917	37.4973	7.36436	16.4599	18.5952	32.2213	12.2352	8.2848	6.70532	30.3619	7.16215	14.7589	18.4419
	FBgn0000404	3.07638	1.46069	4.91696	10.8912	4.37004	10.0239	23.7649	54.5357	2.0913	1.24166	7.16766	15.0965	53.0058	9.1316	25.406	20.6314	1.94213	1.23357	8.55629	12.4961	4.26254	11.0186	16.7616	9.9091
	FBgn0000405	0.712498	0.286226	1.59173	3.59498	1.59594	3.11725	45.1009	162.832	1.41088	0.505539	2.64098	4.50391	221.311	3.27778	62.7789	53.3326	0.951908	0.533691	2.6661	3.98199	1.50965	3.55586	40.1798	20.9274
	FBgn0000406	479.049	156.091	157.958	198.119	242.637	177.279	145.701	140.569	323.623	192.103	129.622	216.851	162.337	154.076	154.16	153.723	107.326	653.693	193.574	312.716	257.802	189.242	247.085	104.074
	FBgn0000411	16.0041	20.9985	3.99667	7.57157	7.73195	5.66879	14.7497	13.1037	15.321	15.8993	5.08871	5.66263	9.8548	5.99445	14.1446	13.919	20.8876	14.2076	5.44735	5.20667	7.4509	6.61693	15.6205	16.6242
	FBgn0000412	97.5769	94.2705	56.5155	79.8908	62.4034	75.3617	57.7758	105.219	90.0559	84.6244	60.6725	89.7202	125.401	72.3084	74.0098	64.9727	99.2482	88.9256	73.944	79.9421	73.1584	82.7007	58.7379	60.3949
	FBgn0000414	52.7842	67.5815	2.75589	7.65356	14.8631	6.31966	14.2466	16.9334	65.0733	58.1001	5.24319	7.57316	15.4108	7.556	13.6	16.4813	70.6983	61.4727	5.50039	3.85202	18.3192	7.4685	12.1465	14.1041
	FBgn0000416	362.478	635.422	53.0695	68.6205	200.878	65.3462	61.6934	66.5096	505.612	284.715	97.8609	84.3302	241.605	74.3556	104.904	64.7628	729.414	596.216	91.0647	73.9941	235.514	78.1796	68.7577	63.5882
	FBgn0000422	162.645	179.966	31.4439	32.996	17.9151	35.2008	44.0305	38.2027	124.788	173.867	47.5747	12.5621	18.2957	34.7262	45.4704	39.0879	157.882	188.766	37.3247	25.5607	13.2376	26.0195	40.5978	44.512
	FBgn0000426	16.2707	15.0086	83.325	70.772	47.6883	67.0678	18.803	31.4894	15.3418	12.8698	47.9723	64.4328	68.6848	61.8928	21.9375	13.8803	12.4217	14.9234	67.6067	68.6802	52.479	58.95	17.5924	17.0484
	FBgn0000427	0.0343357	0	0.0588678	0.0438089	0.0275872	0.0554512	0.076383	0.106416	0	0.00788191	0.0895986	0.107978	0.0161282	0.14959	0.119708	0.131129	0.0229365	0.0404155	0.015035	0	0.0327976	0.0829852	0.0638083	0.0762443
	FBgn0000439	20.2478	21.5813	1.42069	3.04539	2.88182	3.21177	6.95682	4.57811	31.4535	21.5361	2.35037	2.29117	4.46769	2.89778	5.41513	5.91647	34.3196	23.7482	2.77659	2.43917	3.82685	3.10984	4.96793	6.45351
	FBgn0000442	1.83379	8.81623	3.72257	4.41137	5.17042	4.541	6.28913	7.90353	3.04572	5.33209	5.81957	6.35421	5.20409	5.31336	7.5329	8.11217	5.02755	5.10394	4.91829	5.23243	6.26212	5.89621	6.8157	8.34201
	FBgn0000447	34.9942	31.8952	47.8134	58.249	43.7602	55.9516	18.4329	22.2056	29.7014	31.4551	46.883	57.7649	65.1515	54.7063	20.2561	20.3538	31.5716	44.268	57.2425	69.697	50.4088	65.504	20.4315	23.4459
	FBgn0000448	15.5832	17.2359	2.79234	6.61363	4.06976	3.12423	2.41723	2.1259	18.4193	17.4253	2.73396	3.77145	2.31004	5.79418	2.62039	2.61476	17.6816	15.0472	1.08801	3.24977	1.50161	5.08554	1.8212	2.52454
	FBgn0000449	4.47187	6.23126	0.813806	1.22719	1.37384	1.06513	1.44497	1.37434	5.87705	6.26244	0.994171	1.53637	2.32348	0.853982	1.68392	1.62195	6.74216	5.46953	1.02831	1.10814	1.60362	1.19034	1.74564	1.71972
	FBgn0000451	3.08625	3.67824	201.243	302.348	252.591	238.816	4.22501	20.5201	5.26309	3.1245	117.344	64.4824	10.2716	405.617	6.53975	5.72199	7.436	1.98713	59.8782	87.9422	13.3239	248.636	7.2354	4.54926
	FBgn0000454	419.793	131.709	91.7564	88.0509	100.316	80.1231	19.3833	23.8983	269.104	83.4547	95.6461	105.641	69.8592	82.4412	25.2785	21.0485	299.994	125.217	108.541	112.083	103.103	97.9025	24.3932	17.7567
	FBgn0000455	34.1919	45.0743	22.3442	21.4577	38.3085	22.1039	21.0861	20.9471	38.186	29.6074	23.5927	23.8238	46.78	20.0527	21.2197	20.5914	44.9713	33.0125	26.2454	27.4243	44.0429	23.0868	23.2357	20.4413
	FBgn0000459	11.3664	10.2514	1.75421	4.16846	4.84021	3.10193	11.3041	9.77237	13.3722	11.1344	2.72614	3.12208	10.4924	4.29809	11.0666	12.5119	11.0035	8.657	3.43344	3.44109	7.43167	4.17629	9.12689	12.2149
	FBgn0000463	5.38464	9.80418	1.52795	4.74715	2.83079	3.44218	3.79323	4.9544	13.7651	5.61379	2.91512	4.39014	9.95899	4.19809	3.57788	3.87005	17.0107	7.96661	2.47246	3.27362	1.92878	4.84152	2.29318	3.15528
	FBgn0000464	32.6916	38.3367	2.16863	5.67293	7.46894	4.86564	14.0035	12.2009	35.8198	32.1743	3.40348	4.37308	9.97268	5.84187	12.3996	13.4749	42.012	37.8734	3.28982	3.29097	10.0525	5.3495	9.69704	13.4785
	FBgn0000473	24.8766	44.9785	0.909602	2.67007	3.78903	2.05634	31.6304	26.3545	32.4091	44.385	6.46074	3.54284	1.27372	2.29165	27.1973	29.4018	56.7838	42.9506	6.09183	3.9451	2.56766	2.5238	26.1384	33.2485
	FBgn0000477	58.8228	45.2164	114.628	78.8968	26.3998	73.8174	52.0566	53.9205	47.0505	39.1071	77.1681	78.9579	18.5711	88.9251	51.4257	54.3816	37.2542	50.8884	85.7881	97.9909	36.9672	88.8408	45.1593	53.235
	FBgn0000479	27.5612	33.3094	5.09089	11.0224	12.9338	8.14267	16.6789	13.8028	39.8046	34.7522	10.4776	11.8512	20.0268	12.2943	19.5284	19.8888	42.4574	30.0794	9.49015	9.83661	17.661	12.6254	16.0539	18.4431
	FBgn0000482	14.8808	18.2351	4.66845	6.82111	10.5085	6.57089	11.9542	14.0173	15.8304	15.1733	6.55436	7.91218	16.9807	7.14921	10.5896	11.517	17.9136	18.5079	7.27706	7.10999	13.073	8.29591	9.94375	10.2365
	FBgn0000489	51.3039	100.164	13.3189	18.6762	18.3543	14.4569	21.0505	22.6832	69.1227	66.5727	24.9925	23.0914	27.5625	17.8247	31.5362	32.261	96.2669	90.9016	25.96	23.4773	25.2255	21.2739	32.1562	28.7111
	FBgn0000490	11.526	9.62716	3.72075	5.95244	8.05594	5.62399	9.31317	6.93624	12.2686	9.05409	5.79069	5.55504	8.49881	6.36808	8.63661	9.33852	15.4495	9.51243	5.23766	4.81606	8.18586	5.82886	6.54193	9.00768
	FBgn0000492	6.4189	4.21484	2.09936	5.05699	4.98469	4.39632	10.4945	9.39271	4.00922	3.33753	3.12802	4.10745	8.08259	4.01723	9.43689	8.91955	4.59784	6.4176	3.86052	3.79145	5.73244	4.99322	8.96805	11.0551
	FBgn0000499	33.6223	36.519	5.63815	9.7839	14.8807	7.86747	16.9531	26.9115	30.8917	27.5591	8.89208	10.6741	31.1705	8.98286	15.258	15.6365	37.3058	32.6869	9.64796	8.51893	16.8436	11.6825	14.7054	16.1609
	FBgn0000500	133.887	80.5542	8.52372	7.08088	7.80314	7.1701	6.17292	5.37504	71.3219	118.956	7.69352	5.81752	21.0174	5.34714	6.98699	8.08042	60.0112	154.328	4.40461	4.58862	10.0721	5.86818	8.1218	10.5263
	FBgn0000504	7.87551	8.7987	0.137048	0.17037	0.151804	0.200683	0.300685	0.206923	6.72884	7.96707	0.181333	0.300894	0.204804	0.27763	0.358918	0.328868	7.15045	7.86507	0.272066	0.178132	0.170758	0.218286	0.218774	0.294492
	FBgn0000520	13.9494	13.3109	5.67615	6.91796	14.1867	5.87476	9.16696	10.2736	11.3379	11.4281	6.55986	7.81935	20.1547	6.93795	10.0245	9.86402	15.3439	17.6958	7.8565	7.09615	15.5186	7.72647	9.74634	10.69
	FBgn0000524	6.32868	8.7208	2.35717	4.80209	5.56002	4.16318	6.00997	4.55744	9.27622	6.07147	4.50704	5.92697	7.21682	5.32175	5.93176	4.49915	9.38511	8.52646	4.40235	4.65405	5.6635	4.48588	3.73669	4.82749
	FBgn0000527	15.7035	121.977	3.73336	6.09097	1.27853	7.64879	7.60162	6.30272	78.8096	21.1674	5.26569	3.57759	1.06218	9.19922	6.49687	6.54897	160.414	58.5207	8.00402	8.40751	1.248	5.42192	5.60311	7.97372
	FBgn0000529	6.91551	9.48806	0.196206	0.219023	0.630501	0.348516	0.872861	0.57003	7.09371	7.3407	0.191978	0.102826	1.05974	0.295863	0.873974	0.561927	8.38739	9.06371	0.257718	0.267168	0.936981	0.508022	0.984373	0.617155
	FBgn0000533	10.2106	5.58448	25.2985	33.3938	30.3227	30.9758	30.8226	32.0962	17.9053	8.48545	37.5214	27.0518	20.0951	28.5445	27.237	27.8392	7.85682	8.44342	35.8816	34.4231	25.5065	40.0735	33.0501	34.3446
	FBgn0000535	22.7914	29.9748	0.768835	2.55105	3.89619	1.89993	6.7038	5.5138	27.3959	34.341	1.46476	1.67282	7.05134	2.58697	7.02288	7.52598	27.1587	35.5146	1.27568	1.09744	5.34579	2.27441	4.75187	7.55418
	FBgn0000536	47.9009	48.1062	16.7102	25.3474	33.8748	24.0066	49.4369	41.9067	54.6312	55.4198	24.6543	23.817	47.5044	28.3751	44.6793	46.703	46.2164	73.0011	24.9533	23.6168	40.5317	26.288	42.9629	46.632
	FBgn0000541	36.0354	43.4776	6.93743	17.3134	23.0628	13.886	34.2539	37.023	48.1883	34.4917	15.1802	18.4661	41.0967	19.1294	28.6056	31.842	49.0732	41.2974	13.4712	15.7823	28.7067	18.3956	21.106	28.6145
	FBgn0000542	4.44522	10.3772	3.58178	8.49744	8.0695	7.11906	15.1877	13.0845	12.2863	4.43764	5.12951	7.53269	4.5433	7.30315	12.3056	13.191	13.9431	4.88566	4.56881	4.04227	6.77022	6.7196	8.69044	14.2442
	FBgn0000543	30.8938	33.6568	9.35231	13.539	21.3762	10.716	21.2353	32.2457	30.9548	22.817	10.2524	12.8756	40.6319	10.6835	18.8186	26.0762	39.1211	35.6262	13.8219	13.1354	23.2315	13.8357	21.933	21.4254
	FBgn0000546	17.9998	18.651	3.94552	7.02158	9.23694	6.6352	8.22941	7.35814	20.5254	15.7341	6.67485	5.2065	12.477	7.61023	8.08098	8.18679	22.8005	17.9013	3.44503	4.13566	9.5342	6.26277	5.19105	6.9998
	FBgn0000547	29.42	47.0592	6.11791	16.5492	18.6965	12.407	31.9122	35.0883	52.5577	34.6435	10.696	16.2127	28.4679	15.5806	29.1774	32.6187	61.0804	34.7437	10.7808	10.6732	19.1191	14.8482	22.891	29.3248
	FBgn0000551	0.71434	1.40295	45.9561	41.6	15.305	48.9142	16.663	13.2046	0.978046	0.843323	39.811	15.2615	0.766946	50.9572	18.817	10.6006	0.81803	0.840826	19.2147	25.4914	0.389908	26.9188	10.6959	14.3516
	FBgn0000552	0.605405	1.04037	0	0.0965543	0	0.097771	0	0.58635	0.26374	0.416919	0.296211	0.10577	0.142185	0.202889	0.234521	0.809221	0.80883	0.356301	0	0.117779	0.693941	0.104513	1.01256	0.224055
	FBgn0000557	762.418	602.588	19.9273	35.0202	38.9263	38.5816	5.38893	5.42647	522.268	792.494	26.2984	29.301	106.055	40.4172	6.49108	4.78177	510.207	954.721	26.9742	29.3029	61.4537	46.1426	8.49951	8.12648
	FBgn0000559	1459.64	1458.15	1527.62	2167.55	2312.93	1969.06	2066.12	2557.96	1656.9	1288.92	2281.13	2501.88	2643.17	2282.19	2188.94	2182.61	1606.06	1963.86	2459.65	2405.12	2481.71	2418.82	2010.92	2200.18
	FBgn0000560	0.194158	1.04864	0.02774	0.247726	0.034666	0.15678	0.172769	0.0752189	1.22646	0.222849	0.0633317	0.373133	0.0455999	0.130136	0.112819	0.111225	1.42669	0.571343	0	0.226636	0.0370921	0.167592	0	0.0718564
	FBgn0000562	40.2373	51.7248	13.2401	21.1518	47.7645	17.9168	22.9297	20.8296	44.3797	46.8405	22.8562	23.5219	44.2426	22.6479	23.9098	21.8858	54.6045	53.0476	20.098	19.891	48.5018	24.465	24.0127	23.9591
	FBgn0000564	20.0446	34.9623	3.28439	5.09708	2.20237	3.62197	7.98271	10.9694	29.3111	7.07894	3.01765	3.33054	6.45245	3.1004	7.81913	11.5629	33.5216	9.73451	4.91031	6.98108	2.78496	4.16213	9.16925	9.75277
	FBgn0000565	149.042	82.8045	35.9864	49.842	12.1017	62.5697	63.8794	42.437	57.7216	66.8871	80.5421	151.013	8.31877	90.3954	65.5842	41.8616	86.3673	64.3394	102.123	75.2606	11.5563	106.089	73.8145	82.2128
	FBgn0000566	35.9872	28.3892	128.397	144.605	67.3289	125.941	67.3724	89.2378	31.2969	26.1164	125.225	181.456	85.5542	130.27	77.6952	61.757	27.6523	55.8766	160.388	150.674	71.8368	144.446	59.2589	64.6902
	FBgn0000567	11.8363	31.4046	7.16122	10.4495	6.31165	11.7254	3.57327	2.35558	29.5519	11.6904	9.64408	5.9562	2.20616	15.0843	4.09427	1.87787	38.6921	16.1934	1.94476	3.01177	2.92114	5.96395	0.9262	1.80609
	FBgn0000568	35.8526	35.6031	7.61071	18.9033	28.4293	18.9259	44.907	33.7919	35.3735	30.8715	15.4014	13.2197	31.6487	21.4859	33.5121	37.2971	40.6858	37.7581	11.4379	11.6578	29.1856	18.8214	21.8151	36.5744
	FBgn0000575	157.244	195.131	37.5969	66.5481	74.0187	53.2311	135.336	108.029	188.155	176.622	62.2087	54.6916	130.483	76.8587	130.725	122.753	219.603	173.636	44.6237	53.6306	79.6037	64.8503	103.82	129.187
	FBgn0000576	2.58848	4.65356	2.20757	4.49667	4.35142	4.19318	8.92981	6.66479	5.51682	3.76629	2.90968	4.06313	3.14253	4.56426	6.94193	7.20881	6.25146	4.49992	3.94093	3.56379	3.87996	4.89484	7.1045	8.4302
	FBgn0000577	2.19134	4.51198	1.49472	3.04395	2.73877	2.59142	7.35942	6.86004	2.83312	3.92688	2.4441	2.32178	4.44929	2.86646	7.36607	6.69504	3.39987	3.01618	2.3834	2.64041	3.98378	3.66096	7.57974	8.79016
	FBgn0000578	21.4527	30.2434	4.74371	10.7876	12.8307	9.41247	24.3555	22.4283	33.3373	22.2089	9.71743	9.88737	26.5677	12.0743	24.1506	24.839	40.5609	22.8421	8.02332	8.05208	15.5782	11.5422	16.6631	23.9205
	FBgn0000579	427.914	508.105	517.759	520.542	422.107	482.627	376.546	343.33	494.634	486.684	527.913	658.031	362.665	535.472	391.769	381.959	494.681	433.766	628.81	677.072	448.2	582.989	443.735	441.779
	FBgn0000581	21.6975	23.2388	3.78682	10.0043	15.1563	6.85455	16.9507	15.1998	26.2116	18.0956	6.81642	9.84719	18.7425	9.34178	14.0531	16.7396	29.5813	25.542	6.71886	6.55951	18.5799	8.55364	9.90473	15.5146
	FBgn0000588	7.52848	18.141	2.78005	6.16973	5.25261	6.02301	4.58631	4.80118	10.6969	15.5271	3.96687	6.63717	7.943	5.04603	4.53159	3.53865	13.3851	15.4736	5.1224	6.84998	5.70872	6.03847	3.22861	4.67229
	FBgn0000591	0.128324	0	0.146672	0.491184	0.0916463	0.911851	1.37024	1.19313	0	0	0.167429	0.627741	0.482209	0.688081	1.39188	1.07816	0.171442	0	0.337145	1.29817	0.19612	0.443061	0.381555	0.569899
	FBgn0000592	178.784	67.9168	45.3281	39.5986	8.85573	44.7476	5.25807	5.36926	104.49	184.18	37.6552	48.6525	1.42968	30.4965	4.70293	5.78531	44.1019	258.486	43.987	34.1947	13.5053	30.6216	5.11122	5.30817
	FBgn0000594	2.10803	1.39229	0.275494	0.524612	0.782932	0.604494	0.479422	0.35154	1.08709	1.30187	0.406979	0.515232	1.26963	0.627206	0.351511	0.238248	1.7427	1.60213	0.248337	0.441333	0.758416	0.587437	0.274024	0.335826
	FBgn0000606	0.0701856	0.344607	0.601657	1.70144	1.90476	1.22415	4.43421	4.3505	0.214031	0	0.618125	1.10359	2.34069	1.50536	3.88794	3.05567	0.281307	0.371759	1.04493	0.764642	1.76989	1.8417	4.04334	4.44175
	FBgn0000611	96.051	111.137	23.2276	40.9712	44.0742	35.0201	76.5078	67.4293	113.528	90.1988	40.2793	45.4455	76.7579	44.0277	73.2354	73.547	123.055	95.5756	38.8661	42.4425	46.8161	45.7312	61.78	77.6431
	FBgn0000615	0.989809	0.603806	2.41694	2.59276	4.38065	1.6082	1.62809	2.46345	0.731737	0.358035	2.67094	2.99743	3.80399	2.29184	2.3122	0.46965	0.561018	1.32394	2.10143	2.70755	4.33196	2.31975	0.668882	0.277515
	FBgn0000617	17.3394	18.4927	17.1343	21.8713	18.4655	17.95	16.0542	24.2169	16.4462	13.7044	16.2946	20.5229	31.5064	21.0959	15.2703	13.0428	19.7642	15.4493	20.4136	20.701	18.6172	20.946	15.1407	14.8813
	FBgn0000618	13.1444	17.1459	19.7888	16.2703	25.8505	18.8832	11.6963	16.2648	16.5805	16.0325	12.1586	16.315	34.2804	15.1876	14.5916	7.79205	15.7263	12.9317	15.2054	14.1218	23.6869	15.8503	11.4479	10.891
	FBgn0000625	7.73492	9.60415	1.20924	4.17956	4.05215	2.85524	5.94139	4.70588	8.52827	9.36902	2.10635	2.54116	4.22589	2.52129	5.05158	4.80061	10.2607	9.31668	3.59632	2.29595	5.96463	3.19284	5.42932	6.67541
	FBgn0000629	20.1435	19.5261	9.4486	13.5592	16.6604	12.8331	15.6509	13.9579	19.7607	17.1701	13.1773	15.4873	26.4026	12.521	16.3522	16.0645	22.5462	18.3711	14.463	16.2228	22.962	15.7125	15.6617	18.2811
	FBgn0000633	27.7984	36.7967	1.9811	5.55502	7.01459	4.43188	15.6142	13.1739	33.9429	31.2089	3.3276	3.75149	14.7858	5.43617	15.0561	16.3279	36.3561	30.044	3.00697	3.16326	10.2996	4.81319	11.2562	15.4197
	FBgn0000635	34.3209	41.7404	8.36744	18.793	20.7203	15.5746	34.6744	29.6955	52.3336	32.9402	16.8035	20.7565	25.7076	19.0296	36.3014	37.2636	61.8955	35.8033	17.625	18.3308	26.655	20.025	29.1167	36.0311
	FBgn0000636	24.1031	36.7418	13.135	26.1259	28.2565	20.95	23.7586	23.9834	42.498	27.449	18.4309	22.2885	20.5263	26.3287	32.8964	25.4322	50.4666	26.1399	17.462	20.3942	20.4487	25.2907	21.6778	26.1259
	FBgn0000639	5.18324	3.80343	0	0.0726735	0	0	0.0506839	0.110332	1.61288	1.69976	0.0371582	0.0199024	0	0	0.220646	0	1.4839	0.402265	0	0	0.0217628	0	0	0
	FBgn0000640	5.83449	4.64667	0.105019	0.234463	0.393721	0.237418	0.0817596	0.0711918	1.84127	3.75434	0.179823	0.128421	0.172634	0.307923	0.213558	0.14036	4.29644	0.757056	0.0804669	0.286003	0.421275	0.380686	0.1366	0.340047
	FBgn0000644	1.43461	1.00627	0.409935	0.980583	12.0021	1.6549	1.00302	1.11157	1.96422	1.1291	0.735351	0.572892	34.1265	1.92313	0.555739	0.547884	1.50595	1.32679	0.448709	0.956908	17.2664	1.13217	0.990241	0.682636
	FBgn0000658	5.53013	14.8725	7.17845	14.1295	9.80432	14.0562	19.832	17.1179	18.45	6.22612	11.2945	14.2352	6.00452	14.752	15.5233	16.4288	22.0165	4.84112	10.7327	9.83956	9.72599	15.4285	14.584	19.4793
	FBgn0000659	13.4366	15.1828	5.43047	11.8157	16.8426	10.0473	20.0843	18.0231	13.6516	13.4363	10.9421	12.8469	23.3004	12.3833	20.4815	20.6841	15.6615	14.9492	10.1151	11.2977	19.8147	13.5205	16.9318	19.4313
	FBgn0000662	66.627	62.123	17.324	31.2758	43.9617	25.0961	51.4067	49.0042	63.8273	58.6517	26.3784	30.4039	79.4918	28.2386	45.2764	49.7255	72.6511	70.0163	27.4935	30.8251	51.3888	31.0728	41.642	50.1382
	FBgn0000667	137.574	192.82	150.71	248.004	257.548	183.541	260.273	258.741	187.519	184.194	277.666	352.998	103.443	256.368	291.103	314.477	200.893	158.438	359.897	371.568	250.808	303.437	269.851	355.833
	FBgn0000709	22.9172	23.5885	6.0169	10.7335	18.3527	9.79906	13.88	12.0226	25.9523	17.6641	10.7895	13.3009	22.9313	11.5238	12.1523	13.6474	29.1701	22.3549	10.6885	10.2294	20.9181	12.1971	10.3337	14.3149
	FBgn0000711	115.893	173.573	11.7663	19.8018	26.6922	15.0273	34.5921	34.7848	131.097	159.102	19.5042	20.3692	40.4336	20.3921	39.103	39.0615	198.201	156.473	19.4361	22.3048	29.8476	22.9692	34.078	37.8363
	FBgn0000715	20.2617	15.347	7.825	9.48492	8.88975	7.81757	9.23019	6.48329	14.0386	12.6359	5.18802	4.25273	19.1646	5.65473	9.00086	8.08135	14.4127	15.3027	5.32942	4.95084	11.7313	7.11511	10.8463	10.8514
	FBgn0000719	15.6951	17.1545	3.79749	6.42577	10.1677	4.6227	10.5816	9.67981	23.9835	15.3778	5.82567	5.78884	20.2527	6.1164	10.471	12.0799	23.5599	17.4479	4.58176	5.00715	11.2239	5.38788	9.00721	11.7508
	FBgn0000721	39.7059	38.2635	18.0117	29.8459	33.9615	25.6841	49.0818	67.4887	49.3366	32.0517	28.7205	31.2687	40.3919	30.6892	42.1494	44.6539	50.7454	43.0989	30.626	27.3216	32.0395	28.9452	36.2271	43.1147
	FBgn0000723	45.9055	71.5627	6.91745	11.5951	24.5388	10.4732	20.1202	20.6657	56.3358	49.621	12.3342	13.6633	18.8736	15.4391	21.0516	22.2533	70.5988	73.3438	12.7239	12.5341	26.212	14.7966	20.5414	26.4364
	FBgn0000808	0.0436448	0	0.0249427	0.0278432	0	0.028194	0.11651	0.236718	0	0	0.0284726	0.213504	0.24601	0.0292533	0.202885	0.0666724	0	0.0513729	0.114668	0	0.0667034	0.0301383	0.0973295	0.0323052
	FBgn0000810	17.4599	17.2407	4.74889	8.84896	11.6151	7.18508	14.6446	26.6808	17.4663	14.5772	9.23885	10.5296	25.3024	9.31879	15.3809	16.0773	16.9767	17.621	8.09847	8.37867	14.034	8.79693	11.9933	13.9766
	FBgn0000826	0.797243	1.04384	0.506242	1.07371	2.02445	0.658067	2.60119	2.26497	0.231542	0.488027	0.751253	1.05238	1.49792	0.771852	4.39232	0.405959	0.236695	1.14694	1.08609	1.30974	2.60612	1.03988	0.921864	0.393404
	FBgn0000927	0	0.260144	0.126164	0.0845012	0.378395	0.199654	2.16087	2.59998	0	0.0405416	0.0576077	0.0617108	0.995486	0.118375	4.82326	0.370964	0	0.0519705	0.193337	0.206153	0.809753	0.304889	0.361026	0.294129
	FBgn0000928	0.0281785	0.30438	0.305971	0.197741	0.342116	0.327653	0.526558	0.633164	0	0.103496	0.275742	0.477534	0.291191	0.188869	0.414798	0.624164	0.0376468	0.16584	0.320811	0.43856	0.15073	0.408623	0.39798	0.730003
	FBgn0000964	15.373	8.49154	0.742894	1.47829	1.61457	1.02228	5.58241	4.29157	7.18955	11.8582	1.62232	1.26391	3.66359	1.51528	4.44448	4.8781	7.70195	9.87909	1.68289	0.857641	1.9867	1.87334	3.78113	6.02409
	FBgn0000996	5.71551	4.28469	4.97817	9.98066	4.32334	7.41985	86.9214	256.566	4.3154	3.29177	7.14954	11.9057	49.9565	8.0306	77.6476	163.555	5.05216	3.64601	10.0109	10.7186	5.35884	8.59927	91.1549	39.4131
	FBgn0001075	1.28826	2.65662	0.856706	4.08682	4.0315	3.23046	5.18981	4.68687	3.48978	1.113	1.84512	3.89578	2.04916	2.57863	4.10578	4.81257	4.44367	1.0201	2.46669	2.23285	3.97804	3.46132	3.03393	5.05599
	FBgn0001077	0.278131	0.109249	0	0.0354867	0.158909	0	0.148495	0.129301	0.0484663	0.204308	0	0	0.156772	0.0745679	0.258581	0.127463	0.371587	0.130952	0	0.0432874	0.212537	0	0.082699	0.164695
	FBgn0001078	33.2103	28.8704	17.4862	23.0399	21.2409	19.5805	12.3223	15.863	35.5873	27.4783	16.1092	16.6916	26.4667	22.3781	20.8969	11.829	33.2414	33.2002	4.58242	5.55021	13.5208	11.6417	8.32189	9.25049
	FBgn0001079	11.1703	9.98544	2.17706	4.20206	5.97236	3.37263	8.75127	11.4184	9.54736	7.73435	3.7723	4.25311	13.6163	4.05884	6.54948	7.50022	11.4158	10.0934	3.93429	3.50772	6.5759	4.31787	5.24602	6.36955
	FBgn0001083	11.2166	24.4837	7.2985	14.2174	12.5411	11.2961	4.78487	4.26405	23.6086	19.017	8.64658	11.3175	4.32148	14.4166	4.8821	4.94145	26.4913	15.2177	7.48692	7.50265	6.88594	12.9671	4.52803	5.55045
	FBgn0001084	5.87526	6.14258	2.35537	3.22599	5.42765	3.04005	3.69342	3.19338	5.14449	6.19994	2.65058	3.00278	8.40273	3.87917	4.52925	3.77312	6.44356	7.32844	3.40464	3.8214	5.5618	4.17818	3.99797	4.08914
	FBgn0001085	11.0651	18.4312	2.49694	6.61365	6.14842	5.19393	15.8964	14.4627	15.9479	12.2491	5.78496	7.26295	18.0212	6.77533	15.1025	15.8171	17.4945	10.8638	6.29425	6.49824	8.96918	6.42688	12.3954	16.0934
	FBgn0001086	1.45846	1.45646	2.64177	4.16325	2.93062	4.08796	22.6563	59.1837	1.74457	1.1803	2.59635	4.9061	42.4974	3.01548	20.6839	28.9635	1.84945	1.19297	3.37719	4.69369	2.7957	4.25039	19.5696	8.8558
	FBgn0001087	45.957	45.7453	6.46677	13.0152	18.9952	10.5665	13.9969	14.2538	50.0666	44.4822	9.61849	12.5428	30.5332	13.2764	14.6172	13.3324	58.9145	51.457	10.0472	11.2119	22.054	13.7864	12.7587	14.7112
	FBgn0001089	6.98552	6.42579	4.10039	2.698	1.81825	2.71841	5.35472	4.6952	9.00123	7.70865	3.44532	2.11738	1.66038	3.73722	5.42838	5.80164	8.26455	6.14205	1.67683	3.12734	1.31844	2.74605	5.83391	5.3886
	FBgn0001090	275.083	409.982	97.0316	166.921	43.5886	115.858	98.2465	84.5099	447.477	294.093	123.735	193.584	56.2281	152.221	94.6276	99.5666	638.871	350.827	89.877	167.796	48.2989	152.489	74.0536	113.241
	FBgn0001091	1156.17	1185.14	1486.76	1406.37	1634.64	1330.52	706.929	647.766	1163.49	1338.36	1519.09	1795.27	1056.14	1486.49	753.741	749.25	957.393	1030.16	1794.76	1917.88	1558.84	1608.1	877.051	875.209
	FBgn0001092	937.332	1088.13	1171.6	1219.37	536.116	1013.76	1125.31	986.005	1229.72	996.087	1102.72	1520.65	687.094	1081.97	1118.88	1099.36	1110.49	835.456	1232	1606.4	625.293	1184.26	1239.49	1310.83
	FBgn0001098	784.836	763.254	197.155	315.963	601.648	251.681	494.404	554.376	580.699	1042.93	396.866	384.22	411.908	289.748	573.942	550.098	622.734	788.204	412.798	339.664	718.744	319.788	726.151	519.976
	FBgn0001099	7.64252	5.48432	2.30381	2.19667	7.01761	2.00734	3.31286	2.83065	6.58564	5.78364	2.79422	2.81716	12.7025	2.27978	4.42456	2.69419	6.78832	7.6118	2.53748	2.4508	7.94707	2.63872	2.84052	2.81787
	FBgn0001104	35.3046	33.5201	21.5746	27.7763	60.4263	25.9058	45.5298	60.0731	42.0329	28.3842	30.9581	34.4976	123.741	28.895	40.8715	42.5911	50.3725	36.0347	32.4864	31.9223	60.0949	34.2692	41.3082	39.454
	FBgn0001105	125.503	158.878	38.0731	70.4	64.8178	59.1292	130.837	126.528	168.3	128.189	64.7327	65.849	121.103	71.0154	132.727	134.071	180.537	131.096	57.2494	66.8589	82.4311	72.7747	100.353	130.355
	FBgn0001108	36.8047	45.2571	10.0024	15.1088	22.5833	12.8474	15.8637	14.2417	45.6351	32.7591	14.6864	18.9456	23.4512	15.2053	14.4674	15.3397	51.8664	43.5259	16.5815	14.8183	25.4234	17.7471	12.4782	15.7482
	FBgn0001112	26.9934	18.9528	15.835	39.6743	15.2427	19.5886	2.96839	3.05945	33.4396	21.1289	14.3232	15.2641	0.799454	37.5541	2.71636	2.85997	27.7413	18.6712	7.92967	16.4232	1.5347	30.2007	1.97365	3.17465
	FBgn0001114	225.813	164.632	265.165	355.725	71.0506	329.449	366.885	298.11	258.498	109.321	360.561	418.79	25.1344	354.23	339.055	357.369	98.342	267.674	418.899	344.22	81.4668	347.997	262.111	338.596
	FBgn0001120	0	0	0.3055	0.13641	0.763554	0.207194	5.89839	6.79276	0.186304	0.196339	0.209241	0.224145	0.60263	0.429957	9.52566	0.979932	0.142838	0.125844	0.280893	0.332792	0.490194	0.147655	2.06631	0.633084
	FBgn0001122	131.646	172.78	15.0593	37.3108	36.1993	28.3208	98.692	82.634	181.153	139.468	30.3268	30.6109	90.9416	39.6644	94.4916	105.017	179.971	116.106	26.1622	30.3457	52.1921	37.2953	71.7074	99.3554
	FBgn0001123	101.181	127.3	40.8012	51.865	67.2725	50.4661	74.048	67.3369	123.758	109.402	66.1445	65.8925	102.493	60.6926	78.9153	81.226	131.87	110.984	64.9798	68.4836	76.1937	64.1097	77.9386	82.0108
	FBgn0001124	209.404	170.32	132.099	157.312	178.141	135.489	181.176	171.668	201.104	193.865	166.725	210.041	143.142	139.234	190.011	171.357	153.887	293.273	184.903	199.659	191.588	154.688	224.165	182.481
	FBgn0001125	339.237	217.53	278.627	281.039	127.174	233.554	169.644	123.972	276.779	192.848	257.154	309.811	104.68	241.032	165.826	147.921	187.495	461.702	316.455	321.782	141.097	260.821	207.625	177.677
	FBgn0001128	308.441	434.175	156.143	178.335	71.5269	158.032	412.277	296.695	495.73	416.055	165.006	167.017	59.808	112.097	369.062	308.559	413.155	322.409	183.056	167.361	70.4201	133.172	324.636	439.04
	FBgn0001133	22.0391	23.5863	9.64735	12.8965	19.9818	11.3761	15.9022	19.4985	24.9221	19.232	13.9018	12.3432	30.2979	12.3623	16.8327	15.3214	28.8877	24.163	12.6393	12.5689	22.6941	14.6791	17.3509	16.7758
	FBgn0001134	4.98132	6.33169	0.879662	0.827317	1.22913	0.673325	2.45893	1.80304	7.95164	5.36406	1.28089	0.880869	1.96977	0.926082	2.27239	1.96255	9.37545	7.28995	0.859756	1.0752	1.65783	0.627696	1.72979	2.2607
	FBgn0001137	24.9862	28.0332	5.54762	9.67387	6.03025	6.69748	7.48786	10.6813	22.7209	28.8234	9.72394	11.4	11.3587	9.31683	9.7236	7.6119	25.9381	30.7964	13.0286	11.1969	8.14216	9.59868	6.68213	8.56692
	FBgn0001138	3.6553	5.70996	2.5371	6.04907	19.4081	4.8979	16.7139	13.4413	5.41311	3.5502	5.95366	6.39035	17.7295	7.0023	16.568	13.7524	7.00134	4.31673	5.98336	5.98	21.6084	7.28078	13.9624	17.0774
	FBgn0001139	51.5002	53.2262	15.1527	27.4776	43.1319	24.7331	41.3229	57.4952	53.2955	44.9391	24.8836	29.5894	78.0342	27.444	36.7167	39.4461	61.8357	53.2275	30.8828	26.0196	52.3118	30.0333	33.7708	36.2259
	FBgn0001142	185.583	206.789	236.503	235.392	187.132	197.758	126.657	122.732	198.979	157.963	249.124	213.102	103.577	219.184	141.707	130.55	198.199	131.861	208.876	168.134	146.316	180.567	156.321	154.315
	FBgn0001145	552.498	870.828	158.822	229.486	254.011	241.329	341.793	296.073	748.993	733.808	327.625	293.003	246.118	203.717	301.566	334.263	927.366	566.922	325.078	254.711	232.917	263.713	292.035	396.837
	FBgn0001147	0.441131	0.649777	1.2353	2.44834	1.51223	1.75254	2.82624	1.57227	0.480438	0.0810106	1.20868	1.60305	1.2018	1.41922	2.05061	2.13956	0.41255	0.207696	1.42941	1.75073	1.66862	1.8277	2.09864	2.54684
	FBgn0001148	0.0598429	0.23506	0.957592	1.41254	0.512864	1.43034	1.43776	0.973717	0	0.0549487	1.13215	1.04551	0.393531	0.762094	1.39091	1.41696	0.079951	0.140878	0.904045	0.791669	0.274378	0.950444	1.1121	1.94897
	FBgn0001149	854.357	369.049	951.362	637.562	1434.56	589.298	418.841	419.305	741.379	450.795	770.954	823.002	915.554	579.231	543.293	382.946	700.718	415.427	1010.45	764.503	1431.82	711.801	536.711	433.747
	FBgn0001150	1.29339	6.7778	0.0792069	0.972595	0.395933	0.573004	0.813968	1.12413	5.77219	10.3591	0.0481016	0.193713	0.468731	0.588216	1.43158	1.60909	10.6286	11.9743	0.0810808	0.776547	1.30609	0.976202	0.824202	1.37467
	FBgn0001168	43.3182	28.0543	24.5145	36.8823	92.6601	30.7677	52.4979	43.1581	29.8626	33.1397	49.7092	24.3065	116.407	38.0421	60.4754	62.0093	39.1283	51.4361	40.6014	33.2162	86.9052	31.3427	55.8873	60.6859
	FBgn0001169	10.1464	10.6523	2.61124	5.48378	7.30114	4.33189	8.62888	11.8434	12.788	7.93822	4.16025	7.00645	17.6253	5.28782	7.09273	6.75396	13.2191	11.0079	4.40456	4.05447	8.02563	5.2208	5.6445	6.65456
	FBgn0001170	0.356249	1.63255	0.678644	0.833318	4.32524	0.536976	3.69837	3.45036	0.982914	0.872302	1.20077	1.12032	7.58594	1.1143	5.06012	4.44438	1.34854	1.60743	1.66395	1.20132	6.12522	0.779008	4.67841	5.53748
	FBgn0001174	0.160196	0.786554	0	0	0.343227	0	0.142548	0.124123	0.41873	0.588379	0	0	0.150495	0	0.496453	0.244718	0.428049	0.942809	0	0	0	0.221243	0.119081	0.118575
	FBgn0001179	14.2502	15.0259	5.27902	8.52794	15.9563	7.96834	7.06689	6.41531	15.5894	11.6366	7.85111	9.3025	19.1724	8.70816	7.60756	6.92641	17.0067	12.243	8.31987	9.2045	16.9869	8.66045	6.55943	7.19859
	FBgn0001180	4.42585	6.81609	0.235287	0.558127	0.514557	0.365692	2.35839	3.2498	5.24618	4.11114	0.369305	0.431573	3.1667	0.431172	2.93056	1.84748	7.32249	5.02779	0.270419	0.400479	1.31743	0.533059	1.62584	2.24745
	FBgn0001185	19.981	22.2902	6.34388	9.87717	13.2328	8.31012	16.8751	13.44	23.0495	22.97	9.10964	10.2515	22.0261	10.8197	15.0143	15.8005	22.5369	23.6167	10.412	10.3498	14.4443	10.359	12.9866	14.7589
	FBgn0001186	230.275	218.53	57.826	100.689	119.293	95.828	153.047	126.393	241.818	220.955	102.125	99.7189	203.843	99.9557	145.685	163.694	237.368	220.101	94.7734	94.974	149.341	104.445	139.584	160.149
	FBgn0001187	96.5989	59.7128	32.9949	41.8706	4.10677	36.1004	53.874	42.8391	110.195	29.6471	28.8466	32.9797	2.1422	26.4921	43.1173	45.8903	37.5296	125.023	39.0141	34.3326	3.63657	28.4803	42.8185	47.5532
	FBgn0001189	28.8062	33.5239	6.87771	10.5993	26.5271	10.4286	13.527	10.9354	37.6972	29.0204	12.5977	13.3702	38.5557	12.8778	12.9352	13.2858	38.9052	30.8546	13.3131	11.7412	31.2008	14.7702	12.2055	12.935
	FBgn0001197	108.235	118.24	176.143	237.027	131.308	196.761	197.823	441.894	106.596	100.345	149.62	222.943	313.749	186.672	227.519	182.86	121.499	96.6527	196.496	236.963	146.566	220.072	178.83	136.864
	FBgn0001202	69.5068	79.547	7.93478	11.4387	24.6985	10.5924	27.7035	41.4144	72.6203	71.2134	11.6417	11.1018	40.9309	12.7316	26.2655	32.5305	81.7665	74.6956	12.0475	12.5611	24.3441	13.1756	24.4408	22.7921
	FBgn0001206	4.62304	4.95248	0.93672	4.23622	4.99755	2.36199	12.8461	28.1026	5.16314	4.07129	1.7136	3.1867	12.5751	3.2254	9.83349	19.5816	5.05346	4.2049	2.3188	2.829	4.81739	3.58417	4.96733	5.81723
	FBgn0001208	147.042	114.085	53.4356	72.2402	106.031	86.2313	94.6603	107.622	112.505	95.6229	83.1874	83.9932	45.5633	46.9091	90.1901	103.277	66.1066	175.741	96.7593	75.6663	67.8496	64.9208	113.863	126.295
	FBgn0001215	214.9	224.789	79.7101	140.435	105.675	114.386	158.205	196.934	209.854	216.6	122.111	153.033	244.621	139.397	150.761	143.382	230.923	250.093	124.071	131.607	126.514	146.049	123.576	151.703
	FBgn0001216	20.1501	20.6428	0.165991	0.254778	0.764916	0.187628	4.52295	3.85394	18.9325	30.0701	0.639503	0.304467	0.852692	0.389356	4.69749	4.74202	21.7307	30.5556	0.588225	0.226025	0.998785	0.27578	3.44991	4.2057
	FBgn0001217	20.8801	9.22678	0.518816	0.463319	0.907695	0.615768	2.62541	1.79368	12.4974	13.6708	2.08262	0.53926	1.79098	0.578056	2.39138	2.74588	16.8589	11.6742	0.298142	0.600488	1.38746	0.658232	3.13796	2.68784
	FBgn0001218	217.997	201.866	254.321	415.459	137.957	277.207	96.4587	98.5096	203.712	142.29	306.583	419.151	145.915	399.053	99.0448	91.6385	198.604	195.575	318.729	366.211	150.795	451.775	68.5714	104.999
	FBgn0001220	208.338	205.315	159.256	237.831	127.192	175.532	186.318	144.246	224.246	165.344	200.202	249.733	124.431	221.502	155.537	178.631	232.726	202.654	241.652	255.776	156.584	235.724	147.599	200.966
	FBgn0001222	41.5749	38.3618	11.2984	17.9774	23.9522	15.5752	21.6054	19.8113	39.5031	34.4693	18.052	17.8211	41.5737	17.6151	21.9443	20.4103	44.626	43.5877	19.4523	17.5223	29.8005	20.0916	21.0735	22.1887
	FBgn0001223	69.4922	26.8525	5.50597	3.90974	29.6556	2.46599	4.13631	6.57958	76.363	13.1624	9.33461	3.35735	45.1813	2.97638	5.57308	5.0381	47.254	9.04779	22.5378	3.15251	35.2633	2.68984	5.30851	3.19078
	FBgn0001224	85.5086	57.002	26.0924	20.0112	10.683	20.3355	36.455	46.7928	53.6883	43.0502	46.1706	21.6091	186.773	16.3858	47.4809	46.1277	68.455	28.2501	131.196	19.6323	15.7811	20.6587	57.5049	23.7758
	FBgn0001225	49.0474	30.0305	13.345	10.5338	8.6525	11.5501	46.2523	61.3951	34.0511	19.1986	49.6529	10.5833	123.82	7.92392	59.7248	29.3284	94.7676	18.9757	202.791	10.7965	13.2898	10.9973	26.6544	12.9451
	FBgn0001226	11.5944	9.33705	11.2134	12.8935	4.7934	17.8702	16.007	18.0491	7.25712	6.35716	18.0763	20.473	39.3086	13.4553	28.799	10.4723	17.9138	4.09244	61.5594	18.9392	6.72298	16.3363	9.89965	6.85888
	FBgn0001227	15.1466	20.9967	2.1315	1.97978	0.630339	2.26222	0.253346	0.50738	16.0746	16.496	1.72736	1.7907	1.68505	1.94647	0.61763	0.195718	17.079	11.7294	1.91992	1.81677	0.63094	2.67381	0.507933	0.210739
	FBgn0001228	62.6523	24.2374	4.98707	3.55214	26.7836	2.22161	3.80967	6.03631	68.7955	11.858	8.40956	3.09004	40.8358	2.71278	5.05704	4.61031	42.6336	8.15116	20.3043	2.94933	31.876	2.45559	4.78244	2.90921
	FBgn0001229	30.1942	39.4683	9.82776	17.0937	6.49779	10.0109	73.5752	62.8258	27.9628	39.0166	9.94674	13.2055	12.8678	13.5366	78.7001	72.7767	23.5093	23.0661	11.3828	12.9153	7.10534	12.3582	71.4217	70.8219
	FBgn0001230	26.1555	24.8014	15.4027	13.1446	6.19153	8.00048	7.7667	7.97398	14.9914	22.6628	39.9937	18.8657	23.2281	8.40988	16.8373	17.7818	46.8812	23.55	100.612	20.7211	7.43604	14.3149	34.7536	13.6852
	FBgn0001233	314.934	567.108	380.183	436.29	156.99	337.083	214.548	178.168	438.334	248.076	517.03	570.749	470.307	629.971	194.713	158.401	898.205	443.098	678.798	729.177	383.968	746.008	144.798	221.175
	FBgn0001234	31.0364	26.9597	4.27966	4.46291	10.1744	3.67667	13.924	10.9905	30.1392	21.0671	7.13768	4.76227	24.1872	5.02333	17.5876	14.8559	36.8857	20.756	7.87399	5.41724	12.1334	4.57137	13.0304	14.2275
	FBgn0001235	34.1537	52.0286	8.50289	19.5842	19.3915	15.0334	32.746	25.4361	52.5359	36.1286	18.3277	19.6272	32.234	20.7856	33.3609	35.0954	66.7659	44.7094	16.1944	17.5066	24.0798	20.6863	26.4072	35.6048
	FBgn0001247	56.6289	69.3456	16.9153	28.7308	32.1948	24.8851	36.6917	32.8273	71.2034	56.8456	30.9341	33.0171	42.3897	29.532	34.6587	35.188	76.098	57.9926	30.3066	30.6364	39.1623	29.8806	33.3495	36.6803
	FBgn0001248	238.837	176.688	304.173	430.302	368.131	562.223	382.842	350.164	249.248	197.042	343.809	454.131	389.443	390.601	402.592	359.385	186.763	239.944	373.735	466.241	392.191	459.082	435.182	336.282
	FBgn0001250	33.4245	35.7403	20.3308	37.9333	31.3982	31.7832	71.4195	65.2409	45.0421	39.8559	40.4402	44.6858	17.2886	38.3911	71.328	80.4641	47.2656	44.0964	39.4655	36.997	28.6152	37.2172	52.1691	77.3072
	FBgn0001253	0.252059	0.309398	22.5707	58.662	44.1713	41.5921	2.38309	4.16233	0.466681	0.405027	17.3788	6.36334	1.16917	75.6343	2.17254	2.20801	0.399895	0.574837	7.78124	9.8932	1.51683	38.2868	1.61604	2.51869
	FBgn0001254	0.231103	0.170205	105.824	110.832	89.7867	79.2355	0.822575	8.72933	0.251695	0.159152	44.5133	98.7188	0.16283	154.24	2.14858	0.397165	0.308757	0.272024	37.4425	39.2951	0.927151	82.1862	0.343579	0.769764
	FBgn0001255	3.78848	3.54309	8.14485	9.09199	2.44798	2.50558	0.722384	0.838684	2.43634	0.828249	4.11916	9.77065	1.27109	4.35302	1.18804	0.482278	2.59099	0.955564	3.23883	10.2483	1.24072	6.85165	0.53641	1.20179
	FBgn0001256	2.39711	5.17865	131.376	277.339	174.278	168.529	0.213303	43.4615	9.46815	2.56791	53.7428	23.3968	0.600516	273.243	2.04289	0.244124	9.28746	3.66802	24.212	84.8752	0.244237	269.591	0.475168	0.17743
	FBgn0001257	52.319	72.0327	47.7643	54.6682	99.9269	35.4467	59.2642	42.8887	55.498	47.0379	79.6279	60.0927	360.477	50.5549	75.8899	52.3825	85.3964	61.3435	77.4941	35.7757	123.001	41.3851	47.0186	50.872
	FBgn0001258	14.2279	11.327	370.751	421.905	215.819	430.274	529.889	476.398	12.1752	5.0391	394.845	526.127	198.394	432.09	450.022	514.882	8.48605	9.92872	472.648	598.874	252.134	497.666	555.065	704.694
	FBgn0001259	2.28816	4.58883	1.0314	3.18673	2.62386	2.56069	2.23683	1.59812	5.41932	1.74592	2.79624	4.41428	1.84683	1.94408	2.29711	1.99387	7.8363	2.99679	3.44331	2.90916	3.42317	4.33959	1.96441	2.12304
	FBgn0001263	698.196	693.041	9.4839	6.06308	4.36885	8.01278	6.81835	5.60903	568.289	889.603	4.00455	5.48795	5.05083	4.89466	4.19823	5.4808	656.001	954.098	5.28316	5.02392	4.52902	4.99889	5.6172	6.11034
	FBgn0001269	2.30072	2.96326	0.990896	1.91977	2.06582	1.57778	3.94618	3.90761	2.26605	2.84736	1.52268	1.8292	3.53966	1.84379	3.70708	4.406	2.51695	2.81604	1.57687	1.71254	2.55438	2.12982	4.14545	4.51037
	FBgn0001276	23.2111	23.5927	9.30872	9.43868	22.6842	11.3113	19.2046	27.555	22.4705	20.6896	9.29786	8.91666	34.4295	8.64301	15.7745	19.906	25.5699	18.214	10.6987	12.3585	21.9897	12.4663	15.7403	15.4725
	FBgn0001280	35.9385	31.3627	58.9103	58.2319	31.2856	54.8738	14.4768	35.7502	28.4661	31.5912	49.8049	64.5352	50.8623	53.9413	25.0024	16.2969	28.2385	44.1072	64.9329	73.5573	33.8318	61.1443	20.4202	15.1019
	FBgn0001281	2.51472	1.6179	3.07251	1.93618	1.17666	1.90456	0.308646	1.34376	0.906634	1.11472	1.86681	2.12097	1.3034	2.38296	1.20929	0.397398	0.579258	2.04137	2.27825	2.90163	1.4578	2.87421	0.386752	1.15532
	FBgn0001285	0.812334	0.485558	201.555	151.413	56.0983	182.365	25.6138	59.1922	0.584683	0.778328	251.147	107.318	250.442	227.567	48.926	39.8447	0.660612	0.748308	204.764	138.137	191.381	188.112	55.5012	39.9195
	FBgn0001291	54.2385	42.6977	26.3774	23.4254	62.4713	27.467	60.9909	55.6221	48.5662	44.0636	32.1883	26.1442	119.353	25.0618	65.4886	62.8645	53.1532	49.5883	36.3949	29.2763	69.8973	25.9581	71.0086	68.9496
	FBgn0001296	66.0698	103.254	2.77976	6.2589	12.0267	6.56986	18.6243	13.5047	89.4787	95.7026	4.75974	5.58802	16.3133	6.52032	19.5774	15.1562	119.335	78.2023	6.72041	4.04319	15.6279	7.30282	14.5996	15.5194
	FBgn0001297	51.2345	44.9745	15.9433	22.7963	50.9863	18.4165	33.4261	29.0664	53.6785	41.918	31.7089	26.8888	81.479	25.7893	37.9569	35.2141	55.9077	49.3805	32.8643	25.7912	60.6345	25.5809	33.6116	34.4345
	FBgn0001301	18.9036	21.7927	8.45518	14.4738	33.5199	13.7598	68.856	77.9959	23.8028	15.8022	18.2749	10.1	42.2808	18.766	73.1239	76.3229	27.627	17.6904	9.72162	9.35357	43.6255	13.4892	56.6029	64.9389
	FBgn0001308	78.1114	87.1688	31.9518	53.2259	66.3058	44.1066	45.381	41.6232	93.1942	62.84	47.5985	64.2506	81.3971	49.1527	41.3113	44.8529	111.273	72.0418	57.3896	52.9571	73.1468	59.0796	39.6364	50.597
	FBgn0001311	12.6359	57.146	26.8474	48.4767	66.7674	43.3066	40.6627	41.308	60.6424	11.0144	36.3834	29.8298	16.749	49.5976	43.1284	44.8193	89.82	11.3485	31.1972	23.3433	49.8665	39.8027	42.0103	46.3159
	FBgn0001313	0	0	0	0	0	0	0	0	0	0	0	0	0	0.0156633	0	0	0	0	0	0	0	0	0	0
	FBgn0001316	21.6025	31.8449	7.17877	15.4227	25.127	12.7417	30.0706	35.7829	30.0967	24.4506	13.2358	15.9648	23.6608	16.884	29.6334	31.1444	35.6012	30.5676	11.8528	12.0788	28.1437	15.3942	22.7287	28.2144
	FBgn0001319	6.76451	6.92956	1.79807	3.92832	5.07183	2.58413	13.5584	12.3806	5.71758	5.92238	2.60966	2.95259	11.8652	3.50969	14.643	15.4832	6.84567	6.29576	2.82429	2.53583	7.05825	3.47619	12.5459	16.1022
	FBgn0001320	10.5141	13.2559	3.25896	5.40007	4.10447	4.28815	11.7344	8.4572	17.2346	11.4132	4.15614	5.10598	3.89234	5.19579	9.97523	10.0724	24.0465	12.3758	4.09673	5.44303	4.01723	6.06055	9.63703	12.6958
	FBgn0001321	3.78265	11.5422	9.48007	13.5371	10.5556	13.4097	3.80925	3.28829	14.9354	2.77863	11.1106	6.88587	3.36288	15.5213	5.47528	3.81939	22.8032	3.95289	6.8355	6.50462	4.44158	10.2316	3.82681	4.23393
	FBgn0001323	6.51309	8.65983	2.42374	5.79771	4.99408	4.51723	9.88394	6.92423	10.9096	5.81817	4.15014	5.13377	3.43878	5.41452	7.63755	8.73858	14.0979	7.3692	4.17847	4.34152	4.94812	4.75901	5.79851	9.13726
	FBgn0001324	11.672	11.44	2.27728	6.29858	10.1418	4.95152	6.53831	5.83086	12.7653	8.61125	3.94075	6.43147	7.76711	5.71596	6.60711	7.89014	14.8862	12.5774	4.57891	3.56505	11.1437	5.93269	5.2544	6.48136
	FBgn0001325	2.5951	2.57033	2.02006	4.0675	4.37779	2.55796	11.8248	8.11228	2.74837	2.3007	2.36432	2.23567	11.6853	3.28385	10.6422	10.4063	2.3911	2.08029	2.37066	2.64619	7.00915	2.95064	7.66633	10.78
	FBgn0001330	5.91784	6.05801	4.46625	7.90324	7.26834	6.85029	20.9965	18.4676	5.74727	4.39554	6.74586	8.79804	10.7648	7.31821	13.5405	16.3241	7.50345	6.06356	8.07657	8.15437	7.94024	8.15561	12.5339	20.2275
	FBgn0001341	5.24243	4.52918	8.81177	15.6357	6.87524	13.1044	23.0501	22.7406	5.89938	4.16118	11.5196	17.6621	13.4397	14.5224	15.3739	20.6047	5.9471	6.20225	15.6991	16.5165	9.16989	14.2581	13.6841	23.7387
	FBgn0001404	52.1557	56.579	9.14519	15.8666	25.8503	14.918	30.6826	28.7504	64.1985	55.8298	21.2517	19.4371	57.2494	18.926	30.5028	31.074	66.4852	59.1733	19.0009	16.8013	31.6466	19.9517	23.4758	29.0006
	FBgn0001491	40.6504	45.7542	29.9487	32.6899	26.1078	30.3718	36.8538	46.8256	44.4624	39.5814	28.742	32.4135	54.1935	34.4164	36.5079	35.5077	39.2412	35.9406	29.1464	34.2028	29.469	33.7066	36.2843	27.0584
	FBgn0001565	96.6523	96.7661	31.236	45.8168	150.744	40.7003	96.1509	114.365	87.0762	110.394	60.0869	45.0077	225.278	48.6998	105.142	103.745	74.4555	142.393	65.6329	51.3155	170.559	53.8121	118.906	109.011
	FBgn0001612	16.2557	15.3591	1.80825	3.31427	6.89761	3.27124	4.31549	4.48568	17.3234	13.6004	3.69566	3.92026	12.3052	4.15817	5.10619	3.51432	20.964	14.3282	4.32785	3.66648	9.10136	4.20764	5.27919	4.21357
	FBgn0001624	61.4011	71.8627	9.17619	23.0474	21.0621	16.9271	34.45	38.9843	73.8806	69.9248	21.6771	26.1462	32.3254	25.1776	34.315	39.7535	81.2006	83.3094	21.8326	23.0275	25.8276	24.9501	25.6755	37.7527
	FBgn0001941	29.3218	27.2527	28.0824	29.5461	61.7025	27.08	38.2597	45.1951	30.5869	33.9635	48.7578	47.7814	103.656	37.4733	41.2315	39.4844	28.5123	35.2526	46.4108	45.3913	74.3119	40.5575	39.6598	28.3075
	FBgn0001942	826.811	963.388	507.649	735.446	1097.21	645.332	1100.76	1373.78	906.976	867.01	742.343	761.333	1637.34	702.49	1203.79	1230.8	1060.86	1069.2	781.243	787.302	1152.96	758.912	1094.22	1112.73
	FBgn0001961	130.131	125.717	94.1984	85.307	171.673	86.4187	55.4135	56.6828	121.522	119.75	108.831	107.106	267.837	101.733	65.4293	61.8826	130.012	149.753	110.272	109.513	213.337	110.909	66.5353	67.7284
	FBgn0001965	32.0647	32.6737	3.89313	7.73092	13.3448	6.77627	12.0924	11.3706	31.4163	24.4897	6.38625	8.93383	14.3622	8.08725	10.7592	11.3294	36.9431	31.7027	7.13149	6.39137	17.3298	9.20259	9.69809	13.2992
	FBgn0001967	0.289557	0.170605	0.231671	0.258611	0.248155	0.22446	0.257658	0.0448709	0.100914	0.265876	0.188899	0.404706	0.326425	0.310525	0.403805	0.265398	0.0773704	0.272662	0.202867	0.31546	0.265522	0.359909	0.387433	0.300055
	FBgn0001970	8.86301	11.8886	3.83802	3.94683	4.04584	3.52673	3.04895	3.48672	15.1658	10.0049	3.68079	4.07066	5.98717	4.08793	3.13248	2.70436	14.5878	9.46441	3.6209	3.23521	3.94497	4.49553	2.80172	3.34776
	FBgn0001977	42.9584	52.3764	24.5026	27.0449	48.2841	24.1551	23.2931	24.5301	52.9986	29.9314	25.7725	22.417	58.2451	26.1425	24.4308	21.8799	71.6785	38.0038	26.8647	25.3042	51.4394	26.8034	21.3094	22.5817
	FBgn0001978	36.7107	24.5707	15.4968	24.8472	45.4651	20.4389	33.5139	35.6752	32.2551	17.0509	20.1672	26.7529	61.9075	27.0312	26.081	28.8218	33.3971	29.2557	22.9762	23.51	54.2321	28.7202	22.953	28.1771
	FBgn0001981	0.998531	2.21689	2.45629	6.5363	5.9531	5.46881	17.7706	15.1036	1.74001	0.677685	4.38996	5.76452	13.2552	6.51815	16.4815	15.3532	3.24813	0.91983	4.5625	5.47307	6.10432	5.78599	13.1347	18.7024
	FBgn0001983	0.0444109	0.0872218	0.913696	2.5782	0.856369	2.89758	2.3711	2.06463	0	0.122336	1.1589	2.51391	2.41983	2.08367	2.33972	2.61194	0.118667	0.0522746	1.36127	2.69566	1.11992	2.51472	2.07979	2.53116
	FBgn0001986	11.5609	10.2715	7.92838	12.8892	11.0285	11.2557	30.4946	38.2407	12.3273	7.80993	10.7384	15.4467	17.248	12.269	21.0274	27.6578	13.9378	14.6124	13.4273	11.7383	13.1149	12.0319	18.3129	28.3407
	FBgn0001987	22.815	20.2352	7.23244	12.2441	38.4558	10.7719	24.6646	21.5621	31.8092	15.0882	13.9473	15.1259	35.1896	12.8938	26.6253	24.2753	43.1694	18.0678	14.7582	12.6153	39.1049	13.8024	20.44	22.9523
	FBgn0001989	226.409	246.557	254.291	199.712	109.266	198.18	149.507	146.6	228.989	268.086	182.876	214.115	96.7231	190.491	161	158.458	209.454	194.839	194.797	215.9	110.3	195.017	180.353	168.91
	FBgn0001990	9.78072	11.7018	4.64644	6.73506	8.96116	5.53433	12.7417	18.6637	11.736	10.0059	8.04312	7.97149	19.2888	6.49055	13.1998	11.8547	12.8726	10.7127	6.29138	7.97004	10.1076	6.402	9.02041	10.2575
	FBgn0001991	51.1482	52.6862	4.80229	10.0698	11.31	7.88547	17.376	15.4182	54.4291	53.0513	9.20412	11.2118	15.7397	11.225	17.5214	18.8019	55.4162	65.275	8.69904	8.67123	15.4328	10.6853	14.7744	19.7362
	FBgn0001992	4.14269	3.84206	2.29669	3.456	2.76897	3.2022	3.67056	4.85591	3.99508	4.60042	3.44174	4.33022	6.53623	4.47353	4.22457	3.84033	4.30476	4.18855	3.34895	3.52686	3.44979	3.48415	3.75061	3.48568
	FBgn0001994	63.7548	46.7347	10.3547	21.404	34.7097	17.5658	56.4919	60.5453	57.3894	47.9846	20.9666	21.7758	71.6344	22.3878	50.5494	55.2029	63.7384	64.3571	18.1403	19.3637	46.4235	22.9335	44.2382	51.2846
	FBgn0001995	40.5157	44.3822	64.1971	77.9142	45.4403	68.8174	48.0698	49.2608	39.6337	42.5296	63.7405	71.0062	61.1924	67.9064	47.1414	46.6241	41.6232	38.1059	72.1602	78.6509	50.0735	79.0846	52.1524	55.3589
	FBgn0002021	35.2143	37.7572	34.9334	40.3963	37.3217	34.6912	28.5845	24.8674	37.5278	29.4696	34.1671	41.4659	38.8621	40.1188	24.8654	24.3153	38.3631	32.6428	43.1601	45.7244	39.2714	43.4071	23.7284	29.3152
	FBgn0002022	35.6251	28.078	53.373	59.5796	45.2408	50.5881	32.1142	36.9692	35.9006	33.7254	56.339	63.3369	58.4181	62.6165	32.9363	31.694	31.0575	47.8503	54.5096	59.0411	47.5854	62.1632	25.5097	28.0898
	FBgn0002023	7.43392	10.5256	1.92332	2.98518	5.21861	2.48673	10.625	7.69779	8.41515	8.59328	3.51883	3.04457	8.68362	4.1947	9.17945	8.99689	9.54687	8.45176	3.61351	3.67726	7.02824	3.59735	8.74731	9.75941
	FBgn0002031	104.642	99.693	176.691	204.25	156.484	184.682	127.965	116.729	100.749	95.7417	157.129	199.726	168.522	181.071	114.41	115.71	107.388	86.9922	200.984	230.593	165.727	208.126	138.192	139.5
	FBgn0002036	42.5598	57.1645	6.41731	6.35056	7.00639	6.44612	9.99201	8.81227	46.8653	55.7263	8.50198	7.88087	7.58985	6.14035	9.2214	8.9074	51.8812	50.0674	7.53871	7.85882	6.35752	7.53821	9.58035	9.94895
	FBgn0002044	47.5638	53.9366	17.9114	30.9804	42.279	25.4747	42.1586	39.9665	60.3513	44.7934	24.984	29.7336	50.2032	29.047	38.1909	40.0547	67.6107	51.6939	26.4614	22.6002	48.6054	29.4125	31.9899	42.1509
	FBgn0002069	31.834	29.1224	47.3445	62.8515	65.0385	56.5216	32.0599	32.0778	36.8428	21.6329	64.5897	75.1906	100.28	65.6359	35.1903	33.1352	35.3354	34.4551	66.7486	72.5669	73.8552	69.3255	37.8803	35.8386
	FBgn0002121	20.5407	18.5357	16.3175	26.7442	79.0824	22.6298	30.1159	42.2535	26.1557	14.6678	38.3184	33.5938	127.364	31.2809	39.9256	33.3677	27.4647	22.1791	29.2355	30.1856	78.671	31.806	33.0375	26.0638
	FBgn0002174	49.2928	50.7924	62.1166	77.8858	44.2262	71.9075	47.6803	44.2138	50.6737	41.7596	63.879	83.9869	38.8285	77.6127	38.153	44.35	52.9427	48.5939	80.5765	76.3467	53.2229	85.3595	47.1663	57.3751
	FBgn0002183	33.8965	20.0372	16.9492	28.9432	79.2712	26.6389	13.112	11.8005	26.05	17.2626	26.4485	37.7795	82.2534	31.8431	12.9909	12.0107	27.9935	25.088	31.3834	34.317	93.1568	36.1581	11.4703	13.9354
	FBgn0002283	33.5262	34.1647	19.7625	22.5314	25.9265	19.0922	22.8906	20.068	28.3841	31.8169	18.0658	19.8437	47.7719	19.2913	20.7471	20.8565	38.0305	32.3478	18.897	21.0029	30.5876	22.7385	23.4064	22.7086
	FBgn0002284	84.1506	320.377	130.773	136.777	114.15	130.127	46.4164	56.454	250.742	78.7082	107.476	128.719	160.465	127.099	50.3752	39.6028	348.871	141.009	127.252	131.539	120.541	127.479	45.1469	41.7052
	FBgn0002306	11.1166	23.2702	22.7143	35.7436	32.5276	29.3655	14.7781	11.0166	29.0779	12.3289	31.4295	32.4074	9.14262	38.9734	14.2339	13.2411	38.816	13.1223	27.4051	23.7296	17.8968	33.3647	12.1943	11.9804
	FBgn0002354	36.983	46.1953	29.5794	24.5644	25.8369	25.1053	29.1637	28.447	43.6918	38.974	25.3534	24.6561	37.8558	24.9682	33.4398	29.4106	39.9585	38.1559	25.0952	24.2501	32.1614	26.7129	36.2111	29.694
	FBgn0002413	57.93	75.2354	14.1018	27.7804	33.5104	23.4302	46.7178	45.7575	73.8964	62.5341	26.8045	29.7907	69.8208	29.2473	42.3629	44.362	80.138	59.4249	23.9427	24.0506	36.0033	26.9408	32.4518	39.5065
	FBgn0002431	35.9665	41.4211	10.3688	22.6849	24.255	18.851	32.913	38.3605	48.0538	29.5833	18.9416	26.8202	29.9762	22.9526	28.2819	31.6703	46.9994	38.3259	19.3004	18.8281	28.1318	20.9162	22.2453	28.6081
	FBgn0002440	1.04166	33.2962	18.8551	41.431	12.6924	60.3685	26.3505	21.561	12.0208	0.64415	64.439	69.6601	0.679009	34.0968	17.1123	22.9269	38.1289	9.45848	88.972	67.0812	6.59538	53.5365	18.3938	24.2477
	FBgn0002441	24.2863	28.2471	5.95505	10.6069	13.1604	8.76842	21.6271	22.3941	30.8445	20.5376	7.81154	10.527	18.8398	9.83304	14.8078	16.7977	34.4985	24.821	8.55729	8.25818	15.2619	11.2919	12.0264	18.0508
	FBgn0002466	0.324395	0.318552	0.611784	2.37472	0.822452	1.51404	28.1406	73.139	0.254376	0.253185	1.28034	3.53084	13.028	1.86989	23.4237	46.9286	0.281708	0.381835	1.60513	2.60012	0.83663	2.12806	21.0573	10.9461
	FBgn0002521	52.884	69.3505	10.6822	16.8687	21.9035	16.1977	43.112	64.3214	66.5878	54.724	16.8445	20.0137	58.3249	17.3063	39.2062	44.6984	68.7159	63.8091	15.2444	17.3838	22.4863	19.6043	31.6245	36.1069
	FBgn0002522	2.1058	3.84942	1.3362	2.12876	6.40901	1.98816	6.51511	4.19199	3.6695	2.43928	3.12795	2.17345	7.30437	3.43086	6.07413	5.29542	4.02529	2.66933	2.78756	2.04207	7.12987	4.06038	6.454	8.6087
	FBgn0002524	25.5033	28.0894	14.7446	19.8479	46.984	18.6274	27.3323	26.0491	25.4114	24.6596	25.5053	27.2066	77.2384	23.5289	28.8587	26.9892	30.7228	23.9997	26.6979	25.9824	58.2139	24.9242	26.9529	29.6466
	FBgn0002525	23.2905	22.119	22.6064	49.2913	45.4124	41.3321	46.5484	54.813	25.6189	17.6759	40.5864	58.9322	71.6929	48.9736	49.8064	48.6083	25.4365	23.7157	45.6736	51.7014	53.9582	52.9351	36.412	51.3855
	FBgn0002526	8.93953	5.03169	44.2744	76.0126	28.4014	67.0908	58.0191	49.699	13.9744	4.14684	51.683	79.899	15.1745	76.2116	54.3008	55.5466	12.2366	6.22999	53.6345	51.6215	31.5002	68.1602	39.6419	55.9042
	FBgn0002531	4.65607	1.00088	18.4278	2.63045	1.38967	3.44172	1.69024	1.75894	3.79438	1.19112	6.49811	2.62249	0	1.14894	2.18952	1.02621	4.58033	0.43626	6.65405	3.96578	0.141612	1.21569	1.20535	1.54314
	FBgn0002533	0.452421	0.94081	37.2623	5.39892	0.608207	7.04858	2.22603	1.44342	0.741999	0.0977459	15.7296	5.76542	0	3.53184	3.01031	1.58552	2.55998	0.375903	17.7131	12.5087	0.162693	3.89597	1.54305	2.79719
	FBgn0002534	0.709692	0.929211	40.7901	27.4235	0.579255	48.8142	0.120287	0.733178	1.1778	0.496495	147.802	70.0955	0	24.1916	0.837849	0.619505	2.70903	0.159115	153.309	64.3263	1.75608	61.9819	0.703395	0.900518
	FBgn0002535	0.404941	0	204.113	132.743	24.2039	206.13	8.31533	5.69588	0.217119	0	295.303	314.247	1.17051	107.48	10.2324	5.90042	0.499391	0.293318	394.025	355.793	25.0409	211.483	9.16925	10.4214
	FBgn0002542	2.21426	2.1607	2.1966	4.14892	5.02263	4.21919	2.60232	2.36307	3.28822	1.56004	3.18885	5.92686	7.64035	3.60298	2.70814	2.01038	3.08853	2.2621	4.20765	4.39987	4.56536	5.38526	2.00828	2.91715
	FBgn0002543	6.69428	7.39611	1.19043	3.64503	5.90892	2.32995	8.43291	7.45282	7.82527	4.34363	2.22507	3.45031	6.83663	3.03745	9.87801	8.15757	10.3421	5.24677	2.4857	2.18187	7.40388	3.3014	5.33666	8.73103
	FBgn0002552	11.0321	8.73828	3.34143	7.36524	12.2571	5.74837	9.48029	8.00382	10.0474	7.35249	5.65542	6.79427	13.5733	7.06852	8.14963	9.04519	11.0948	9.45699	5.17961	5.38005	14.477	7.30101	7.66865	9.58502
	FBgn0002561	0.0899553	0	0.102817	0.401708	0.192733	0.34866	0.160091	0.487894	0	0.0825984	0.293421	0.31432	0.253522	0.0602933	0.487854	0.343542	0	0	0	0.350008	0.103111	0	0.133736	0.19975
	FBgn0002562	0.394724	0.572192	0.0537098	0.0239823	0	0.0242845	0.0334514	0.0291276	0.573194	0.414219	0	0.0262712	0	0.0503937	0.0873757	0.0287136	0.527357	0.0221246	0.0329225	0	0	0.0778774	0.0279444	0
	FBgn0002563	139.011	26.808	0.153861	0	0	0	0.0958274	0.278137	25.1307	153.072	0.0702546	0.175603	0.033723	0.0721809	0.222492	0.0822552	3.66886	10.6267	0.0628748	0.111738	0	0.0495764	0.0533678	0.132852
	FBgn0002564	1.815	4.10706	0.180393	0.503426	0.0845374	0.356839	0.877747	3.33232	2.40645	0.652134	0.592028	0.606622	0.0741341	0.211569	8.22313	0.693156	3.21559	0.696646	0.414657	1.22818	0.0904537	0.490431	0.586597	0.496487
	FBgn0002565	520.814	28.6955	0.056919	0	0.0711304	0.0257354	0.0709002	0.061736	15.4637	84.1539	0	0	0	0	0.0308655	0.0456438	3.24675	45.0877	0.0174448	0	0	0	0.014807	0.0442322
	FBgn0002566	28.5491	27.9626	7.11245	11.751	15.231	11.9822	24.9623	25.3252	32.6907	22.9564	13.2639	13.6562	30.2452	12.7897	24.6823	26.3008	31.6581	25.2086	12.2999	13.3041	17.1804	13.0497	20.0056	23.921
	FBgn0002567	79.5783	468.109	12.9208	12.8961	23.2099	13.6991	23.3672	25.1619	179.964	259.93	17.1156	16.8138	36.6298	14.9107	22.4247	20.427	358.722	216.113	15.48	14.903	27.6799	14.6271	20.455	24.2877
	FBgn0002569	0.339276	0.28557	15.7331	9.39972	6.61145	11.4281	7.37499	8.9003	0.422294	0.356033	15.114	10.7372	24.4055	8.08905	9.16243	8.62571	0.129508	0.285251	11.0361	14.0684	8.03713	7.06194	4.64768	4.87904
	FBgn0002570	2.59402	3.29026	2.28546	3.80961	9.2823	1.36151	33.5178	32.3678	9.25241	4.4412	10.2417	7.25119	269.661	13.1487	60.9411	36.6959	10.6136	2.09917	8.73207	6.60259	10.5307	10.8782	70.8433	29.6808
	FBgn0002571	0.274877	0.161956	72.6699	32.6516	47.3112	36.7209	72.4003	73.5634	0.239496	0.201917	62.1172	49.6756	95.2869	46.2808	86.463	85.8708	0.073448	0.323549	46.7013	48.4708	48.0596	37.8866	50.3057	68.3218
	FBgn0002573	0.362354	1.10702	0.598237	1.00171	0.488818	0.858279	0.967305	0.592713	0.491109	0.998156	0.420247	1.08324	0.94558	0.877033	0.65505	0.830304	0.43032	1.18476	0.493635	0.681445	0.707625	0.41703	0.65842	0.953629
	FBgn0002576	8.33723	13.1049	0.162616	0.326748	0.243862	0.202195	0.0759601	0.24252	7.31368	13.6386	0.649706	0.338048	0.414337	0.400512	0.308637	0.239073	8.47755	17.7179	0.573153	0.177144	0.195696	0.314384	0.317275	0.252741
	FBgn0002577	0.152151	0.291706	5.4325	19.7587	6.59225	11.963	0.0293989	1.27995	0.492392	0.22167	3.08176	1.56962	0.0816781	15.977	0.275054	0.011068	0.658228	0.162036	0.680965	5.99901	0.0442927	15.6598	0.0430861	0.0643542
	FBgn0002578	0.752406	0.255757	74.5708	69.9318	663.818	93.9002	155.096	162.696	0.428635	0.345436	152.861	73.1279	642.421	100.241	188.78	183.99	0.46395	0.340628	136.931	82.4443	720.182	113.605	247.511	190.459
	FBgn0002579	1381.25	1314.41	3091.26	2118.71	2433.32	2209.11	2216.75	2556.31	1304.48	1425.86	2335.86	2272.78	3012.63	2356.9	2451.54	2418.2	1205	1621.08	2220.25	2201.3	2375.47	2208.93	2342.09	2043.62
	FBgn0002590	721.453	565.445	1581.88	1727.77	1609.71	1677.12	1440.15	1312.12	640.625	613.157	1733.11	1706.73	1528.12	1707.83	1553.32	1505.97	592.04	946.748	1899.31	1949.66	1620.67	1823.78	1638.85	1628.43
	FBgn0002592	4.1246	6.17671	2.29824	5.19678	3.68213	4.79599	4.22074	2.95613	6.55849	4.54472	1.88354	2.45006	1.84053	4.42327	3.35534	4.33179	8.40355	2.91296	2.25761	2.48751	1.73352	4.84191	2.52945	3.68874
	FBgn0002593	1670.89	1345.8	3823.28	3427.89	3294.75	3464.69	3100.04	3119.88	1181.65	1597.13	3413.89	3527.25	3294.64	3554.09	3397.41	3073.52	1047.68	2005.55	3618.34	3674.91	3122.77	3600.87	3555	3314.95
	FBgn0002609	4.38582	8.24236	4.27827	7.81491	7.39863	7.4249	11.237	10.6048	12.9133	6.21428	5.67304	6.65839	9.37702	7.39977	10.1352	11.6092	13.7396	6.14148	5.62898	6.41403	6.81852	9.50343	8.71255	13.2651
	FBgn0002622	1007.28	877.348	1992.65	1940	2284.96	1841.28	1875.47	1808.65	868.898	911.222	1898.74	1883.09	2632.84	1796.45	2063.02	1845.74	875.398	1323.21	2131.02	2135.8	2334.89	2011.98	2216.4	2083.86
	FBgn0002626	941.188	657.994	2560.28	2148.64	2657.46	2252.44	1998.72	2118.74	671.955	802.858	1970.2	1995.13	2832.67	2031.03	2124.04	1958.52	656.877	1152.79	2288.21	2234.44	2761.68	2255.47	2303	2086.1
	FBgn0002629	0.130014	0	0.371511	1.24414	0.278561	0.75589	1.73537	1.20885	0.113279	0	0.424088	0.454294	0.610702	0.78429	2.92116	1.78751	0.347402	0.153036	0.455449	1.41645	0.49676	0.718237	1.93291	1.53975
	FBgn0002631	0.111883	0.109868	0.127881	0.142752	0	0.0722752	0.597346	0.346757	0.097482	0.308199	0.145979	0.234564	0.105107	0.149981	0.520094	1.28186	0.149478	0	0.195967	0.261197	0.0854969	0.231778	0.332671	0.910955
	FBgn0002632	0.173581	0.170455	0.1984	0.664416	0.74381	0.448526	3.24364	2.82438	0.151239	0.478155	0.169859	0.363915	1.87529	0.639894	2.89139	2.32019	0.463814	0.204317	0.380042	0.607851	0.994832	0.359592	2.25804	1.73451
	FBgn0002633	0.301469	1.28284	0.287145	0.576966	0.215303	0.389491	0.804775	1.55723	2.18888	0.73817	0.19667	0.280904	0.47202	0.269417	3.42563	1.15132	1.07405	0.35485	0.176011	0.469197	0.153581	0.138784	0.971082	1.48762
	FBgn0002638	30.251	25.117	39.8821	52.093	39.6483	48.6254	50.2354	125.811	27.2298	18.0071	42.083	61.4387	115.577	52.5219	49.9293	51.6298	29.852	25.1954	55.909	65.0701	48.7523	59.2539	39.0188	30.7611
	FBgn0002641	12.2698	6.61323	3.98932	6.44444	29.1985	7.09179	4.04982	4.31264	12.5928	7.86382	7.16187	8.66052	37.3967	8.53309	4.93173	4.06343	12.1609	7.38406	9.3989	9.42848	33.8385	9.77866	5.21181	5.44003
	FBgn0002643	28.7039	54.8826	3.95034	10.5887	11.2897	9.03839	19.4748	18.3269	47.7357	26.9819	6.97915	8.67695	14.0719	11.3358	18.8137	19.3291	58.9991	32.742	5.90743	6.00533	14.2147	9.54282	12.8835	18.6952
	FBgn0002645	26.3106	23.6569	10.6243	19.617	25.3998	16.6905	18.6483	31.578	34.3006	23.2596	23.0312	26.451	34.2544	21.617	22.0788	22.4399	33.4504	29.1634	23.5422	23.7387	24.7827	24.6941	15.9908	15.1255
	FBgn0002673	1.6592	1.09979	0.746723	0.516012	1.25903	0.736878	15.447	44.9954	1.1023	1.35211	0.798281	0.913114	23.069	0.736762	12.7905	16.0473	1.49628	1.87975	1.12613	0.887674	0.982621	1.03116	15.8487	4.8971
	FBgn0002707	5.5859	3.7622	1.64995	2.83692	4.50159	3.33229	1.30278	1.66448	3.67188	3.81941	3.08851	4.49648	5.59159	3.56058	1.40992	1.46315	4.55185	5.30424	3.33128	4.323	5.39819	4.36522	1.50532	1.61033
	FBgn0002709	0.65683	0.698749	0.326217	0.788165	1.08339	0.631405	0.640135	0.605864	0.783487	0.682091	0.596836	1.0929	1.48386	0.770431	0.694627	0.740592	0.511896	0.690298	0.636862	0.699767	1.0636	0.863933	0.435939	0.792929
	FBgn0002715	6.8955	7.14115	1.22527	1.82983	3.10376	1.8716	9.3327	21.4609	9.64299	4.89498	1.71999	1.59953	12.0304	1.63121	10.0113	11.9942	9.27055	5.66106	1.903	2.25461	4.8929	2.28076	9.04542	6.51931
	FBgn0002716	9.80374	9.14263	1.60604	3.92775	4.28984	2.71616	4.92499	5.10287	12.9903	7.76098	4.04453	4.8723	5.92504	3.99726	4.43764	5.24335	13.4419	11.1609	3.15626	3.60588	4.99989	3.65897	2.83848	4.55719
	FBgn0002719	294.277	188.227	193.825	257.2	199.094	292.874	374.863	393.194	224.066	239.82	249.527	334.714	120.118	230.313	391.222	381.721	191.583	224.373	269.02	312.538	166.173	292.898	359.206	460.192
	FBgn0002723	20.8495	20.7977	3.46929	5.67917	13.4913	5.23705	13.2025	10.8949	24.4013	20.1238	6.50346	6.00434	17.5097	6.68177	14.3651	13.9251	24.4866	21.2767	5.70708	5.14662	15.3395	6.3616	11.303	12.7623
	FBgn0002732	4.96324	1.43348	0.6674	0.931264	3.23189	1.1316	0.909274	1.8097	1.78063	1.34039	1.14278	0.918131	4.7998	0.293529	2.94053	1.33798	3.51051	2.06191	1.15058	0.45439	3.34652	0.604817	1.73619	1.72881
	FBgn0002733	28.3531	29.725	16.0882	20.7592	25.5457	19.3912	33.6694	21.1477	32.3521	18.3444	18.3651	15.9712	27.1099	16.9074	31.5039	26.1263	43.6768	18.5276	21.8263	18.0987	20.5484	22.0523	31.6142	32.5627
	FBgn0002734	0.0974146	0.0956599	0.111343	0.248582	0.139143	0.125857	0.433415	0.528351	0.169751	0.0894476	0	0.0680768	0.18303	0.065293	0.452836	0.744059	0	0	0.0853124	0.151613	0	0.269073	0.434476	0.288419
	FBgn0002735	0.216643	0.638223	0.557144	2.31497	1.04438	2.69401	2.02416	1.97235	0.0943789	0.39785	0.635993	2.91441	1.01761	1.52467	3.27299	2.97852	0.144719	0.637509	1.23324	2.40238	1.11747	2.057	2.13379	1.84409
	FBgn0002736	25.632	26.3124	50.7711	58.0735	29.8708	48.7781	30.5702	54.3816	25.1779	22.8374	41.3808	55.3008	55.7236	49.0516	29.4933	32.9715	31.0772	26.1689	51.5943	58.8297	36.0975	54.891	35.0477	28.0778
	FBgn0002772	819.457	1257.41	1918.48	1836.38	1517.63	1584.24	2074.06	1941.96	1292.07	1328.01	2246.9	2440.59	621.462	1867.76	2339.73	2333.18	1322.96	693.598	2589.64	2670.55	1322.98	2018.57	2422.29	2456.43
	FBgn0002773	1720.19	2541.02	2991.54	3141.34	2880.18	2647.86	3258.93	3033.2	2524.52	2541.03	3551.93	3905.36	919.625	3012.36	3552.88	3561.05	2825.43	1567.93	4186.59	4435.66	2505.33	3414.72	3713.33	3956.7
	FBgn0002774	52.094	53.6195	6.95069	12.8728	19.2249	12.0873	22.1369	18.1389	51.3911	44.8464	11.3606	14.6364	28.3248	14.2516	19.2741	19.5538	53.3209	54.6607	11.2286	12.8566	22.3251	15.0058	15.3789	22.6319
	FBgn0002775	22.2909	26.5132	7.37147	10.929	18.6028	9.85323	22.4873	27.2656	26.994	23.515	9.91792	10.4318	42.2347	10.6263	19.5986	22.8319	30.1825	24.1889	12.3052	10.8561	20.9191	10.7403	22.0993	19.586
	FBgn0002778	27.7128	30.7914	28.5521	40.3535	17.9373	36.931	76.5318	50.0624	30.8998	25.8378	32.6182	39.9253	29.7849	34.3958	53.4516	51.1566	31.7429	23.7692	40.2237	36.7672	21.1771	34.0981	41.114	60.9353
	FBgn0002780	68.9084	74.4466	182.453	259.934	111.708	221.009	520.793	573.801	78.9489	51.6642	213.876	269.304	209.812	254.936	433.316	512.056	87.7967	84.7158	258.282	282.924	120.976	226.626	396.952	543.743
	FBgn0002781	27.4299	28.6	6.53319	10.9752	13.5258	10.0546	20.4543	39.6498	27.1053	25.0512	8.96535	11.8639	37.0257	10.1807	20.8209	21.1142	29.4234	30.4762	11.3736	10.8313	18.0444	12.0269	17.7379	17.1745
	FBgn0002783	37.696	36.0925	12.552	25.8816	27.2402	21.3423	30.4127	76.6423	36.5244	29.8243	19.9934	31.1133	57.6873	22.6589	29.9154	31.8959	40.1509	37.0509	25.1692	25.1217	32.5545	27.2451	23.1775	23.7208
	FBgn0002787	88.7291	328.789	79.9179	103.84	108.888	86.8819	44.1342	40.7753	238.014	76.2973	78.2857	97.861	112.916	96.6222	42.7183	38.5722	330.803	136.019	92.0061	95.5387	108.338	98.5668	40.2202	42.433
	FBgn0002789	438.339	923.752	1700.31	1541.1	1192.29	1448.76	2692.42	2543.5	529.751	566.889	1948.41	2380.06	740.268	1552.83	3099.6	2944.6	858.485	813.14	2404.76	2502.09	1192.61	1946.16	3454.58	3548.32
	FBgn0002791	12.0889	12.5538	4.43658	6.40622	10.0128	6.68654	6.25495	7.54126	15.5469	11.7386	7.88645	9.29163	19.956	7.2743	7.18157	5.81155	13.5193	13.6839	7.3399	8.02482	11.8646	9.52131	6.91911	7.60438
	FBgn0002838	0	0	0	0	0.0991224	0	0.123502	0	0	0.127441	0	0	0	0	0.10753	0	0	0	0	0.108005	0	0	0	0
	FBgn0002842	0	0.101363	0.0589909	0	0.0737197	0.0666806	0.459257	0.479874	0	0.379123	0.134679	0.0721358	0.193943	0.069186	0	0.0788422	0.137907	0	0.090399	0.0803262	0.0788789	0	0.23019	0.152808
	FBgn0002855	0	0	0	0	0	0	0	0.0798121	0.0897486	0	0	0	0	0	0	0	0	0	0	0	0	0	0	0.0762443
	FBgn0002856	0.195796	0	0	0	0	0	0.174226	0	0	0	0	0	0.183938	0	0	0	0	0	0	0	0	0	0.145544	0
	FBgn0002862	0.316793	0.155543	0	0.101049	0.113124	0.102322	0	0	0.414025	0.072721	0.103333	0.110693	0.148804	0	0.122719	0	0.21162	0.372886	0	0	0	0	0.117743	0
	FBgn0002863	6.90361	6.57986	3.24911	2.84974	2.3202	3.14798	0.903393	1.10128	4.59971	6.339	1.98693	2.27035	2.09825	1.63313	2.20237	1.3958	4.61166	8.12601	3.20079	3.47617	1.86193	2.66402	1.66028	1.80351
	FBgn0002865	0	0	0.0427561	0	0	0	0.066573	0.0579681	0	0.0686963	0	0.0522834	0	0	0.144909	0	0	0	0	0.0291099	0	0	0	0
	FBgn0002868	449.421	351.344	598.918	485.011	1082.61	695.294	963.901	899.06	238.746	584.049	778.865	513.963	1151.92	556.158	955.344	1207.69	217.346	642	769.151	667.65	1159.35	546.991	1063.21	982.416
	FBgn0002869	0.844871	4.81199	40.5583	40.3161	16.8949	22.9226	44.6567	38.23	1.32502	2.17217	59.5263	37.315	1.58741	32.2781	62.8387	39.6225	1.12876	0.397788	60.2286	34.7141	11.3629	25.0868	89.934	28.7666
	FBgn0002872	4.09872	3.84836	1.51365	3.05822	3.93721	3.49933	2.6874	7.97658	3.39364	3.88456	2.71298	4.35513	11.8893	3.61474	3.71405	2.94755	4.25908	4.27431	2.93879	3.38541	5.03241	3.87306	2.58352	1.87174
	FBgn0002873	0.144222	0.174306	0.278965	0.877597	0.903234	1.02482	1.99411	3.24923	0.251316	0.0814933	0.723739	1.60485	7.98333	0.996402	2.20036	2.12689	0.296434	0.195875	0.991005	1.26907	1.14448	1.37128	1.52563	1.43703
	FBgn0002878	3.81101	3.00584	0.949963	2.18552	2.34534	1.87259	1.11837	0.926692	3.47943	2.14055	1.60016	2.9041	3.02795	2.01088	0.958028	0.789653	3.22286	3.75807	2.25463	2.2558	3.1291	3.03059	0.798637	0.945285
	FBgn0002887	9.34346	5.56888	1.47056	2.98033	9.90232	2.58214	3.02333	2.57448	8.11904	4.65669	2.80324	3.66633	14.1991	2.96382	3.30977	2.84319	7.4097	6.70459	3.93819	3.73267	10.5094	3.81254	2.61846	3.19906
	FBgn0002891	5.38725	3.40957	1.295	2.21503	5.42926	2.11072	1.3269	1.72177	4.62377	2.8794	1.73102	2.66142	6.48932	2.3909	1.55739	1.59121	4.1212	2.81781	2.27256	2.13311	5.96563	2.67523	1.45621	1.55553
	FBgn0002899	1.39338	2.01642	3.41155	3.89248	1.8017	3.78993	0.756981	0.943249	2.08303	0.875398	2.87054	4.63299	1.74992	3.45062	1.45453	0.582551	1.88118	1.00133	3.32687	4.15461	1.89417	3.62591	0.708682	0.890227
	FBgn0002901	4.10003	3.20029	1.46195	1.94494	3.10335	1.90153	1.12257	1.33045	3.51122	2.41327	2.08035	3.23259	8.23017	2.34878	1.03169	0.562087	3.27725	3.42358	2.9155	2.80879	3.56154	2.22625	1.12011	0.830023
	FBgn0002905	2.23646	2.12071	1.03655	1.46107	1.84423	1.40997	0.806975	0.708624	2.62491	1.84185	1.04787	1.7885	1.65338	1.09721	0.851471	0.933359	1.89955	2.29775	1.60862	1.58488	1.83822	1.63988	0.479886	0.898804
	FBgn0002906	3.72671	4.77863	1.1969	2.4757	3.07214	2.18856	4.13835	7.88305	5.30437	3.30881	1.96907	3.53706	11.1492	2.54603	3.06229	3.811	5.96651	4.61619	2.42757	3.0199	4.11089	2.83574	3.86917	2.3633
	FBgn0002909	7.87583	8.42063	4.55005	5.79134	5.21736	5.26203	4.96687	4.20131	8.98912	8.51585	5.77021	6.76416	7.85984	5.56663	4.38155	4.38521	9.68635	8.62059	6.4569	6.11929	6.02778	6.36191	4.51395	4.83073
	FBgn0002914	48.0429	57.3213	14.8789	28.9612	60.1742	23.7526	72.1852	107.117	57.6571	43.6341	29.495	31.2071	116.53	25.6277	71.2446	87.6908	70.5574	60.2192	29.8107	28.915	68.9568	30.6154	68.2182	68.5518
	FBgn0002917	49.6475	50.5498	2.28446	6.33131	7.46374	4.98641	16.7926	13.5638	51.4455	40.2598	3.68684	4.25593	11.1599	6.73596	14.3005	16.5342	59.3402	45.4587	3.21543	3.01317	11.3759	6.00521	10.8238	16.7139
	FBgn0002921	1269.76	1661.63	85.7496	202.092	159.589	160.116	418.337	355.93	1549.43	1528.62	147.661	192.701	224.795	199.376	408.942	436.265	1718.11	1174.34	151.296	149.727	213.231	195.732	310.783	418.379
	FBgn0002922	1.09502	2.37198	1.54609	2.58882	3.84122	2.28856	3.23842	3.11929	1.48724	1.24205	2.85745	3.10598	4.29636	3.34594	3.94246	2.77975	1.11874	1.40264	3.52568	2.43107	4.11004	3.31373	3.92626	4.91079
	FBgn0002924	3.08378	3.7942	2.94417	5.31169	4.83227	4.781	18.2883	54.4637	3.33485	2.64836	4.27205	6.23699	23.9601	4.25544	18.987	19.5915	3.48986	3.35224	4.52759	4.58775	5.28135	5.31112	13.3763	11.0503
	FBgn0002926	0	0.0117744	0.0137048	0.0458956	0.0513798	0.0309826	0.173379	0.213679	0	0.0110098	0.0391109	0.00837932	0.0901139	0.00803667	0.139345	0.146533	0.00800967	0.00705675	0.0105008	0	0.0549756	0.0165596	0.080217	0.213002
	FBgn0002930	181.952	116.308	25.2449	26.3687	22.9166	24.3588	25.3804	27.063	162.586	113.804	41.9453	27.7452	34.9133	22.7223	32.913	24.3243	129.417	186.288	66.9462	30.3782	30.8929	28.0416	28.7936	24.243
	FBgn0002931	8.82585	8.31845	1.24196	1.98056	3.6109	1.71901	5.24886	4.32987	10.5107	5.25337	4.05066	2.29356	6.95806	2.70512	5.6696	4.47158	13.5691	7.36078	2.99076	1.58761	5.65985	1.83756	4.45069	7.48476
	FBgn0002932	6.0459	7.6124	1.66215	3.27258	5.88799	3.10671	7.46863	10.3272	8.75954	6.48719	3.29428	4.31312	12.887	3.73765	6.83098	6.33211	10.8923	5.49906	3.00841	4.15236	6.37881	3.64514	5.40494	5.2294
	FBgn0002933	0	0	21.5661	8.90737	5.12063	28.1558	0.0839482	0	0.246594	0.0866256	67.2693	120.957	0	24.9771	0	0	0	0	77.1679	117.145	43.4715	78.1531	0	0
	FBgn0002936	211.241	242.982	0.420861	0.325247	0.52594	0.329346	1.00815	0.526705	188.147	178.256	0.110867	0.475053	1.224	0.417658	0.614439	0.778827	195.084	147.693	0.297663	0.220413	0.822478	0.273823	1.30538	0.75474
	FBgn0002937	109.01	156.819	0.430001	0.523642	0.358242	0.162018	1.9883	1.50164	127.141	125.594	0.386736	0.446149	0.942469	0.259799	1.62517	2.12466	155.325	132.686	0.239616	0.248402	0.557547	0.20468	1.23726	2.16021
	FBgn0002938	1426.79	1830.25	0.301468	0.394547	0.792449	0.329015	1.03591	0.887922	1637.58	1876.53	0.486533	0.648305	1.11075	0.426721	1.43747	1.16707	1885.19	1683.04	0.334535	0.368035	0.903509	0.414509	0.527338	0.673199
	FBgn0002939	0.82786	5.85323	0	0.0704177	0.0788322	0.071305	0.0491107	0.0427629	3.02947	1.52031	0.432058	0.192846	0	0	1.62486	0	3.98172	1.36423	0.145002	0	0	0	0	0.0817025
	FBgn0002940	25023.2	22027.2	4.01302	1.38751	0.754466	1.24443	1.3824	1.39631	18036.7	26996.4	3.20262	6.60088	3.96972	2.70731	8.23274	3.55981	19785.2	39594.4	3.59182	2.99817	0.0949726	0.42911	0.230964	0.275978
	FBgn0002941	4.54598	5.43494	1.3518	1.83909	2.58676	1.85629	6.77484	5.98507	4.12185	4.47962	1.54311	1.46576	4.72203	2.42768	5.6696	5.13074	5.97474	4.56786	1.86923	1.61062	3.72805	2.2459	5.93426	7.11271
	FBgn0002945	12.5349	15.1998	3.47597	8.51898	12.7809	6.8255	22.707	19.9684	14.6582	12.5659	6.6386	8.11957	14.6877	8.15339	21.2053	20.6226	19.4816	13.9513	6.09491	5.29442	15.3289	8.05005	16.9546	22.3368
	FBgn0002948	15.7217	76.7737	0.752322	1.72897	1.38247	1.63987	1.51238	1.74962	38.2584	76.1227	1.10168	1.76277	2.28298	0.863435	1.48974	1.24524	63.8809	73.9056	1.38895	1.5904	1.3305	1.48501	1.00491	1.38687
	FBgn0002962	0.0714166	0.103133	0.948325	0.732446	1.81875	0.976961	2.82233	3.53168	0.256217	0.135009	0.904397	0.60771	2.77246	1.0193	3.43375	1.60982	0.126283	0.197793	1.67398	0.735554	1.95439	0.935548	1.65507	2.32435
	FBgn0002973	43.3184	55.4494	9.22332	15.2005	29.0878	13.1487	25.8285	24.6364	58.9576	45.2868	17.2269	17.9559	33.2273	16.8314	27.2005	27.5366	66.5364	47.2319	17.562	14.5742	30.0191	15.9545	26.993	26.5216
	FBgn0002985	1.97614	1.73411	3.49617	4.58672	8.28025	4.66489	10.0082	8.84486	2.27129	1.33194	5.19786	5.00245	7.3271	4.60062	10.196	8.30164	2.41546	1.78166	5.86097	4.87515	6.71509	4.88497	9.09502	10.1145
	FBgn0002989	4.98891	6.86876	2.25346	3.52172	4.29762	3.35567	2.57816	2.21835	7.27447	6.20231	2.81843	4.1334	6.71609	3.44728	2.7229	2.46181	7.07754	6.37677	2.80765	3.49539	5.75125	4.01327	2.66348	2.86356
	FBgn0003002	2.04816	3.69282	0.767545	1.79928	2.49388	1.56167	5.83596	5.71043	3.40318	2.72849	1.08426	1.64251	5.12572	2.09295	6.50338	4.89836	5.31574	3.39886	1.41144	1.60691	3.33551	2.05193	5.24135	6.92147
	FBgn0003008	32.7338	36.6184	19.8377	20.9207	23.5919	20.1	22.9927	30.7977	38.9152	36.9378	18.4604	19.063	34.9754	17.761	23.6886	19.4615	40.5289	33.1667	19.4264	18.1483	22.1735	18.5467	21.9706	20.1021
	FBgn0003009	0	0	0.172859	0.14472	0.46804	0.504763	0.291578	2.48031	0	0	0.180879	0.299451	0.473587	0.320995	1.03501	0.385048	0	0	0.662233	0.215763	0.346705	0.504761	2.41703	0.671651
	FBgn0003011	18.1083	23.4849	0.0261332	0	0	0.0295397	0	0.0708619	22.2319	21.6239	0.0596632	0	0.0429586	0.0306496	0.0708561	0.0698546	29.3248	21.8529	0.040047	0.0355847	0.0349436	0	0.135967	0
	FBgn0003015	0.0166241	0.0326494	0	0.0212107	0.0237453	0.064434	6.18338	6.78814	0.0579374	0	0	0.0697054	3.57637	0.0445699	14.9404	1.21897	0.0888404	0.078271	0.0582355	0	0.127035	0.0918366	0.914454	0.0861345
	FBgn0003016	22.4669	33.7096	7.01968	11.8624	19.0911	11.4824	16.7385	19.9917	31.6643	31.5006	11.3125	10.033	15.5068	14.7529	16.8743	17.0212	38.2172	29.2336	9.13952	8.80538	16.4783	11.9095	12.7828	14.8958
	FBgn0003023	0.173124	0.0566687	0	0.0552223	0.329712	0.149115	1.47634	1.56497	0.1257	0.0794828	0.150589	0.181479	0.853858	0.0773588	2.01194	0.694226	0.0385495	0.271705	0.126347	0.112269	0.198443	0.0398495	0.504041	0.234931
	FBgn0003028	5.57521	5.61778	3.03697	6.30385	4.43808	5.13419	8.04528	6.7385	8.00535	4.59419	4.40197	8.54568	3.06928	6.06002	7.1288	6.93973	8.44929	3.88488	5.26704	6.54806	3.77551	5.90263	4.49541	6.57378
	FBgn0003034	0	0	0	0	0	0	0	0	0	0	0	0	0	0	0	0	0	0	0	0	0	0	0	0
	FBgn0003041	6.24757	7.50956	2.70222	5.24884	8.25329	4.24537	9.76678	8.71599	9.31032	4.68647	6.72608	7.03814	7.36057	5.38882	11.1884	10.8868	10.1713	6.02772	7.03107	7.19965	8.40043	6.50662	7.87975	9.86782
	FBgn0003042	32.6665	34.1445	3.80245	5.40806	9.53229	4.64766	9.86167	7.51556	33.0541	28.0075	5.45188	5.40603	18.9401	5.85658	9.81291	9.76606	38.7164	30.1472	4.75634	5.55197	10.6129	5.81234	8.71489	10.4282
	FBgn0003044	17.5123	18.2136	4.09072	9.63543	11.4138	7.85201	9.15354	7.203	20.4553	13.9925	6.69611	9.89832	12.159	8.75051	8.05694	6.48168	21.3216	15.4996	7.96402	7.21675	14.1046	9.29502	5.16189	6.6311
	FBgn0003046	8.38376	2.02445	6.04797	5.17305	4.12255	6.39243	1.83447	1.70384	2.9937	1.89298	6.09695	7.49168	0.774691	6.54048	1.1713	1.57465	3.6724	7.76518	5.53675	6.5241	2.73066	7.40269	2.75844	2.95017
	FBgn0003048	9.71827	14.6766	1.26109	3.59986	6.35034	2.95089	4.23145	3.59303	16.4204	7.57766	2.39839	3.90361	5.14813	3.64847	4.03434	3.94622	20.8164	11.2138	2.4317	2.23044	6.45565	3.15439	2.19717	4.14361
	FBgn0003053	9.64333	10.6772	2.24551	4.47734	17.3017	3.85802	6.16933	4.96415	10.5342	11.1164	4.80559	5.79155	17.5317	5.8634	7.27717	7.08969	11.7037	12.5264	3.56816	3.67149	18.9617	5.5563	5.59051	6.96381
	FBgn0003057	0.865116	0.792898	465.772	616.684	111.13	726.25	1177.07	1142.54	1.2814	0.330985	498.909	529.648	1.19199	517.469	758.55	868.19	1.23286	0.135773	598.018	707.486	31.1593	561.789	797.184	1260.73
	FBgn0003060	13.5672	1.70805	1276.25	965.458	1558.13	867.172	1493.08	1832.21	3.23306	3.40721	1226.79	854.77	247.067	909.896	1895.08	1495.33	1.70415	3.82176	1168.19	390.456	978.756	701.165	2878.61	1998.1
	FBgn0003062	33.243	26.3213	267.022	267.528	99.1369	245.072	456.738	443.532	25.5719	19.3183	169.001	230.143	102.271	241.182	320.027	389.104	35.0104	44.8577	273.493	267.839	119.978	240.413	450.003	526.812
	FBgn0003065	4.04845	5.79764	276.156	297.388	141.976	317.371	1.27587	2.61402	8.74489	0.774448	167.407	153.307	0.633878	305.1	13.7225	0.708636	10.3105	0.794216	15.5854	40.89	1.86909	138.965	0.564262	0.312146
	FBgn0003067	89.0153	273.852	39.7331	38.0227	401.958	52.1179	167.125	133.19	553.642	21.1338	140.212	42.4423	365.933	60.9138	160.975	159.994	266.993	50.1808	123.827	53.9335	467.768	68.8417	146.509	161.318
	FBgn0003068	47.8146	34.8377	0.496184	1.094	2.97083	1.01386	3.1423	2.81215	39.1816	23.3181	0.758384	0.662655	2.57349	0.642862	2.6937	2.9137	37.7287	54.857	0.680948	0.568263	3.312	1.17154	5.46339	4.53919
	FBgn0003071	148.055	172.752	77.9124	114.48	93.4044	97.9867	142.538	131.591	166.812	165.55	103.044	139.877	80.6321	120.179	130.724	149.024	167.02	156.862	128.576	129.697	114.499	127.411	133.837	171.366
	FBgn0003074	312.851	308.712	226.372	281.043	264.715	226.625	279.706	258.41	397.986	267.043	268.995	321.766	229.595	249.524	274.721	284.396	292.029	379.295	327.875	332.64	270.305	301.85	294.609	336.765
	FBgn0003076	283.38	194.648	182.757	190.739	339.321	184.651	165.638	159.184	189.873	196.486	223.065	227.933	299.819	205.029	160.623	180.253	113.634	264.734	269.182	279.813	365.789	249.37	203.604	212.072
	FBgn0003079	22.399	21.7902	3.93054	6.55178	12.4374	6.01143	10.4723	10.8079	20.1839	16.4707	6.83632	7.28264	20.4967	7.14057	10.8011	10.3379	24.1203	21.5652	6.71511	7.44955	15.5362	7.79783	9.80184	11.1274
	FBgn0003082	26.2489	25.1855	13.884	13.6442	22.4152	13.5571	18.7081	11.5039	29.0709	20.8234	15.6364	15.2529	31.7333	14.6039	16.8128	13.6085	32.8259	26.3249	16.4372	14.2157	25.6786	15.9542	16.5596	16.6376
	FBgn0003086	0	0.561759	122.353	157.566	267.553	234.662	48.1045	62.7748	0.249215	0.131319	159.169	185.297	44.6057	155.385	57.9497	75.8101	0.573214	0.168339	196.264	174.284	229.23	260.078	85.4734	79.817
	FBgn0003087	1.41261	1.08992	0.980287	2.83226	1.22504	2.41168	23.8828	77.4763	1.67035	0.741189	1.25067	2.75001	57.9167	1.48785	20.3251	30.4421	1.21324	1.4252	1.06039	1.80594	1.38788	2.22962	23.3263	8.5141
	FBgn0003089	0.545344	6.32693	14.0021	20.8741	6.75612	17.7734	3.74908	3.69385	1.77415	5.2255	13.5163	27.3444	2.7723	15.4079	4.40909	5.18992	1.99774	6.07223	13.3765	18.5768	3.9287	17.763	3.56341	5.02616
	FBgn0003090	5.79465	10.1097	2.75792	6.4698	10.9766	5.46022	11.9197	11.0248	9.74719	5.86792	4.05454	5.94781	7.69333	6.12115	9.10919	11.1585	13.6177	7.59098	4.61051	4.1992	12.2477	6.2205	10.8922	13.9958
	FBgn0003091	71.8485	100.124	3.4983	8.94006	9.75047	7.28661	19.6612	15.9475	83.466	87.4093	7.89705	6.71714	22.4856	9.80774	17.5581	19.5558	91.9532	82.754	7.13779	8.05518	14.6113	9.53749	15.3891	21.3405
	FBgn0003093	96.9115	130.993	8.59804	20.0465	26.9963	15.3513	50.3172	40.8197	127.449	106.623	15.358	16.9059	46.7217	22.0816	46.4789	51.7897	133.537	95.1852	14.9576	15.6634	35.3003	21.1323	34.9486	52.0482
	FBgn0003114	0	0.157311	0	0	0	0	5.27429	19.7356	0.139577	0	0	0	16.2534	0	5.5851	4.16021	0	0	0	0.124662	0.122416	0	7.50211	0.592874
	FBgn0003116	31.0261	25.3499	4.97505	5.76496	8.75572	4.86467	5.01234	5.34473	26.5601	28.1844	5.30577	6.06258	11.1495	5.24935	5.48432	5.29176	23.8647	28.223	6.72694	6.8447	9.11528	6.51058	5.12762	5.86388
	FBgn0003117	0.995634	0.615507	0.426748	0.866133	0.581778	0.935517	1.84238	1.57215	1.36037	0.509047	0.989047	1.3125	0.797162	0.753328	1.67423	1.46045	0.906943	0.932216	1.1692	0.86283	0.904864	1.13207	1.21948	1.97637
	FBgn0003118	6.50433	6.40427	3.32713	6.72024	19.2251	6.04442	16.2159	15.4594	8.2087	6.56292	8.08732	7.69445	25.0313	7.21193	17.4882	17.0812	9.20871	7.41078	7.20296	7.17845	22.4808	7.76642	14.4694	18.0009
	FBgn0003124	0.430487	0.455251	2.3088	5.57708	3.21635	4.25691	50.2697	143.316	0.346225	0.0608124	3.7157	7.75242	42.837	4.661	59.1106	65.1548	0.221207	0.604157	4.49508	6.15881	2.85944	5.488	31.7785	26.0794
	FBgn0003129	0.499942	1.64275	1.1978	1.87683	3.03492	2.02469	3.45627	3.29261	1.20625	0.91811	1.84399	1.80064	3.97409	1.54657	3.05398	3.78922	2.28638	0.860065	1.83553	1.31677	3.64405	2.40332	2.91586	4.01361
	FBgn0003130	2.4891	1.97119	1.14718	2.638	1.89236	2.17849	3.53669	2.76849	1.74897	2.24867	1.02144	2.13226	1.9612	1.88361	2.70605	2.7598	1.66274	2.03199	1.58217	2.43684	2.27022	2.96634	2.47697	3.86309
	FBgn0003132	0.260785	0.20487	0.0298073	0	0.111748	0.0673855	0	0.121237	0.090887	0.0957827	0.0510385	0.0364492	0.293989	0.192273	0.282863	0.119513	0.139365	0.368353	0.0913546	0	0.43842	0.126057	0	0.0965143
	FBgn0003134	99.6339	100.345	18.4207	35.3892	38.2239	26.8689	66.5823	63.7226	108.117	97.8931	30.2931	32.1177	77.8964	32.7309	62.8302	65.0534	98.5714	92.4891	28.4572	31.4464	44.0821	32.6225	50.9022	64.7708
	FBgn0003137	57.607	11.0519	20.4037	60.0269	22.0422	56.817	28.724	28.4402	31.1431	12.0811	42.3163	87.8837	12.948	58.1131	30.4726	35.3608	26.5571	35.7444	41.7212	43.8431	21.2382	50.0468	20.7557	33.2225
	FBgn0003139	35.3484	38.7903	21.7332	30.1237	37.6573	25.689	25.3731	27.3886	38.7034	28.1028	28.1528	34.4192	63.9524	30.9978	25.0586	23.8494	44.4318	36.5799	33.2787	36.1495	41.1031	32.8306	21.3712	26.9492
	FBgn0003140	0.0839838	0	0	0	0	0	0	0	0	0	0	0	0	0	0	0	0	0	0	0	0	0	0	0.0621634
	FBgn0003141	77.5744	602.328	53.9514	61.8387	57.4383	54.3599	45.2143	53.5505	288.186	198.617	50.6673	62.0207	59.4416	43.2726	43.3214	44.1491	360.868	179.048	50.6608	55.1427	60.7553	51.4087	40.3003	36.9295
	FBgn0003145	0.0366163	0	0.0418518	0.210234	0.222281	0.165576	0.309534	0.28371	0.0159516	0	0.0716623	0.102355	0.171994	0.122712	0.283687	0.363581	0	0	0.0641347	0.142471	0.433702	0.176994	0.244967	0.433645
	FBgn0003149	314.394	482.672	294.296	406.876	426.481	334.17	476.659	467.439	496.483	445.659	502.873	648.545	114.479	455.793	496.246	556.412	531.234	300.513	630.017	602.463	432.225	526.802	504.261	630.833
	FBgn0003159	16.8413	27.6475	6.20848	12.0001	45.0048	11.3729	21.4163	19.4601	31.5916	23.3823	13.3083	17.3198	31.0191	11.9406	20.7575	20.2507	35.1882	23.7448	12.0531	9.96935	42.589	11.9521	17.2934	21.0982
	FBgn0003162	134.7	1402.26	49.5818	45.7816	10.5779	49.0541	50.2295	45.5491	470.748	685.368	46.7867	31.8852	9.69263	47.67	49.1691	45.5671	693.259	394.503	38.7933	41.5004	11.6687	35.3696	44.4487	49.9958
	FBgn0003165	36.9363	49.8645	5.1872	12.5555	13.2832	9.73653	23.4447	23.065	52.507	42.495	10.1329	13.6457	33.5784	12.9727	23.3466	25.6887	59.4383	42.1655	10.3687	10.8352	19.1812	13.6771	19.2431	23.2773
	FBgn0003169	33.4674	40.0243	9.42967	13.3029	25.8863	12.0091	25.9732	28.6558	43.2788	32.8641	16.5072	16.8581	53.941	15.5919	24.6717	22.9143	47.3084	37.3094	17.056	16.1889	29.671	14.9089	21.2038	21.9144
	FBgn0003174	4.55189	4.38651	13.3077	27.3918	17.5644	17.182	1.54158	2.38197	6.65931	3.02555	8.07755	12.4155	1.8509	26.2063	2.17123	1.42703	9.19017	4.01841	6.72332	8.80265	2.9722	22.3428	1.89382	1.62176
	FBgn0003175	25.1294	27.3911	3.83631	8.56192	13.9824	6.99102	13.3684	10.9965	27.0475	21.3667	6.33822	8.45498	11.8102	7.79225	12.8134	12.3412	29.0195	25.6337	6.32519	5.35478	15.9258	7.32094	9.79897	12.3674
	FBgn0003187	0.845762	1.08608	3.45778	6.16751	5.51988	3.47984	3.09141	3.50845	2.09733	0.681012	4.29517	4.63747	2.49364	7.06419	3.24606	3.12067	2.01653	1.20994	3.3388	4.86024	3.70877	6.59504	2.99838	3.85243
	FBgn0003189	3.08811	6.6497	6.85355	16.1491	14.9042	15.6728	38.0641	36.4059	7.31776	2.68296	10.5698	17.5259	9.56187	12.4561	25.9102	36.0154	7.60397	6.16142	14.4925	11.6168	15.6721	14.0952	26.517	38.3968
	FBgn0003204	64.1488	121.338	39.545	50.0778	39.9306	45.1149	76.6063	61.4756	81.5692	89.9253	45.8379	59.5495	46.8644	48.2678	59.2922	66.3965	103.702	102.101	60.1926	55.9549	48.5399	51.2575	57.0802	76.6865
	FBgn0003205	71.264	91.9544	24.8566	36.7818	43.1207	32.0036	54.5336	90.557	95.0689	67.4719	37.3503	41.0672	97.0605	36.1787	53.4552	64.1711	103.492	74.4501	39.6356	38.4744	48.3337	40.0225	51.7749	40.6245
	FBgn0003206	64.6299	78.3004	47.9708	69.5985	98.6664	64.0221	139.357	127.61	80.5656	80.1511	92.5116	94.2053	118.57	81.779	166.594	153.491	88.4625	77.4361	89.4622	90.9178	96.0757	81.7713	148.746	149.826
	FBgn0003209	36.7666	34.0545	10.0163	18.5556	57.9588	14.3115	45.6485	37.7646	34.6593	25.5141	21.0049	17.7531	78.219	15.5884	43.9865	49.4867	46.1214	42.7668	19.3504	14.9875	59.818	18.7661	42.8033	43.3646
	FBgn0003210	23.4144	25.006	6.78431	12.9491	12.2561	9.54942	12.9899	21.0968	25.9206	21.2171	10.968	13.9987	22.6128	13.5087	13.0891	13.2017	30.0768	30.6736	11.1147	11.6392	14.7902	12.7847	10.2571	11.7917
	FBgn0003218	68.3994	83.2883	2.29689	5.58923	13.1825	4.88351	18.8894	16.2048	78.5332	86.1975	4.86241	5.09728	21.106	5.87943	21.006	19.2311	94.3728	88.73	3.87365	3.93847	16.5669	5.99121	15.7204	18.8252
	FBgn0003227	9.25656	12.0807	1.07166	2.0192	1.71456	2.22211	4.18749	4.46063	11.2807	13.5883	1.62071	2.20357	4.62289	2.03341	3.9143	3.82248	11.1542	10.3051	1.74684	1.5429	2.01709	2.25163	3.507	3.06773
	FBgn0003231	169.653	219.783	25.1836	38.1663	298.236	38.7271	128.47	226.65	216.438	140.777	68.422	44.5733	451.137	39.5746	136.324	151.486	250.632	164.095	89.3443	42.1634	320.304	51.2706	140.077	113.726
	FBgn0003248	264.884	253.298	0.0413153	0	0	0	0.0643296	0.0560146	185.564	285.107	0	0	0.135831	0.0484555	0.11202	0.110437	246.583	485.294	0	0.0562578	0	0	0	0
	FBgn0003249	1157.99	1406.32	0.162172	0.0905153	0.151997	0.0916559	0.0631271	0.109935	1199.94	1502.33	0.185123	0.247886	0.199938	0.237749	0.384742	0.43349	1226.27	1362.54	0.310645	0.110412	0.0542115	0	0.0527347	0
	FBgn0003250	1323.6	1609.9	0.585274	1.16667	0.626918	0.614312	0.455648	0.906864	969.799	1823.86	0.620383	0.920173	0.824652	0.833514	1.24684	1.62033	1417.3	2029.12	0.704697	0.967725	0.223597	0.656676	0.543766	0.785107
	FBgn0003254	0.592297	0.519311	0.652808	1.76782	9.74427	0.874553	19.7078	18.8978	0.387044	0.757515	0.676196	0.694792	33.6837	1.19098	23.9932	24.2034	0.706534	0.497981	0.57429	0.724296	19.7856	1.47533	24.3255	17.9278
	FBgn0003255	3.36204	4.66885	1.01043	1.88182	1.96276	1.41436	2.11128	1.88808	3.48003	3.14596	0.908396	1.60049	1.30812	2.4622	1.83114	2.6799	5.07921	3.91422	0.83437	1.1121	1.24607	1.82186	1.72285	2.35969
	FBgn0003256	14.1341	19.712	3.87442	6.15784	11.2215	6.13038	12.1753	13.67	21.3274	15.3643	6.82158	6.96586	21.0378	7.13932	12.9473	13.8124	20.6262	17.0202	6.02878	6.00061	11.0867	6.4684	11.2937	12.4152
	FBgn0003257	16.1403	15.8258	43.5619	68.1867	21.1013	70.3121	80.7902	86.6409	16.5085	14.1537	45.5593	68.6236	37.6002	48.5278	59.8994	69.6435	19.0097	16.0075	65.7379	64.6084	22.9109	59.9883	61.5361	78.3975
	FBgn0003261	239.557	247.476	93.2523	190.121	348.912	174.528	314.003	292.41	211.627	233.272	163.727	202.43	463.592	178.396	284.565	328.026	274.473	329.635	190.252	170.102	375.361	191.485	281.036	355.324
	FBgn0003267	0.159035	0.46851	0.0908869	0.101456	0.227159	0.0513672	0.212272	0.308058	0.207846	0.876168	0.10375	0.333417	0.0747016	0.0532972	0.431246	0.425151	0.106236	0.748777	0.139277	0.247516	0.121528	0.109819	0.47287	0.470859
	FBgn0003268	1.56878	1.64522	0.369934	1.32145	1.37058	0.964219	0.691203	0.908692	1.59909	1.30063	0.963811	1.67109	2.0175	1.21483	0.843717	0.558406	1.36336	1.98998	1.16047	1.2445	1.58289	1.51978	0.588734	0.518588
	FBgn0003270	0.251097	0	0	0	0.0896641	0	0.111717	0	0	0.11528	0	0	0	0	0.291808	0	0	0	0	0	0.0959392	0	0	0
	FBgn0003274	1892.58	1325.28	6118.52	4260.61	4758.12	4538.05	3649.78	3382.34	1415.38	1509.77	4126.71	4057.25	4824.78	4443.65	3669.27	3400.34	1306.5	1994.09	4664.54	4692.95	5316.16	4728.14	4149.72	3901.58
	FBgn0003275	57.6399	47.1083	111.227	87.7391	65.1349	84.2493	120.434	109.39	40.6851	41.5367	66.3995	83.4935	84.9935	76.0447	91.5749	85.265	53.3693	53.6756	86.2617	93.8252	70.8085	87.6661	107.116	121.242
	FBgn0003277	28.2155	19.7806	7.14151	17.0281	30.9483	14.2995	26.8931	46.607	26.026	14.131	11.7074	19.7334	32.4659	15.3031	22.1439	27.9852	29.5346	23.5033	13.4264	10.739	30.4499	14.9568	16.2694	19.2256
	FBgn0003278	5.78685	5.30196	7.95927	14.9082	9.80811	12.4846	32.5468	25.3579	5.95871	3.78815	13.1679	16.0214	10.5086	16.0158	23.4467	28.8042	6.95448	6.25746	15.7372	14.6301	11.6582	14.7987	19.3882	35.8959
	FBgn0003279	1181.92	921.915	2052.85	2337.44	2603.43	2239.54	2197.85	2402.07	1012.65	971.117	2257.64	2431.77	2697.61	2349.2	2277.97	2287.92	953.339	1423.34	2463.94	2366.31	2755.01	2411.25	2514.04	2456.25
	FBgn0003285	4.05711	8.71992	2.6479	5.7505	6.60677	4.48705	10.1211	9.43059	7.17295	5.83438	4.62408	5.27843	6.03596	5.3434	8.85499	8.75394	7.888	6.0266	3.73281	4.1461	6.6409	5.59226	8.01484	10.6274
	FBgn0003292	9.60237	10.1707	13.0462	22.8081	15.5056	15.4295	0.98074	1.96531	13.0232	7.26436	7.20987	4.03051	1.4751	24.3073	1.70781	0.968688	15.4108	8.4592	3.41137	6.62647	1.59216	16.5561	0.695831	1.09518
	FBgn0003295	7.4093	14.1205	0.909602	0.980365	0.823135	0.567268	1.26978	1.31828	6.21651	11.994	0.465459	0.613676	1.23744	0.772512	1.82843	1.34146	9.60564	9.27036	0.576784	0.811482	0.922682	0.720084	1.6319	1.34059
	FBgn0003300	2.63568	3.91311	0.726236	1.28109	1.90476	1.25669	4.49519	3.59812	2.18707	3.19801	1.12582	1.33757	4.0678	1.59834	4.32711	4.12216	3.68898	2.6961	1.0442	1.36736	2.74539	1.60336	4.33827	4.94689
	FBgn0003301	58.07	68.6931	2.09034	5.43482	7.95306	4.63121	7.81049	6.71549	60.4835	56.571	4.18334	4.94757	7.28037	6.51584	6.9461	8.19324	68.7491	68.7885	3.17633	3.70226	9.70107	5.564	5.11121	7.66774
	FBgn0003302	19.6957	20.9306	3.12237	3.57152	7.32218	4.40083	8.64294	7.47353	18.571	18.8901	3.25623	3.91239	17.8059	3.88803	7.21163	7.57338	19.8254	16.4347	3.07171	3.88421	9.69019	3.9125	8.22287	8.53738
	FBgn0003308	14.3914	10.1886	5.69545	8.8399	8.23872	8.53973	9.65767	13.8922	11.0026	5.74541	6.3679	12.4662	7.28897	8.55558	9.95997	11.9568	7.63008	19.8188	9.48504	9.77383	10.5192	9.0658	9.45467	11.0986
	FBgn0003310	19.4291	19.6934	3.05484	7.35222	11.764	5.04794	11.6214	9.5318	22.4444	21.5996	5.84905	7.6168	19.5346	7.41967	11.4255	10.6993	24.1089	23.7618	6.50734	5.69375	13.8186	7.39544	7.82011	9.72304
	FBgn0003312	0.834864	0.573878	1.95618	3.17785	1.41111	2.49881	1.18863	1.20749	2.54591	0.562163	1.54315	5.93157	0.418295	2.92844	0.905544	1.57293	2.1936	0.949935	3.24141	4.74264	1.10582	4.6889	0.951575	1.73027
	FBgn0003313	0.0872253	0.114206	0.415405	0.278227	1.57813	0.300515	1.00901	1.35168	0.0759981	0.0266972	0.455227	0.548606	1.83006	0.331293	1.48673	0.932726	0.0776896	0.10267	0.407408	0.42989	1.17756	0.281084	0.799675	0.882358
	FBgn0003317	30.4309	32.7916	4.98011	8.218	20.823	6.7863	20.7188	24.2724	31.5107	31.1839	9.05542	9.66429	46.0773	9.51149	20.2542	22.6119	37.0208	32.2718	9.20019	9.07296	24.1885	9.73977	20.0347	18.2796
	FBgn0003319	0.460354	1.70392	3.47411	4.76669	2.59648	3.19496	0.672228	0.850572	1.75866	0.867085	2.58739	3.22537	0.332672	4.9369	1.09742	0.423749	1.65588	0.778066	0.951049	1.62586	0.559248	3.27672	0.429946	0.637807
	FBgn0003321	61.0179	63.7731	10.8495	16.5153	42.1862	16.5526	43.038	40.1064	59.385	59.5294	18.4595	20.0952	61.376	17.4264	42.3461	42.5768	62.8886	76.5405	18.4788	17.9037	49.4567	19.9334	38.6738	44.9791
	FBgn0003326	15.4676	19.4139	1.78278	3.35829	4.23302	2.75407	10.4211	8.18782	15.7304	15.9451	2.66257	2.21637	11.1363	4.20791	9.31503	11.2782	18.0602	14.7182	2.62953	2.9333	7.00248	3.85951	8.47359	10.4676
	FBgn0003328	23.1222	35.0704	10.4304	13.8072	59.9271	11.2741	18.0042	16.2882	28.5137	7.64141	22.3466	17.3231	74.8455	17.2558	23.1393	18.4893	53.3917	21.7267	17.4259	14.08	66.9542	15.7284	15.9637	16.3191
	FBgn0003330	25.2782	21.2408	11.7399	12.6152	21.8009	12.154	16.4572	21.9661	20.0172	20.2728	11.5644	13.4614	37.7552	12.1389	17.7004	16.4237	24.6237	23.6526	12.6101	13.0476	23.9135	15.2901	18.505	17.9053
	FBgn0003334	29.6601	28.59	5.34986	10.7295	13.631	8.35021	11.6209	9.2451	31.6109	21.5113	9.16841	11.6603	19.0467	10.3057	10.2402	10.6604	35.8678	29.6309	8.65489	10.427	14.1958	11.4716	8.4459	10.959
	FBgn0003339	7.255	9.10389	1.8359	5.04095	4.03424	4.26185	9.82273	7.68442	13.0368	7.6614	3.34753	4.74612	5.75226	4.60984	8.73614	9.96302	15.5257	7.56258	3.13436	3.57367	4.20125	4.67486	6.52285	9.17614
	FBgn0003345	20.6052	26.4559	4.87653	12.9531	18.1724	11.0426	20.9432	16.3688	30.4995	20.688	13.3215	13.0775	24.472	13.8846	20.1657	21.2633	31.661	25.3737	12.4392	12.7461	21.0803	14.3802	13.8054	19.8349
	FBgn0003346	11.7546	9.92847	15.5257	21.5001	18.2281	22.4613	24.3571	76.8899	13.357	7.88737	16.1411	28.2051	40.0008	21.9141	30.728	33.119	11.4213	10.4979	20.6605	26.802	20.7914	24.2941	20.3167	15.4237
	FBgn0003353	47.8404	62.331	3.39783	5.39656	8.08388	4.46305	9.9516	8.40873	52.7161	55.5327	3.89834	4.69143	18.4815	4.24736	10.4138	9.26644	64.7701	54.5513	4.31053	4.4276	10.329	5.54871	10.1035	11.1858
	FBgn0003356	1.07839	0.852121	1429.66	1419.89	2630.38	2229.8	625.754	622.259	0.715163	1.02489	3060.83	1955.79	1984.39	3055.93	840.332	778.964	1.83535	1.35828	2484.82	1401.74	4837.12	3599.84	861.199	1007.81
	FBgn0003357	1.12051	0.514214	937.827	971.729	1799.27	1494.49	410.587	402.876	0.63583	0.907566	2136.94	1340.46	1384.31	2051.54	533.722	502.421	0.709167	1.00698	1698.5	942.609	3485.8	2404.57	549.183	655.362
	FBgn0003358	0.652796	0.213679	249.085	114.489	160.067	147.383	102.138	98.1461	0.0947951	0.0999012	248.847	102.34	154.542	220.229	120.286	108.115	0.290715	0.384192	189.708	150.536	232.627	163.896	85.4044	84.4775
	FBgn0003360	2935.83	3604.09	2118.32	2591.01	2194.07	2196.61	2311.46	2008.84	3507.26	4206.19	2881.6	3167.7	1573.21	2620.33	2491.31	2451.78	3452.83	3098.6	3083.97	3162.5	1986.7	2770.38	2467.66	2598.45
	FBgn0003366	15.5672	14.1038	4.65187	7.4618	3.42418	5.18415	3.37441	3.16751	16.836	12.2536	5.50325	3.68821	2.72294	6.28958	2.58245	3.29775	18.9022	16.5041	3.45855	3.03559	3.68689	5.21224	2.83236	3.20917
	FBgn0003371	83.8808	95.2352	9.14243	19.4184	34.2708	15.2763	30.0962	33.6764	98.6276	84.1159	18.6263	19.4539	46.3363	20.8718	31.2923	31.3575	104.46	84.1716	18.0655	18.0734	40.5587	20.7645	23.3413	30.5335
	FBgn0003372	0.649545	0.564248	0.0142773	0.0159376	0.0892101	0.0484152	0.133382	0.116142	0.239436	1.03227	0.0814894	0.0174587	0.211226	0.100469	0.290331	0.2099	0.300393	1.76437	0.0656365	0	0.248179	0	0.185706	0.295867
	FBgn0003373	0	0.0873791	0	0	0	0	0	0.0344725	0	0.0817046	0	0	0	0	0.620454	0	0	0	0.233782	0	0.0679966	0	0.0661443	0
	FBgn0003374	0	0	0.296194	0.727403	0.444176	0.267843	0.184474	0.240945	0.270943	0	0.405735	0.579511	0	0.20843	1.08417	0	0.276973	0.244021	0.544673	0.322655	0.475262	0.501049	0.154105	0.0767248
	FBgn0003375	0	0	0	0	0	0.100231	0	0	0	0	0	0	0	0	0	0	0	0	0	0	0	0	0	0
	FBgn0003377	0	0	0	0.196117	0.219551	0.198588	2.18841	0.476386	0	0.564551	0	0.429669	0	0.412098	1.42904	3.05249	0.410714	0	0	0	0	0	0.685551	1.59282
	FBgn0003378	0.274877	0	0	0.526073	0	0.177567	3.66893	2.55577	0	0	0.179322	0.192094	0.51646	0.736956	3.83334	2.30948	0	0.323549	0.962913	0.213905	0	0.189813	1.83896	2.23806
	FBgn0003380	59.1907	74.4372	2.06139	6.17475	7.19698	4.81662	15.4423	12.7173	71.5451	77.5866	4.31899	4.45537	16.1312	6.3858	17.0895	17.8406	85.5505	73.7449	3.69797	4.4709	11.4133	6.31511	12.2983	18.6265
	FBgn0003382	0.0806876	0.158468	1.3557	4.75625	0.437954	0.74015	0.0287195	0.200059	0.210905	0.0889064	0.715881	1.84387	0.0606408	2.53102	0.100021	0.0246519	0.2156	0.15196	0.0565308	2.08462	0.0616584	4.50199	0.0719745	0.0597237
	FBgn0003386	45.1959	53.7427	3.58674	7.9699	15.8148	6.7954	28.8543	24.9718	52.7912	46.3019	7.32606	6.78585	31.6494	9.61701	29.0218	31.521	57.5874	49.9463	6.87915	6.37372	21.5969	8.21801	21.2287	29.6843
	FBgn0003388	0.523506	0.899634	7.18031	8.37013	37.9019	9.34219	7.13309	4.81678	1.1118	1.05151	15.5392	13.1247	24.0675	8.50895	6.84433	7.69726	0.961692	1.2324	16.8201	14.0547	46.055	12.5508	8.78011	7.84669
	FBgn0003390	13.901	17.6433	13.0312	9.70941	22.8772	7.95059	12.0763	10.9198	17.4496	12.6885	13.9435	6.33558	11.2784	7.27339	12.8984	9.56853	14.1309	21.0513	16.7935	7.76042	19.104	8.4799	13.3965	13.9496
	FBgn0003391	19.6128	23.9685	4.52044	11.6365	12.5315	8.69545	15.7921	14.8858	27.6678	26.3336	8.55002	14.2557	18.0195	11.1253	13.2719	14.8155	32.1564	31.0168	9.18228	9.34701	11.6529	11.8611	8.77383	12.6226
	FBgn0003392	297.765	353.15	17.8066	35.613	39.7862	28.2384	77.169	67.7467	342.689	267.951	31.5183	33.9915	70.3837	35.5723	75.675	76.6568	386.718	251.858	30.7215	31.3277	53.4619	36.0796	61.2529	79.4877
	FBgn0003396	14.7994	14.654	2.19489	5.53758	16.1338	4.81998	16.5607	13.5858	18.1153	11.8746	5.82475	5.86336	15.559	5.66569	15.2602	15.8642	18.8522	15.326	5.7761	4.41094	18.5807	5.91145	9.3852	14.7153
	FBgn0003401	0.407772	0.457631	1.19848	1.1892	1.2481	2.18259	1.65875	1.67002	0.812082	0.053489	1.17808	1.79122	2.07956	1.60083	1.80528	1.29033	1.08958	0.274272	1.68353	1.99459	1.15739	1.97107	0.909347	1.81096
	FBgn0003410	41.7811	44.5393	6.45854	13.6267	19.4961	11.3715	21.9457	20.7994	44.1907	41.2295	13.243	12.6405	52.0877	12.7532	20.7977	18.7218	52.5009	41.6543	11.3831	12.4018	20.1891	13.4319	16.1257	21.4394
	FBgn0003411	0.126676	0.124395	0.0723945	0.242439	0	0.0818314	0.789049	0.68706	0	0	0	0	0	0.42453	6.28118	0.0967563	0.507725	0.298213	0.110939	0.0985775	0.193603	0	0.376657	0.281292
	FBgn0003415	22.6637	25.0644	2.08727	7.89795	11.7479	6.16126	11.0164	9.13892	27.9203	21.3513	4.42534	6.44679	14.2653	6.79943	10.8217	11.3271	28.6935	24.465	4.29579	3.77189	12.8016	6.32038	7.26865	10.3714
	FBgn0003416	6.79539	7.09965	1.70835	3.93597	4.25736	2.93024	5.45912	9.48007	8.17695	5.76089	3.70749	4.78531	10.7758	4.42654	6.16693	6.17269	8.12676	7.26219	3.1354	3.38111	4.7678	3.79237	4.36662	4.46382
	FBgn0003423	215.528	238.241	27.7719	54.9837	35.8028	47.1252	71.8593	60.2888	227.8	218.865	48.4283	63.7797	47.9351	52.6445	67.8538	76.7038	227.939	187.088	58.347	59.7211	46.2784	59.2443	57.4393	78.2763
	FBgn0003429	82.3544	92.5094	4.79219	12.3862	18.8337	10.0144	36.9369	30.0685	100.922	93.0312	10.7744	10.6409	33.801	13.4061	35.4784	37.3497	101.623	102.051	9.60144	9.50818	27.0495	13.9584	26.032	39.0534
	FBgn0003430	11.4262	12.3084	3.04733	4.28525	5.53917	3.44456	7.91829	7.35089	12.2483	12.3993	2.57506	3.58118	11.7751	2.97058	8.79889	8.41006	16.0983	12.4713	3.88138	2.69445	3.91594	3.29954	9.67758	9.73894
	FBgn0003435	35.5453	47.3129	2.18099	6.36157	6.17837	4.37497	15.7795	12.1098	47.9307	41.1355	4.40466	4.6334	13.5569	6.4982	15.2233	15.9287	52.7159	38.4527	3.52232	4.60165	9.04808	6.05575	11.0035	15.2641
	FBgn0003444	6.52456	7.19281	2.62418	4.67281	6.4181	3.76945	9.08113	9.46211	8.52712	7.55087	4.89892	6.35764	17.5151	5.60258	7.96393	8.50016	7.1709	7.1582	5.93501	5.85327	6.34046	5.52555	5.71934	7.38075
	FBgn0003447	23.6691	61.9859	8.6542	17.5559	11.8465	13.2238	21.9337	57.9203	47.1282	49.011	10.3807	12.5457	22.7995	19.1051	21.4256	30.1965	59.8607	64.7565	9.37649	11.868	9.03093	15.0392	20.6236	17.745
	FBgn0003448	0.0591612	0.290478	1.0143	2.11354	2.4506	1.14652	11.7396	10.1763	0.257731	0.162968	1.27364	1.24032	5.78014	2.22059	7.74621	9.2183	0.158081	0.0696367	1.24347	0.874727	3.20982	1.67497	10.0268	12.3488
	FBgn0003449	91.1174	88.5477	57.3409	65.2906	79.5915	60.1586	51.3188	68.0356	85.7732	85.8357	56.4356	66.4842	110.69	64.7952	52.5562	51.4523	92.8401	68.7187	65.2042	74.2168	86.7872	68.7956	53.2366	52.9227
	FBgn0003450	0.137534	0	5.10899	3.20251	4.12542	4.88651	5.41545	8.73828	0	0.0631431	4.88993	3.55622	4.94209	4.49395	5.0614	4.1232	0.091874	0	4.30602	4.5754	4.36159	3.89387	4.37057	3.63938
	FBgn0003459	4.91811	5.99218	0.884837	2.04809	5.00845	1.98565	4.11292	4.07528	6.24906	4.49498	2.25779	2.59363	12.7271	2.1976	3.31641	4.15648	7.33116	6.99497	2.63213	2.67549	6.24632	2.88514	2.09873	3.52233
	FBgn0003460	19.8708	27.5824	4.21042	6.57554	6.72886	5.76603	5.79936	5.72215	22.8064	24.1324	5.98476	6.26251	8.45189	7.02727	6.80565	6.43891	26.9262	23.7228	7.07254	5.89858	6.27951	8.38943	7.08264	8.65179
	FBgn0003462	577.734	529.789	406.816	370.429	361.994	352.535	272.357	269.135	577.842	634.273	331.08	366.909	417.946	307.895	280.822	249.207	505.129	599.008	373.492	393.151	418.385	354.921	313.147	271.769
	FBgn0003463	20.2356	26.2039	4.39467	8.16968	13.0515	6.10551	15.2256	10.8482	30.5104	22.1955	10.8327	11.8826	14.1172	11.1708	14.1585	14.2626	36.2241	28.6689	10.2627	10.4543	17.225	11.0116	11.6829	15.545
	FBgn0003464	58.4517	71.1484	6.19718	11.5316	25.0741	10.346	20.5565	18.9547	61.6229	52.0487	9.59824	11.9033	33.2823	11.0381	18.3287	18.626	80.7296	68.4161	11.701	10.1557	30.7021	13.4762	18.4699	21.0423
	FBgn0003475	77.3064	79.8467	4.28275	7.08407	13.6835	5.82099	11.447	12.5122	75.0616	69.403	5.98737	5.10986	22.3888	7.38185	13.2692	11.2509	87.0686	75.7635	4.90231	4.16718	16.0148	6.31669	9.75986	10.5324
	FBgn0003479	11.9491	12.2032	7.10195	7.76363	17.0676	10.6878	9.35679	9.71418	13.5504	8.81122	7.8432	10.2518	24.6268	7.02325	9.20066	8.59321	15.8659	9.30444	8.85466	8.92662	15.9582	9.44452	9.59287	9.57929
	FBgn0003480	3.63636	5.81141	1.77254	2.18336	1.29851	2.30299	2.85509	3.78433	4.37972	4.05914	1.32567	2.66579	3.952	2.19835	2.76206	2.36903	5.7632	3.10528	2.15429	2.60782	1.47111	2.78184	2.25256	2.32215
	FBgn0003482	0.0961803	0.0944478	0.494696	0	0.61821	0.49705	0.513508	0.894269	0	0.0883142	0.0627452	0.4705	4.78884	0.838054	0.596131	0.440779	0	0.792474	0.168463	0.523921	0.661476	0.597743	0.571961	0.213573
	FBgn0003483	2.10947	1.13931	0.337552	0.874727	0.843663	0.776734	1.68937	1.94501	1.65415	1.47208	0.660555	1.07615	2.33842	0.763501	1.6997	1.41788	1.26823	1.76292	0.942175	0.574544	0.628671	0.961398	1.31717	1.18666
	FBgn0003486	0.792936	0.759187	0.113289	0.24028	0.39641	0.320142	0.511548	0.660462	0.777232	0.855502	0.206916	0.221653	0.893898	0.33217	1.36689	0.545085	0.609141	0.840005	0.26041	0.169689	0.318114	0.314842	0.397862	0.322805
	FBgn0003495	51.4485	17.0934	10.4012	13.3816	11.0603	12.9974	11.942	12.6786	33.6424	18.7813	14.3377	17.4009	11.8626	14.437	16.4777	12.4506	31.5656	18.4009	17.8948	15.5435	11.1645	14.6576	12.2412	11.5866
	FBgn0003499	11.4251	6.41118	1.87565	3.79311	4.41011	2.8017	4.98718	4.24069	6.08732	5.65597	2.79756	3.20618	6.40694	3.49337	5.57331	6.59081	6.714	7.82913	2.92755	2.72089	4.05251	3.14298	4.63786	4.46256
	FBgn0003502	10.1065	10.5475	6.13835	10.9481	9.67854	10.1534	16.4485	17.6955	14.8762	7.27133	10.6605	9.35594	20.746	11.0994	16.3043	16.0473	15.8552	8.56157	9.1096	9.34576	11.0663	10.0668	13.5659	16.4268
	FBgn0003507	14.1371	7.64217	5.85544	8.33011	15.7953	6.74806	14.2838	14.6431	10.2544	7.60948	6.76931	8.24549	14.7366	6.64568	15.6064	13.5972	5.64062	18.0645	7.85996	6.2661	14.7943	7.19779	11.9841	12.8094
	FBgn0003510	3.39403	3.87614	1.47824	2.21291	3.08599	1.77718	2.38151	3.30168	3.7909	3.43221	1.77523	1.64046	6.26459	1.71367	2.52529	2.05563	3.7754	3.8366	1.7939	1.84603	3.35909	2.44694	2.27842	2.22446
	FBgn0003511	3.39403	3.87614	1.47824	2.21291	3.08599	1.77718	2.38151	3.30168	3.7909	3.43221	1.77523	1.64046	6.26459	1.71367	2.52529	2.05563	3.7754	3.8366	1.7939	1.84603	3.35909	2.44694	2.27842	2.22446
	FBgn0003512	24.0639	23.2543	17.2907	16.6953	20.924	13.8132	24.8208	27.7946	20.1879	18.506	16.3648	17.2628	40.8956	17.3697	21.5119	22.0854	24.4747	22.765	17.8321	18.3784	28.3391	20.2312	20.9718	26.7411
	FBgn0003513	6.78657	8.26974	0.217281	0.7519	1.26262	0.491209	2.43587	2.13575	8.48032	9.11166	0.496063	0.54468	1.75015	0.789981	2.12085	2.11991	11.5559	8.90567	0.582691	0.488178	1.27835	0.538211	1.79464	2.51869
	FBgn0003514	159.528	149.47	89.7751	93.5524	217.234	89.5605	115.911	141.34	166.019	140.969	108.681	100.034	295.973	95.5241	130.039	116.451	185.227	157.522	106.795	94.5542	217.384	97.8526	118.166	111.368
	FBgn0003515	3.77066	23.3453	8.98751	10.238	7.61903	9.0897	4.70556	5.30873	12.4201	14.398	11.1294	12.372	6.60942	9.09218	5.37955	5.83035	13.6385	21.7045	9.7053	11.2003	10.12	10.2246	5.67417	5.2416
	FBgn0003517	1197.41	827.663	3050.99	2856.38	2771.77	2872.67	2179.92	1973.04	844.562	1001.96	2618.24	2767.67	2928.72	2797.18	2207.74	2001.39	778.423	1567.47	3090.87	3221.84	3155.76	3185.41	2651.93	2411.29
	FBgn0003520	91.7334	118.436	6.16578	14.1877	21.6193	12.3124	26.4951	41.0141	101.016	111.132	12.578	15.3491	45.4113	15.9903	26.8706	31.6851	103.502	110.583	10.9214	11.9464	28.9891	16.1314	22.4475	22.1616
	FBgn0003525	1.19164	1.29668	1.65652	3.08192	1.42608	2.95432	7.39391	9.20814	1.71173	0.79846	3.06755	5.15413	16.5803	3.28118	9.48186	5.6825	1.89325	0.947732	3.07439	3.80952	1.1075	3.55837	3.59109	4.50553
	FBgn0003527	0.252812	0	0.4816	0.268802	0.300922	1.36095	1.12481	1.1753	0.0734237	0	0.219903	0.942263	1.26667	0.282416	1.8281	0.708031	0	0	1.40223	0.524624	0.579568	0.931071	0.56378	0.561382
	FBgn0003545	0.0802284	0.0196958	0.722135	1.80415	0.716219	1.36045	2.67713	5.05071	0.0873772	0.0184167	0.758911	2.00438	4.40912	1.46534	4.87937	3.69206	0.133983	0.0472171	1.24714	2.09149	0.720363	1.39886	2.14695	1.30644
	FBgn0003557	56.0453	50.8551	7.55777	12.6747	33.9895	11.3463	23.3708	20.9556	53.831	42.2458	15.9533	15.4223	39.5705	14.8881	23.2803	22.3229	55.0658	54.7846	14.1754	13.8603	38.8671	14.6994	18.1474	22.1349
	FBgn0003559	29.3849	42.3109	10.1227	17.3049	32.5022	15.6934	19.1119	24.658	42.1147	33.5806	16.8738	18.6476	46.6907	16.8756	19.2276	18.4557	47.0667	32.3335	19.8993	19.3891	35.6275	21.1392	20.176	21.7139
	FBgn0003567	15.2497	14.3697	9.50389	16.5163	17.4563	13.2445	25.8636	53.5137	18.7393	11.6647	14.1272	18.3174	37.7541	15.7271	19.9648	32.5484	18.3687	15.2369	15.0099	15.4752	19.2002	17.1375	21.0778	17.1694
	FBgn0003575	25.4377	22.6562	5.84402	12.5483	25.3725	10.0666	21.0695	24.5423	25.5535	21.4722	11.7222	12.1336	31.2077	11.6243	19.6474	20.4002	26.9843	26.3976	11.2329	9.72261	26.1023	12.2865	17.6881	20.6231
	FBgn0003598	14.555	11.6741	3.81849	7.85827	9.91352	6.48068	9.23994	13.2605	13.9412	12.2793	6.33443	8.32157	25.9155	6.48847	7.97686	7.60297	14.9954	13.4298	6.7498	6.50701	11.5852	7.89894	7.55179	7.47629
	FBgn0003607	95.7445	85.9374	83.2454	104.903	90.907	105.104	64.4915	118.241	93.6545	100.742	91.892	120.512	205.179	95.3658	79.7628	58.7217	92.7273	115.84	99.9808	111.483	107.061	110.141	68.5585	56.4116
	FBgn0003612	31.216	32.3845	7.69994	13.8175	18.14	12.0055	22.2356	25.1276	31.9244	28.5372	12.814	16.1353	40.272	14.5436	17.5393	20.4625	35.8444	33.4701	13.6861	14.95	21.1604	14.9971	16.5662	18.1917
	FBgn0003638	104.306	90.9947	18.7935	39.8475	54.2894	42.0471	28.75	33.5205	74.5365	117.947	31.0278	39.2649	73.5181	38.8165	30.4775	33.9499	74.3314	136.96	36.1159	35.4643	69.5974	49.3487	30.8494	39.3998
	FBgn0003651	18.1194	12.5221	4.17295	8.20251	12.0942	6.64242	13.4238	10.632	14.2782	13.798	6.33411	8.15956	14.3158	6.77377	12.9268	13.458	12.1118	19.1313	7.6227	7.2743	12.8848	7.08831	11.1309	14.1515
	FBgn0003654	40.1781	44.1409	10.4867	16.4327	27.2956	14.4686	19.4928	18.0169	45.4479	36.3039	17.3519	18.958	31.9764	16.5671	20.2452	19.9515	49.496	45.0473	16.3965	15.9457	29.6044	18.5373	18.9422	22.0904
	FBgn0003655	0.0488036	0.0239623	0.0278909	0	0.540246	0.0945797	18.4783	45.0176	0.212609	0.224061	0.0795952	0.0426322	22.9928	0.0981332	14.8975	25.814	0.0652024	0.172335	0.256443	0.132924	0.67129	0.134803	9.25088	4.7322
	FBgn0003656	60.3248	68.9399	4.64365	9.81569	16.1978	8.39194	25.9174	23.7535	66.9464	58.8481	8.55584	10.5993	23.1606	9.14538	22.8316	24.0731	75.4709	66.9547	9.48201	7.69464	19.3042	9.83916	17.3821	23.0775
	FBgn0003660	126.19	157.158	119.356	124.227	235.774	108.761	124.616	117.595	172.085	100.951	130.809	127.545	296.837	111.448	128.144	116.97	157.596	114.464	136.584	133.812	232.687	124.487	127.554	120.211
	FBgn0003676	39.2232	37.0974	133.896	154.172	73.0388	136.283	85.5037	78.7383	42.4251	26.0391	131.679	172.23	87.9758	153.863	71.0479	78.8373	49.9391	47.1069	167.343	180.694	87.2527	160.067	73.5763	91.8559
	FBgn0003683	0.134351	0.0989484	0	0	0	0	0	0.052049	0.0292645	0.123363	0	0	0	0	0.182157	0.0256546	0.179495	0.15814	0	0	0.051333	0	0	0
	FBgn0003687	13.3756	16.9773	9.43311	12.0506	16.9457	10.5249	13.8964	12.6515	13.9166	13.0657	10.5593	12.3057	25.6993	12.8993	14.6624	11.4391	16.2542	13.776	12.5863	12.6787	19.4637	13.265	11.688	12.5335
	FBgn0003701	0.431109	0.317508	0.258694	0.818202	0.600385	0.870286	18.778	45.729	0.422571	0.356266	0.689046	1.44612	14.9243	0.830745	13.1264	25.7747	0.518372	0.431328	1.02883	1.37548	0.634167	0.848435	13.163	6.94841
	FBgn0003710	39.7237	48.4043	2.69273	5.3643	7.05795	4.35488	14.7711	12.4126	44.6317	42.7205	4.4452	4.61828	15.1405	6.17042	15.2383	16.7762	49.6334	42.2068	4.41206	4.2401	9.21369	5.93162	11.9443	16.6598
	FBgn0003714	9.64551	17.4863	19.9645	30.4906	10.068	23.9649	19.4766	19.5941	17.9931	16.0669	20.5311	22.9009	11.4429	26.7302	20.7422	20.9212	17.5125	13.1729	19.3311	28.4842	9.78039	23.2266	15.4889	21.6014
	FBgn0003716	33.5911	39.4237	8.70165	16.3241	24.0458	14.3081	30.7126	28.6315	38.0147	39.3674	18.2761	19.0022	32.0273	16.6212	28.3015	31.234	46.7965	36.945	17.3798	16.933	26.1199	18.3461	26.8148	29.4689
	FBgn0003719	5.05303	6.57755	0.352576	0.524768	2.74854	0.588314	1.2548	1.93483	5.63126	5.20625	0.613293	0.533792	2.64949	0.551346	2.36713	1.1444	6.59392	4.70287	0.514567	0.5944	3.97358	0.730318	1.72521	1.54391
	FBgn0003720	0.100439	0.246574	0.315699	1.18538	0.789044	1.42741	1.56404	1.36188	0	0.0922243	0.360378	1.61437	2.12301	0.841498	1.82866	1.76446	0	0.118223	0.791647	1.05516	0.997768	1.45649	1.6052	1.8214
	FBgn0003721	140.857	179.816	275.679	277.709	334.983	236.802	317.648	313.95	185.146	170.427	330.047	363.884	158.346	283.095	350.986	354.368	202.632	135.244	383.886	404.336	309.727	332.56	370.47	396.311
	FBgn0003731	20.9663	19.6401	6.83531	13.8739	17.2969	10.7086	19.3575	15.3866	25.545	18.7429	11.8847	13.709	13.1577	12.4629	17.4654	17.1968	22.5647	22.0872	14.0698	11.1092	18.8656	13.5167	14.5839	17.7164
	FBgn0003733	0.12607	0.0309497	0.0720477	0.261384	0.2476	0.122159	2.01926	7.64356	0.0549212	0.144699	0.328977	0.286332	9.03063	0.316872	2.17323	1.6129	0.210539	0.18549	0.303621	0.19621	0.289013	0.304694	1.03085	0.797141
	FBgn0003741	39.8387	41.1446	5.4956	5.733	14.5939	8.61542	7.74194	17.1636	41.5433	31.8503	6.34804	6.40017	32.1025	6.407	8.42588	10.0119	46.8014	41.0986	6.61696	6.14691	15.2654	8.49808	11.0627	8.00751
	FBgn0003742	21.4192	22.8595	13.5483	16.8991	23.027	13.9143	22.3096	21.8309	23.6396	17.5668	17.0368	20.0453	32.4014	16.5713	19.7561	20.3148	23.9513	23.9363	20.1994	19.3645	24.9248	17.8487	19.4126	23.806
	FBgn0003744	64.5842	89.2813	11.4353	21.3943	25.3523	19.2191	27.3158	24.9052	86.8493	60.9754	17.6716	19.2486	39.1427	21.7967	30.7607	27.2746	99.4881	67.2753	18.0454	19.607	29.6974	21.8754	25.1894	30.9962
	FBgn0003747	0.529831	0.422733	0.0189246	0	0.0236497	0.0213915	0	0	0.779006	0.364874	0.0216029	0	0.248871	0.0443904	0.0938996	0.050586	0.752103	0.584668	0.0870015	0.103076	0.0253048	0	0	0.122554
	FBgn0003748	110.471	101.783	28.1525	38.4363	47.8201	36.8561	65.5408	70.5798	111.641	128.906	44.9045	38.4191	95.3676	45.3788	64.5018	71.3535	108.423	118.274	40.125	40.0569	56.6611	38.2279	56.3293	60.8461
	FBgn0003751	2.85302	2.9115	1.79033	1.71302	1.47824	2.27667	1.6427	0.953583	2.43705	3.80112	2.00721	2.58021	2.62768	1.64979	1.64696	1.58096	3.73694	2.56803	1.71471	1.82838	1.4107	1.97011	1.0396	1.03518
	FBgn0003861	1993.03	1542.44	0.299035	0.197251	1.95342	0.330334	0.296297	0.276428	1277.63	2468.04	0.465485	0.515261	1.49704	0.207241	0.829216	0.435998	1341.11	3080.87	0.541566	0.333153	1.87203	0.23404	0.141439	0.193652
	FBgn0003862	19.8282	20.702	2.04279	6.57669	16.3727	5.00374	16.2128	13.535	25.6896	15.9336	4.51488	5.66339	17.707	6.11665	14.1977	15.5579	25.1256	21.3098	3.74542	3.63138	18.8386	5.84586	8.88997	14.4504
	FBgn0003863	0.0654048	0.127327	154.771	91.811	999.532	80.7589	493.538	327.892	0.0529871	0.144344	266.372	208.294	456.831	199.584	595.374	346.24	0.663795	0.530797	192.57	207.192	763.221	184.183	582.625	461.044
	FBgn0003865	0	0	0	0.0709734	0	0	0	0	0	0	0	0	0	0	0	0	0	0	0	0	0	0	0	0
	FBgn0003866	5.5263	7.51555	12.1324	22.7095	28.6551	21.0154	57.0987	45.6465	7.68579	4.21266	18.4477	17.3425	40.9648	21.4975	47.7917	53.0415	8.35836	4.88476	18.8476	19.0357	33.2102	22.1334	42.8157	55.7077
	FBgn0003867	33.8362	48.8518	37.3047	29.6881	9.17317	30.1241	16.6749	10.5091	32.0699	38.1101	34.9241	22.6747	3.9171	32.059	18.083	11.9704	30.7988	46.5406	19.853	21.2958	7.80085	22.6536	14.7492	12.2387
	FBgn0003870	28.7934	34.9042	8.42535	20.2431	32.0718	13.6907	16.9066	15.7635	41.903	31.0188	15.6065	22.7865	37.8203	18.0912	18.3623	18.6413	45.8306	31.9243	15.713	18.1284	31.692	21.2805	14.2107	18.867
	FBgn0003882	29.319	36.5199	13.3819	18.3588	25.1549	19.7659	17.8159	15.818	38.2749	30.7606	21.2449	20.2485	37.1558	20.5745	16.8457	16.2319	39.6964	38.0425	19.6882	20.5952	25.299	21.4008	15.6508	18.57
	FBgn0003884	1168.53	1298.32	1890.15	2048.5	940.444	1875.56	1191.02	1366.2	1370.51	1130.77	1642.9	2140.07	1283.95	1856.25	1132.39	1110.48	1558.25	1209.91	2013.63	2076.01	1059.8	2076.54	1186.81	1287.47
	FBgn0003885	137.854	166.938	118.9	148.417	63.8377	131.013	105.483	102.198	151.31	160.605	115.807	153.91	76.692	135.925	89.5756	94.3687	180.114	141.761	143.076	158.451	75.2178	156.625	98.0832	113.547
	FBgn0003886	2.65679	19.1012	83.1289	86.3995	210.999	105.849	194.927	166.349	18.6564	2.81705	177.648	115.776	84.177	121.027	188.81	183.413	45.4254	3.98349	185.418	190.06	224.146	164.525	213.973	254.032
	FBgn0003888	9.12466	10.8014	18.8844	18.3467	55.889	23.502	35.6983	30.0313	11.0745	9.65012	44.7031	32.4907	44.2784	31.2235	36.6683	35.0374	11.9729	9.37582	49.7833	37.9537	59.3263	36.7099	25.1749	37.8748
	FBgn0003889	1.25964	2.00018	0.275697	0.592603	0.401954	0.484766	1.14472	0.913699	2.24172	1.94411	0.30877	0.318401	0.906401	0.502979	1.03821	0.88024	2.50645	2.12939	0.469427	0.41712	0.757769	0.37014	1.76631	1.11091
	FBgn0003890	93.2865	90.6387	148.567	155.065	205.162	138.47	220.096	207.084	97.978	107.781	173.095	162.085	167.586	160.919	211.84	213.88	93.524	90.5648	187.339	176.921	231.571	169.227	215.81	233.71
	FBgn0003891	63.1312	83.1361	15.7881	40.9304	57.2707	32.7324	24.2148	20.0199	94.3555	60.1436	36.3476	47.9531	45.8799	46.921	25.8021	24.4472	96.1695	94.4887	30.9669	34.4215	55.5442	46.8047	17.0135	24.0303
	FBgn0003892	2.19847	3.36994	1.93058	4.75486	4.48054	4.23746	5.80522	4.98562	3.64411	2.64232	3.31153	5.1712	4.39931	5.15141	5.16869	5.74753	5.54007	3.13475	4.10114	3.46335	5.35411	5.09744	3.81319	5.94021
	FBgn0003896	16.8538	19.562	4.10117	7.5225	10.2503	6.82863	15.633	13.9815	16.0076	15.0926	6.15793	6.86705	16.4205	7.2249	14.4648	15.9434	20.8063	17.1392	6.59765	7.78578	11.7185	7.89584	12.5282	15.781
	FBgn0003900	0.413237	0.446373	0.42509	0.843597	1.97734	1.25465	3.12556	2.64152	0.720093	0.505794	1.40184	1.03963	5.06615	0.858624	2.6253	3.53509	0.634904	0.729611	1.48379	1.76866	3.12622	1.7692	3.10249	3.48693
	FBgn0003916	3.56816	1.28811	0.729013	0.491344	0.588732	0.726868	1.60628	1.44528	1.60949	2.26526	0	0.349014	2.7981	0.552526	1.05823	0.606662	1.68819	1.43068	0.13174	0.622763	1.36562	0.465365	1.23897	1.2337
	FBgn0003920	15.753	19.1536	1.43926	0.960695	1.65178	1.96884	1.64643	2.54867	12.4625	15.1584	1.14	1.26789	6.02097	1.43652	2.46882	0.757657	9.66134	7.60446	0.855212	1.19987	0.993661	1.74971	1.94847	1.89072
	FBgn0003922	15.753	20.2791	1.43926	0.960695	1.10119	2.13485	1.64643	2.15044	12.7939	15.8663	1.14	1.26789	5.53814	1.43652	2.07062	1.03245	10.3892	7.75571	0.855212	1.19987	1.19004	1.74971	1.94847	2.27115
	FBgn0003923	2.71243	3.03394	0.147632	0.438367	0.368984	0.277014	0.459737	0.400314	2.0572	2.57125	0	0.119149	1.29592	0.405162	0.400281	0.406462	1.8844	0.863554	0.226234	0	0.32769	0.117734	0.192026	0.82985
	FBgn0003926	0	0	0	0	0	0	0	0	0	0	0	0	0	0	0	0	0	0	0	0	0	0	0	0
	FBgn0003930	7.93588	3.04941	0.788746	0.66035	4.43555	0.891562	3.3773	4.54482	5.11065	6.01957	1.80074	1.44675	7.13113	1.85012	2.40589	2.10834	11.0634	6.90426	1.81304	1.07401	6.59163	0.476523	1.5389	2.29853
	FBgn0003931	0.347468	0.341209	0	0.221667	0.49631	0	0.30919	0.807676	0.302743	0.319051	0	0.485647	1.95855	0	0.269203	0.530797	0.928445	0.408993	0	0	0.796566	0	0.516578	0.25719
	FBgn0003933	0.125594	0	0.440909	0.165968	0.0896967	0	0.231499	0.298889	0.3361	0.354204	0.0819339	0.0877696	0.244403	0.174374	0.298865	0.589281	0.347576	0	0.337829	0	0.0959741	0.0867271	0	0.285528
	FBgn0003934	0.105461	0	0.370229	0.139363	0.0753179	0	0.194388	0.250976	0.282222	0.989106	0.0687994	0.0736997	0.912893	0.146421	0.834571	0.494816	0.291858	0	0.283673	0	0.080589	0.0728243	0	0.239756
	FBgn0003935	0.108782	0	0.38189	0.143752	0.0776901	0	0.200511	0.860927	1.19152	0.306791	0.0709664	0.0760209	0.211688	0.151032	0.258859	0.902104	0.30105	0	0.292608	0	0.0831272	0.075118	0	0.534875
	FBgn0003936	0.109645	0	0.384921	0.144893	0.0783067	0	0.202102	0.260935	0.518604	0.309226	0.0715296	0.0766243	0.213368	0.152231	0.260914	0.909263	0.303439	0	0.29493	0	0.0837869	0.0757141	0	0.24927
	FBgn0003938	1.71689	0.787833	1.31131	0.660243	0.0802166	0	0.207031	1.51055	0.531253	1.05344	0.596661	1.19982	0.218572	1.76916	0.267277	0.93144	0.31084	1.88868	0.302124	0.624324	0.0858305	0.631567	0.596374	0.552269
	FBgn0003941	1557.97	1351.45	2815.9	2684.06	3469.32	2691.29	2503.77	2264.83	1267.85	1528.19	2496.36	2535.37	3879.41	2669.63	2597.35	2461.83	1221.56	1904	2748.81	2826.96	3696.62	2803.66	2839.01	2714.48
	FBgn0003942	1663.55	1393.96	4080.05	3604.38	3956.28	3612.97	3549.54	3565.27	1495.09	1622.57	3715.68	3581.35	3848.74	3617.44	4041.08	3607.76	1222.62	1906.58	3890.6	3753.02	3813.82	3532.31	3854.91	3599.58
	FBgn0003943	407.331	627.151	95.7594	110.49	310.654	85.0691	155.469	137.635	567.818	384.774	113.611	114.862	350.524	118.582	160.747	146.151	816.202	464.957	124.819	103.855	398.761	121.235	125.64	148.249
	FBgn0003944	0.345683	0.0905217	3.76671	7.29213	7.27473	5.70177	17.5128	16.1598	0.200792	0.169286	6.19411	6.45813	14.7002	7.39886	17.6226	18.8345	0.215524	0.162757	6.25657	6.33058	8.27694	6.69969	15.058	18.6614
	FBgn0003950	0.227328	0.223233	0.0472422	0.0659198	0.137705	0.0667505	0.0919475	0.112088	0.342116	0.461686	0.0808921	0.12998	0.194146	0.0831101	0.064045	0.015785	0.257604	0.38118	0.14479	0.0562872	0.0789615	0.142707	0.0460863	0.0611871
	FBgn0003961	0	0	22.4777	3.79117	215.505	3.43485	2.15698	0.363518	0	0	17.9561	20.8743	88.5175	1.78195	1.02988	0.11945	0	0	7.53277	41.3167	250.186	3.61772	0.232501	0.463024
	FBgn0003963	4.70155	4.54461	1.78706	4.21504	5.54371	3.06091	7.33276	7.2743	5.09862	3.61442	3.00792	4.01061	5.0389	3.66413	7.29651	7.3114	5.42613	4.73727	3.35711	2.817	5.07707	3.93248	5.64977	8.06011
	FBgn0003964	46.9475	55.049	12.6106	19.4476	31.5843	17.0488	17.6313	15.2014	50.3244	38.0576	16.9878	18.3641	39.0083	19.7141	17.2134	16.9991	61.2254	45.0267	18.6847	17.8287	34.6056	22.4077	18.0326	19.07
	FBgn0003965	41.5141	9.57896	57.1732	44.188	24.6261	53.9771	39.2285	37.7906	9.42147	23.399	35.7648	35.5114	24.366	38.6207	36.2057	33.6724	6.06157	75.7449	40.0651	32.0113	27.5052	37.1783	44.5745	31.7355
	FBgn0003969	31.7497	36.5915	7.3009	13.4325	21.4733	11.342	28.8628	39.4394	37.5206	28.8481	14.5017	16.1535	40.6844	13.2966	27.463	33.0275	40.9391	34.6612	14.717	15.5065	25.0571	14.4327	26.1356	30.5967
	FBgn0003975	3.4195	4.42124	0.423413	1.21798	1.43476	0.644278	3.04279	2.91444	3.10349	2.61653	0.743594	0.975781	3.13209	0.897679	2.36227	2.59007	4.41621	3.32061	0.948315	1.08657	2.32997	1.18064	2.45714	3.31146
	FBgn0003977	12.0681	11.2479	3.06152	6.34148	7.78996	5.64995	6.09895	7.57823	11.1669	8.53285	4.5756	7.04076	8.61946	5.79459	5.31019	5.42142	14.2019	11.3244	5.64899	5.03263	9.10631	5.72599	4.08842	6.06298
	FBgn0003978	8.96415	9.13556	14.3787	17.3242	11.2708	16.4233	9.4848	7.70436	8.46665	8.30019	13.293	17.6879	15.1441	14.5663	9.42541	8.34283	7.49773	8.24605	16.4597	18.4359	14.8802	18.3101	9.23925	9.70177
	FBgn0003979	0	0	0	0	0.0945987	0.171132	0.117866	0	0	0	0.0864116	0.0925662	0	0.177562	0.102622	0.101172	0.176965	0	0	0	0.101219	0.0914667	0.196924	0.098043
	FBgn0003980	0	0.304728	0	0	0.110811	0.100231	0.138066	0.24044	0.135187	0.284938	0	0	0	0	0.240421	0.237022	0.414589	0.182632	0	0	0.118566	0	0.346009	0
	FBgn0003983	0.20098	0.592078	0	0.128215	0	0	0	0	0.17511	0.184543	0	0	0.566423	0	0.467131	0	0.537023	0	0	0	0.307162	0.277567	0	0
	FBgn0003984	10.6611	12.1892	1.89456	4.21772	4.64907	3.11494	3.47787	3.31657	14.0317	9.95348	4.32843	4.02793	6.88923	3.66968	4.75738	4.09308	14.5579	10.0878	3.37751	3.49587	5.93737	4.29225	2.37368	3.59006
	FBgn0003996	13.8036	21.3006	2.42174	2.73012	3.38596	2.65611	3.32274	2.3081	11.5516	19.2817	4.48885	2.60953	2.56199	2.2216	3.05555	2.25927	13.3689	15.2847	3.38043	2.67727	4.48859	2.17292	2.74454	2.82603
	FBgn0003997	9.77477	17.3162	0.378963	0.501371	1.42075	0.460093	1.68277	1.73167	25.6354	8.14095	0.608838	0.755182	2.97633	0.427996	2.49264	1.3694	23.5263	8.93271	0.494697	0.363127	1.55771	0.339187	1.07712	1.38158
	FBgn0004003	9.65113	6.61206	23.7724	27.3005	7.64069	20.4917	12.2494	10.0285	7.49629	7.00702	19.6693	39.5786	7.0284	19.7573	11.3608	11.2003	6.59696	5.3718	21.8183	32.6613	7.94674	28.931	11.9013	12.5152
	FBgn0004034	21.644	18.0684	88.2734	100.176	42.6383	92.586	56.443	72.9709	25.9878	18.1843	108.79	50.1479	19.014	125.955	50.7941	80.5139	28.0757	21.0308	52.8791	65.8647	28.5648	70.0151	43.4437	80.5326
	FBgn0004045	11540.2	1309.25	1.6453	0.273541	0.349974	0.296772	0.272532	0.593265	1136.6	4923.94	0.519489	0.385262	0.230179	0.307923	0.901689	0.374292	199.314	4513.19	0.295045	0.381338	0.117021	0.0211492	0.204899	0.136019
	FBgn0004047	13859.4	1462.06	2.26427	0.572917	0.565921	0.921392	0.752119	1.06422	1121.32	6831.35	0.758183	0.775267	0.843672	0.743564	1.35063	0.403496	168.187	3960.9	0.693962	0.4522	0.282579	0.291832	0.117806	0.195509
	FBgn0004049	21.0891	29.4791	4.42168	9.1243	13.5774	7.42569	16.0513	20.2797	27.0803	25.9409	8.95562	10.8294	28.0149	9.48269	15.4997	19.1134	29.2681	27.8676	8.4408	8.89368	15.7945	10.3038	13.113	14.9553
	FBgn0004050	35.273	32.9599	10.7843	15.9745	22.2492	13.2693	24.309	22.9321	32.9824	29.3726	15.4068	15.0448	39.1767	16.2873	22.4302	21.1851	36.6756	33.5189	15.6616	15.3938	26.0839	16.0852	19.6439	26.0242
	FBgn0004052	0.871355	0	0.124493	0.41691	1.08903	0.140721	0.257808	0.506357	0.189799	0	0.142112	0.152234	0.613938	0.146008	0.168772	0.49916	0	0.256411	0	0	0.387861	0.150425	0.161929	0.375691
	FBgn0004053	0	0	0	0	0	0	0.346527	0.482778	0	0	0.0508103	0	0.292674	0	0.543081	0.0594895	0	0	0	0	0.0595172	0	0.231583	0.0576496
	FBgn0004054	0	0	0	0	0.0703353	0	0	0	0	0.0904295	0	0	0.0925196	0.13202	0.152602	0	0	0.115922	0	0	0	0	0.0732076	0
	FBgn0004055	69.7771	86.3392	16.0522	25.7537	26.33	22.4833	101.278	80.0284	94.3597	80.3468	28.2137	27.4238	36.0092	25.5467	80.296	89.8468	113.06	74.7068	33.5634	33.2814	30.6564	29.0692	72.8013	98.1824
	FBgn0004057	27.2826	35.8115	21.5524	28.6323	11.3205	18.1064	18.5967	16.2843	41.7403	32.8787	21.9116	20.2877	10.2595	20.0769	18.2612	16.2178	27.987	33.4544	20.2292	14.9793	8.30031	18.7854	15.3892	24.5557
	FBgn0004066	78.2063	334.053	128.568	134.097	72.5136	114.104	44.8009	56.4347	270.805	89.0694	99.4663	115.699	122.266	124.41	48.2387	41.3399	353.085	168.552	108.1	131.415	77.1396	130.085	41.6047	43.7569
	FBgn0004087	19.6766	13.9793	25.9827	19.6373	16.4479	20.5106	5.90263	7.56515	21.3	13.9611	21.783	19.8968	20.6555	16.1858	11.0292	6.09133	17.0276	21.0551	23.0414	19.198	15.3209	19.7634	7.75647	7.39247
	FBgn0004101	5.98347	7.60847	3.29591	5.43993	5.85711	4.75007	8.87079	6.41874	7.40271	6.56268	5.60323	7.42732	6.84981	5.83969	7.70761	9.04242	9.5763	7.13992	6.40955	6.17092	6.53585	5.87171	5.63437	8.49687
	FBgn0004102	18.7339	26.5567	1.81984	4.5832	5.64815	4.57772	8.95343	7.13894	22.0448	26.3599	3.83118	4.4871	7.32847	4.69723	7.74244	9.46463	26.9903	26.406	3.49732	3.29043	6.50716	4.75823	6.359	8.92081
	FBgn0004103	228.494	257.874	113.175	173.015	190.794	140.428	168.963	159.983	249.41	242.546	156.412	178.305	269.592	163.913	182.684	169.102	267.509	251.237	168.371	168.921	198.071	167.418	148.323	174.399
	FBgn0004106	1.45924	0.0895596	5.65517	11.2001	4.39661	11.6947	14.9731	34.3434	1.5098	0.921178	6.66375	15.1053	54.7489	8.98599	14.5206	10.6581	0.731086	0.214703	6.94886	10.7878	4.21645	10.6749	9.55907	8.3033
	FBgn0004107	5.55858	7.292	13.0624	34.4067	9.87093	19.1739	4.18233	3.97432	5.66587	5.39958	9.32467	10.4088	7.13733	23.433	4.10702	3.57359	6.91023	4.62292	7.4054	16.6176	4.77247	30.6479	3.09497	3.71723
	FBgn0004108	23.4312	23.0092	3.24066	8.56584	7.81146	7.02837	20.3885	21.2002	22.3634	20.9117	5.88728	10.5754	19.4678	8.92242	18.1357	21.5239	26.2231	23.7952	6.98477	8.5115	11.2205	9.92455	14.0934	21.5919
	FBgn0004110	0.17791	0.174706	0.135566	0.264828	0.423534	0.229856	0.686014	0.459495	0.413361	0.16336	0.270815	0	0.612831	0.198743	0.505403	0.588853	0.158461	0.0698041	0.25968	0.230745	0.815714	0.163805	1.27841	1.05349
	FBgn0004117	441.355	627.527	1055.84	1163.14	954.946	968.276	1381.53	1291.57	655.85	651.256	1285.33	1426.54	453.696	1121.3	1538.47	1624.55	708.932	417.097	1591.02	1631.37	928.426	1302.75	1590.19	1799.69
	FBgn0004118	31.6329	38.2501	2.70889	4.77869	5.41988	4.26776	15.3197	13.3586	33.7668	29.2714	3.49281	3.19236	14.7548	4.26349	15.3745	16.0951	37.7012	30.8453	3.29081	3.36371	7.15046	4.40943	14.6964	15.8337
	FBgn0004132	48.92	49.6906	52.39	48.9141	23.225	43.5542	12.8472	18.4633	47.0198	53.5425	39.1381	49.3704	40.657	42.9358	22.0456	15.8455	49.8143	44.7127	41.0011	50.6128	24.7433	50.5263	20.214	14.7329
	FBgn0004133	21.7944	36.3388	7.43555	10.8422	12.5956	9.3337	14.6144	13.1818	30.9138	24.6093	10.364	13.3904	16.373	9.83534	14.7109	14.6353	44.9263	29.7523	12.7144	11.8369	14.523	15.0259	13.3547	16.991
	FBgn0004143	0	0	0	0	0	0	0.207588	0	0	0	0	0	0	0	0.0903709	0	0	0.137298	0	0.0907705	0	0	0	0
	FBgn0004167	31.0981	30.3435	11.5452	30.6884	71.3488	27.4057	46.013	41.7583	34.1264	33.0119	28.1342	37.3165	33.6787	30.9531	44.4272	47.7614	37.0416	46.2639	28.5321	23.6528	68.0991	34.9105	37.0576	47.8558
	FBgn0004168	32.4808	39.3676	2.56189	5.7447	7.4843	4.7883	19.7524	16.5138	34.7069	30.9617	3.52731	4.47929	16.8453	5.99612	18.0509	18.6818	40.374	28.9749	3.71927	3.99336	11.1482	5.82451	15.9745	18.9336
	FBgn0004169	749.663	1023.12	1383.14	1445.93	1601.38	1196.98	1709.39	1556.79	1191	1110.51	2000.8	2164.69	733.319	1664.73	2136.61	2253.49	1176.86	771.208	2325.56	2343.81	1568.25	1753.84	2073.93	2338.54
	FBgn0004170	0	0	0	0.131335	0.637127	0	0.305319	0.319026	0.0597908	0	0.0447682	0	1.54723	0.0459957	0.584834	0.366907	0	0	0.0600984	0	0.524397	0.0473872	0.204045	0.406354
	FBgn0004171	0.0925712	0.0909038	0.0529037	0	0	0	0	0.0717261	0	0	0	0.129384	0	0.0620467	0.0358601	0	0.123677	0	0	0.0360187	0	0	0.206437	0.0685198
	FBgn0004172	0	0	0.0787644	0	0	0	0	0	0	0	0	0	0	0	0	0	0	0	0	0	0	0	0	0
	FBgn0004173	0	0	0	0	0	0	0	0	0.207179	0	0	0	0	0	0	0	0	0	0	0	0	0	0	0
	FBgn0004174	0	0	0	0	0	0	0	0.210634	0	0	0	0.189978	0	0	0	0	0.363193	0	0	0	0	0	0	0
	FBgn0004175	0	0	0	0	0	0	0	0	0	0.218338	0	0	0	0	0	0	0	0	0	0	0	0	0	0
	FBgn0004177	198.369	223.828	88.3776	123.005	165.194	114.495	150.284	185.518	236.706	190.539	122.216	133.011	257	121.217	167.819	164.888	250.206	174.119	127.139	128.123	182.613	131.409	145.951	154.431
	FBgn0004179	229.359	318.797	33.1764	59.3062	77.7844	50.3394	113.033	104.329	289.499	263.332	61.6603	63.5116	139.659	63.2758	109.432	120.142	321.211	238.617	57.8387	61.5631	88.7105	68.9279	104.103	113.736
	FBgn0004181	0	0	1.54912	1.15284	0.138279	0.917219	0.631725	0.300039	0	0	2.2736	0.811846	0.0606309	1.38426	0.20001	0.34507	0	0.0759674	1.13043	0.753354	0.0986373	1.11417	0.191901	0.382169
	FBgn0004183	1.71488	0.354525	0.498617	0.0767725	0.0859463	0.27209	0.535426	1.32873	0.471837	0.469627	0	0	0.960963	0.181487	0.978981	0.643429	1.28624	0.424954	0	0	0.482797	0.0831009	0.268368	0.267227
	FBgn0004185	3.56816	1.28811	0.729013	0.491344	0.588732	0.726868	1.60628	1.44528	2.13375	2.26526	0	0.349014	2.7981	0.552526	1.05823	1.06625	1.68819	1.43068	0.13174	0.622763	1.36562	0.465365	0.791687	1.2337
	FBgn0004186	3.56816	1.28811	0.729013	0.491344	0.588732	0.726868	1.60628	1.44528	1.60949	2.26526	0	0.349014	2.7981	0.552526	1.29132	0.606662	1.68819	2.13894	0.13174	0.622763	1.59553	0.465365	0.791687	1.67908
	FBgn0004187	2.01574	1.09312	0.412649	0.364669	0.730544	0.27209	1.07085	0.862506	0.9961	1.02213	0	0.21025	2.51546	0.181487	0.74589	0.298735	0.884287	0.956147	0.13174	0.468243	1.17251	0.602481	0.492009	0.935295
	FBgn0004188	17.2184	21.5814	3.59981	4.90095	10.5385	2.48433	8.75636	11.7906	11.5148	8.74772	5.21631	3.4352	13.5765	4.53102	6.07343	9.38994	13.5536	13.7539	4.30492	3.35157	8.33719	3.18424	5.14164	8.87427
	FBgn0004189	15.3739	20.6758	3.59981	3.72425	9.87981	3.37798	7.11506	12.8624	10.7112	9.59454	3.41136	3.4352	12.7101	3.91287	4.64439	7.27668	14.7857	13.7539	3.49724	2.63389	7.98482	2.54739	4.79886	6.82636
	FBgn0004190	15.3739	19.3173	3.33628	3.72425	9.22116	2.78222	8.75636	12.1478	11.5148	8.74772	4.01301	2.7907	12.7101	3.91287	5.00165	7.27668	13.5536	13.7539	3.49724	3.35157	7.98482	2.54739	5.48441	6.82636
	FBgn0004191	20.3786	26.0832	2.61416	1.28858	1.28472	2.30086	1.95285	2.68008	16.6002	19.4057	1.36465	1.62707	6.18031	1.31939	2.60022	1.22874	13.8225	11.3855	1.00375	1.59983	1.64956	2.81444	2.33052	2.01627
	FBgn0004192	45.2647	54.3063	4.96396	2.92799	2.75297	6.45103	2.18153	3.47654	40.8535	39.3447	3.37642	3.42295	12.94	2.69734	2.79932	1.62131	27.1026	21.5188	1.2288	3.19966	3.22056	4.41153	3.09462	2.20648
	FBgn0004197	0.913869	1.92777	2.7274	7.92451	5.54767	6.27518	6.24954	5.19262	1.90213	0.963445	4.17327	6.90683	2.89354	6.90796	4.60217	5.15759	2.57755	1.23505	4.49077	4.70154	4.5651	7.60777	3.98786	6.02525
	FBgn0004198	22.4318	27.0197	2.46104	6.66821	7.95213	5.26654	14.2198	12.7874	31.0805	23.8997	4.62934	6.94994	10.8104	6.64623	13.3796	14.5925	32.2434	23.4103	4.07	4.62245	10.6479	6.87287	9.41464	13.2313
	FBgn0004227	38.8443	44.5866	6.00899	11.8382	13.326	10.0171	17.4731	26.4644	43.8016	35.5603	9.59091	13.3575	24.8244	10.5898	15.864	20.9313	47.9092	40.864	10.2344	10.932	15.6393	11.4866	14.1998	13.7051
	FBgn0004228	0.809524	0.238483	35.3454	25.2537	306.764	26.8269	39.4748	34.0589	0	0.0743318	66.5947	43.9568	275.985	62.1266	50.7392	39.2633	0.324461	0.285859	50.4775	46.6799	343.946	48.5775	48.4413	37.3299
	FBgn0004237	77.2923	85.6291	60.0133	98.4802	70.0417	82.8314	39.2741	52.9456	73.7943	55.8967	74.4333	117.078	97.6104	98.0979	44.5588	38.4378	93.1571	83.7791	91.6211	99.8099	80.9293	101.683	33.4998	36.1372
	FBgn0004240	15.5184	1.75833	15.4632	6.21919	23.0184	0	0	0	2.94687	1.82682	19.3389	0.834216	33.0821	3.06706	1.38727	0.151962	6.11351	719.406	9.9315	6.50254	25.9976	0.961692	0.147891	0.147262
	FBgn0004242	316.925	357.991	10.5182	26	26.9895	21.2003	71.4611	57.3134	341.182	303.262	18.6694	19.7937	67.0577	26.1363	68.978	73.1474	354.401	320.114	16.3552	19.0805	42.4525	27.3301	53.2768	71.6523
	FBgn0004244	88.8063	108.27	6.34871	19.8121	22.5909	15.3945	52.3696	43.1267	108.745	109.974	12.2039	11.624	54.6188	19.1571	55.9335	57.9671	117.488	91.8875	10.2718	10.9544	35.8177	20.2292	42.1374	59.8817
	FBgn0004359	9.85198	13.3742	4.50196	7.77599	6.24471	6.6636	11.1152	9.58482	14.9103	13.4121	6.65059	7.29323	3.52043	7.34608	11.2542	10.2642	18.1959	12.877	6.05197	7.43147	4.06447	8.38915	9.33025	11.7959
	FBgn0004360	2.42297	3.5041	2.97083	4.15942	4.97107	4.41104	6.07613	4.23261	3.7232	3.6406	4.1385	4.89506	3.60058	4.93111	4.77836	4.91271	4.41426	2.59273	5.36276	4.66236	3.13079	5.81038	4.58463	5.86945
	FBgn0004362	40.6776	34.397	92.7007	161.228	96.1558	144.201	85.3074	91.6742	31.8976	33.9847	102.97	183.653	194.232	131.307	95.9854	79.7459	35.5597	39.3091	135.02	172.684	96.016	148.284	80.4468	77.8744
	FBgn0004363	529.124	589.948	562.503	656.159	368.556	584.9	363.291	341.769	528.329	605.073	577.396	683.49	304.177	596.832	391.538	399.434	523.182	463.743	654.98	712.246	385.537	661.042	394.31	414.369
	FBgn0004364	15.1971	29.5429	3.86925	8.59195	7.12299	7.80668	11.1584	8.24956	31.4136	18.082	5.73477	9.19576	3.52216	8.9905	9.12312	9.10539	33.4096	25.1717	6.2481	5.58023	5.75784	8.69693	6.69683	9.96885
	FBgn0004367	1.52413	1.78497	0.606862	1.07592	1.15988	0.883689	0.505804	0.600142	1.92661	1.37653	0.884272	1.50164	1.14428	1.35231	0.498464	0.601153	1.861	2.00722	0.984673	1.04508	1.71361	1.37597	0.376103	0.531703
	FBgn0004368	31.4854	30.7239	4.14247	8.73023	13.6292	7.28823	13.7624	13.0201	34.551	27.8637	8.184	9.59685	13.3241	8.81097	12.3104	13.1426	33.4841	35.9597	8.24883	6.9579	16.3772	9.51114	10.411	12.822
	FBgn0004369	32.172	36.7245	1.9983	6.5199	16.4835	5.0989	15.7784	13.4698	36.2974	30.8644	5.75508	5.8707	26.3081	6.13181	16.0606	15.4763	42.3811	34.6358	5.57451	5.03739	21.3171	6.83739	13.2557	15.4578
	FBgn0004370	18.6642	24.7378	6.16541	13.6527	17.8942	11.6249	21.2617	22.6316	24.9802	18.6569	9.60327	12.2433	16.2989	14.6328	19.4734	22.3445	28.2664	18.0407	7.9792	8.39525	16.3581	11.648	15.0617	19.7787
	FBgn0004372	0.0435293	0	0.0995066	0.0277695	0.0310878	0.112478	0	0.252955	0	0	0.0851918	0.0912596	0.122679	0	0.101174	0	0	0.102474	0.228729	0.0338738	0.0665269	0.0601171	0.194144	0
	FBgn0004373	42.7449	50.1849	6.84844	14.5002	24.9168	12.7819	31.4939	30.4565	52.9102	41.284	13.2718	12.6591	36.6031	15.219	29.9399	29.2329	55.1753	47.7363	11.7731	10.6988	27.4516	13.9383	21.0168	26.8653
	FBgn0004374	1.00274	1.82099	0.957716	1.48095	3.80633	1.8368	2.60349	2.34148	1.12501	1.14777	1.90872	1.81428	5.23915	1.63881	2.76698	1.90951	1.35803	2.00489	1.37139	1.85994	4.35613	1.95398	2.52205	2.23681
	FBgn0004378	0.242177	0.425564	1.38402	2.89478	1.82972	2.63484	10.5481	31.0008	0.410905	0.46815	2.0705	4.1598	10.8846	2.58006	8.84817	12.4324	0.18732	0.270056	2.31067	3.5212	1.60712	2.75493	8.16729	5.29277
	FBgn0004379	0.511632	0.188406	0.603061	1.72377	1.1647	1.44597	2.48975	12.7475	0.139305	0.469788	1.20993	2.93859	5.60253	1.17881	3.23306	2.71109	0.25633	0.489308	2.28236	2.22711	1.20956	2.00939	2.95936	2.36688
	FBgn0004380	59.7002	65.1004	13.6027	17.9974	27.4491	15.88	32.2212	29.1449	63.3369	56.3583	20.3897	17.5063	50.8061	19.3273	32.1051	34.0058	73.6089	60.3046	18.3505	16.8827	30.5629	20.5587	31.4706	34.5426
	FBgn0004381	47.4314	58.0839	6.26406	10.4362	12.5178	9.99364	18.921	15.6848	53.6581	47.7835	10.1139	8.94802	22.7587	10.8104	17.5196	18.529	67.5907	49.5534	8.44613	9.68223	15.5948	11.6375	17.2986	19.4604
	FBgn0004387	28.9976	33.4343	4.04354	7.42236	15.3441	6.26516	16.1646	13.4116	31.562	31.1975	8.02088	8.80417	20.4017	7.32583	16.1617	15.7902	38.3359	34.0061	7.8295	7.08901	18.0543	7.55978	12.4025	13.7499
	FBgn0004389	0	0	0	0	0.205669	0	0.170836	0	0	0	0	0	0.991976	0.0321701	3.86731	0.0733202	0	0	0.0840676	0	0.146709	0	0	0.0710526
	FBgn0004390	25.6418	21.007	3.04082	6.19223	13.6092	4.96225	13.8122	14.6898	25.033	19.0133	5.74971	6.63729	28.7178	6.26241	13.3801	12.9413	26.4455	27.4033	5.21646	4.43737	17.2955	6.45813	9.61135	12.6509
	FBgn0004391	4.97135	4.81452	1.60545	4.5605	4.88254	3.9147	2.47943	2.35951	6.40101	3.19464	2.66705	4.80424	6.17936	3.57192	1.91105	2.29108	6.48923	4.94654	3.40032	2.67782	5.48603	4.33186	1.90148	2.05117
	FBgn0004394	2.80635	2.73484	0.689087	1.62693	2.80441	1.26142	3.55113	2.99292	2.66825	2.78259	1.1277	1.53613	3.465	1.52338	3.37296	3.12153	2.92247	3.11486	1.42042	1.3784	3.61222	1.34104	2.28438	3.48308
	FBgn0004395	23.797	25.1294	2.75382	6.85444	32.6987	6.05432	38.3405	45.7455	30.9106	21.951	8.5354	6.09192	72.4292	7.36883	41.1869	49.0259	31.1472	31.1311	6.14565	5.89773	38.0259	8.0548	34.3122	35.7592
	FBgn0004396	15.7302	13.0124	12.9642	25.3605	21.9513	16.6099	9.5072	8.15936	14.6421	13.0134	18.2052	25.4199	21.9292	23.1746	11.2352	9.18285	14.8019	15.6749	19.0596	20.7089	20.1513	21.876	8.72485	7.66471
	FBgn0004397	66.9665	115.333	26.7709	44.1138	55.7106	35.739	112.101	108.109	102.703	96.4161	44.6364	59.4408	49.7112	40.5125	120.891	129.301	126.342	117.158	52.077	46.9381	58.114	47.265	130.799	145.843
	FBgn0004400	0.0628541	0.185166	0.107762	0.601466	0.448892	0.345125	0.894877	2.38633	0.383346	0.288568	0.328034	0.263548	2.06666	0.337028	1.85047	0.528092	0.335896	0.22195	0.385319	0.048912	0.480307	0.368926	0.794279	0.465236
	FBgn0004401	201.639	181.312	82.3307	134.52	133.708	120.107	66.9896	103.133	166.076	160.613	106.434	146.445	225.984	127.38	83.6555	74.6172	184.254	190.29	133.842	133.148	168.939	146.756	75.2457	75.7628
	FBgn0004403	1019.86	946.549	2006.44	1683.91	1654.22	1630.12	1765.83	2010.82	859.914	1036.75	1570.09	1533.6	1963.29	1621.62	1884.3	1856.58	861.051	1332.96	1707.71	1762.54	1681.29	1758.85	2147.09	1887.87
	FBgn0004404	892.137	795.112	1555.93	1232.44	1435.25	1240.5	1266.51	1506.75	723.226	848.505	1173.09	1147.75	1717.6	1213.96	1285.79	1290.51	752.444	1214.8	1404.13	1461.75	1593.74	1422.84	1646.96	1416.83
	FBgn0004406	2.96392	1.81743	2.72089	4.56879	5.36376	4.32313	2.50612	3.08625	3.07319	1.36691	4.40085	6.48568	8.40364	5.41144	2.55608	2.84775	3.01019	2.30477	4.6746	4.09111	6.63076	5.76963	2.33281	2.96814
	FBgn0004407	17.987	22.518	12.0273	17.2689	11.08	13.751	9.55449	8.86351	20.9471	21.0943	14.119	16.1718	14.2895	15.2295	9.23629	8.50564	21.0355	19.0752	17.6878	16.8585	12.9524	17.1802	9.88177	10.4366
	FBgn0004414	0.111168	0.134588	0	0.0650907	0.0543796	0	0.0338773	0.353981	0.199026	0.139831	0.072523	0.0351195	0.0286125	0.102071	0.235968	0	0.0671403	0.0591525	0.0666832	0.0296265	0.0384023	0	0.113201	0.225438
	FBgn0004419	63.7548	83.0901	58.2599	80.1163	54.5855	70.2423	69.6768	87.7736	90.7325	66.7914	73.1695	86.9405	161.14	78.4022	76.8267	62.7497	85.6776	74.9178	68.1067	82.494	61.5936	75.2248	55.423	58.7108
	FBgn0004425	1.34536	0.0792991	638.21	449.539	135.716	113.469	316.95	211.464	1.05539	0.419685	1442.63	486.269	66.406	406.335	500.735	228.679	0.970993	0.285157	869.35	410.004	188.777	186.807	589.601	259.577
	FBgn0004426	0.0693213	0	350.826	239.587	184.499	66.8866	250.94	173.694	0.355286	0.250864	1011.03	410.064	101.898	327.814	400.984	163.438	0.272395	0	632.119	336.358	220.563	165.333	524.387	232.769
	FBgn0004427	1.95306	0.504706	937.701	642.068	255.791	167.435	688.727	447.981	0.716493	0.471929	2088.69	780.585	146.525	638.513	1090.02	483.669	1.37333	0.362982	1322.17	619.078	310.129	308.641	1367.72	603.896
	FBgn0004428	0.340279	0.33415	105.046	72.7177	22.6143	17.8689	141.568	87.49	0.22236	0.31245	258.7	83.7447	10.5763	68.1694	227.395	93.0897	0.227309	0.200266	162.049	65.5644	28.646	32.759	279.054	128.437
	FBgn0004429	0.48137	0.4727	1.2517	0.767725	0.595895	0.518266	1.71336	1.18109	0.139803	0.442002	2.04121	0.485536	0.0753696	1.02493	3.59519	1.56261	0.643118	0.755474	0.852973	0.280946	0.796998	0.664807	6.21064	1.40502
	FBgn0004430	0.401142	0.590875	101.549	40.2953	25.2682	26.8423	121.377	113.512	0.524263	0.73667	201.22	42.5867	32.0321	56.3106	319.645	174.837	1.33983	2.36086	99.3144	31.3988	64.7821	35.9301	570.219	130.818
	FBgn0004431	1.22476	1.37452	0	0.223239	0.624787	0.113026	0.155691	4.33815	0.609781	1.28525	0.114143	0	1.97244	0	44.5302	0.13364	1.16879	2.05947	0.15323	0.204234	1.33703	0.422872	0.0650302	0.388522
	FBgn0004432	576.202	457.744	815.618	867.059	275.758	802.393	332.955	310.482	508.167	558.653	715.803	1000.17	327.639	787.529	347.189	312.78	377.037	618.021	810.932	922.598	304.982	823.822	295.957	331.07
	FBgn0004435	165.272	314.859	5.95783	12.9164	15.1993	11.527	20.7548	18.9435	256.871	255.792	11.1099	13.8273	33.1386	14.511	22.4742	24.3708	276.401	233.254	8.95169	12.2828	17.6435	13.8455	17.8422	23.8346
	FBgn0004436	262.056	349.407	51.917	80.3339	156.668	69.986	147.971	141.553	310.454	249.827	91.007	85.2312	189.646	82.1734	159.437	164.039	340.341	238.797	79.5588	83.3862	153.706	83.338	137.496	155.897
	FBgn0004449	45.6331	60.4307	3.12328	8.60813	9.96201	6.56359	22.1819	20.2538	58.7175	40.0676	6.00354	7.91991	13.4931	8.47017	21.1416	24.9567	70.1537	51.5379	5.09602	4.5443	12.5575	7.26443	13.4101	20.474
	FBgn0004456	11.1026	12.7088	8.40403	13.7423	24.6883	12.3537	28.7103	25.0361	15.043	10.7865	15.4261	14.4642	22.1073	16.0398	27.774	29.3874	16.0112	13.4591	14.232	12.447	24.9743	14.8817	24.2164	26.4434
	FBgn0004463	8.77288	7.5723	6.32292	10.7834	11.8524	8.75344	11.2373	10.3909	9.37202	5.74653	8.98575	11.4806	13.7272	9.56921	9.02639	10.1152	11.2728	10.0632	11.1085	11.9362	14.7956	10.6111	7.43509	12.4287
	FBgn0004465	47.174	70.6874	44.653	48.4188	41.0278	44.3337	45.1487	51.0636	55.6958	61.0914	39.8023	49.7678	53.64	47.6389	44.7244	47.2417	57.1428	55.0333	48.658	50.4151	45.1809	52.4101	44.2098	62.8513
	FBgn0004507	543.655	649.413	265.151	373.876	421.87	351.823	335.627	330.214	727.103	479.192	367.135	532.283	271.421	445.374	350.753	361.762	457.328	491.734	417.731	454.914	448.564	454.762	377.223	434.163
	FBgn0004509	28.0216	35.9779	7.29655	12.8072	22.6684	11.949	23.6023	28.5887	41.8593	27.0898	14.1899	12.919	22.7141	15.5282	23.4521	25.1436	44.3845	28.7331	10.4855	11.1974	23.6023	13.2209	15.9196	20.0129
	FBgn0004510	13.1982	11.3176	5.63043	6.31906	10.0897	6.48446	11.6261	10.8229	11.8696	10.1681	7.55334	7.5717	16.7148	6.5857	11.7067	10.446	12.0628	12.7845	7.6049	7.19149	12.6222	8.19693	10.2056	13.5431
	FBgn0004511	0.266378	0.24969	3.25917	8.65096	8.21205	5.68245	0.0905034	0.275256	0.405104	0.382454	1.96416	0.668465	0.0518691	11.6621	0.150093	0.0221958	0.544504	0.864529	0.805893	1.40449	0.101778	5.85275	0.054003	0.0358489
	FBgn0004512	23.1775	19.0236	6.43364	6.39415	69.1854	6.43122	25.3782	18.628	25.0838	18.6126	12.5429	11.091	31.2636	8.20754	24.0005	18.1403	26.4968	18.9186	13.319	10.3065	82.0725	7.69628	25.18	15.3029
	FBgn0004513	37.3484	48.6275	8.29223	13.0931	14.7769	9.12649	44.7862	34.0603	88.7862	36.3537	11.5364	11.3741	22.711	14.8039	41.5827	44.7317	97.6599	28.0624	10.6172	11.5884	15.4464	12.475	37.9099	46.4042
	FBgn0004514	13.3737	19.028	1.91456	3.91535	3.42618	2.85665	8.75237	7.35112	17.42	13.6334	3.05973	3.44622	6.97425	3.82623	7.80734	9.31417	20.2664	14.4167	3.685	3.17011	4.50565	4.16407	7.70994	9.68075
	FBgn0004516	481.512	655.532	25.2126	53.2643	43.751	44.2801	139.151	120.532	516.505	459.742	39.6325	36.5588	98.5364	46.3926	128.44	140.905	642.555	364.921	37.1819	41.7519	67.8551	50.1452	125.482	153.836
	FBgn0004552	1.28874	1.8079	15.0458	17.3827	9.33544	8.91978	24.5737	22.5386	0.481227	1.69049	7.68676	9.77817	48.0819	10.9825	26.388	25.3119	1.72178	1.51694	9.99651	11.0317	9.56672	8.7721	33.9399	23.8477
	FBgn0004554	1.79717	5.13396	77.1234	37.0008	10.9681	46.3324	35.909	49.2433	15.0891	1.20014	89.637	38.7054	0.613938	48.1827	161.009	19.9664	17.8987	3.07693	138.217	50.6013	5.74301	62.953	64.9742	18.2605
	FBgn0004556	5.6287	4.78156	7.48023	11.4279	8.61409	9.23447	25.2816	23.606	6.57785	3.69169	9.79201	11.3011	15.2759	11.1983	20.8353	23.4752	6.14732	6.94085	12.5192	12.7928	10.5141	10.6116	17.7325	26.5187
	FBgn0004567	4.79524	5.03931	1.2981	2.79077	2.22303	1.8749	5.315	4.39987	6.04713	5.7935	1.97575	2.05769	6.00644	2.08631	4.7254	4.81925	8.14863	6.13943	1.98924	2.61865	2.92504	2.3818	4.72142	6.10241
	FBgn0004569	11.7844	30.5957	4.65631	7.47321	15.0592	5.90707	12.6021	9.29333	25.2575	20.9669	5.93123	4.74082	26.412	8.32046	13.1396	13.0741	40.8786	23.9964	5.54298	5.71449	16.9682	7.29238	13.4907	12.0356
	FBgn0004573	11.5267	14.2137	1.25714	3.56446	5.67139	2.75677	8.74967	6.16998	13.1479	11.9171	3.09972	2.95155	11.0766	4.23154	8.23165	9.84589	14.0039	10.4865	2.71632	2.34518	7.45509	2.97726	6.93315	8.90638
	FBgn0004574	307.602	354.407	42.4996	60.8056	65.9477	56.0623	128.985	112.023	315.626	286.464	56.0794	56.8974	99.2059	63.3963	113.55	124.003	392.369	245.782	54.1526	60.5485	82.4688	66.877	116.83	135.95
	FBgn0004575	192.035	223.322	9.25183	25.304	25.7469	20.7234	79.1091	65.099	202.032	185.769	18.0661	19.6826	53.1338	25.8332	71.0521	77.1916	224.295	197.225	14.5351	14.6358	40.9268	25.2556	52.4336	77.781
	FBgn0004577	4.12734	46.5173	7.52653	12.3274	5.78814	11.4889	2.13682	2.29671	60.0056	4.47884	7.8329	7.55172	0.246742	14.2846	3.11048	3.8403	88.0766	6.97808	2.49735	4.23377	0.888842	7.20292	1.72926	2.88835
	FBgn0004580	289.999	481.362	17.5221	34.1208	69.7595	27.7532	127.857	108.397	393.774	331.163	32.2662	28.5463	138.878	34.6481	135.52	142.91	482.66	248.912	30.69	28.8039	84.7954	36.5457	129.102	143.962
	FBgn0004581	0.0830448	0.0931988	0.108479	0.31787	0.491417	0.444495	0.380038	0.395261	0.0413461	0.0871463	0.247662	0.406243	0.334352	0.302162	0.441185	0.398704	0.158499	0.0279284	0.34286	0.341584	0.290101	0.278535	0.264561	0.614684
	FBgn0004583	9.02209	9.83631	3.02601	10.2186	16.6842	7.23743	15.3391	12.3823	14.1301	8.31818	6.12697	8.26881	10.4001	9.23427	12.218	14.381	13.6048	9.00055	5.14876	5.87564	13.2546	8.44635	8.81194	12.9017
	FBgn0004584	7.73665	6.57166	4.20036	10.9323	6.35417	9.74567	3.57986	5.51495	6.84193	6.39352	6.3342	11.7865	12.6102	10.2415	4.52549	4.22515	6.04672	6.37459	7.41917	11.7701	7.89259	12.0472	3.42185	3.1496
	FBgn0004587	167.138	149.86	61.2464	106.771	78.6789	90.3509	94.7931	120.224	140.247	165.706	75.4518	108.328	109.406	95.5858	81.7185	84.0586	148.208	212.379	96.9611	94.6678	94.3827	97.6165	69.4593	83.3218
	FBgn0004588	0	0	0	0	0	0	0	0.185582	0	0	0	0.167383	0	0	0	0	0.319998	0	0.209761	0	0	0	0	0.0886433
	FBgn0004589	0.41814	0.205304	0	0	0	0	0	0.161991	0.182159	0	0	0	0	0	0.161978	0	0.27932	0.246089	0	0	0	0	0.155411	0
	FBgn0004590	0	0	0	0	0	0	0	0	0	0.1418	0	0	0	0.207016	0.119646	0.23591	0	0	0	0	0	0	0	0
	FBgn0004591	0	0	0	0	0	0	0	0	0	0	0	0	0	0	0	0.181622	0	0	0	0	0	0	0.176757	0
	FBgn0004592	0	0	0	0	0	0	0.118183	0	0	0	0	0	0	0	0.205797	0	0	0	0	0	0	0	0.0493634	0
	FBgn0004593	0.234955	0	0	0	0	0	0	0	0	0	0	0	0	0	0	0	0	0	0	0	0	0	0	0.17391
	FBgn0004594	0	0.234633	0	0	0	0	0.212615	0	0	0.219396	0	0	0	0	0	0.182502	0	0	0	0	0	0	0	0.176857
	FBgn0004595	43.834	43.4717	0.330211	1.33029	2.19324	1.08962	2.9497	2.2461	47.6299	44.0662	0.748509	1.17927	3.35185	1.39721	2.63015	2.96669	51.8198	41.5116	0.63535	0.801576	3.03342	1.33592	1.88527	2.83485
	FBgn0004597	18.0166	18.9225	11.0618	13.3955	15.9528	12.5595	13.0715	17.0395	20.5913	16.5828	13.2756	14.3419	28.615	14.1319	14.1259	11.7482	21.1266	19.3251	13.3567	16.3401	18.4229	14.3207	11.1765	13.0478
	FBgn0004598	47.8924	63.9475	19.5824	26.8092	23.492	25.9063	25.4315	31.0611	66.6757	42.9749	23.6068	25.7142	24.9947	30.3737	22.0244	24.1348	84.4512	53.8069	21.3451	17.6975	23.2724	24.3668	20.0503	22.0796
	FBgn0004606	10.8528	9.55722	2.68316	6.90075	10.2019	5.58187	18.3556	15.6845	11.812	7.5869	5.2786	6.29782	12.8164	8.00588	17.4412	18.9986	12.0876	10.1288	5.22403	4.08668	10.8723	6.6024	10.8254	17.3812
	FBgn0004607	12.0869	12.6199	1.82477	6.71642	7.86502	5.03088	17.0298	12.7577	16.0415	11.9353	5.05727	6.46379	12.4648	6.89687	14.6612	15.8585	16.8301	13.5633	4.35098	4.92311	10.8467	6.34862	8.7412	14.5214
	FBgn0004611	72.754	79.8107	5.13608	11.8412	17.0592	10.4898	28.7805	25.5965	77.7672	65.8044	10.902	12.6853	27.1859	13.9873	25.0879	28.0613	80.763	73.6459	11.5003	11.2091	23.496	14.0445	20.0582	28.1777
	FBgn0004618	37.3501	49.0077	0.0995505	0.185212	0.248812	0.131282	0.800855	0.584866	39.5873	52.0363	0.246218	0.1826	0.490934	0.136214	0.742269	0.510027	44.7997	57.9233	0.22883	0.18074	0.255132	0.130311	0.852452	0.730635
	FBgn0004619	25.8746	32.3266	2.59034	5.18829	6.2337	3.71437	15.0671	13.2852	25.5455	24.353	3.6666	2.91414	17.3	4.46153	12.7624	14.5801	33.0809	22.0114	3.71998	3.14423	9.67838	4.88267	13.015	15.567
	FBgn0004620	5.46037	9.32394	5.97239	10.131	7.74521	8.71055	23.3359	20.6839	6.03942	6.40652	11.3297	14.3944	8.47821	10.3696	22.9502	25.8929	9.88895	9.67653	13.3232	13.4321	8.05545	12.7205	18.6035	27.2813
	FBgn0004622	12.1295	13.728	1.23365	2.42633	5.57935	2.34623	8.03399	8.17697	10.8071	12.2072	2.74942	1.93955	11.5398	2.84777	8.9196	9.05525	13.5044	12.9867	2.30307	2.63972	7.99249	3.14687	9.22019	9.71358
	FBgn0004623	1003.94	1800.78	0.884784	1.50298	1.97102	1.43495	3.17457	2.92071	806.714	1646.56	1.27348	1.0349	1.51767	1.12793	3.103	3.23909	1010.56	1573.39	1.23796	0.733347	2.62334	0.743713	3.45254	3.38804
	FBgn0004629	635.428	1010.04	324.894	333.627	650.654	308.46	915.517	973.811	1192.4	715.055	295.614	325.966	661.015	252.473	1082.73	853.425	1041.93	618.288	309.26	392.368	714.56	330.858	1088.26	875.498
	FBgn0004635	17.6968	14.1479	4.56802	7.1557	5.84951	5.52471	11.2689	7.77343	16.2572	15.7436	8.13291	8.68919	13.1795	7.20945	10.9839	12.7157	20.4571	15.7195	5.70382	7.01366	5.32885	7.1777	8.90029	12.5389
	FBgn0004636	78.794	94.3618	37.3909	58.1462	58.9991	51.0693	82.5331	108.758	110.1	81.044	61.4698	64.9018	115.204	59.7735	86.7339	90.638	110.435	84.069	56.151	59.9395	70.1757	63.5049	77.6647	76.6311
	FBgn0004638	56.9693	55.0057	31.8731	45.9436	48.844	38.0349	45.1941	45.3089	63.0178	53.9479	50.1017	49.9423	73.0057	48.6858	54.1547	49.5899	59.6879	66.7413	47.4277	47.8711	48.4356	45.8391	41.5884	45.1058
	FBgn0004643	14.1083	14.7601	8.29343	11.8329	16.8846	11.4108	6.99537	6.32947	15.9432	11.8425	10.0816	13.7951	19.4654	11.9169	6.38852	5.62289	17.9501	16.1991	12.5912	12.1455	18.7566	12.9145	6.25809	6.27416
	FBgn0004644	0.999301	1.02219	1.92744	3.10783	8.80207	2.47456	2.81584	2.74224	1.77763	1.68222	3.77568	3.40445	6.45412	2.28845	3.67752	2.86227	2.28076	2.25447	3.46415	3.69379	11.5817	3.53652	2.9094	2.83539
	FBgn0004646	47.0863	61.241	19.7813	38.8745	28.101	30.4819	42.0551	36.8133	87.9158	71.5224	27.4826	45.7704	27.1879	33.9774	40.2935	43.6935	84.5076	70.6064	32.1229	40.8225	30.0485	43.3675	37.8779	46.9212
	FBgn0004647	6.68648	10.8575	1.26559	5.34223	3.42138	4.36542	6.21659	6.78596	13.0407	7.94586	2.41371	6.25379	5.24334	4.33128	5.17099	5.89373	15.7775	8.17176	3.11058	3.66528	3.29456	4.83263	3.39452	5.37438
	FBgn0004648	71.191	64.5628	12.1852	20.8341	27.2239	17.3163	24.5127	24.6003	67.5422	69.0531	19.5012	20.1269	48.2101	21.9663	26.8564	26.345	67.7936	71.9687	17.6307	16.5027	30.3768	19.9434	21.6609	23.3347
	FBgn0004649	0	0.015258	0.0199795	0.0297371	0.0443873	0.0401491	2.64079	3.34685	0	0.0142671	0.0506823	0.0217168	4.32067	0.0208288	9.62443	0.433179	0.0207588	0	0.0340188	0.0483652	0.0474938	0.0751061	0.4389	0.0690052
	FBgn0004650	0.179938	0.147247	0.0514165	0.0573956	0.0749631	0.0290594	0.987377	0.731952	0.0783885	0.0413055	0.0097822	0.0419157	0.408515	0.0201008	1.04556	0.664282	0.0600999	0.123549	0.0787918	0.0233374	0.0458339	0.0310634	0.769097	0.635414
	FBgn0004652	19.8052	17.004	5.57743	12.8789	19.0709	11.6095	8.60487	6.69486	18.5628	17.9893	12.5624	11.9148	9.49024	12.6371	7.87329	8.61355	19.4753	18.086	9.49637	8.97356	16.4824	12.0096	6.39998	9.22157
	FBgn0004654	88.943	71.8978	145.11	166.486	51.1555	129.377	71.3831	64.3958	97.4355	65.1965	131.216	146.439	46.9394	100.713	62.6154	52.9402	79.521	145.422	165.022	129.776	48.6672	122.513	47.4769	83.7382
	FBgn0004655	21.8794	24.6655	3.39779	8.04097	14.8066	7.36512	13.9918	19.1421	25.7182	17.5081	5.94119	7.59617	26.8954	8.30757	12.7242	14.628	29.0443	24.0574	5.45188	5.17099	16.7621	8.41399	10.5549	11.8924
	FBgn0004656	31.1174	33.0945	5.42679	14.2831	19.2901	11.3574	18.4679	19.0325	36.8849	26.3069	10.4743	13.7603	29.6071	13.8616	18.3447	18.3896	38.651	31.9987	9.90847	8.77097	24.0534	12.9957	12.4062	18.0622
	FBgn0004657	58.2024	79.8016	27.2666	49.6309	75.0832	39.7741	89.9845	87.4121	95.3645	56.7477	60.5703	59.2223	96.9241	55.7723	94.3817	97.6723	109.057	67.1216	60.5066	55.5807	83.5009	54.9004	72.3066	87.6032
	FBgn0004666	1.90574	2.15827	0.158994	0.230729	0.23843	0.107832	1.18829	0.970031	2.39976	2.29911	0.145197	0.194423	0.653402	0.167825	0.840625	0.871243	2.45317	2.59783	0.0487293	0.194848	0.403935	0.249748	0.641098	0.926668
	FBgn0004687	191.155	173.962	115.149	131.554	267.245	116.398	128.576	166.474	201.765	155.54	154.729	134.128	357.367	142.874	153.618	136.685	217.596	168.17	141.524	133	271.987	141.035	132.866	126.323
	FBgn0004698	38.4406	43.9777	4.53031	10.3358	34.9972	9.06048	47.8318	108.16	48.3032	31.0664	11.0293	10.8083	74.5476	11.6262	54.4753	66.0724	51.1525	39.2832	9.54572	10.7795	40.0928	12.0132	48.4471	39.8934
	FBgn0004777	3.14843	47.8776	720.698	577.542	255.178	744.68	163.613	127.48	25.394	8.17724	516.759	205.283	2.36621	729.67	164.964	125.393	40.5012	13.0237	182.927	304.017	39.1133	408.577	100.369	149.313
	FBgn0004778	1.02084	0	710.071	555.021	148.182	597.543	5.52596	3.69117	0.3706	0.390562	478.357	172.524	0.479507	707.66	4.61359	3.18387	0.113655	0	42.0187	206.477	3.57539	302.883	2.15003	2.14089
	FBgn0004779	0.654383	0.385558	667.769	414.708	37.2009	517.561	30.1628	47.1537	0.342092	0.240346	573.797	106.37	0.12295	718.568	60.0273	1.69939	1.04912	0.308101	64.988	251.56	0.200022	284.274	0.972865	3.39055
	FBgn0004780	6.89155	20.1717	702.901	771.799	176.557	869.87	139.48	91.4919	25.3258	3.82166	648.889	337.146	0.924524	1036.25	127.059	117.777	19.4028	2.47637	339.961	451.521	30.0433	543.534	81.8202	122.515
	FBgn0004781	0.651667	3.83957	305.386	310.907	127.256	345.901	2.56802	0.432792	5.11008	0.427408	229.63	141.372	0	367.274	12.8385	0.21332	6.34321	0.219159	22.5022	79.5448	0.0711399	174.471	1.38404	0.206723
	FBgn0004782	36.8965	195.201	341.527	430.2	105.178	443.665	127.819	72.2272	242.061	35.2555	387.604	262.989	7.26186	555.82	116.606	93.629	229.955	30.7335	418.259	406.978	53.8283	385.12	118.211	104.49
	FBgn0004783	24.2291	106.91	459.345	498.71	86.4598	530.273	107.782	53.8388	131.16	36.0073	449.254	233.538	3.4331	679.155	90.895	73.6982	130.231	14.8298	324.567	413.019	26.7458	387.284	81.1362	79.3991
	FBgn0004784	757.547	875.923	0.21589	0.481991	0.449655	0.325377	0.70965	0.650446	685.017	892.383	0.219061	0.234664	0.906936	0.422002	0.878031	0.673261	722.564	819.6	0.487063	0.195981	0.801874	0.231877	0.873633	0.83885
	FBgn0004795	30.8695	40.7137	2.22961	5.23988	6.04485	4.18618	14.6023	23.1668	31.7549	43.8581	4.52592	6.0074	37.0963	5.20403	10.3401	13.8894	35.0824	46.8041	4.79053	4.47681	5.66278	5.03803	8.3152	10.0826
	FBgn0004797	17.8719	13.3697	18.0784	21.1874	20.941	21.6677	30.3693	28.6618	19.6642	14.8265	25.9518	26.4409	22.5815	22.6294	33.0096	30.2165	14.5126	18.1855	28.9893	27.9581	26.1082	23.6941	29.7617	32.7861
	FBgn0004811	18.4799	16.3761	7.43446	9.70801	13.9505	9.72562	13.3788	21.3523	17.0016	15.4614	9.61023	11.3426	33.3318	8.81438	13.7052	12.134	15.7828	20.321	11.6412	11.1167	15.4378	10.4943	12.8784	11.3088
	FBgn0004828	523.379	616.476	161.728	235.73	307.73	212.56	423.428	585.165	610.63	547.035	227.752	243.758	512.382	248.382	490.074	522.155	712.2	553.757	199.917	228.946	308.03	254.467	444.824	375.113
	FBgn0004832	15.665	16.1643	6.12785	8.36351	9.63212	6.92664	5.44153	5.48461	13.9771	10.9994	5.19166	7.63966	16.4476	6.82192	5.09475	4.7988	15.9483	11.8323	7.33629	7.98557	12.4187	8.85046	7.00537	5.95249
	FBgn0004837	14.5847	18.1817	1.62763	4.46009	4.47535	4.17055	6.17169	7.10171	18.8012	15.1163	3.36068	6.07799	15.4037	3.90124	5.4943	5.32722	22.7032	13.6629	3.92558	5.42749	5.90485	5.54382	4.84882	5.20456
	FBgn0004838	105.603	117.125	56.8624	118.339	108.558	90.3915	89.4454	77.6342	140.632	109.276	99.5105	128.222	183.356	120.173	94.8834	98.2829	139.43	132.723	96.8998	115.077	120.919	114.515	67.213	92.4866
	FBgn0004839	2.08991	2.45865	1.64373	3.24733	3.84226	2.82041	9.4733	8.46527	1.92908	2.05199	2.6728	3.12346	5.38461	3.16216	9.84328	9.83059	2.68157	2.07027	2.84508	2.56027	5.28127	3.06021	7.18312	9.81756
	FBgn0004841	5.11316	6.40411	0.734907	1.38681	2.36159	1.4834	5.55793	3.86689	5.70882	5.70708	1.29832	1.19822	7.1621	1.37496	5.26613	4.32641	6.66764	5.83834	0.884861	1.40575	3.93068	1.94512	5.41677	5.32575
	FBgn0004842	1.15742	1.47334	0.269483	0.464904	0.612302	0.221535	1.01084	0.963223	1.04579	1.25957	0.503379	0.34451	1.02692	0.344788	1.29526	1.17873	1.88996	1.21099	0.150168	0.467023	0.769806	0.458824	1.08342	1.23746
	FBgn0004852	29.7527	31.8579	10.3356	16.8625	14.7708	13.8038	40.6368	39.8109	29.8664	32.2927	17.8367	27.8505	13.2	19.2333	38.6867	46.1873	32.4642	29.2569	22.2389	22.9509	17.6047	20.4044	31.0651	48.6032
	FBgn0004854	3.65892	6.5692	0.807699	2.50451	1.95144	1.76511	3.26981	3.2852	5.95177	6.07049	1.42399	2.0412	1.88832	2.00678	3.57693	3.43041	6.69267	6.76888	1.48528	1.52753	2.26801	2.94953	3.24513	4.6029
	FBgn0004855	32.5123	35.859	26.1544	29.3783	30.5056	29.0094	19.9375	29.6236	32.0656	30.2035	25.5641	25.7191	48.5468	28.5656	20.0922	21.119	32.7369	30.5255	30.4771	31.8297	36.1377	32.1291	24.097	20.0425
	FBgn0004856	41.7228	41.5358	20.6994	27.3505	43.0833	24.8036	51.3412	84.0328	42.0056	35.03	25.5578	27.6651	81.5168	25.8181	51.0964	53.1972	50.585	46.5486	27.908	28.9847	50.4291	29.1514	46.0638	49.7586
	FBgn0004858	23.9137	32.7188	9.39357	18.0948	28.1184	14.1638	39.1263	31.7702	32.0806	24.0829	17.3039	14.8664	34.3392	16.2073	33.1698	35.9416	39.5597	26.2971	18.7342	15.0767	31.0158	17.4967	32.3102	38.6512
	FBgn0004859	9.26389	14.4558	5.17947	11.8421	16.2877	10.1864	15.1193	14.5316	19.6348	10.1658	13.4028	13.0333	17.824	11.8566	16.3704	16.139	22.1054	13.9052	12.2192	11.9312	14.9255	12.36	10.8324	15.7497
	FBgn0004860	16.5797	17.424	2.17259	5.11766	7.68494	4.01669	6.95914	6.02843	19.2948	13.2602	3.03703	4.42128	11.206	4.49691	6.16522	5.92428	21.2522	18.0649	3.16709	3.12758	10.6108	4.82205	4.56217	6.84397
	FBgn0004861	25.1144	27.2686	3.6112	7.97087	11.4407	6.17381	11.507	9.53668	30.4959	19.689	5.1505	7.28721	14.154	7.31334	10.3574	10.698	32.7062	25.3955	5.30801	5.10125	13.8619	7.34164	8.23329	10.3778
	FBgn0004862	0.817233	1.80565	1.79033	1.99852	2.77235	2.37565	6.18123	6.49039	1.6021	1.31319	1.95485	1.99889	5.05429	2.09974	5.48736	5.82594	1.54677	1.68339	3.10139	2.01387	4.6317	2.9157	6.88485	7.0572
	FBgn0004863	2.87111	2.71497	1.6712	2.81527	2.62007	2.50728	7.04939	6.63257	2.82582	2.63629	2.15051	1.96928	5.2446	1.88875	5.89056	6.49768	3.5517	1.81491	2.37473	1.61362	3.12847	2.86376	5.96792	7.28059
	FBgn0004864	26.6175	24.8633	4.62988	9.50839	14.7644	7.16914	12.2552	11.3215	36.1606	17.5306	8.32248	10.2795	19.9622	9.63014	11.4113	10.6909	32.9794	23.3917	8.18909	7.44372	16.7151	9.93495	8.57611	11.0177
	FBgn0004865	19.8688	44.6518	3.17572	6.39387	5.25153	3.0149	3.54048	3.31699	31.2877	19.7623	3.62516	3.94202	6.90001	6.20009	4.51335	3.61606	51.3967	20.9465	1.98484	3.94541	3.16874	6.3239	3.31952	3.26813
	FBgn0004867	1122.78	777.634	2848.94	2696.11	1704.2	2600.63	2247.07	2076.86	753.065	1045.4	2335.25	2544.74	1568.23	2494.88	2116.84	2016.92	728.826	1506.06	2919.55	3046.38	1837.01	2860.06	2747.37	2615.06
	FBgn0004868	190.812	210.778	120.48	146.95	175.415	128.003	97.7811	91.2873	216.753	177.236	131.894	149.201	203.164	139.318	103.844	100.477	220.4	185.47	129.788	142.499	187.601	145.14	96.114	104.642
	FBgn0004870	4.91557	5.48938	0.443559	0.412616	0.923843	0.465566	0.871521	0.808987	5.0557	3.99314	0.592771	0.49074	1.56817	0.604813	0.730176	0.719856	6.0488	4.87238	0.46933	0.57522	0.995558	0.548715	0.604415	0.88225
	FBgn0004872	1.429	1.51362	1.22958	1.8335	2.38513	1.98625	5.7435	7.20311	1.34299	1.66596	1.88542	1.77286	4.52512	2.44292	5.66002	6.57338	1.48013	1.88991	1.79986	1.79922	2.23918	1.74071	4.82184	5.77586
	FBgn0004875	64.8268	75.2933	5.24543	14.3449	18.5955	11.415	33.0765	29.3837	73.7154	57.1592	9.8363	13.7726	26.2107	14.1294	27.8493	30.6302	83.1527	62.5396	9.1211	7.96065	23.9012	13.3683	20.2052	29.6265
	FBgn0004876	32.7072	53.53	4.55414	8.65296	24.3307	7.38469	16.429	14.9733	48.1278	33.0035	10.9695	8.86592	22.2031	9.95268	17.1746	14.9453	60.7075	48.003	8.75338	8.33108	28.3445	9.85699	12.5217	15.0315
	FBgn0004878	0.166921	0.276779	1.91504	9.03045	7.62688	8.75986	12.3173	13.1377	0.300149	0.531987	3.6826	10.5489	6.97271	6.69604	11.9376	13.2041	1.21337	0.294901	3.94944	7.35993	7.10766	8.30429	12.4313	16.2032
	FBgn0004880	52.5138	55.0454	2.98911	8.59149	12.2223	6.92257	25.639	21.5141	60.067	56.0037	6.37736	5.70943	34.6744	8.56381	27.4988	27.9109	62.1642	51.4758	4.87579	5.23792	20.1822	8.54258	20.2805	26.5581
	FBgn0004882	7.66893	8.02033	0.204537	0.729458	0.907606	0.580668	1.49987	1.29688	8.34198	7.90087	0.613367	0.751786	2.26156	0.869102	1.87312	1.34158	8.25407	7.70526	0.723874	0.586934	1.32641	0.744355	0.921629	1.28227
	FBgn0004885	56.9909	55.8032	7.70212	10.8548	22.5976	8.82393	20.0741	16.6881	49.9731	39.3856	11.8141	12.2095	21.4158	11.3068	21.1799	20.2815	53.5056	52.1202	13.416	9.76396	31.0218	11.6615	19.1146	17.292
	FBgn0004888	376.976	431.119	228.708	259.518	218.051	227.876	203.643	195.984	437.569	400.916	257.365	278.878	234.551	250.346	217.369	217.813	424.667	363.148	290.233	307.531	237.646	277.316	258.004	233.794
	FBgn0004889	47.5947	50.3385	9.69835	21.6398	35.5236	19.0648	26.5564	24.5748	53.7731	44.9739	23.5288	26.0362	49.3851	23.1019	28.8647	27.101	54.2837	55.1726	21.7292	23.8011	39.2022	23.1778	21.8656	24.9778
	FBgn0004892	1.13383	1.81856	2.5595	4.07473	4.46717	3.64999	9.60157	8.12625	2.14042	1.5096	3.68606	4.22593	5.13053	4.40776	7.0861	6.5385	2.62568	1.69048	4.07118	3.97047	4.53431	3.77121	6.71452	8.11268
	FBgn0004893	11.4129	14.5016	12.0367	23.9164	33.8548	21.6709	52.8808	45.4115	15.9102	11.2416	24.2089	26.7469	30.4106	21.3415	43.6572	45.4396	18.7286	11.8868	26.7139	23.3964	33.1497	26.477	38.965	55.1655
	FBgn0004895	0	0	0.199418	0.178086	0.647941	0.270495	0.869404	0.757029	0	0	0.364224	0.195083	1.18012	0.280658	1.13545	1.01279	0	0	0.122237	0.217233	0.906605	0.144574	0.830031	1.08478
	FBgn0004896	11.7372	14.3637	0.354369	0.819412	1.01222	0.71529	3.6259	2.60815	11.3841	11.2246	0.491204	1.08333	2.66297	0.979658	2.36773	3.14619	13.8467	12.1993	0.814565	0.620401	0.94768	1.10105	2.66682	2.65548
	FBgn0004897	0.584443	0.927095	0.102771	0.229443	0.25686	0.290418	0.680076	0.418004	0.744239	0.866888	0.293288	0.251342	0.717986	0.572526	0.348309	0.446401	1.14121	0.740846	0.472463	0.349849	0.206127	0.310445	0.50128	0.632255
	FBgn0004898	2.72098	2.93917	2.12519	2.31446	1.48984	2.81235	4.92316	4.21654	3.63515	2.66501	1.65675	2.47198	1.53372	2.43168	5.27025	4.7801	3.75645	2.45546	3.0184	2.89381	1.17825	2.50525	3.97784	6.57916
	FBgn0004901	6.96158	7.04334	21.7812	28.5309	31.2706	25.8924	54.3128	47.1291	8.6796	6.13396	26.5458	27.7322	37.3241	25.3727	37.8818	47.6587	12.401	8.08388	29.4777	27.3788	34.086	29.1023	43.7162	61.4004
	FBgn0004903	39.4904	39.4279	7.79169	13.1616	18.938	10.3787	22.9011	18.4518	39.3264	37.6946	13.2045	14.4388	29.8342	14.5125	20.6607	20.5521	40.8437	43.3369	12.2558	13.6945	21.5944	16.2373	18.3273	21.4725
	FBgn0004907	891.78	1117.6	382.905	513.294	459.983	444.316	716.597	633.635	1122.4	956.928	528.996	580.004	654.183	515.092	728.381	758.042	1189.49	868.888	553.078	582.748	528.853	551.676	654.478	763.578
	FBgn0004908	26.0241	27.5495	18.6122	18.7133	26.8582	18.9977	13.7203	12.5879	28.1136	25.2079	16.4867	17.7661	35.5415	16.7875	14.5099	12.0068	32.8593	22.2216	19.1682	18.6127	21.8983	19.2171	13.3625	10.9674
	FBgn0004910	63.0083	63.5545	11.7404	14.3399	29.8106	13.3158	28.919	23.7468	69.7171	58.8009	23.1447	18.4222	31.4725	17.5756	31.2177	26.7793	65.6221	54.1616	19.3077	17.7629	34.3645	18.559	29.3313	27.1873
	FBgn0004911	2.94108	3.57213	0.751938	1.06157	1.907	0.77496	1.7562	2.27881	4.4844	2.73608	1.74196	1.35219	2.07222	1.32284	1.58904	2.51244	3.77422	4.09956	1.35563	1.8671	2.0996	1.04218	1.92734	2.37745
	FBgn0004913	17.6324	16.6932	6.30443	11.0563	13.0447	9.38482	8.6898	8.50074	16.6759	11.7899	9.9888	11.5639	19.5943	10.1011	8.75692	9.0015	18.6041	16.3198	12.4063	10.7424	15.2475	11.4681	8.20023	9.1693
	FBgn0004914	19.8573	19.004	5.52731	9.48926	22.6422	8.52999	19.4988	18.372	24.345	20.6599	10.051	10.9849	26.0597	8.79512	20.3753	19.5407	21.8833	21.764	11.0418	10.3898	27.6417	9.1309	18.1305	20.2947
	FBgn0004915	40.2045	46.2164	16.5248	20.8994	26.2967	17.9635	41.5235	55.4859	47.0634	41.0402	19.606	23.7755	52.392	18.6385	41.0391	43.8659	53.4672	39.0318	21.2552	22.7886	28.6777	21.7513	35.4651	36.9764
	FBgn0004919	85.0993	104.435	3.03959	4.62002	12.1078	3.83462	16.9661	13.5038	104.702	105.785	6.62974	4.29767	26.7898	6.2545	18.212	17.3743	115.185	167.803	5.51051	5.85732	14.0619	5.72228	13.2729	17.4169
	FBgn0004921	920.388	1233.5	115.028	164.183	236.093	146.574	263.936	245.896	1135.53	1052.54	158.864	152.348	436.227	163.84	259.992	267.027	1218.91	966.785	143.579	150.939	267.886	165.123	229.056	255.397
	FBgn0004924	38.1145	48.4982	12.7589	29.3816	19.6318	22.1991	47.2206	116.634	45.5277	37.0444	22.2589	29.4826	57.4324	29.4304	41.5725	57.0183	49.234	44.422	20.6444	24.8683	23.0327	28.1784	27.4285	34.023
	FBgn0004926	131.793	122.16	280.752	319.678	230.422	289.008	178.344	165.053	142.536	82.7382	244.38	310.237	292.003	292.185	163.413	163.643	165.091	134.277	318.794	337.53	293.599	302.323	176.167	195.88
	FBgn0004956	0.0631558	0.0930273	0.198512	0.463337	0.157866	0.509974	0.64628	0.391475	0.137567	0.0579907	0.226606	0.904779	0.355986	0.296315	0.587165	0.554746	0.126566	0.111508	0.553097	0.810922	0.193045	0.610559	0.328626	0.397349
	FBgn0004957	13.6564	15.2579	6.66886	8.11867	10.2664	7.22408	10.9104	11.7278	14.4956	14.0147	8.27463	8.50943	18.6879	6.73036	11.907	10.8506	13.9804	14.7059	9.27531	8.3405	12.2288	8.61273	10.89	10.1395
	FBgn0004959	0.134382	0.0879741	8.19179	8.60144	3.48701	7.72599	8.0117	8.29502	1.67821	0.370174	6.92567	11.2067	1.80949	8.5567	8.15553	10.5379	1.19691	0.210902	9.06189	7.98245	2.70415	10.2075	9.42314	10.8419
	FBgn0005198	26.1219	27.6748	4.69069	9.57066	14.5087	7.77721	11.0312	12.7323	28.086	21.6402	8.42062	11.3171	15.6294	9.32491	10.9502	10.8085	30.2582	26.8387	8.17238	7.18226	16.3959	9.08962	9.59488	11.0666
	FBgn0005278	183.997	193.861	142.787	214.119	276.577	167.472	604.652	526.283	186.357	171.215	226.63	236.086	400.748	188.873	518.549	588.33	196.777	228.849	268.055	218.444	298.879	210.842	515.539	571.304
	FBgn0005322	32.377	36.5854	34.0209	43.031	43.3762	38.159	39.7928	37.4961	41.314	34.5785	43.7042	47.2984	63.2592	43.8252	39.1831	40.1201	46.4774	38.8532	50.5256	49.7651	46.368	48.7583	39.7281	43.2134
	FBgn0005355	28.0091	30.51	13.5688	17.6711	19.0321	15.2976	17.4959	26.3969	26.3971	23.5894	14.158	18.4071	30.9015	16.0381	20.4547	16.3403	31.7207	30.3485	18.4106	18.1394	17.5764	20.1098	18.7981	18.2605
	FBgn0005386	15.1488	17.2683	1.94033	4.53033	9.00501	3.8089	7.27617	10.0005	18.0652	12.3987	2.72216	4.40124	13.0626	4.9248	6.80704	8.22522	18.7155	16.7939	2.85991	2.79335	10.4076	4.91272	6.50216	6.34981
	FBgn0005390	0.3035	0.212881	0.0198226	0.0774471	0.346806	0.0672197	0.239201	0.329221	0.317322	0.222943	0.084855	0.0363595	0.276973	0.0581211	0.490433	0.125843	0.162192	0.785928	0.0455649	0.0269919	0.318066	0.0479035	0.135363	0.16688
	FBgn0005391	26436.8	3077.98	3.65977	0.661439	1.04538	1.89113	0.705518	1.27591	2509.09	13028.7	1.07427	1.23603	0.802141	0.940211	1.60657	0.885099	591.565	8673.44	0.480713	0.332227	0	0.0842308	0.136009	0.0902868
	FBgn0005411	76.5587	74.7087	45.1574	47.3872	112.094	48.6039	87.0096	115.154	75.4276	61.4896	50.4922	52.7479	152.63	47.6574	96.3336	84.3483	88.1865	68.1682	52.7139	50.5259	124.062	56.137	91.6702	89.1947
	FBgn0005427	29.3014	30.9902	2.41821	5.16411	13.9375	4.68981	15.1744	12.259	29.5434	27.3663	5.76094	5.49381	27.9058	6.40265	14.714	14.9925	32.6053	35.9473	5.5214	6.17815	18.4546	7.10451	13.2969	16.0896
	FBgn0005533	2054.04	1466.68	4165.22	3554.93	4918.76	3543.01	3722.32	3797.7	1612.71	1895.2	3730.6	3479.87	5374.18	3680.33	3904	3524.22	1431.26	2054.95	3938.8	3806.65	5546.98	3671.24	4112.62	3692.72
	FBgn0005536	55.7509	64.5029	9.75002	18.748	31.0666	14.0951	23.8754	23.6038	54.8934	69.7852	19.048	19.3698	39.7713	21.3029	25.2296	27.1303	60.0099	71.8943	18.8649	19.097	36.6983	20.0967	20.5376	26.5301
	FBgn0005558	25.5987	28.7845	1.15216	2.75844	3.99743	2.24484	5.4291	5.07678	23.9678	26.3062	1.45367	2.11335	7.70047	2.45365	5.4052	5.12618	31.7548	26.6967	1.62621	2.08494	5.2502	2.78433	4.00292	5.94939
	FBgn0005561	10.5817	18.7933	0.654502	1.47934	2.20364	1.05776	5.76921	4.70083	16.9963	17.8509	1.2905	1.25012	4.69481	1.50351	5.6244	6.69437	16.6791	17.3685	1.10244	1.46572	3.50786	1.64703	5.09383	5.94088
	FBgn0005564	58.4244	81.6295	5.6077	11.5082	14.4594	9.10667	36.222	29.6145	74.3124	61.9086	9.44475	9.97147	29.5463	12.4644	36.2765	36.5411	84.0668	60.0945	9.65346	10.2867	20.8085	12.7379	30.4819	38.535
	FBgn0005585	283.362	255.462	615.17	707.24	285.644	601.051	267.776	280.878	247.094	206.102	583.017	758.567	352.244	674.019	271.258	260.098	255.581	297.935	656.213	748.457	371.555	783.459	252.288	303.013
	FBgn0005586	225.965	288.982	15.2809	31.1583	34.6283	26.1638	117.913	94.0435	266.565	236.619	26.131	23.8072	81.132	31.9882	110.01	119.249	291.085	205.194	24.498	26.1015	49.4359	32.1034	87.0603	114.064
	FBgn0005590	0.0620635	0.304728	0	0	0	0.0400923	0	0.048088	0.0540749	0.170963	0	0	0	0	0	0	0.165836	0.146106	0.0543531	0	0	0	0	0
	FBgn0005593	1336.12	1169.9	2682.04	2840.78	2839.75	2653.33	2647.24	2485.77	1149.34	1312.03	2745.58	2736.23	3104.85	2841.32	2735.24	2571.92	1082.96	1807.36	3208.48	3285.2	3195.13	3170.36	3038	3013.63
	FBgn0005596	7.53085	7.63523	2.52109	4.84143	6.1016	4.10541	4.66082	4.28385	6.80491	6.53019	4.21432	5.29537	6.45149	4.27526	4.70734	3.6273	8.92613	7.89157	4.23035	3.88579	7.17793	5.50575	3.41765	4.7299
	FBgn0005612	22.7746	94.3448	1.98542	2.7176	28.1097	3.33072	6.85746	7.06064	68.9226	19.6082	3.76834	2.5338	37.5326	4.25052	11.2256	6.31795	112.555	31.7566	2.95798	2.14562	30.1612	3.80792	7.86009	6.43888
	FBgn0005613	6.21655	4.37937	0.324377	0.93111	0.521186	0.541262	0.986087	1.25653	6.07576	4.44242	0.40555	0.396658	0.736356	0.634062	0.963263	1.05287	6.86098	4.96303	0.568095	0.504794	0.743549	0.63458	0.904117	1.38042
	FBgn0005614	878.648	540.076	0.478049	0.776204	1.37585	0.687737	2.41347	1.90512	747.906	942.797	0.826825	0.814859	2.59563	0.679597	2.35665	2.38143	745.655	1368.32	0.82137	0.473415	2.11135	0.647645	1.80888	2.45788
	FBgn0005616	20.0618	23.7188	3.68705	7.88761	10.8566	6.41531	11.941	9.84848	18.7642	20.1043	6.67554	9.24157	15.7523	6.36806	10.5281	12.2743	20.9612	23.4799	8.02822	6.69985	12.4111	7.6911	8.77156	12.6753
	FBgn0005617	14.7206	14.0308	3.66721	6.96487	10.5272	5.80843	9.75859	16.6823	15.6513	10.5751	6.35304	9.25718	29.246	7.24517	8.50417	10.2979	16.9099	15.6615	6.48032	6.7753	14.8308	7.54578	8.13015	7.79009
	FBgn0005619	56.8589	81.251	0.397981	0.946111	0.902594	0.449859	2.7082	2.23824	54.9561	77.1823	0.622565	0.729993	1.23574	0.777935	2.40791	2.60043	68.1422	73.6058	0.587286	0.67238	0.817941	0.970669	2.82794	3.11183
	FBgn0005624	6.79483	8.90679	1.21127	4.20551	4.74144	3.25177	7.86295	7.2934	8.88714	5.50932	2.41463	3.65938	9.67747	3.33216	7.486	7.68968	9.81715	6.31492	2.33728	2.36488	5.57345	3.87419	5.2826	6.44828
	FBgn0005626	62.4858	171.86	30.8352	52.6983	17.6468	68.2689	35.8991	27.1608	168.976	100.359	63.7846	34.4084	12.8851	90.4627	39.1911	28.5372	245.181	91.3729	57.2207	49.4527	12.4624	54.661	29.3532	26.5032
	FBgn0005631	24.4268	30.062	1.92247	6.1739	8.04284	5.21914	16.8224	13.1168	30.8416	22.7627	3.95303	5.32116	13.5009	5.7756	13.7912	15.9437	34.3625	23.0777	4.0341	4.39877	10.5378	6.04063	9.87271	15.2731
	FBgn0005632	58.039	61.3362	8.00117	18.6105	29.5196	15.2316	17.8667	19.6508	67.6364	49.8279	15.3975	22.6289	29.7215	18.1404	17.5753	18.6241	71.2746	65.8295	15.792	13.5089	33.6382	19.1603	14.0966	16.8224
	FBgn0005633	5.57927	3.8016	0.477191	0.387406	0.650548	0.318733	1.89129	1.32335	4.8942	5.75028	0.519965	0.371333	0.927046	0.356148	2.08778	1.33352	5.42569	4.51214	0.398868	0.531636	0.667073	0.550384	2.22883	1.54512
	FBgn0005636	30.3482	30.9637	4.05815	6.41758	7.98943	5.51549	15.22	14.7156	25.3371	21.6565	4.87145	5.71072	12.8124	6.04379	14.7144	15.0875	30.381	20.7963	5.40443	4.9338	9.34528	6.79092	14.3482	17.1238
	FBgn0005638	6.34519	0.704341	29.5849	24.8804	22.9062	20.1074	0.530452	4.72729	3.49348	0.699255	10.66	8.51924	2.89261	42.3516	4.44562	0.568139	2.88664	0.741285	6.235	5.03723	2.36835	17.5664	0.345443	0.554239
	FBgn0005640	40.534	49.0218	7.19592	12.583	27.9901	12.274	29.2118	37.4238	47.5093	38.839	13.6446	13.6259	39.9775	14.989	30.3876	32.7339	51.3133	40.5226	12.3214	15.0556	33.5442	14.3283	23.4948	27.1117
	FBgn0005642	21.6639	12.5086	6.34093	9.64864	26.3842	8.80922	17.402	20.0035	16.7422	12.5785	10.1296	10.5262	56.4846	9.65952	15.5837	14.6533	19.3784	18.5321	11.807	10.9255	31.5227	11.5355	16.0347	14.6818
	FBgn0005648	26.5395	26.3108	44.1166	56.9025	43.8085	51.1941	30.7417	33.6703	37.3796	21.9745	43.269	59.8336	69.1599	50.8747	33.453	32.0812	30.6474	27.3272	49.0314	53.4274	46.9979	55.9676	27.6879	32.4214
	FBgn0005649	72.1404	98.2144	25.5607	42.7408	45.4052	35.9191	32.8904	55.0378	90.0637	66.1162	31.4739	45.0015	105.275	37.3759	33.0648	36.8877	102.249	84.4652	38.006	37.9363	51.2532	43.4941	35.8172	30.419
	FBgn0005654	1.40416	1.68083	1.58213	2.19663	1.4244	2.04797	0.754926	0.9994	1.47397	1.23001	1.78332	2.50322	1.63121	2.05169	0.953193	0.833766	1.48463	1.52419	1.62076	2.45942	1.42559	2.47698	0.789302	0.818996
	FBgn0005655	11.897	6.52061	58.9252	73.3084	30.6933	70.5384	23.9631	32.7992	10.3657	1.60897	48.4028	88.4903	52.4604	59.8058	25.9371	14.0884	8.74821	1.95399	66.4718	84.9734	35.5546	70.4991	14.6022	19.8647
	FBgn0005658	14.756	17.0497	0.824962	1.59878	1.49271	1.69015	5.66732	4.59816	14.5424	12.9601	1.27197	1.70933	3.42792	1.61256	4.69099	5.52052	16.4263	13.1564	1.7207	1.63818	2.00701	1.98669	3.53953	5.23849
	FBgn0005659	16.8391	24.6798	5.204	8.17751	15.4079	7.38462	20.3693	17.3891	25.3885	20.4015	9.68757	9.69225	12.8449	8.55411	20.2748	20.0845	32.1176	22.0633	10.9438	8.7432	15.9509	8.39692	19.8901	20.1789
	FBgn0005660	6.9991	2.37465	1.23596	1.26908	4.8748	1.17307	2.99629	3.05444	3.75274	1.88527	2.54197	1.56239	13.7162	1.54743	3.61978	3.01102	2.99912	3.41567	3.19665	1.44153	6.57573	1.26657	3.12029	2.65448
	FBgn0005664	226.167	580.521	0.0498853	0.0835295	0.0935108	0.0845821	0.543714	3.55077	620.373	235.242	0.0569453	0.213504	0.451018	0.17552	2.4008	0.96675	843.398	99.9716	0.0382227	0.101891	0.233462	0.0904149	0.356875	0.613799
	FBgn0005666	32.761	43.1533	40.3356	87.5695	64.1136	63.3588	119.224	106.46	52.2092	40.5999	93.1472	137.075	28.9754	97.349	124.407	132.886	44.1738	44.4403	96.9053	110.222	69.3743	99.7723	86.4833	136.952
	FBgn0005670	5.85176	2.54451	24.2241	16.388	14.6195	13.2376	6.85954	7.51215	1.71206	5.15508	23.7362	31.7496	7.2622	21.2898	8.34801	7.65277	1.1828	4.88	24.3569	24.281	18.5798	21.3076	9.42013	8.00745
	FBgn0005671	558.401	576.099	290.63	381.087	613.895	351.087	686.594	582.863	595.211	571.6	510.669	460.381	615.025	491.481	774.719	737.174	627.632	485.004	476.745	384.483	713.888	457.994	760.686	777.927
	FBgn0005672	97.5947	90.2903	27.0027	39.9479	100.497	38.4515	77.7579	67.2444	88.0375	93.5526	41.5242	45.1649	197.093	40.9518	84.4484	80.8903	114.062	112.127	43.1869	42.9392	110.726	54.4167	93.9028	84.9008
	FBgn0005674	30.6105	25.7364	34.7132	57.1782	30.9924	43.9493	20.2818	18.7329	32.4649	17.1567	35.6238	57.3965	19.7123	53.2906	17.813	19.6968	31.8779	29.0971	41.1504	44.0148	30.9833	49.1014	16.0348	21.1772
	FBgn0005677	20.8622	23.8417	1.86777	5.50937	7.30534	4.76949	14.585	13.7588	19.1865	18.2649	3.21754	4.38106	14.0955	5.5096	13.5812	13.6729	25.9603	19.6154	3.0414	3.96907	11.6423	5.8928	12.5962	16.2641
	FBgn0005683	2.31468	3.75739	0.458938	0.934206	2.59773	0.640824	0.924757	1.06144	3.04569	1.51813	0.955326	0.891321	4.81496	0.759886	1.09795	0.649457	3.09245	1.89049	0.827395	0.882242	3.01416	1.19062	0.526716	0.384616
	FBgn0005694	41.3551	46.3538	16.8609	29.395	22.5481	20.061	38.1634	32.9253	49.9524	40.5678	22.9396	27.3558	48.2668	28.7379	34.1533	32.8805	51.1531	42.7738	20.7427	25.1916	24.797	26.542	25.3545	37.6968
	FBgn0005695	22.2416	31.4772	6.04637	9.38405	20.6175	7.85083	26.7734	25.0346	31.3898	20.6031	9.76298	9.15277	26.326	9.22663	34.6007	29.0798	38.0437	24.9993	8.19781	8.24847	19.7161	9.16627	29.4118	27.2343
	FBgn0005696	1.3374	0.891174	4.61317	6.00282	2.59253	5.73905	1.8276	2.47958	1.33172	1.09645	4.14428	7.20995	1.83973	4.96223	3.14548	1.56875	1.08483	1.18066	5.77258	6.72765	3.39447	6.20079	1.49122	1.52024
	FBgn0005771	47.4939	73.6182	16.1947	26.3132	30.69	23.1218	57.9256	47.8443	70.1005	54.0049	22.6073	23.8798	49.2868	25.4712	55.3548	54.836	94.9482	54.319	23.487	21.434	33.3653	24.3112	54.6499	64.7134
	FBgn0005775	40.1228	51.1485	2.3423	6.11856	6.98005	4.60923	19.6675	15.1583	47.2329	42.6922	3.86455	4.04703	15.7755	5.68328	18.6153	19.5942	53.2223	35.5474	4.12707	4.14498	9.96652	5.75208	14.2712	19.676
	FBgn0005777	27.3939	29.1985	23.3763	34.3245	23.5248	29.8154	24.0261	22.9319	32.5549	25.0271	33.3943	41.9158	34.3994	34.099	21.4369	23.4471	34.8121	25.0224	35.8051	40.7832	27.1398	36.5836	20.29	23.901
	FBgn0005778	0.617238	1.21224	0	0	0	0	0	0.0597811	1.21003	1.13352	0	0	0	0	0	0	1.13388	0.908163	0	0	0	0	0.114705	0.114217
	FBgn0005779	0	0	0	0	0	0	0.132343	0.0576187	0	0	0	0	0	0	0.057614	0.0567997	0	0	0	0	0	0	0	0
	FBgn0008635	73.356	63.8661	55.9904	76.1612	59.4084	62.9108	36.4892	33.0857	69.8195	49.5062	54.8699	82.6121	50.6793	66.0385	32.8443	33.4155	73.0405	68.6843	60.978	60.8725	65.2848	68.1002	29.4286	36.6693
	FBgn0008636	10.4828	16.9231	0.156828	0.315117	0.431166	0.354542	1.66048	0.6804	11.9548	13.2705	0.286437	0.345193	1.13432	0.29429	1.53078	0.838411	15.1784	11.2407	0.336457	0.427096	0.880741	0.303193	1.5911	1.90933
	FBgn0008646	2.95299	5.98226	1.86036	3.11504	2.88945	3.93535	5.37949	4.7202	4.94319	4.18465	2.12364	2.87059	3.88818	3.67801	3.99923	4.33342	7.26917	5.25485	2.48431	3.65503	3.50034	4.01406	5.25439	5.70258
	FBgn0008651	3.1647	2.50734	1.04816	2.20245	2.69679	1.62619	3.87208	4.12393	4.51202	3.30213	1.21997	1.33199	3.919	1.61498	3.34346	4.53228	5.38119	3.89438	2.01566	1.93099	3.24277	2.235	3.98314	5.11081
	FBgn0010014	226.87	223.294	16.8638	26.8598	26.6712	24.512	85.8174	72.0607	205.681	231.666	21.1285	19.392	66.7864	28.0593	82.1847	84.7184	239.747	192.304	21.0101	23.1807	35.1987	26.8374	81.6762	89.5564
	FBgn0010015	7.18207	9.96233	8.24579	11.4545	9.17752	10.4649	24.2881	20.5623	13.1045	5.55965	13.0266	17.8707	6.853	12.6067	24.553	27.7237	12.5213	8.52959	16.7047	18.9223	8.65078	15.7235	17.1175	25.9128
	FBgn0010019	0.562901	0.297641	126.079	168.695	212.943	193.142	84.5733	67.8712	3.13132	0.318071	145.956	117.589	248.5	73.0491	87.9939	92.7364	0.809894	0.305803	133.216	72.9506	282.64	97.2357	101.228	99.5795
	FBgn0010038	18.7709	9.73655	16.9801	7.18304	66.2033	7.53409	19.8888	26.186	22.2269	11.3572	23.023	13.13	25.2601	9.82214	35.6229	18.8556	14.7286	5.02438	48.7304	11.5606	63.8895	13.5654	27.5577	30.0527
	FBgn0010039	71.8281	23.2516	36.0598	26.0759	23.9014	20.6792	7.06245	11.2743	122.284	24.6567	35.1224	32.2623	43.6184	29.2584	12.2982	5.86011	34.2853	26.158	50.0457	31.0873	26.4333	26.7638	10.7179	4.60185
	FBgn0010040	0.833003	0.93562	4.51163	2.51814	105.908	2.37401	7.75149	4.02021	1.83817	0.874859	8.36896	8.32298	16.9426	9.57915	7.6981	1.88381	0.727389	0	9.66967	4.13087	83.4046	6.77856	4.65419	3.72766
	FBgn0010041	25.9178	0.547966	14.9381	5.07749	783.752	6.50747	41.6313	32.348	50.743	0.755087	24.1604	19.5187	200.639	17.7953	55.52	26.3016	13.4978	1.07166	34.1447	15.4041	740.381	25.6444	45.9118	53.825
	FBgn0010042	0.63257	0.621176	5.35033	4.35831	92.6579	5.72086	1.35092	0.294077	0.551148	0.464669	15.5164	18.7435	15.9262	26.4567	2.74449	1.64275	1.01415	0.148916	15.9547	16.146	103.783	24.9857	3.6677	1.21737
	FBgn0010043	0.929376	0.128179	29.5404	29.0618	18.458	30.1869	31.1284	22.3635	0.568645	0.359565	35.2964	59.3838	2.4525	38.1453	33.6761	20.7495	0.174391	0	34.1936	45.1	17.0945	38.9495	28.7691	22.7049
	FBgn0010044	9.28187	9.23461	5.4441	5.22015	6.36726	4.97035	21.6264	18.0741	11.9179	12.7841	3.74468	3.07256	21.7994	5.07523	17.7887	19.6828	11.748	11.0691	4.38525	5.22717	6.43957	5.0601	23.2409	21.0629
	FBgn0010051	33.9571	33.927	3.77752	10.2678	16.1813	6.92322	13.1745	12.8408	33.8474	28.461	7.11003	8.85804	12.8948	9.42413	14.6454	14.5479	35.1835	32.7291	6.24885	6.5486	17.7225	9.16837	9.78432	13.999
	FBgn0010052	13.9966	11.9457	0.322106	0.389526	0.16772	0.333752	0.459737	0.436706	8.47105	8.5392	0.306409	0.49235	0.0441241	0.251849	0.582228	0.322874	14.8719	7.13178	0.370201	0.182751	0.0717832	0.0324335	0.523708	0.417185
	FBgn0010053	31.9418	32.9315	15.484	21.4046	10.4339	20.2479	52.0004	42.9123	40.1545	45.9759	31.3652	39.2609	13.2257	37.3883	50.5233	44.9398	29.8102	37.5977	34.0219	33.7967	12.8387	35.3095	50.1038	52.4959
	FBgn0010078	1742.12	1330.9	5788.12	4308.53	3460.67	4380.64	3835.61	3551.3	1327.92	1504.02	4172.13	4232.06	4002.04	4420.7	3913.53	3826.99	1103.36	1873.79	4149.27	4221.92	3238.24	4268.04	3766.02	3821.77
	FBgn0010097	0	0.059523	0.138563	0.0773383	0.0865798	0.234939	0.862996	1.40897	0.158438	0.0556575	0.0395434	0.12708	0.398607	0	2.25416	0.277788	0	0	0.265422	0.141508	0.138959	0.167427	0.135173	0.134598
	FBgn0010100	730.8	715.143	255.878	461.398	317.615	388.592	311.225	270.875	780.157	842.446	414.9	575.075	183.895	452.672	303.425	315.654	730.958	741.956	491.012	479.114	319.786	514.244	299.893	354.288
	FBgn0010105	26.1831	28.7797	2.89323	5.0716	7.25945	3.85802	13.5146	11.921	26.0867	28.7992	3.66392	3.67612	15.3455	5.54053	14.7698	14.6819	31.1236	26.0241	4.1219	3.6934	8.5231	4.8888	14.5238	13.6716
	FBgn0010109	0.218106	0.047595	0.637079	1.22135	0.553839	1.37763	2.17799	1.72748	0.675671	0.244773	0.505907	1.62582	0.796823	1.55933	2.32816	2.79503	1.00369	0.0855752	0.933827	1.45211	0.777786	1.57304	1.62128	2.67271
	FBgn0010113	9.03871	6.85298	1.74656	5.92004	9.46979	4.74971	20.1013	21.7761	9.01859	7.69879	4.34221	5.31303	17.9326	5.88176	19.7542	22.2321	7.92978	8.64297	3.24446	3.51765	12.5818	5.05427	12.7942	19.4386
	FBgn0010114	239.982	229.352	4.49132	11.9382	19.5062	10.6686	41.1685	40.3833	197.948	193.718	9.18392	9.64702	45.4535	11.0847	37.9092	46.0121	261.802	237.832	8.52843	8.63288	29.0846	13.4964	38.1586	51.2913
	FBgn0010173	72.6125	27.142	14.2111	25.8301	138.641	26.8124	8.96606	13.0358	51.3056	24.5306	22.5243	31.7838	138.08	28.2845	17.2603	11.2618	42.9172	28.5081	25.299	35.2128	152.794	34.1192	8.52075	9.81877
	FBgn0010194	18.9231	19.1387	1.8024	5.95739	7.68989	4.10653	9.81146	9.62823	22.4125	15.7692	3.29518	5.04515	13.2865	5.48291	8.7812	8.93939	23.9977	17.1403	3.38781	3.81563	9.13183	6.39742	7.34456	9.92132
	FBgn0010197	1.51422	1.43654	0.278677	0.687658	0.898134	0.580269	1.46159	1.41187	1.65473	1.8617	0.401831	0.251096	3.0138	0.533263	1.57083	1.43101	2.02302	1.90318	0.359621	0.379466	1.52974	0.549395	1.48807	1.59572
	FBgn0010198	820.181	617.862	1778.21	1646.73	1945.9	1619.15	1503.51	1522.98	690.565	795.289	1683.46	1648.87	2013.28	1695.07	1650.88	1532.29	580.707	977.958	1740.01	1753.77	1973.67	1663.04	1637.36	1535.22
	FBgn0010213	194.154	200.013	208.468	216.088	135.536	208.449	102.344	96.8744	200.336	242.729	188.31	230.462	107.958	195.232	107.337	100.696	187.043	180.125	213.712	244.069	154.085	227.053	112.886	113.557
	FBgn0010215	76.777	86.6212	15.3644	29.4998	38.1989	27.6595	79.399	141.77	101.982	78.8911	32.9914	35.8186	83.2167	31.6767	81.2773	107.537	100.231	87.6735	28.2536	30.611	47.6411	33.7685	72.5336	64.9565
	FBgn0010217	1474.03	1619.38	1173.05	1475.25	997.334	1330.48	1207.96	1039.38	1871.06	1798.19	1601.19	1795.28	715.463	1490.5	1306.92	1365.23	1614.26	1421.72	1670.2	1779.01	971.774	1570.57	1215.24	1432.63
	FBgn0010220	19.1157	18.8004	16.4627	21.0347	36.9893	19.7157	44.7725	43.8157	20.9542	14.948	20.5273	22.7533	54.7346	21.3476	40.6761	42.0194	23.0127	21.2138	23.8565	22.6697	38.3137	22.9931	39.9933	53.1632
	FBgn0010222	89.1774	71.3033	17.3352	18.749	17.9909	21.9287	85.6378	63.6746	61.5352	37.595	17.2195	19.8334	34.4279	13.0669	67.6283	59.9356	61.3105	64.3981	31.0684	27.4293	19.2251	19.1258	63.8219	82.7505
	FBgn0010223	3.10913	2.84073	4.9906	6.2436	18.3431	6.65411	13.5925	11.3957	2.44982	2.92932	10.265	7.72751	38.7074	7.62895	14.3901	12.1423	2.63678	2.29126	9.18672	9.19398	23.7071	8.61585	13.7865	13.6479
	FBgn0010225	152.201	109.346	130.957	157.02	145.211	148.377	127.67	123.443	141.779	102.769	188.391	210.001	117.583	164.061	138.108	133.176	94.7985	233.289	199.722	164.388	163.783	183.951	120.884	128.159
	FBgn0010226	66.9729	100.268	80.0442	97.7369	180.419	95.7461	62.6827	73.8049	151.021	62.3718	113.19	120.797	161.978	95.5349	80.957	55.7596	177.563	88.2771	129.499	140.521	209.718	119.482	72.6124	54.6451
	FBgn0010228	230.43	247.273	210.932	215.365	158.3	186.948	213.576	174.609	275.215	245.234	176.461	183.726	157.34	182.769	193.573	199.037	240.664	198.563	193.317	188.712	150.581	184.773	180.992	202.96
	FBgn0010235	87.8332	103.45	34.6975	47.2074	68.7354	41.5357	57.2996	54.3736	101.26	89.667	46.7939	49.2919	94.9044	45.9149	62.3848	57.5792	118.145	93.7389	52.1249	49.0315	72.7425	54.0027	66.4271	67.5772
	FBgn0010238	74.56	79.1948	25.7912	47.3903	39.6836	37.8163	70.704	78.5523	104.962	71.2359	45.416	57.159	50.5662	42.6424	68.2445	71.4926	126.917	71.9902	50.1453	53.9253	36.9696	55.1842	59.5066	73.8213
	FBgn0010240	53.5838	71.5446	5.64546	8.79958	9.83257	8.86022	20.8949	17.6453	72.086	60.8751	8.43459	7.36837	26.7689	11.209	21.3801	22.2329	72.2469	55.6459	8.1367	7.55934	15.8571	9.76378	20.4231	21.6413
	FBgn0010241	0.62603	0.455373	5.06842	4.83688	24.4331	6.00621	24.1188	13.5188	0.565652	0.25548	12.7815	10.7024	24.1128	6.2785	20.0565	13.796	0.6815	6.27712	13.9196	5.94523	29.2969	5.21958	13.2627	15.506
	FBgn0010246	5.31455	1.98462	38.0009	35.5436	91.2535	33.3159	64.0979	53.7443	2.78264	1.62663	67.2251	51.4904	65.5613	39.568	64.8552	55.2101	1.83342	4.40534	51.6999	46.7741	97.0869	39.8519	51.8579	56.9562
	FBgn0010247	19.7552	26.6858	3.87809	5.92717	8.26598	6.73929	24.8023	58.4752	28.2361	20.4398	5.87499	8.88615	23.8613	7.8639	27.5155	37.5897	27.7489	21.2377	6.41496	7.45217	7.75406	7.37921	21.8506	15.0684
	FBgn0010258	1.00961	0.575664	0.297797	0.644078	0.186075	0.378693	0.0579603	0.113554	0.425639	0.717706	0.318696	0.409674	0.183574	0.21829	0.403716	0.298507	0.565647	0.536686	0.342263	0.253438	0.398195	0.112447	0.242092	0.216957
	FBgn0010263	182.567	200.99	6.68355	10.8687	27.4982	8.80534	12.1673	10.476	188.131	223.725	15.7864	15.9433	24.1027	12.5402	14.2627	15.741	196.638	260.424	15.4516	14.5975	27.1928	13.7106	12.6143	14.651
	FBgn0010265	928.139	716.59	1717.83	1907.72	2379.72	1839.86	1858.46	1784.95	782.802	879.495	1892.13	1902.01	2263.58	1934.52	2002.25	1882.15	679.874	1086.73	2121.41	2078.42	2583.09	2011.69	2100.1	2059.07
	FBgn0010269	39.8509	53.8652	14.7963	18.2054	24.4453	17.044	13.2276	13.5579	43.6826	35.7606	17.284	17.9784	34.5001	16.7285	14.1093	11.6684	55.8246	40.9994	17.438	20.2331	31.1861	18.9769	16.6362	14.6977
	FBgn0010278	56.406	17.6645	29.1762	48.0123	137.86	47.7274	15.7967	14.8833	38.171	16.0475	35.7705	57.2986	165.367	55.4303	18.6026	15.0325	31.1849	17.6988	45.1929	59.2097	164.442	59.5535	12.8157	15.5291
	FBgn0010280	57.8293	57.0248	10.3875	22.3692	35.6021	16.8497	28.543	26.2537	56.6907	51.071	18.6851	21.9913	47.6464	21.2958	27.0693	26.0718	60.494	65.3419	18.3935	16.9392	41.9968	21.6065	21.437	27.4504
	FBgn0010282	30.9078	35.0012	27.4702	38.0709	31.8924	34.3074	46.261	126.723	36.3348	24.4059	29.4976	42.0959	63.286	36.7909	57.4784	60.7497	38.4361	27.7499	35.2286	35.9392	33.3073	37.271	37.8125	34.1089
	FBgn0010287	9.43643	7.29487	6.19603	8.64569	7.16948	6.87401	17.955	36.2465	8.48421	7.28202	6.41802	6.3139	16.8811	8.67985	16.6441	22.6963	9.12011	7.56242	8.17619	7.89011	8.51507	8.66515	21.2674	16.5701
	FBgn0010288	50.7431	155.483	32.9602	43.4779	70.0635	45.0917	9.32429	12.722	119.695	39.3958	39.2396	51.5484	85.9611	41.0897	17.4514	6.63296	167.665	63.0301	42.4159	52.971	77.3628	51.5628	9.44525	7.81721
	FBgn0010292	16.7719	17.8103	32.8416	35.9141	26.5562	33.1752	80.1742	70.5165	19.0876	11.4009	31.0857	36.8887	37.6803	30.108	63.51	72.3443	21.0178	20.2772	40.6488	43.2017	29.2592	33.9816	61.8049	84.927
	FBgn0010294	0	0	21.6905	9.22394	5.034	26.9698	0.0804119	0	0.0787355	0.0829766	74.6934	136.808	0	23.0769	0	0	0.482928	0	87.6877	124.446	45.093	83.3276	0	0
	FBgn0010295	0.16613	0	47.3759	10.7042	2.84751	28.8684	0.295656	0.257441	0.144746	0	81.1752	125.908	0	25.3878	0	0	0.443903	0	95.5874	105.363	64.1097	56.461	0	0
	FBgn0010296	0	0	35.0623	21.2203	5.01515	23.1589	0	0	0	0.339365	15.4311	7.49024	0	17.0928	0	0	0	0	1.61838	4.88937	0	15.5682	0	0
	FBgn0010300	12.065	17.7848	4.59524	9.11712	10.0715	9.19462	25.324	38.6784	15.6353	10.724	10.1161	13.2337	26.5399	11.3581	20.8921	26.2374	22.7017	14.7327	8.28194	9.44585	13.4182	9.72744	14.2429	16.5755
	FBgn0010303	31.9621	35.3	7.12314	12.9553	26.0926	10.8108	19.4552	18.5152	36.5083	28.6338	11.9327	14.1474	30.1458	13.6328	17.8618	19.1374	43.2534	37.7898	13.7384	10.6508	32.5293	14.4509	15.8865	19.615
	FBgn0010309	18.3214	22.1186	3.14623	5.36256	7.37736	4.70356	11.1935	8.64589	20.6824	18.6711	4.71143	4.21962	12.9575	5.13819	9.60831	9.94726	23.1332	19.1964	4.45846	4.35323	8.93409	5.76372	9.17475	10.5598
	FBgn0010313	25.4506	41.2679	4.50847	9.67602	10.0095	8.00092	19.6519	17.4984	34.7099	35.7167	7.27995	8.38613	20.2606	9.87785	18.6733	19.9422	41.0384	34.1439	7.01349	6.9653	12.8926	9.7661	16.4127	20.8045
	FBgn0010314	1.37654	1.68969	2.16338	5.76295	3.13363	4.44615	12.8614	36.3968	0.89952	1.89595	3.25531	7.33509	12.2044	5.82417	14.2643	11.4341	0.574713	1.41775	4.21936	7.09672	2.1038	5.40627	13.8778	5.98601
	FBgn0010315	8.81008	7.66379	8.85129	12.216	12.9862	10.3949	14.3904	22.2242	8.62245	4.48804	11.4904	13.6349	43.31	11.0281	11.2826	11.5226	9.02935	9.0442	13.3877	13.1795	15.9854	12.6952	10.7355	12.5062
	FBgn0010316	7.29381	8.92431	4.41355	7.9376	10.446	6.45026	12.7376	10.6681	9.6854	7.84335	6.76845	8.47031	17.8447	7.12397	13.7194	14.0915	9.43198	10.9727	6.90005	8.55941	11.8626	8.43031	12.1484	12.703
	FBgn0010317	6.47635	5.90075	0.343409	0.234265	0.619884	0.711651	0.683229	0.853579	6.02087	5.51755	0.392009	0.303283	1.06629	0.559386	0.853509	0.280482	5.44127	7.70169	0.643191	0.545544	0.357143	0.184419	0.471491	0.568325
	FBgn0010323	1.64214	1.53755	0.458321	0.779609	0.763672	0.715423	1.86902	1.12441	1.69696	1.57797	0.573012	0.480384	1.07629	0.92148	1.62731	1.28344	1.22451	1.52834	0.468228	0.564646	0.817117	0.817502	1.41002	1.95043
	FBgn0010328	24.0469	24.4478	10.6476	21.3896	19.4722	17.6884	16.3569	15.6736	23.8914	19.8765	15.3215	25.5939	20.0723	20.8861	14.2777	14.558	29.1287	28.9835	17.8521	16.2752	22.4665	20.9206	11.1271	15.7804
	FBgn0010329	35.7935	37.5664	3.07637	7.42974	9.43045	6.01539	12.6221	10.9709	31.4882	32.1634	5.00966	5.09904	22.9724	6.6005	12.772	14.5432	39.9642	27.8373	4.69933	4.72504	13.7573	6.32452	11.309	14.4649
	FBgn0010333	74.7078	96.4471	66.2528	92.0236	71.3869	84.7425	94.5719	131.253	94.6247	74.0696	99.1864	110.683	121.941	102.437	102.715	102.641	98.2403	79.6026	91.3769	103.807	83.4851	105.555	91.9871	99.6488
	FBgn0010339	31.7837	27.4956	92.2479	89.1679	65.2876	77.8257	76.2612	67.137	35.2752	23.9034	76.8669	88.635	56.7318	84.8075	56.4022	64.044	32.5554	36.7881	94.9045	96.6376	69.5676	85.1089	58.897	76.0108
	FBgn0010340	21.0519	21.4803	22.0412	26.9388	20.0857	24.9409	14.5618	13.1575	22.8919	21.7465	25.241	27.2256	20.1826	24.5689	16.4694	15.797	21.9051	18.5847	25.8904	25.9812	21.8684	27.7114	14.8542	14.9432
	FBgn0010341	78.4034	111.639	50.2619	90.3403	98.4052	81.708	100.79	131.579	103.854	84.7456	85.8768	111.955	177.03	94.7511	107.377	110.902	126.478	92.7612	92.535	103.639	123.745	106.264	80.2905	92.6207
	FBgn0010342	27.0366	25.8552	9.29559	17.595	15.7153	15.1108	112.594	267.483	24.1727	21.8284	14.2133	18.8372	65.9	14.1107	88.1916	163.149	30.2707	22.2831	16.1981	19.3885	18.8521	19.3459	94.2603	58.788
	FBgn0010348	235.751	265.731	277.075	369.703	262.243	308.514	272.311	301.049	272.056	223.149	298.803	334.572	336.5	326.389	274.632	263.281	284.869	237.017	308.12	321.523	272.027	325.296	257.295	269.481
	FBgn0010350	417.399	444.181	18.2653	31.2716	43.9901	28.0007	83.7711	70.9797	394.964	557.728	33.9032	32.5249	89.9331	33.3878	83.0911	84.4878	432.735	515.125	33.3397	33.716	53.3552	36.5004	73.0307	83.5966
	FBgn0010352	290.617	298.417	71.614	119.061	172.467	107.007	127.002	129.171	286.262	324.079	130.846	146.25	142.443	132.979	137.253	145.522	299.343	332.85	143.037	124.172	197.336	144.832	123.684	140.022
	FBgn0010355	18.1331	19.0115	5.16301	10.506	15.2104	8.95569	18.498	44.0012	20.4757	13.8103	8.31859	11.1978	14.7632	10.5427	17.1454	22.1373	21.8965	23.6498	8.68488	7.61664	17.2015	10.5891	15.7888	13.2094
	FBgn0010356	16.1683	15.8771	5.56313	9.60826	14.0534	7.4623	15.7626	17.6421	15.7616	11.4702	9.15772	10.3647	27.0029	9.1288	14.5333	15.6682	21.2104	15.0971	10.2081	10.4849	15.9628	9.11647	13.9441	15.23
	FBgn0010357	0.107803	0.210817	370.762	283.648	2425.61	254.006	96.8015	55.8258	0.106771	0.141288	925.808	786.314	540.413	1165.08	165.103	81.0983	0.902317	0.361151	537.152	628.499	2002.33	863.045	212.041	75.4516
	FBgn0010358	0.313099	0.25482	259.953	215.068	367.02	175.794	184.485	153.756	0.0827947	0.413899	516.67	484.972	159.796	440.719	244.241	165.634	0.623388	0.456012	423.208	440.79	334.033	437.597	310.385	232.374
	FBgn0010359	0.313099	0.25482	239.696	205.187	358.462	162.209	177.954	148.345	0.0827947	0.302035	497.065	472.088	155.606	430.393	236.17	158.31	0.623388	0.312612	402.492	423.524	324.57	420.804	297.762	222.519
	FBgn0010379	30.4984	32.5852	9.95483	17.6537	33.9911	14.1993	24.0494	20.9409	39.4635	24.5755	17.8158	19.6772	42.778	17.6482	26.3577	25.1912	38.8857	32.1687	18.154	19.0056	37.7542	20.0567	20.3903	24.8902
	FBgn0010380	95.4711	106.48	23.6902	35.4747	46.0889	33.2755	44.0681	38.3247	107.181	81.3753	31.2709	37.365	50.1432	34.5667	36.0716	38.9942	123.344	84.2009	31.1899	30.5692	50.8562	36.9898	37.9041	45.2892
	FBgn0010382	1.6424	1.80482	1.88282	4.71496	1.77342	3.10081	2.67936	4.13584	1.78875	1.82226	3.16335	5.73885	13.5374	4.16744	3.80981	1.96385	2.07672	1.24278	3.51028	4.57982	1.86765	4.85384	1.82404	2.02613
	FBgn0010383	4.14272	6.64245	28.0651	31.6729	36.9831	39.6823	20.9949	14.6826	8.43154	9.50978	27.1526	22.1146	13.3478	35.656	23.6869	15.4306	7.65351	7.35249	12.6415	8.68914	22.296	22.0587	19.5414	14.8528
	FBgn0010385	63.8087	33.0298	0.424025	0.157778	0.353263	0.159766	0.44015	0	14.4376	97.4232	2.74286	0.345673	0.232342	0.331538	0	0.188905	21.808	124.887	3.89871	0.962304	0.188993	0.341568	0.367689	0
	FBgn0010387	232.083	127.634	477.011	303.692	240.63	265.906	369.94	362.831	201.215	150.808	319.499	298.994	283.264	270.691	444.21	377.738	99.4898	212.949	308.477	284.414	295.698	238.184	308.528	366.563
	FBgn0010388	7.06734	4.36965	29.7684	12.1899	50.9409	9.97627	0.232917	0.304217	3.53495	1.92277	64.5474	2.74384	56.1884	7.80719	0.506988	0.0999644	9.44207	182.55	81.9514	4.37938	26.3029	2.892	0.291859	0
	FBgn0010389	7.03831	5.0653	2.28667	4.79762	4.82005	3.61242	8.87965	7.17162	6.23737	8.69807	3.91543	4.17746	10.6427	4.71749	7.84333	10.2731	7.69653	11.8594	4.36962	4.98941	6.12439	4.32758	7.07739	10.5977
	FBgn0010391	49.0525	54.5789	92.7396	96.7266	85.627	80.5515	35.6621	36.4077	60.177	38.342	72.9873	86.5713	86.7979	95.3201	37.3716	38.6031	60.2767	59.4329	78.6032	79.4811	79.3327	90.2493	37.6046	41.5302
	FBgn0010395	2.12725	1.87134	11.3804	8.94353	20.5731	8.85583	13.5133	12.2015	1.7376	1.99397	13.8969	7.92855	28.8106	11.5253	16.8358	14.8038	2.28942	1.98227	8.20228	9.56449	23.0514	8.00779	14.6488	13.4275
	FBgn0010397	43.2988	37.6935	112.261	168.715	127.777	140.217	595.315	538.497	60.045	37.4276	163.543	184.114	127.516	151.424	536.565	640.087	59.0855	47.315	212.068	184.865	128.902	167.575	538.942	712.987
	FBgn0010398	5.52908	5.73975	2.16674	2.25074	3.98637	2.31311	3.84227	3.46804	7.29492	5.70546	2.30162	3.49593	5.29317	2.82355	4.36529	3.3383	7.10553	5.26846	2.49027	2.78647	5.19086	3.01806	3.52287	3.85868
	FBgn0010399	34.9643	40.8528	4.48999	7.8654	8.70387	7.53648	28.8067	23.5614	34.2989	32.5285	5.92821	6.01969	17.7406	9.13613	26.4013	29.3359	41.8597	33.5371	5.36766	5.45093	15.4976	8.18693	23.7653	31.1611
	FBgn0010401	549.852	772.34	0.18674	0.104228	0.116682	0.316623	0.145381	0.379768	844.133	1076	0.213168	0.342526	0	0.219012	0.886053	0.37437	786.67	712.117	0	0	0	0.225638	0.121447	0.846514
	FBgn0010403	281.839	313.835	0.106809	0	0.133477	0	0	0	366.388	461.804	0	0.261219	0.175577	0	0.289598	0	298.886	304.904	0	0	0	0	0.277856	0
	FBgn0010406	56.1348	61.446	12.4626	14.8204	39.3064	14.2788	33.0277	43.5633	69.745	61.651	18.3297	14.9701	64.8319	16.7045	39.3992	40.7686	67.307	73.6178	16.6295	15.8617	43.1908	18.3572	31.5383	25.299
	FBgn0010407	9.62476	11.5636	1.82521	4.0472	4.6084	2.96137	10.9231	7.17128	10.1842	9.95478	2.5796	2.9759	12.7362	2.9707	10.7897	9.32622	9.17243	9.02739	2.72089	2.95874	6.30892	3.49565	8.05893	11.2731
	FBgn0010408	656.936	509.814	1704.95	1458.92	1775.09	1418.74	1544.69	1667.86	534.308	600.205	1412.43	1415.28	1963.99	1421.76	1656.88	1500.21	499.351	860.145	1609.92	1619.06	1859.8	1533.21	1706.98	1599.28
	FBgn0010409	1617.12	1274.01	2927.32	3580.41	4625.22	3432.78	3379.71	3182.09	1327.73	1441.28	3332.91	3359.37	5002.18	3390.1	3378.77	3421.53	1186.03	2049.62	3912.31	4060.29	5266.26	3869.27	4014.17	4027.61
	FBgn0010411	1716.27	1311.6	3304.75	3028.45	3367.13	3022.03	3000.82	3381.04	1348.13	1256.85	2867.18	2879.27	3637.52	2899.75	2985.57	2894.11	1301.34	2042.95	3210.8	3256.19	3480.48	3210.84	3159.26	3032.62
	FBgn0010412	828.401	682.652	2051.37	1672.48	1688.05	1672.05	1565.94	1431.64	695.238	745.115	1661.47	1694.35	1720.32	1754.34	1657.29	1537.28	641.008	942.664	1860.61	1895.49	1739.68	1848.28	1804.49	1676.3
	FBgn0010414	22.7032	32.4659	1.93788	4.02226	6.16783	3.40553	9.52354	8.29257	27.2133	29.1656	3.19723	3.27684	7.76479	4.15495	8.06613	9.63157	30.5796	22.5448	4.10647	3.25721	9.25143	4.64651	8.15263	10.5886
	FBgn0010415	136.491	176.165	26.1778	47.9866	79.4574	40.3537	132.049	118.593	184.9	163.334	51.3466	47.0851	138.649	51.1017	132.721	139.195	185.24	159.562	46.7688	45.706	95.3161	54.5693	105.222	130.553
	FBgn0010416	18.3013	18.5201	11.171	15.9782	19.9431	13.5986	22.4016	28.2273	19.7262	16.5679	14.6858	20.2352	33.6191	16.7874	21.9343	22.7071	19.9165	20.8339	18.0217	18.0195	22.4058	17.5548	19.6079	18.9521
	FBgn0010417	29.0379	33.7937	10.2587	13.3194	41.031	12.7431	29.1276	46.5603	31.6567	26.5749	16.0315	12.5782	64.3431	12.3212	33.244	32.2975	37.192	29.208	15.1742	14.3798	45.7364	17.0025	35.464	32.6487
	FBgn0010421	20.6762	20.1521	11.8037	15.6257	19.0058	13.0572	24.78	38.2642	18.2648	18.8839	12.7256	15.3591	39.8016	13.5478	19.7973	20.3939	18.8089	19.8439	14.3392	16.004	19.3917	16.3652	18.3057	14.1772
	FBgn0010422	33.5615	40.0075	25.001	31.3702	31.5015	26.624	25.4317	26.9098	37.4613	31.3789	24.763	29.969	45.3589	29.1166	26.4764	26.7611	41.79	36.1303	28.9778	32.1157	34.0039	31.112	26.4372	29.3528
	FBgn0010423	7.73479	92.0644	1192.68	1243.07	584.078	995.528	1234.61	1136.41	36.9569	12.257	1165.21	1344.01	133.021	1058.69	1321.75	1338.52	73.2533	33.2603	1390.39	1484.29	541.252	1210.24	1575.86	1566.8
	FBgn0010424	16.0275	22.9219	388.83	392.879	334.811	359.305	443.402	504.571	18.1863	20.4494	503.797	512.428	176.743	458.496	582.861	597.22	21.5997	24.9528	651.772	713.533	347.811	510.427	520.405	610.167
	FBgn0010425	0.356678	0.116751	517.528	482.693	53.3767	432.567	330.518	204.981	0.621536	0	1223.86	1117.1	293.096	1535.09	449.8	268.891	0.794212	0.139945	945.341	997.184	40.9231	1219.93	461.07	330.543
	FBgn0010431	0.451836	0.443697	0.0516441	0.0576496	0.451769	0.175128	6.91543	10.3627	0.472413	0.165953	0.117906	0.126304	3.22599	0.0605694	18.2733	1.03535	0.362196	0.212736	0	0.210967	0.966772	0.0624018	1.27631	0.0668883
	FBgn0010433	1.12963	0.792342	0	0	0	0.0521232	0	0	0.351509	0.666798	0.0526383	0.0563874	0	0	0.312566	0.0616297	0.538999	0.569848	0	0	0	0	0	0
	FBgn0010434	95.6273	97.0959	33.0552	75.392	132.917	67.6814	171.021	158.095	114.079	81.8538	67.7963	88.9326	120.564	72.8512	164.964	175.168	132.45	103.679	76.997	64.8849	140.634	89.4098	151.26	189.06
	FBgn0010435	103.192	135.079	47.6006	58.181	44.5027	55.8734	60.6716	55.3477	145.825	106.124	48.0723	40.5019	15.7008	64.8366	57.069	56.5941	190.385	109.855	29.9481	31.5278	21.7211	40.4368	44.0291	62.8489
	FBgn0010438	11.3269	9.18476	45.4105	52.9904	27.7001	43.9021	19.6999	19.6136	11.2894	11.0308	32.1323	45.9346	27.4083	45.6666	17.4182	16.5165	12.84	11.9184	44.7889	50.2152	35.6714	46.6333	19.5185	19.8801
	FBgn0010441	12.6992	11.0654	7.30131	10.3836	15.4383	8.83078	11.6868	16.4126	11.9329	8.44634	9.71817	9.87465	25.8046	9.62498	10.8682	11.1245	13.4843	13.053	9.53276	8.47057	18.4127	10.8513	12.175	11.8206
	FBgn0010452	15.5719	28.8263	3.11725	8.19423	8.8383	6.38414	21.2414	18.564	21.8717	22.3497	5.28022	5.47186	10.276	7.01712	17.4265	19.0393	27.8175	19.3993	4.69989	4.58697	9.52407	7.59391	15.0632	20.6211
	FBgn0010453	5.94958	7.05119	2.44542	4.95475	6.65618	3.99482	14.109	15.3965	6.30735	6.6471	3.8431	4.1373	13.7391	4.79317	15.486	14.4836	7.32223	5.83013	3.64474	3.87722	8.37621	5.18103	11.1436	16.5521
	FBgn0010470	58.0025	47.698	255.377	243.245	170.004	220.103	51.5639	54.414	60.5675	44.1977	179.253	193.898	64.4812	310.278	60.6108	49.1182	52.8089	61.4971	149.461	173.934	81.1476	219.23	55.5453	50.5613
	FBgn0010473	95.6022	115.235	4.5057	14.586	17.0132	10.8823	36.4187	31.0541	112.648	87.649	7.59785	9.46761	22.8199	13.3648	37.1135	38.0753	133.226	87.0686	6.53754	6.6789	22.9931	12.1427	26.0834	35.7971
	FBgn0010482	33.5401	53.2536	45.8008	80.2085	35.4232	58.5232	180.243	149.457	63.8044	39.7962	103.294	130.951	19.2213	93.1407	188.877	198.414	60.6613	40.1138	109.282	121.293	38.4055	90.2506	126.386	196.761
	FBgn0010488	154.998	251.077	43.0854	92.302	108.333	69.7331	80.3851	75.2588	229.844	128.15	60.2856	84.3976	112.817	86.0719	76.8451	79.4977	319.556	200.937	63.035	59.2104	106.397	78.6438	56.5985	74.0349
	FBgn0010497	18.101	8.14852	61.0911	77.9003	96.7375	88.0918	106.45	97.923	10.7031	10.7194	153.127	97.6438	59.1154	80.9323	95.8981	98.2709	8.53205	8.80971	104.749	107.306	87.3443	76.2041	80.9434	91.6789
	FBgn0010501	9.59163	9.39116	3.53075	4.84119	16.521	6.25075	15.6642	38.8639	7.12806	8.05599	7.14069	4.98781	45.2127	3.49806	14.4689	16.57	9.91244	9.6297	5.60825	6.58592	17.3107	6.09739	12.9177	10.3988
	FBgn0010504	16.6498	12.8691	11.9713	15.2343	33.6834	13.5882	28.1972	25.9151	21.5301	7.68554	16.1778	14.4597	54.4239	17.4147	25.4652	25.2748	19.2526	9.99552	15.0655	14.6459	41.919	17.9006	26.3598	23.9175
	FBgn0010516	144.897	132.728	295.692	297.444	203.394	312.274	196.641	221.221	170.815	126.992	275.272	310.154	207.881	265.866	206.144	206.166	111.8	151.28	294.402	327.229	204.83	309.577	231.722	210.684
	FBgn0010520	18.0958	20.7102	29.8345	30.6877	20.5478	29.5186	57.6904	45.6944	17.8083	15.1814	27.2624	28.2034	32.8991	27.3118	41.9588	42.8573	19.1323	20.9935	25.6528	32.4187	23.3785	26.6997	34.4512	46.4463
	FBgn0010531	20.9078	28.3668	16.8551	17.6553	18.8273	17.1927	13.3917	12.052	25.5209	21.5165	14.1668	16.7287	27.3749	15.9092	12.2076	12.575	27.2585	24.2533	16.7624	16.9775	22.8849	15.4141	15.3165	13.5318
	FBgn0010548	61.3838	68.5849	43.666	44.2233	50.9004	44.1951	56.5277	54.3923	78.6806	69.679	48.5915	37.4079	58.8273	44.8799	55.6859	52.2976	78.4504	58.0932	38.1236	42.788	56.4985	43.1653	48.0792	57.9986
	FBgn0010549	0.21934	0.150772	23.6412	27.6777	53.2447	33.6091	48.8526	33.5904	0.191107	0.221541	39.5289	48.0848	38.0792	38.7383	47.6328	40.8111	0.293041	0.335631	45.1797	44.9588	62.653	42.3488	49.4924	47.0008
	FBgn0010551	104.793	97.9294	190.472	255.513	176.918	231.061	135.736	131.903	112.264	99.1726	194.766	260.35	180.404	225.561	135.686	135.145	102.072	98.2606	246.088	279.524	184.888	238.536	145.854	155.171
	FBgn0010583	56.1966	57.3637	10.5392	20.108	21.7749	16.3847	26.6133	26.3465	55.2246	47.0883	14.9954	16.6912	34.6246	21.6754	25.198	26.2393	61.2779	52.3393	15.4332	14.022	25.8225	19.2661	21.309	26.7528
	FBgn0010590	94.4534	323.58	173.29	158.455	155.097	152.221	55.2419	69.146	235.03	99.0121	125.92	145.613	176.922	142.337	55.9046	46.4005	347.625	144.784	147.637	159.555	155.109	151.682	56.8881	54.4386
	FBgn0010591	43.843	45.2037	51.2329	57.4526	78.0188	59.0313	42.7885	35.7379	49.6278	38.3722	68.3053	71.098	81.1755	59.2921	42.274	38.7494	45.1654	45.2158	67.8626	70.0109	90.6782	70.8521	36.7618	42.3799
	FBgn0010602	77.6107	96.2796	59.4208	81.2417	55.5414	73.8696	101.33	142.46	83.3499	79.1869	63.9276	83.7975	95.1416	75.1547	97.577	106.469	95.2015	79.4821	73.996	86.3084	59.2667	87.7374	102.21	96.7102
	FBgn0010607	19.7362	16.6282	11.4107	14.2319	22.651	12.5261	16.537	18.9514	19.8053	15.6541	10.671	13.846	50.1759	14.9269	16.1237	14.1948	21.4944	16.0446	13.2827	12.5795	23.9429	14.1058	18.0103	15.6884
	FBgn0010611	56.0134	48.1224	76.7037	114.195	121.158	92.0849	49.4343	41.499	53.4947	43.2952	77.4362	64.2739	108.144	102.561	46.2689	45.4396	58.2781	37.6929	72.1519	67.8488	88.8441	96.7895	41.8866	54.5267
	FBgn0010612	663.001	709.643	698.044	582.219	352.38	575.498	464.09	457.694	719.217	815.494	565.682	638.137	304.668	566.858	503.878	493.412	613.913	526.447	577.129	629.031	309.566	585.82	494.884	516.293
	FBgn0010620	54.6855	72.9457	40.4325	59.7636	74.4985	64.9719	99.061	93.8717	99.4869	60.2662	64.6766	58.2782	61.6591	69.9843	101.612	101.833	89.7804	57.5697	56.0204	58.9915	65.3509	67.1109	84.5899	109.755
	FBgn0010621	49.5771	37.9102	177.968	210.533	135.029	173.252	124.911	104.867	47.5902	26.7349	185.591	222.969	144.556	203.701	96.5803	107.505	59.2644	51.4514	232.937	244.408	170.706	217.431	94.9418	131.649
	FBgn0010622	26.3093	30.5403	18.6623	20.7253	25.423	19.5204	35.1539	29.2749	34.4576	28.9043	21.0019	20.3537	39.2455	18.9298	31.5518	31.5553	31.4438	30.2753	18.9185	21.9125	28.2941	19.8798	30.6475	34.1257
	FBgn0010638	143.287	152.207	611.733	618.803	192.563	518.264	188.37	183.716	156.217	118.869	392.844	526.705	162.555	523.622	193.162	168.352	143.991	145.779	411.266	466.278	167.098	463.319	171.53	171.538
	FBgn0010651	22.3293	25.2574	9.60505	17.3467	17.6833	24.1474	19.6557	16.7663	22.6977	26.0147	14.6061	22.1693	31.6628	16.0527	17.0207	16.0007	25.9027	32.5889	21.5791	21.8137	21.5124	20.1237	12.8726	23.6143
	FBgn0010660	13.4683	13.5163	5.73046	12.8527	14.5074	10.6603	11.2273	23.2218	14.6845	10.753	8.48458	13.8208	23.3934	11.1104	11.8106	12.0535	16.2636	14.3723	10.7419	11.1142	16.6254	11.9192	9.21395	9.32539
	FBgn0010741	55.7503	62.2602	140.875	147.303	144.394	124.38	132.466	130.205	61.2591	58.1257	132.124	148.758	223.546	143.84	115.682	123.838	66.849	65.5633	159.179	162.438	152.221	142.599	136.588	135.124
	FBgn0010747	73.6557	83.3418	68.1502	105.068	71.4903	80.7353	69.2456	73.9556	89.35	63.9444	77.7631	93.5691	90.6803	95.0275	66.9682	64.3758	86.5624	77.5898	81.5321	84.4901	70.4309	93.4384	67.8934	73.4408
	FBgn0010750	36.9328	36.9326	13.9606	19.3335	28.0177	17.5616	17.8848	31.5585	38.09	34.9117	18.0349	21.0773	50.4195	19.9236	22.1116	18.2336	43.0739	36.3454	22.0925	19.1791	33.601	22.3635	19.3273	18.4574
	FBgn0010762	33.5504	31.4706	4.92114	11.1769	18.6966	9.64768	19.7204	20.6117	33.4689	28.1679	8.90288	11.5586	29.3968	9.85556	18.5476	19.2323	37.4666	29.7964	9.9989	9.24374	21.9365	12.357	14.6594	17.9831
	FBgn0010768	8.48087	8.62554	2.61378	6.88372	8.24708	5.7916	15.9556	13.7602	7.17812	7.68993	6.38234	6.83692	10.6989	5.76558	12.8596	15.0607	9.18585	9.30516	6.94979	6.95322	11.133	7.48775	12.4058	17.218
	FBgn0010770	11.6586	10.4645	25.6967	36.5275	26.7923	30.557	65.3075	62.6641	11.2058	8.68069	25.803	33.0102	41.2369	30.787	47.4665	57.2826	16.2456	14.1949	34.7266	34.9385	28.8461	32.6412	43.6797	65.7972
	FBgn0010772	120.777	127.155	21.1164	35.6799	57.218	34.2411	54.6006	58.6615	107.791	127.236	32.8272	33.9624	89.5262	33.8765	49.7467	55.3794	123.572	159.07	35.6992	35.2319	74.1382	41.0701	51.2816	60.7952
	FBgn0010774	179.194	119.013	97.2692	113.629	200.92	110.117	99.9101	119.613	137.353	122.269	103.933	123.695	334.449	111.639	99.2517	91.6056	137.151	143.837	120.326	124.845	213.335	119.763	94.1782	97.0227
	FBgn0010786	65.4398	76.2413	39.6599	49.4071	41.3454	48.1841	43.0117	36.2407	71.9352	73.4526	42.1496	44.2613	51.158	52.7245	40.1263	37.1115	80.4395	73.3916	46.1692	38.6062	39.4595	48.1878	36.3326	43.7224
	FBgn0010803	28.7893	27.9252	36.8932	41.7071	47.0677	33.8619	31.67	28.1671	30.7032	22.5584	38.8631	47.6955	57.066	44.4875	29.7547	25.8409	32.9011	30.7122	45.5985	46.2668	51.9748	46.5217	25.8897	34.4595
	FBgn0010808	219.513	249.526	188.624	190.535	189.61	175.575	147.595	143.322	226.153	284.411	195.116	203.804	197.54	192.163	160.797	162.934	236.89	225.759	205.481	229.273	164.655	205.878	173.318	171.493
	FBgn0010812	14.0089	15.0447	13.5932	20.0845	12.6917	14.9174	8.30306	7.72846	15.8933	13.7268	22.3954	24.7515	17.5085	21.0519	9.5687	10.0479	17.3603	16.4166	22.8246	24.9809	14.4499	22.0819	8.48161	9.91115
	FBgn0010825	39.0768	42.3039	5.74888	14.4552	25.1848	11.7497	27.7996	27.8824	44.6372	37.0309	9.84921	12.488	33.039	13.8111	26.168	25.5693	52.4801	46.7369	9.0547	8.48986	27.811	13.1974	19.4053	26.2219
	FBgn0010830	25.4396	22.0378	5.55045	9.39584	16.8269	8.33948	10.136	9.02717	21.2075	18.8634	9.00856	10.53	21.3269	10.153	9.21223	8.57831	23.7353	23.3108	10.9383	8.70868	20.7533	11.2053	9.2621	10.5909
	FBgn0010877	47.6217	46.7091	9.35929	15.6715	31.5555	13.7387	37.2527	48.8296	51.9868	33.95	16.828	16.6008	67.7629	14.2361	32.4782	37.3344	59.9643	40.6918	16.2025	14.5493	37.4799	15.7861	37.2898	32.5183
	FBgn0010894	24.4671	26.1381	15.8672	28.9921	29.9651	26.6409	52.9836	49.3195	35.8489	22.1151	29.9281	32.5273	38.1144	29.3714	51.3147	54.8235	43.0951	28.012	28.3328	28.7086	27.1324	32.0089	44.6518	54.0299
	FBgn0010905	37.1904	44.6666	4.02118	8.38888	13.0641	7.53833	24.1593	24.8108	45.59	35.8964	7.49367	7.89306	19.0809	10.0637	22.1203	24.7811	48.2743	41.2892	6.70932	5.65504	14.2648	8.18596	16.9702	22.8817
	FBgn0010909	51.5717	63.144	14.8602	27.0037	55.0565	23.4724	36.2522	49.6912	69.2489	42.1359	24.1	25.9023	66.7099	28.4956	40.1542	37.4908	77.4031	58.6933	20.6979	18.8018	60.1175	25.4675	29.0389	33.7791
	FBgn0010926	12.9326	9.56683	9.90022	12.9408	13.0826	11.1538	28.1134	29.6537	14.9442	6.45717	11.9429	13.1851	20.6249	12.0864	21.0226	24.3587	11.0604	16.4069	13.6392	13.4452	16.1302	11.7888	19.3882	26.8075
	FBgn0011016	102.732	95.8834	409.727	417.547	150.411	338.528	109.531	112.114	92.6312	86.6999	280.14	369.998	117.784	384.231	121.763	111.394	79.4505	100.871	290.194	338.005	133.234	348.532	111.151	102.874
	FBgn0011020	5.91663	2.93961	1.24786	3.14542	5.81012	2.35467	2.9458	2.31945	3.4674	3.46014	2.2286	3.55638	9.13151	2.78541	3.0014	2.87827	3.99941	2.86033	3.14596	2.97356	6.91646	3.30743	2.74881	3.20634
	FBgn0011202	14.8506	13.833	4.80175	8.24635	25.5132	7.85684	21.3447	19.5077	16.8042	12.3952	12.1509	9.70065	34.8712	8.74276	21.5773	23.1684	19.2519	16.754	11.1918	8.74453	28.7243	9.79843	19.8835	19.8642
	FBgn0011204	39.9163	53.7968	21.8857	35.5785	24.9346	28.9944	33.3872	33.685	56.6032	45.3861	37.2791	40.5006	55.4705	37.1206	33.1636	31.6992	57.1884	41.1785	35.1425	35.86	30.0987	38.1463	29.2133	32.9354
	FBgn0011205	34.3543	33.3769	19.5851	25.3928	35.3283	24.3609	25.5206	22.9075	35.1455	27.9982	27.0114	26.9134	44.5579	26.4247	27.9547	22.9466	33.7761	30.3694	24.9818	21.2036	34.1087	23.9557	23.3447	27.0919
	FBgn0011206	70.3414	85.2784	4.54946	11.706	11.4052	7.88933	25.927	20.2314	88.7314	80.6382	10.0556	9.0666	25.8288	12.2584	25.5875	27.4598	89.7843	71.1534	7.63818	9.04318	16.2205	12.3122	17.3485	25.8952
	FBgn0011207	27.4087	30.1846	24.8746	37.926	32.5844	35.7231	34.3081	29.8362	32.0793	27.028	36.2492	42.4394	44.8337	37.1461	28.8991	30.481	31.8799	34.8746	38.4354	44.3102	33.9982	39.1862	29.0188	32.0742
	FBgn0011211	2161.6	2447.38	1244.95	1877.11	1339.89	1694.16	1307.59	1212.11	2389.43	2674.46	1577.68	2192.11	831.666	1788.16	1297.37	1363.04	2385.22	1818.8	1940.3	1898.52	1437.29	2007.79	1511.87	1636.94
	FBgn0011217	251.91	413.455	241.712	341.989	251.577	268.546	366.299	424.415	393.489	305.627	325.838	370.047	383.648	336.446	385.81	383.588	427.344	318.849	309.243	348.791	261.653	310.846	273.435	349.751
	FBgn0011224	40.4392	55.0486	6.09228	16.3273	15.9601	13.4178	34.345	28.4213	56.462	39.7841	12.575	17.6079	34.8506	14.6972	30.7882	35.781	61.3814	42.487	14.3589	15.3952	20.8101	16.6151	23.3738	34.1881
	FBgn0011225	98.1212	124.715	13.1966	22.744	43.49	21.053	15.8154	16.2923	109.406	108.472	22.6419	22.4331	39.9759	24.4705	19.2862	16.1142	122.467	111.377	22.2909	22.4481	43.058	27.2281	15.5004	15.7712
	FBgn0011227	531.714	543.655	536.608	442.861	282.117	436.79	419.153	348.69	570.424	604.434	438.481	426.272	172.946	377.268	397.629	356.485	507.641	366.008	455.475	409.247	232.718	364.183	364.111	360.466
	FBgn0011230	38.5967	60.8097	5.58876	13.7507	25.8646	11.0896	12.1797	15.4089	66.7139	31.0789	11.4255	17.3638	21.8956	13.9107	13.5595	13.8745	76.558	49.1843	11.1811	9.87483	28.0746	14.8253	10.8961	11.1921
	FBgn0011232	21.1895	23.2045	8.27385	12.1023	16.8366	10.5169	10.4888	10.4225	23.0293	18.8963	11.2541	12.7147	18.4992	12.232	10.7439	9.93536	28.4948	23.1459	12.1204	12.5828	18.6931	13.4447	8.28789	11.5373
	FBgn0011236	46.8333	28.2819	21.9887	34.4603	46.3948	31.0428	20.9943	19.6754	47.1205	15.5248	21.2422	17.701	29.2306	40.7192	24.7292	19.9236	57.7602	16.8745	12.2172	11.2811	26.0613	25.5258	19.342	20.6278
	FBgn0011239	0.132547	0	0	0	0	0	0	0	0	0	0	0	0	0	0	0	0.0885421	0.0780081	0	0	0	0	0	0
	FBgn0011244	0.134382	0.0879741	0	0	0.0159955	0	0.0398592	0	0.273197	0	0	0.0313036	0	0	0.0173522	0	0.0598453	0.316353	0	0	0.0112958	0	0.0665947	0
	FBgn0011259	22.0797	27.9774	1.49982	4.35546	4.75834	3.20923	9.72027	8.13372	29.751	24.8	2.98824	3.66127	11.7814	4.49816	10.3914	11.2209	30.3528	24.4163	2.75064	3.02194	7.11161	4.34669	7.07625	10.408
	FBgn0011260	22.9254	37.2652	8.42347	20.4814	17.7584	16.2614	62.589	85.5707	33.0229	23.8746	14.7244	22.337	42.9406	17.4591	55.3561	75.0659	34.5165	23.8101	18.3783	19.5892	20.2487	22.088	33.1157	44.8129
	FBgn0011270	0	0.0893119	0.0519773	0	0.194865	0.176258	0.647446	0.28188	0	0.0835119	0	0.127119	0.170884	0.18288	0.422786	0.625215	0	0	0.0796511	0.0707759	0.139001	0	0.608466	0.740519
	FBgn0011272	1065.35	820.659	2328.76	2265.12	2774.69	2255.14	2127.44	1963.74	879.16	928.55	2189.66	2175.01	2709.16	2269.71	2204.7	2103.12	823.475	1252.3	2301.12	2366.38	2957.85	2345.68	2393.76	2296.16
	FBgn0011273	0.0403108	0	0	0	0	0	0.03587	0	0	0	0	0	0	0	0.0312311	0	0	0	0	0	0	0	0.0299649	0.0298374
	FBgn0011274	31.6576	38.1318	6.21884	10.1311	18.3089	9.99015	25.2174	23.0655	41.8422	31.5187	11.2306	9.51177	25.7522	11.2482	28.8766	26.8802	43.3484	36.7022	9.78785	7.75335	19.769	9.4646	20.4734	28.7615
	FBgn0011276	2.69507	2.57866	1.02681	1.36664	1.33253	0.669608	4.42739	3.69449	3.37173	2.53811	0.946715	0.772682	3.57056	0.880038	3.90835	3.53641	4.80087	2.44021	1.33142	0.752861	2.2707	0.95438	5.13684	4.80809
	FBgn0011277	1.52457	1.70125	0.514845	0.751551	1.23729	0.358127	3.63819	2.95316	1.87174	1.27262	0.587708	0.435854	2.79937	0.743166	3.16768	2.64653	2.31459	1.0604	0.424825	0.86283	1.74752	0.813502	3.34832	3.38538
	FBgn0011278	0.0433381	0	0	0	0	0.0279959	0.0771277	0	0.0755197	0.0397938	0.0282726	0	0	0.0290478	0.0335765	0	0.0579004	0.102024	0.0379541	0	0	0.0299265	0.0644304	0.0320782
	FBgn0011279	69.0405	97.3028	0.516441	0.345898	2.06523	0.408633	0.964943	1.82048	101.254	144.213	0.707435	0.820974	1.99502	0.484555	1.26023	1.17339	82.4599	88.9238	0.553984	0.351611	1.45016	0.374411	1.27631	1.00332
	FBgn0011280	1536.1	1241.61	1.07566	2.28714	2.44842	3.12654	0.159509	0.0694459	1629.31	2147.49	0.643182	0.876899	0.0842004	2.82349	0.486082	0.342294	1684.87	1974.09	0.313974	1.25545	0	1.36162	0.13325	0
	FBgn0011281	314.258	346.926	0	0	0	0.0646518	0.178113	0.465274	379.058	652.285	0.0652907	0.069941	0	0.201243	0.232618	0.45866	305.797	341.394	0	0.155764	0.152958	0	0.892747	0.296317
	FBgn0011282	23.4926	23.3066	2.72658	3.46745	2.07029	2.22372	3.81548	4.071	24.2573	34.27	3.11246	2.65887	3.29062	2.59062	3.74315	3.04445	23.3986	29.5717	2.96181	2.91377	2.07673	3.41965	2.73843	3.88902
	FBgn0011283	221.903	486.54	89.6441	87.4779	139.359	89.1345	256.557	228.316	523.8	467.235	97.0688	71.3605	104.474	81.5557	210.879	235.295	537.216	339.978	124.898	100.03	133.768	118.746	305.153	309.825
	FBgn0011284	905.29	795.959	1498.6	1994.39	1819.05	1928.61	1959.97	1947.28	816.624	931.367	1797.1	1951.87	1927.09	1995.76	2023.81	2002.72	731.894	1179.74	1984.29	1999.56	1906.2	2085.34	2163.41	2201.57
	FBgn0011286	29.084	32.5355	6.8582	18.8688	10.2245	12.8426	14.1952	13.9544	34.0562	29.8537	12.5064	22.5403	5.3515	18.7721	13.8926	16.2462	37.3779	42.1284	14.2394	12.6293	11.0826	17.4417	11.268	17.5247
	FBgn0011288	457.989	627.707	15.1986	29.7939	35.5159	26.482	41.0959	33.9748	589.232	499.906	23.7533	22.7858	72.6362	32.7231	43.2523	44.2264	602.116	405.572	21.7758	23.2529	43.9496	29.204	41.9809	38.4735
	FBgn0011289	75.9153	74.9897	38.7397	41.6564	90.612	41.9101	52.0453	69.7901	78.4004	65.2175	43.2634	44.7099	128.124	40.4892	58.8624	53.4714	84.3531	77.2478	52.2732	46.4486	101.836	45.5459	63.789	48.7761
	FBgn0011290	51.5796	69.7328	20.3828	24.4365	32.0968	21.2317	33.5158	40.4606	62.4638	57.274	22.85	23.2481	64.6078	21.9222	32.1552	29.624	59.9366	52.8059	18.839	21.1582	31.8682	23.4689	31.4459	27.4648
	FBgn0011291	16.8913	17.9589	16.0404	15.151	17.8684	13.5369	21.4722	25.2899	18.7373	17.4924	14.085	16.6857	27.2029	13.2794	17.8097	18.722	21.7187	16.2945	15.6827	18.9756	19.4101	17.0138	21.1471	20.4931
	FBgn0011293	375.579	523.996	0.298388	0.999261	0.99437	1.79885	10.3761	12.4062	603.067	650.573	1.02185	1.33788	0	0.816565	10.1129	10.6347	622.458	540.004	1.52419	0.948048	1.06396	1.08163	9.96166	8.11578
	FBgn0011294	74.6465	84.0413	0	0	0	0.0821478	0	0	79.7745	154.832	0	0	0	0	0.0985229	0	92.5933	113.759	0	0.197917	0	0	0	0
	FBgn0011296	225.661	206.1	164.391	163.883	338.256	144.785	304.49	317.19	151.769	370.879	239.87	251.138	48.8545	126.125	575.673	531.426	158.083	448.001	275.534	261.414	257.518	193.439	1238.06	448.011
	FBgn0011297	12.8274	9.09892	23.9945	24.9375	17.164	21.6604	4.76667	5.38451	9.94008	10.2894	25.4446	27.1153	19.9935	29.4804	6.86469	5.26373	9.55525	13.9058	30.1004	31.0502	20.2461	28.4128	5.94064	5.57246
	FBgn0011300	45.8182	42.965	10.0151	21.1897	38.9114	17.9408	26.5679	22.5806	50.5314	40.6356	19.3394	22.0252	45.5999	21.215	25.0609	27.8761	53.7104	52.818	19.2517	17.1516	40.1745	21.3371	21.0751	26.9997
	FBgn0011305	106.278	118.707	21.8532	31.5125	40.7239	30.2072	38.2671	40.5325	108.988	122.736	26.8846	31.934	82.9074	31.6334	40.3554	41.4981	120.004	115.956	30.8858	31.3494	46.0162	36.7816	40.4697	37.185
	FBgn0011327	20.1751	135.762	28.6831	32.1993	29.5757	31.0502	17.0076	40.0949	70.4054	19.7601	29.3713	38.8838	48.5469	32.9285	17.2761	14.8692	138.27	50.1196	35.3993	40.1587	34.0257	36.5644	19.3646	12.2086
	FBgn0011335	20.4797	22.6087	10.5112	11.7336	14.2536	12.1763	18.3977	20.77	22.2762	19.1042	11.1478	12.1242	33.8222	13.377	16.6753	16.5891	23.9628	22.1867	12.1664	13.1962	16.9955	13.6466	18.3264	15.8829
	FBgn0011336	46.5659	35.4918	75.0217	109.802	46.8927	83.6749	17.6562	20.2818	41.8763	34.3099	92.0278	126.277	45.2891	109.771	22.2601	20.0911	39.6298	54.6393	99.7859	113.085	57.0793	109.248	17.2733	21.7262
	FBgn0011361	321.944	394.864	385.19	384.449	211.344	354.771	276.883	254.988	414.987	409.576	350.784	403.779	161.517	338.014	311.808	286.991	359.348	265.554	371.243	387.972	190.76	347.755	308.052	285.142
	FBgn0011455	342.939	361.424	276.42	311.116	269.007	289.085	238.362	227.4	351.662	417.338	298.358	331.918	289.911	290.264	264.575	256.931	329.969	346.173	298.631	340.98	256.626	290.22	263.637	267.286
	FBgn0011474	14.6382	37.2741	4.92094	11.5583	9.56977	8.71697	12.5638	11.8903	31.3009	14.8707	9.27251	12.9664	19.0041	11.6693	12.2092	11.3699	48.9945	23.8251	9.13179	9.80322	11.2671	11.2485	8.89963	11.9438
	FBgn0011476	29.3525	36.7059	23.5205	22.3399	14.1626	20.3847	15.7554	14.7554	33.5963	38.2963	20.4321	19.4127	22.2521	17.5112	15.7297	13.7042	31.2251	23.4346	22.1912	19.4735	15.9356	19.8885	15.7354	14.5036
	FBgn0011481	53.1565	59.2812	10.7663	22.7623	24.7685	18.2863	33.5271	43.7211	64.9126	51.203	20.7933	26.2432	55.4209	23.9002	33.5647	35.2804	65.9991	53.5222	20.3727	21.9207	30.5505	24.0555	24.9101	28.7353
	FBgn0011509	28.6044	32.8703	66.2832	74.934	47.191	62.6796	40.0753	39.0047	31.8918	24.5886	60.7466	75.5239	65.5058	81.9342	37.2838	34.0673	33.1631	32.953	65.2539	66.5078	44.1487	69.1033	34.0595	37.1324
	FBgn0011554	0	0	26.7429	13.6134	263.183	13.715	16.9644	16.702	0	0	28.6197	20.5901	173.3	19.1673	17.2042	20.105	0	0	19.0677	20.9892	321.747	18.2886	17.5534	16.4365
	FBgn0011555	0.0942511	0	28.9787	43.9531	127.288	29.7119	65.5009	45.3502	0	0.173086	186.12	158.342	51.0894	189.581	84.5592	47.7651	0	0	145.356	145.552	125.536	170.096	73.5992	81.4834
	FBgn0011556	0.208407	0	111.957	53.2478	60.5037	53.313	97.2677	90.1856	0	0	106.66	75.5158	23.0048	52.3128	93.8113	97.4598	0	0	85.0526	92.726	63.9417	49.7938	71.6499	82.9147
	FBgn0011559	0	0.0331748	0	0	0	0.0218236	0.0300616	0	0.0294348	0	0.0220392	0	0	0	0.0261738	0	0.045135	0	0.0295863	0	0	0	0	0
	FBgn0011566	17.4176	20.1286	5.90519	8.69986	24.9186	9.20745	12.1349	13.2568	18.2498	18.3843	8.47638	11.0175	15.9155	8.99033	12.8652	13.2395	23.3824	19.5128	10.398	11.5929	24.758	11.0413	18.4842	13.9907
	FBgn0011569	0.167086	0.131261	0.0381953	0.0426369	0.0715977	0.107935	0.0297358	0.0776769	0.291159	0.337526	0.0218004	0.0700594	0.156967	0	0.0517804	0.17867	0.133938	0.432677	0.117063	0.0260047	0	0.0923031	0.049681	0.0247349
	FBgn0011570	40.9377	51.4202	34.376	47.8198	68.6098	45.2615	24.6652	25.9233	49.3286	34.2965	51.3409	53.6728	86.0622	51.6153	31.4389	23.9993	56.8839	41.9144	48.685	51.9123	71.6496	52.7522	25.7082	25.5989
	FBgn0011573	51.7496	52.8025	44.044	48.9442	57.6	46.8437	40.4983	46.7336	59.8187	40.7213	47.713	52.0531	91.5727	49.1169	42.0709	46.5526	62.9735	54.0877	50.0772	52.6723	73.6843	57.2648	47.9314	45.4833
	FBgn0011576	9.46009	16.252	1.76021	3.16426	5.21357	2.77777	3.79074	3.70368	13.2959	13.8652	3.95341	3.65719	9.5072	3.35133	4.75705	4.10932	11.9975	17.0912	3.31043	3.57968	5.48674	3.54939	3.86543	4.60399
	FBgn0011581	211.603	187.802	14.2664	17.1011	27.8195	18.1283	28.0276	26.9362	166.557	211.219	16.2308	15.6891	59.8094	17.8549	30.5685	28.2809	180.747	185.472	17.1669	16.8838	28.1021	19.7255	31.1972	31.3126
	FBgn0011582	9.675	11.6697	0.453021	1.43931	2.1871	1.14232	3.44849	2.83739	12.9544	9.25701	1.17571	1.21683	4.06717	1.9368	3.21247	3.92794	12.0841	9.34456	0.818823	0.999111	3.30316	1.67959	2.14336	3.15437
	FBgn0011584	125.729	124.725	65.9131	100.587	80.8224	81.5304	59.9564	66.6654	140.21	119.315	83.4095	76.7022	84.4483	99.2799	65.4163	67.8941	136.557	127.255	81.3254	76.5733	69.367	91.9747	55.6345	57.299
	FBgn0011586	52.8209	56.8669	25.8409	29.8161	25.1909	28.9826	27.8993	37.2102	55.3487	56.9605	27.8953	34.113	68.9652	29.3266	25.2655	26.6286	55.6429	55.4951	30.583	31.3631	29.0547	32.3143	24.1325	22.7742
	FBgn0011589	25.2834	25.7787	1.34902	3.38826	4.38582	2.59704	7.2368	6.28712	21.6273	20.8111	2.87535	3.26058	6.96454	3.5475	6.58665	6.40904	25.6977	25.9399	2.84249	2.89889	6.28519	3.70576	5.83981	7.00254
	FBgn0011591	42.4394	51.0981	4.93711	7.90533	10.9905	7.647	23.2636	16.4317	55.4541	43.7326	6.35879	8.60703	8.47071	9.08225	22.1088	17.9872	66.9964	42.3942	8.66861	8.3887	9.21913	9.82661	20.6133	20.9357
	FBgn0011592	10.68	14.3822	2.13267	5.62796	8.29654	4.32711	13.9565	13.2474	15.196	10.3944	4.84862	5.1394	13.5316	5.5624	13.9177	14.3233	18.2009	11.45	4.75865	4.82987	10.649	5.49886	9.66834	13.915
	FBgn0011596	0.495262	0.405284	0.141519	0.39494	1.2085	0.106644	0.440702	0.383739	0.503433	0.606343	0.242321	0.25958	1.20194	0.276628	0.479635	0.504379	0.496258	0.340058	0.216867	0.160585	1.57692	0.227997	0.276113	0.580426
	FBgn0011603	19.5869	38.2481	16.2786	22.506	25.462	23.1594	36.6963	37.5551	26.4334	35.8557	25.5721	33.4113	26.28	28.1832	39.9912	44.3494	35.6282	31.697	26.7765	33.0989	30.6197	34.0971	40.9413	51.2584
	FBgn0011604	31.5227	29.4935	8.4276	18.9879	18.4355	15.2419	31.9746	65.4166	31.1666	25.2179	14.0509	19.3441	47.6995	17.4286	31.0679	35.1548	33.0773	30.5115	15.4028	17.982	24.5227	19.6001	24.4983	20.7089
	FBgn0011606	0.915529	1.11309	0.946774	2.39187	2.78666	2.40793	1.20261	1.3174	1.55739	0.950739	1.70647	3.7322	3.01029	2.0893	1.57062	0.915733	1.33965	1.07764	2.40537	2.42572	3.00667	2.89008	0.696758	1.21011
	FBgn0011638	94.6037	57.1787	124.223	144.521	161.744	126.753	153.625	126.339	76.8761	51.0963	114.249	155.776	169.25	146.161	113.965	129.871	78.1333	67.6378	166.204	177.38	199.182	151.594	116.756	166.408
	FBgn0011640	71.152	73.3628	50.0406	69.5733	94.5896	60.286	49.353	42.8343	73.5843	64.9609	54.2444	72.0293	133.601	65.5534	47.2779	42.8788	76.5353	82.9823	59.6513	62.4985	111.564	68.2515	47.8709	50.8995
	FBgn0011642	82.926	94.1109	21.2936	32.4964	43.8733	29.9022	47.8946	42.4438	96.7582	90.6866	30.5362	31.6958	78.7229	30.8587	46.6538	48.1982	94.7057	102.276	26.8136	29.1402	42.5262	31.9786	37.9731	45.5245
	FBgn0011648	33.6649	39.3919	7.71882	10.2585	32.0364	9.09866	30.9084	61.0873	44.6275	30.0087	13.3206	11.7631	59.2038	11.1076	29.1967	32.418	49.459	35.3364	12.1831	10.5555	36.7096	11.3238	30.7003	24.1261
	FBgn0011653	2.29365	0	11.0416	38.044	12.1603	12.2194	0.0960458	0.794498	0.446706	0.0247773	5.56276	7.90129	0.1014	24.3985	0.397217	0.0618319	0.396563	0.0317621	2.26865	13.2711	0.597987	32.795	0.100293	0.0798929
	FBgn0011655	38.1974	41.198	8.14233	13.6568	31.9062	11.1234	20.6129	20.6554	37.2228	30.2123	12.3396	14.3998	44.0808	13.5051	19.0594	18.9115	46.4882	38.6578	13.1462	12.8062	39.7451	14.9914	20.2678	21.9873
	FBgn0011656	36.1354	40.1813	7.1998	13.0388	24.4457	10.2059	31.1463	26.746	46.0854	32.2876	14.5212	15.6493	23.1661	13.7639	28.8574	30.7834	51.1472	35.7956	15.7173	14.2752	27.3466	14.3398	24.1945	33.1821
	FBgn0011659	3.37655	2.77868	3.39731	4.475	7.06458	5.1151	2.28517	2.39513	2.34112	1.5502	4.60719	6.16502	9.51619	4.38289	2.56074	2.47006	2.73209	3.38666	5.5393	5.66224	8.46753	5.3529	2.29784	2.49927
	FBgn0011660	3.53823	3.74545	1.13162	2.02942	3.16446	2.20178	2.70073	4.71587	3.78987	3.99401	1.73647	3.25527	8.30987	2.37153	2.64067	3.30997	3.8164	4.24115	2.61539	2.67761	3.82002	2.88038	2.66632	3.09948
	FBgn0011661	134.826	167.274	74.6907	114.655	115.605	97.2238	120.117	108.637	165.658	199.43	120.439	123.971	137.942	126.07	132.491	125.999	176.774	250.045	116.733	118.65	119.678	136.789	116.726	136.218
	FBgn0011666	27.5449	36.8065	2.00571	5.72602	6.41638	4.7616	14.2939	11.582	36.4028	31.8476	4.34962	5.5949	12.7287	5.68244	14.586	14.9239	39.1391	36.5734	3.56958	4.61419	8.23589	5.72991	10.3589	13.8843
	FBgn0011668	0	0	0.173524	0	0	0	0	0	0	0	0	0	0	0	0	0	0	0	0	0	0	0	0	0
	FBgn0011669	0	0	0	0	0	0	0	0	0	0	0	0	0	0	0	0	0	0	0	0	0	0	0	0
	FBgn0011670	0	0	0	0	0	0	0	0	0	0	0	0	0	0	0	0	0	0	0	0	0	0	0	0
	FBgn0011672	21.2583	26.4267	6.53135	8.46142	25.3848	8.98572	14.3058	13.2556	28.274	18.3243	11.9816	12.2365	30.5842	10.4009	15.3192	14.3485	31.0279	22.8112	13.1308	11.0965	26.7474	11.4275	16.8089	15.845
	FBgn0011674	5.55985	4.15087	1.19697	1.79774	3.78036	1.681	4.20186	2.87192	5.61839	4.13376	1.83839	3.38866	6.90455	1.8973	3.35358	2.96684	5.7491	5.21453	2.3234	2.44975	4.50083	2.12124	1.71732	2.95964
	FBgn0011676	18.9009	22.9305	1.03636	2.14504	2.65324	1.67176	8.55574	8.40123	17.4789	16.3043	1.45414	1.61487	4.45422	1.86537	8.0395	8.90944	23.6556	18.0657	1.37308	1.02899	3.81559	1.89571	6.40303	9.98777
	FBgn0011692	0.153852	0.0906487	1.4156	2.86598	1.7141	2.38528	2.38212	5.29283	0.160859	0.0423809	1.97727	4.47274	10.4932	2.04179	3.0038	2.30326	0.123329	0.181095	3.01815	3.56782	1.43433	3.82466	3.01925	2.20925
	FBgn0011693	485.103	2753.87	0.417743	0.632865	0.559333	0.438469	0.511063	0.40455	982.528	2751.3	0.20437	0.693267	0.931951	0.594926	1.29446	0.797599	988.097	1050.98	0.182903	0.568829	0.957565	0.324489	0.504551	0.309173
	FBgn0011694	0	0	0	0.103542	0	0	0.144424	0	0	0	0	0	0	0	0	0	0	0	0	0.252605	0	0	0	0
	FBgn0011695	1729.02	1427.7	288.054	189.132	82.2625	194.51	37.4706	38.0982	1771.3	1617.53	199.914	88.1642	24.5348	195.916	51.4086	32.0336	1575.61	1338.03	95.5851	132.863	35.1038	120.013	34.5902	39.4175
	FBgn0011701	26.6794	25.2285	3.24706	5.35818	6.43364	4.82994	15.9075	14.5085	27.4304	28.9711	4.11486	5.58186	15.2341	5.68475	11.5472	13.9501	39.0985	33.2063	5.46624	5.01095	7.92844	6.72102	11.7278	17.8704
	FBgn0011703	15.6618	3.08346	14.6624	27.6414	34.2945	25.9241	6.03118	8.17413	9.47539	1.30096	17.7117	34.3873	34.1392	25.5379	9.04866	5.4402	6.95775	1.39727	26.292	33.2556	38.0992	29.3778	3.89969	5.4987
	FBgn0011704	6.25661	4.92729	44.3233	57.3417	26.8101	52.4219	18.466	21.4549	7.0165	1.36513	40.8971	68.2692	28.1082	46.2951	22.221	12.3493	5.3795	3.42702	57.3973	67.9702	27.8343	55.8231	11.604	14.1224
	FBgn0011705	16.063	19.2531	9.92234	12.2818	42.0494	11.2921	75.3557	62.0008	31.9527	18.1655	18.8006	13.7016	81.6644	15.5558	64.7409	60.8939	21.0659	42.8887	20.8942	15.3492	53.6116	16.3526	54.5656	75.5336
	FBgn0011706	11.5	13.7665	1.50221	1.53715	2.65947	1.55652	3.0212	4.49765	30.0593	7.24079	1.64335	1.45425	5.5561	1.24796	6.61864	3.01158	14.4862	5.67234	1.34284	1.87505	2.84559	1.36134	2.9309	2.10776
	FBgn0011708	71.2136	86.3852	40.001	47.4941	55.4984	40.1971	45.3912	44.2079	81.1974	64.44	41.7704	45.4496	78.5075	43.2889	42.52	40.6634	94.4694	78.1122	39.0545	40.913	56.3637	45.9167	43.0428	49.3161
	FBgn0011710	28.1528	47.8778	12.1086	18.2397	22.5064	16.9382	71.1234	194.716	60.7286	21.4227	19.1922	21.9207	64.7926	21.612	81.5859	127.327	66.1148	27.8632	20.219	21.4911	23.6349	21.5595	79.0022	35.2952
	FBgn0011715	30.75	36.2208	26.0221	29.7084	35.6339	26.7402	50.7784	83.1037	32.5883	32.036	26.04	27.8947	70.4139	27.6458	47.2467	47.8775	36.836	34.9767	30.0371	32.73	39.4834	31.2385	48.7378	40.7066
	FBgn0011722	31.2719	17.964	87.3654	111.285	29.6646	96.8099	68.7602	67.2375	30.2544	19.3732	89.8136	116.701	15.3891	100.782	74.2695	67.1517	24.5531	31.968	98.1446	69.384	31.8911	81.882	55.4075	64.0237
	FBgn0011723	1.30333	0.804482	3.7455	5.06003	8.88263	5.53273	9.34429	8.97323	0.584009	1.12836	6.63201	5.85525	10.7922	4.84208	8.36664	8.30527	0.348255	0.964298	7.07678	5.53481	12.1791	6.01713	8.35959	10.5842
	FBgn0011725	31.163	41.4245	9.53455	16.2815	21.1219	13.4633	21.8549	18.9652	40.8961	32.0388	13.719	15.6964	28.52	15.5727	21.8613	20.7384	46.8681	33.3116	14.0529	14.4462	23.4583	16.0871	17.6745	22.4322
	FBgn0011726	259.054	363.487	998.926	987.983	989.588	927.84	586.833	712.742	329.645	250.134	966	1150.11	1139.26	931.474	632.798	629.032	404.128	283.985	1121.01	1234.57	1071.21	1020.29	656.444	655.59
	FBgn0011737	36.8937	35.4436	4.8272	7.02647	9.88577	6.21362	14.3701	20.0808	34.4143	33.8764	7.33097	7.76211	31.8628	7.28258	13.1315	13.1875	34.9235	42.7913	7.20179	6.83366	12.2695	7.49005	13.3874	12.0084
	FBgn0011739	33.6957	42.1813	5.86014	14.206	26.1112	12.6054	18.37	17.7216	42.9859	32.2516	13.2348	15.5797	23.3559	14.7944	17.6807	19.2427	48.3804	43.259	13.381	11.2151	30.2023	15.6882	14.7833	19.7342
	FBgn0011740	18.3208	17.555	3.63568	7.61356	5.72331	5.84584	5.81449	5.57879	18.8845	18.113	6.40227	9.28796	8.98786	6.69351	5.74072	6.64836	20.5237	18.5173	6.60794	6.85025	6.99062	7.88358	4.7473	5.43891
	FBgn0011741	26.0439	31.0422	24.3249	27.0602	31.7063	25.5081	19.5242	27.2179	29.7129	26.3692	23.8246	29.9756	52.2367	26.0983	22.8453	21.3473	31.614	31.0003	30.2507	30.3006	36.1646	29.4172	23.6617	20.5516
	FBgn0011742	47.5144	42.646	25.1702	40.3465	74.2206	35.5524	32.5305	28.718	46.66	43.1636	43.6176	45.2586	101.809	43.4805	34.5989	32.1213	48.5037	43.4141	44.3983	47.0206	87.9256	48.9659	30.4544	34.0988
	FBgn0011743	0	0	0	0	0	0	0	0	0.0623941	0.065755	0	0	0	0.0479984	0	0	0	0.0842918	0	0	0	0	0	0.0530058
	FBgn0011745	97.6733	126.093	88.7008	82.2701	74.6978	83.9686	75.5559	66.3364	123.087	96.7786	82.2347	89.1716	85.542	78.3661	72.9928	69.5752	144.494	99.8656	97.3639	91.8732	74.4586	94.7226	78.8968	80.923
	FBgn0011746	11.943	12.897	3.60706	6.03977	29.8418	6.83611	13.755	12.5481	10.7021	16.085	10.1459	6.60301	59.3118	7.4476	14.0844	14.5204	12.1438	15.0809	9.38356	6.83803	39.4514	9.3954	14.5949	14.5469
	FBgn0011747	116.751	146.561	24.4575	49.3829	63.8888	43.0028	95.9204	109.595	151.313	117.573	56.009	57.4655	93.5568	52.3483	97.651	109.125	152.712	150.967	54.4522	58.0145	71.9996	56.9967	82.4381	97.0932
	FBgn0011754	77.1954	81.0318	19.4564	28.3577	27.5177	25.3055	37.9711	34.0015	85.3994	82.6065	29.662	31.6075	42.307	27.5691	37.2191	38.8514	79.7028	86.8868	32.8991	32.6133	33.5795	31.0772	36.2102	39.0443
	FBgn0011758	5.85058	9.49825	1.13867	2.28795	1.62995	1.54452	3.41698	3.48056	8.41169	8.83152	1.40617	1.72151	2.17808	2.37955	4.04161	3.65244	9.72822	8.78405	1.30076	1.8465	2.31152	2.25141	3.71617	4.66568
	FBgn0011760	253.759	360.864	83.7323	118.212	89.7089	109.902	155.232	149.09	334.34	307.633	130.754	137.651	143.734	126.265	158.529	165.708	371.01	274.626	121.03	126.665	104.844	126.534	123.731	152.99
	FBgn0011761	0.619985	0.202939	0.767685	0.527358	0.664172	0.801006	84.5917	126.579	0.270092	0.18976	0.606691	0.577691	4.56243	0.277034	214.391	2.99914	0.690258	0.121627	0.180987	0.160821	0.631692	0.713536	8.14191	1.37671
	FBgn0011762	2.45287	4.87914	3.84595	6.07868	3.36883	5.46458	2.88222	3.09446	4.65789	2.77202	4.80055	7.80161	5.1995	5.26942	4.0444	3.74704	4.91561	3.77556	5.86608	7.95327	4.01312	5.84143	3.03889	4.23635
	FBgn0011763	44.3262	47.9518	18.1195	31.3881	34.5108	27.209	44.9895	42.5694	50.5981	42.826	28.9473	37.2519	55.2082	28.5828	37.3543	41.929	51.2433	51.1216	34.0632	34.0857	42.762	33.7091	33.2134	41.3859
	FBgn0011766	27.5652	29.4796	15.2025	31.6572	32.3265	26.053	26.8697	23.7878	30.8655	28.2534	26.9542	36.6831	43.4566	32.4762	25.9162	27.2119	36.5107	33.9405	30.4237	31.6881	36.1027	34.2404	19.3761	26.6421
	FBgn0011768	111.081	80.5958	204.533	161.974	174.793	167.734	77.9583	92.8157	104.886	59.5711	165.732	199.097	147.273	164.093	72.2222	88.3957	70.3077	114.59	203.805	196.89	198.814	177.11	73.1346	83.9137
	FBgn0011769	24.9699	22.2316	15.7542	24.2129	26.0124	17.7218	16.294	14.3427	22.9162	18.1588	14.8561	19.6369	29.9632	18.3876	14.6511	13.5794	20.283	18.2617	20.9931	25.3382	29.2067	21.3808	15.4924	15.4758
	FBgn0011770	100.712	47.5274	102.995	116.047	37.5377	89.0278	57.6142	51.0501	78.3394	43.8041	83.5733	103.062	44.2581	75.0072	62.0995	49.6055	47.388	100.352	94.5343	114.918	39.4833	83.6732	59.4712	56.3216
	FBgn0011771	18.8636	19.4217	6.58468	11.9006	16.3082	10.751	15.3441	13.7454	20.442	15.6175	12.6299	14.5884	19.0343	12.5734	15.647	14.6476	22.1303	17.7137	11.8752	12.1379	18.2082	13.2244	11.6916	16.5345
	FBgn0011774	15.9341	4.05831	3.09663	4.71638	27.8756	5.93268	2.61509	3.52235	8.88198	4.42722	5.87148	6.41804	46.2013	5.63236	3.98456	2.59545	7.72999	5.56718	6.63543	7.46836	31.8967	6.91257	3.44754	2.41321
	FBgn0011785	25.4331	26.2124	4.81509	10.8587	16.0624	8.84833	27.3224	50.6162	26.3136	20.0259	7.17616	11.5381	18.3515	10.0801	21.2559	31.1679	30.7394	24.9096	7.56963	7.13961	17.7799	10.2158	16.3538	17.3329
	FBgn0011787	72.7404	92.1765	192.111	209.504	87.0923	192.363	128.145	117.902	90.0567	84.3487	165.129	206.605	85.1677	190.807	125.118	125.52	83.4267	69.5665	192.984	214.872	112.091	202.397	117.883	136.731
	FBgn0011802	3.51098	3.0076	1.4942	3.43122	3.75232	2.75061	3.2793	6.25108	3.55806	2.355	2.7778	4.05453	10.3395	3.42141	3.49183	3.15719	3.42656	3.78094	3.18383	3.60416	3.65339	3.45614	3.07261	3.07798
	FBgn0011812	0.432811	0.425015	0	0	0.154553	0	0	0	1.31986	0.397414	0.141177	0	0	0	0.167662	0	1.73473	0.509448	0	0	0	0	0.160864	0
	FBgn0011817	29.1283	53.4678	4.31999	10.9137	6.70765	8.28845	27.5757	36.7933	48.8144	32.8911	6.58134	9.36372	24.2273	9.58556	26.4093	30.0299	59.6077	31.8107	6.57027	7.60731	9.97843	8.64417	20.3321	23.4534
	FBgn0011818	28.8725	38.0338	5.75677	10.2155	21.954	8.24771	31.3451	26.143	35.6668	28.0856	11.8047	11.704	39.636	11.8821	31.9763	28.414	39.924	31.1018	11.7981	12.0322	25.8536	12.157	21.8719	29.8695
	FBgn0011822	0	0	14.2065	12.2543	124.274	15.0364	25.2034	18.0352	0	0.0691683	24.4238	19.1619	152.644	26.4062	46.3391	30.552	0	0	25.0028	17.3514	165.841	25.6446	45.4123	35.2386
	FBgn0011824	21.3448	16.3025	86.2872	99.4624	84.3208	93.9215	211.702	190.471	21.8317	20.3802	102.115	116.738	96.3857	110.755	184.643	202.413	23.282	30.9502	119.112	104.796	95.6589	100.06	195.208	221.206
	FBgn0011826	52.3247	56.1105	11.0123	20.8424	24.3659	16.8946	20.8772	17.739	58.1835	47.8352	17.2049	19.0189	31.8532	20.3088	21.39	21.4653	62.96	50.5453	17.5569	17.1606	28.5299	20.8727	17.8213	21.9465
	FBgn0011828	43.6732	36.1984	6.18407	13.7747	2.41429	11.6521	4.67434	3.74275	35.1208	29.7242	9.33488	18.7488	1.25319	11.9733	4.4935	3.81612	40.7473	27.8926	9.07752	10.9868	3.15942	10.1842	3.07951	3.57544
	FBgn0011829	2.18978	2.74218	1.17108	2.50558	2.45346	2.18675	5.89034	4.22616	3.17696	2.30584	2.64741	2.91558	3.5387	2.52475	6.45935	6.0765	3.27451	2.43564	2.78864	2.68897	2.82474	2.54564	4.33075	5.30863
	FBgn0011832	0	0	0	0	0	0	0	0	0	0	0	0	0	0	0	0	0	0	0	0	0	0	0	0
	FBgn0011834	0	0	1.00147	9.67708	8.79972	2.93617	1.1695	1.44264	0	0	3.03663	9.52913	1.64625	18.1688	18.4558	19.9099	0	0	0.911214	10.6537	6.98844	16.7521	8.01928	21.5843
	FBgn0011836	8.14888	7.01403	4.34466	7.27483	8.90709	6.36343	4.23906	6.93953	7.73856	6.13651	6.51546	9.1845	16.7928	7.28525	4.70618	4.09884	8.41421	7.7787	6.96245	8.16832	9.94812	7.93454	3.4073	3.95369
	FBgn0011837	22.2092	27.1293	19.945	28.4845	43.5361	26.8786	57.8854	58.1375	38.0718	20.5014	30.3504	26.1698	60.3533	34.2729	64.2405	63.917	38.27	28.9708	24.7441	22.0929	44.6255	26.664	52.3331	55.0671
	FBgn0011840	0	0	0	0	0	0	0	0	0	0	0	0	0	0.453026	0	0	0	0	0	0	0	0	0	0
	FBgn0011844	0	0	0	0	0	0	0	0	0	0	0	0	1.28756	0	0	0	0	0	0	0	0	0	0	0
	FBgn0011845	0.685284	0	0	0.874353	0	0	2.43916	2.12389	1.19415	1.25848	0	0	1.28756	0	3.18557	2.61712	0	4.83975	1.2003	0.149317	0	0.946427	0	0
	FBgn0011848	0.452288	0	0	0	0.137037	0	0	0.180531	0.203006	0	0	0	0	0	0	0	0	0.274253	0.396098	1.95179	0.178047	0	0	0.17246
	FBgn0011849	0.452288	0	0	0	0.137037	0	0	0.180531	0.203006	0	0	0	0	0	0	0	0	0.274253	0.396098	1.95179	0.178047	0	0	0.17246
	FBgn0011850	0.452288	0	0	0	0.137037	0	0	0.180531	0.203006	0	0	0	1.28756	0	0	0	0	0.274253	0.396098	1.95179	0.178047	0	0	0.17246
	FBgn0011851	0	0.134588	0	0	0	0	0	0.106194	0	0	0	0	0	0.0918636	0.116804	0	0	0	0.132033	0	0	0.104107	0	0
	FBgn0011852	0	0.134588	0	0	0	0	0	0.106194	0	0	0	0	0	0.0918636	0.116804	0	0	0	0.132033	0	0	0.104107	0	0
	FBgn0011853	0	0.134588	0	0	0	0	0	0.106194	0	0	0	0	0	0.0918636	0.116804	0	0	0	0.132033	0	0	0.104107	0	0
	FBgn0011854	0	0.0672941	0	0	0	0	0	0.0530972	0	0	0	0	0	0.0459318	0.0637115	0	0	0	0.0720179	0	0	0.0567856	0	0.507236
	FBgn0011855	0	0.134588	0	0	0	0	0	0.106194	0	0	0	0	0	0.0918636	0.116804	0	0	0	0.132033	0	0	0.104107	0	0
	FBgn0011858	0	0	0	0	0	0	0	0	0	0	0	0	1.26993	0.108726	0	0	0	0	0.295964	0	1.03299	0	0	1.12065
	FBgn0011859	1.38987	2.72967	0	0	0	0	1.23676	1.0769	1.21097	1.2762	0	0	1.3057	0	0	0	5.57067	1.63597	1.2172	0	4.24835	0	0	2.05752
	FBgn0011860	0	0	0	0	0	0	0	0	0	0	0	0	0	0	0	0	0	0	0	0	0	0	0	0
	FBgn0011861	0.458658	0	0	0	0	0	0	0	0	0	0	0	0	0	0	0	0	0	0	0	0	0	0	0.339491
	FBgn0011862	0	0	0	0	0	0.897841	0	0	0	0	0	0	0	0	0	0	0	0	0	0	0	0	0	0
	FBgn0011863	0	0	0	0	0	0	0	0	0	0	0	0.971294	0	0	0	0	0	0	0	0	0	0	0	0
	FBgn0011864	0	0	0	0	0	0	0	0	1.21097	0	0	0	0	0	0	0	0	0	0	0	0	0	0	0
	FBgn0011865	0.458658	0	0	0	0	0	0	0	0	0	0	0	0	0	0	0	0	0	0	0	0	0	0	0.339491
	FBgn0011866	0	0	0	0	0	0	0	0	0	0	0	0	0	0	0	0	0	0	0	0	0	0	0	0
	FBgn0011867	0	0	0	0	0	0	0	0	0	0	0	0	0	0	0	0	0	0	0	0	0	0	0	0
	FBgn0011868	0	0	0	0	0.49631	0	0	0	0	0	0	0	7.83419	0	0	0	0	9.81584	6.08602	0	0	0	0	0
	FBgn0011869	0	0	0	0	0	0	0	0	0	0	0	0	0	0	0	0	0	0	0	0	0	0	0	0
	FBgn0011870	0	0	0	0	0	0	0	0	0	0	0	0	0	0	1.07681	0	0	0	0	0	0	0	0	0
	FBgn0011871	0.458658	0	0	0	0	0	0	0	0	1.2762	0	0	0	0	0	0	0	0	0	0	0	0	0	0.339491
	FBgn0011872	1.38987	5.45935	0	0	0	0.897841	1.23676	0	0	1.2762	0	0	0	0	0	0	0	0	0	0	0	0	0	0
	FBgn0011877	0	0	0	0	0	0	0	0	0	0	0	0	0	0	0	0	0	0	0	0	0	0	0	0
	FBgn0011878	0.274114	0.672941	0	0	0.195767	0	0	0	0	1.25848	0	0	0	0	0	0	0.36622	0	0	0	0.209467	0	0.203761	0
	FBgn0011879	0	0	0	0	0	0	0	0	1.19415	0	0	0	0	0	0	0	0	0	0	0	0	0	0	0
	FBgn0011880	5.48079	0.288091	0	0.0935794	0	0	0	0	2.32376	1.22446	0	0.102511	0	0	0	0	3.56322	1.56965	0	0	0	0.101293	0	0
	FBgn0011881	0.146688	0.288091	0	0.0935794	0	0	0	1.03324	0	0	0	0.102511	0	0	0	0	0	0	0	0	0	0.101293	0.99127	0
	FBgn0011882	0.146688	0.288091	0	0.0935794	0	0	0	0	0	0	0	0.102511	0	0	0	0	0	1.56965	0	0	0	0.101293	0	0
	FBgn0011883	0.146688	0.288091	0	0.0935794	0	0	0	0	0	0	0	0.102511	0	0	0	0	0	0	0	0	0	0.101293	0	0
	FBgn0011884	0.146688	0.288091	0	0.0935794	0	0	0	0	0	0	0	0.102511	0	0	0	0	0	0	0	0	0	0.101293	0	0
	FBgn0011885	0.146688	0.288091	0	0.0935794	0	0	0	0	0	1.22446	0	0.102511	0	0.893808	0	0	0	0	0	0	0	0.101293	0	0
	FBgn0011887	0	0	0	0	0	0	0	0	0	0	0	0	1.26993	0	0	0	0	0.795576	11.8386	0	1.03299	0	0	0
	FBgn0011888	0	0	0	0	0	0	0	0	0	1.24124	0	0	0	0	0	0	0	0	0	0	0	0	0	0
	FBgn0011889	0	0	0	0	0	0	0	0	0	0	0	0	0	0	0	0	1.80602	0	0	0	0	0	0	0
	FBgn0011890	0	1.32744	0	0	0	0	0	0	0	0	0	0	0	0	0	0	0	0	0	0	0	0	0	0
	FBgn0011891	0	0	0	0	0	0	0	0	0	0	0	0	0	0	0	0	0	0	0	0	0	0	0	0
	FBgn0011892	1.35179	1.32744	0	0	0	0	1.20287	0	0	1.24124	0	0	0	0	0	0	1.80602	1.59115	0	0	0	0	0	0
	FBgn0011893	0	0	0	0	0	0	0	0	2.35559	1.24124	0	0	0	0	0	0	1.80602	1.59115	0	0	0	0	0	0
	FBgn0011894	2.70359	1.32744	0	0	0	0	0	0	1.1778	0	0	0	0	0	0	1.03251	0	3.1823	0	0	0	0	0	0
	FBgn0011895	0	0	0	0	0	0	0	0	0	0	0	0	0	0	0	0	1.80602	0	0	0	1.03299	0	0	0
	FBgn0011896	0	0	0	0	0	0	0	0	0	0	0	0	0	0	0	0	0	0	0	0	0	0	0	0
	FBgn0011897	0	0	0	0	0	0	0	0	0	0	0	0	1.26993	0	0	0	0	0	0.201255	0	0	0	0	0
	FBgn0011902	0	0	0	0	0.965425	0	0	0	0	0	0	0	0	0	0	0	0	0	0	0	0	0	0	0
	FBgn0011904	0.270359	0	0	0	0.193085	0	0	0	0	0	0	0	0.253985	0.453026	0	1.03251	0	0	0.438027	1.8935	0	0	0	0
	FBgn0011905	0.274114	0	0	0	0.195767	0	0	0	0	0	0	0	0.257513	0	0	0	0	0	0.44411	1.9198	0	0	0	0
	FBgn0011906	0	0	0	0	0	0.0921639	0	0	0	0	0	0.0997039	0	0	0	0	0	0	0	0	0	0	0	0
	FBgn0011909	0	0	0	0	0.849108	0	0	0.921205	0	0	0	0	0	0	0	0	0	0	0	0.305317	0	0	0	0
	FBgn0011910	0	0	0	0	0	0	0	0	0	0	0	0	0	0	0	0	0	0	2.08244	0	0	0	0	0
	FBgn0011915	0.540718	0	0	0	0	0.174648	0	0	0.235559	0.459258	0.881872	0	0	0.18121	0	0	0.361203	0.954691	0	0	0	0	0	0
	FBgn0011916	0.540718	0	0.386269	0.431188	0	0.174648	0	0	1.41336	1.7005	0	1.41702	0	0.18121	1.04731	0	0.361203	0.954691	0	0	0	0	0	1.00058
	FBgn0011919	1.89251	0	0.772539	0	0	0.174648	1.20287	3.14219	6.12454	6.66545	0	0	0	0.18121	3.14193	2.06502	11.1973	4.137	0	0	0	0	0	4.0023
	FBgn0011921	0	0	0	0	0	0	0	0	0	0	0	0	0	0	0	0.177964	0	0	0	0	0	0	0	0
	FBgn0011927	0	0	0	0.874353	0	0	0	0	0	0	0	0	1.28756	0	0	0.177964	0	0	0	0	0	0	0	0
	FBgn0011928	0	0	0	0	0	0	0	0	0	0	0	0	0	0	0	0.177964	0	0	0	0	0	0	0	0
	FBgn0011931	0	1.30951	0.15242	0	0	0	0	0	0	0	0	0	0.37583	0	0	0	0	0	0.233571	0	0	0	0	0
	FBgn0011932	0	0	0.15242	0	0	0	0	0	0	0	0	0	0.37583	0	0	0	0	0	0.467143	0.207546	0	0	0	0
	FBgn0011933	0	0	0.15242	0	0	0	0	0	0	0	0	0.931917	0.37583	0	0	0	0	0	0.467143	0.207546	1.01903	0	0	0
	FBgn0011934	0	0	0.15242	0	0	0	1.18662	0	0	0	0	0	0.37583	0	0	0	0	0	0.467143	0.207546	0	0	0	0
	FBgn0011935	0	0	0.15242	0	0	0	1.18662	0	0	0	0	0	0.37583	0	0	0	0	0	0.233571	0.207546	1.01903	0.920848	0	0
	FBgn0011936	0	0	0.15242	0	0	0	0	0	0	0	0	0	0.37583	0	0	0	0	0	0	0	0	0	0	0
	FBgn0011937	0	0	0.15242	0	0	0	0	0	0	0	0	0	0.37583	0	0	0	1.78161	0	0	0	0	0	0	0
	FBgn0011938	0	0	0.15242	0	0	0	0	0	0	0	0	0	0.37583	0	0	0	0	0	0	0	0	0	0	0
	FBgn0011944	0	0	0	0	0	0.177074	0	0	0	0	0	0	0	0.918636	0.212372	0.20937	0	0	0	0	0	0	0.203761	0.17246
	FBgn0011945	0	0	0	0	0.489417	0.177074	0.609791	0	0	0	0	0	0	0	0.212372	0.20937	0	0	0	0	0	0	0.203761	0.17246
	FBgn0011948	0.229805	0.159293	0	0	0	0	0	0	0.294449	0	0	0	0	0	0	0	0.307023	0.397788	0	0	0	0	0	0
	FBgn0011949	0.229805	0.159293	0	0	0	0	0	0	0.294449	0	0	0	0	0	0	0	0.307023	0.397788	0	0	0	0	0	0
	FBgn0011950	0.229805	0.159293	0	0	0	0	0	0	0.294449	0	0	0	0	0	0	0	0.307023	0.397788	0	0	0	0	0	0
	FBgn0011951	0	0.159293	0	0	0	0	0	0	0.294449	0	0	0	0	0	0	0	0	0.397788	0	0	0	0	0	0
	FBgn0011952	0.770522	1.68585	0	0	0.193085	0	0	0	0.294449	0.248248	0	0	0	0	0	0	0.668226	0.716018	0	0	0	0.186692	0	0
	FBgn0011953	0.540718	0.530978	0	0	0.193085	0	0	0	0	0.248248	0	0	0	0	0	0	0.361203	0.31823	0	0	0	0.186692	0	0
	FBgn0011954	4.8259	1.68585	0	0	0.193085	0	0	0	1.47225	0.868867	0	0	0	0	0	0	0.668226	0.716018	0	0	0	0.186692	0	0
	FBgn0011955	0	1.32744	0	0	0	0	0	0	1.41336	0	0	0	0	0	0	0	0	1.59115	0.118386	0	0	0	0	0
	FBgn0011956	0	0	0	0	0	0	0	0	0.235559	0	0	0	0	0	0	0	0	0	0.118386	0	0	0	0	0
	FBgn0011957	0	0	0	0	0	0	0	0	0.235559	0	0	0	0	0	0	0	0	1.59115	0.118386	0	0	0	0	0
	FBgn0011958	0	0	0	0	0	0	0	0	0.235559	0	0	0	0	0	0	0	0	0	0.118386	0	0	0	0	0
	FBgn0011959	0	0	0	0	0	0	0	0	0.235559	0	0	0	0	0	0	0	0	0	0.118386	0	0	0	0	0
	FBgn0011960	0	0	0	0	0	0	0	0	0.235559	0	0	0	0	0	0	0	0	0	0.118386	0	0	0	0	0
	FBgn0011961	0	0	0	0	0	0	0	0	0.235559	0	0	0	0	0	0	0	0	0	0.118386	0	0	0	0	0
	FBgn0011962	0	0	0	0	0	0	0	0	0.235559	0	0	0	0	0	0	0	0	0	0.118386	0	0	0	0	0
	FBgn0011963	0	0	0	0	0	0	0	0	0.235559	0	0	0	0	0	0	0	0	0	0.118386	0	0	0	0	0
	FBgn0011965	0	1.32744	0	0	0	0	1.20287	0	0	0	1.76374	0	0	0.906052	2.09462	0	1.80602	0	0	1.05194	0	0	0	1.00058
	FBgn0011966	5.94789	3.0133	0	0	0.193085	0	0	0	2.06114	3.35134	0	0	0	0	0	0	2.16722	7.8762	1.18386	0	0	0.186692	0	0
	FBgn0011970	0	0	0	0	0.146109	0	0	0	0.178249	0	0	0	0.192193	0	0	0.156261	0	0	0	0	0.156334	0	0.152075	0
	FBgn0011971	0	0	0	0.767725	1.00557	0.777399	0	0	0.178249	0	0	0	0.192193	0	0	0.156261	0	0	0	0	0.156334	0	0.152075	0.890757
	FBgn0011974	0	1.18175	0	0	0	0	0	0	0.346014	0.132601	0	0	0	0	0	0	0	0	0	0	0	0	0	0
	FBgn0011975	0	0	0	0	0	0	0	0	0	0	0	0	0	0	0	0	0	0.354128	0	0	0	0	0	0
	FBgn0011976	0	0	0	0	0	0	0	0	0	0	0	0	0	0	0	0	0	0.354128	0	0	0	0	0	0
	FBgn0011977	0	0	0	0	0	0	0	0	0	0	0	0	0	0	0	0	0	0.354128	0	0	0	0	0	0
	FBgn0011980	0	0.342707	0.0962847	0	0	0	0	0	0.503292	0.132601	0	0	0	0	0	0.128686	0	0	1.20147	0.131108	0	0	0	0
	FBgn0011981	0	0.342707	0.0962847	0	0	0	0	0	0.503292	0.132601	0	0	0	0	0	0.128686	1.6078	1.41651	0.147549	0.131108	0	0	0	0
	FBgn0011982	0	0.342707	0.0962847	0.767725	0	0	0	0	1.19532	0.132601	0	0	0	1.61321	0	1.04787	0	0	0.147549	0.131108	0	0.831009	0.894561	0
	FBgn0011983	0	0.342707	0.0962847	0	0	0	0	0	0.146794	0.132601	0	0	0	0	0	0.128686	0	0	0.147549	0.131108	0	0	0	0
	FBgn0011984	0	0.342707	0.0962847	0	0	0	0	0	0.146794	0.132601	0	0	0	0	0	0.128686	0	0	0.147549	0.131108	0	0	0	0
	FBgn0011985	0	0.342707	0.0962847	0	0.859463	0	0	0.932439	0.146794	2.34261	0	0	0	0	1.86473	0.128686	0	0	0.147549	0.131108	0	0	0.894561	0.890757
	FBgn0011986	0	0.342707	0.0962847	0	0	0	0	0	0.146794	0.132601	0	0	0	0	0	0.128686	0	0	0.147549	0.131108	0	0	0	0
	FBgn0011987	1.13426	0	0	0	0.405034	0	0	0	0	0	0.739961	0	2.13114	0	0.878779	0	0	0	0	0	0	0	0	0
	FBgn0011993	0.546746	0	0.0914519	0	1.20952	0	0	0.123989	0.453133	0.146936	0	0.130468	0.175387	0	1.1778	1.16115	0.730461	1.75801	0.1635	1.03773	0.142664	0.920848	0	0.118447
	FBgn0011994	0.546746	0	0.0914519	0	1.20952	0	0	0.123989	0.453133	0.146936	0	0.130468	0.175387	0	0.144642	1.16115	0.730461	0.188358	0.1635	0	0.142664	0	0	0.118447
	FBgn0011998	0	0	0	0	0	0	0	0	0	0	0	0	0.17779	0	0	0	0	0	0.16574	0	0	0	0	0
	FBgn0011999	0	0	0	0	0	0	0	0	0	0	0	0	0.17779	0	0	0	0	0	0.16574	0	0	0	0	0
	FBgn0012000	0	0	0	0	0	0	0	0	0	0	0	0	0.17779	0	0	0	0	0	0.16574	0	0	0	0	0
	FBgn0012001	0	0	0	0	0	0	0	0	0	0	0	0	0.17779	0	0	0	0	0	0.16574	0	0	0	0	0
	FBgn0012002	0	0	0	0	0	0	0	0	0	0	0	0	0.17779	0	0	0	0	0	0.16574	0	0	0	0	0
	FBgn0012003	0	0	0	0	0	0	0	0	0	0	0	0	0.17779	0	0	0	0	0	0.16574	0	0	0	0	0
	FBgn0012004	0	0	0	0	0.965425	0	0	0	0	0	0	0	0.17779	0	0	0	0	0	0.16574	0	0	0	0	0
	FBgn0012009	0	1.32744	0.193135	0	0	0.218311	0	0	0	2.48248	0	0	0	0	0	0	0	1.59115	0	0	0	0	0	0
	FBgn0012010	0	2.65489	0.193135	0	0	0.218311	1.20287	0	2.35559	0	0	0	0	0	0	0	0	1.59115	0	0	0	0	0	0
	FBgn0012011	0	0	0	0.431188	0	0	0	0	0	0	0	0.944683	1.26993	0	0.523656	0	0.595986	0	0	0	0.516495	0	0	0
	FBgn0012016	0	0	0	0	0	0.873242	0	0	0	0	0	0	0	0	0	0	0	0	0	0	0	0	0	1.00058
	FBgn0012017	0	0	0	0	0	0	0	0	1.1778	0	0	0	1.26993	0	1.04731	0	0	0	0.201255	0	1.03299	0	1.00485	0
	FBgn0012018	1.35179	0.663722	0	0.431188	0.965425	0.436621	0	0.523698	1.76669	0	0	0	0	0.453026	0	1.03251	0	1.59115	0	0	0	0.466731	0.502425	1.00058
	FBgn0012024	0	0	0	0	0	0	0	0	0	0	0	0	0	0	0	0	0	0	0.201255	0	0	0	0	0
	FBgn0012025	0	0	0	0	0	0	0	0	0	0	0	0.944683	0	0	0	0	0	0	0.201255	0	1.03299	0	0	0
	FBgn0012026	0	1.32744	0	0	0	0	0	0	0	0	0	0	0	0	0	0	1.80602	0	0.201255	0	0	0	0	0
	FBgn0012027	0	0	0	0	0.965425	0	0	0	0	0	0	0	0	0	0	0	0	0	0.201255	0	1.03299	0	0	1.00058
	FBgn0012028	0	0	0	0	0	0	0	0	0	0	0.881872	0	0	0	0	0	0	0	0.201255	0	1.03299	0	0	0
	FBgn0012034	388.017	228.402	57.4747	108.042	64.1615	160.998	108.246	108.613	261.932	307.899	110.199	147.431	81.8012	98.3228	100.079	96.4274	245.009	372.338	114.182	140.398	62.0418	141.956	74.2086	156.134
	FBgn0012036	516.24	445.241	357.47	517.009	399.432	655.544	295.923	281.055	624.948	479.272	466.591	701.545	251.422	460.5	317.892	308.629	418.574	570.277	522.912	761.093	367.524	634.945	339.165	365.493
	FBgn0012037	21.4268	26.2789	78.9225	104.509	152.122	98.5256	97.8659	92.1513	34.0293	23.2441	121.794	134.67	129.226	102.591	92.1438	92.2915	37.8668	20.6981	120.349	127.764	135.237	127.233	81.4186	89.8722
	FBgn0012042	23.8895	5.73448	6.60325	21.695	50.4483	2.78387	0.111152	0.871063	8.70675	2.58068	64.1322	2.0514	158.155	1.80006	0.483885	0.238523	11.5985	129.754	106.741	2.43012	48.5381	4.42065	0.557119	0.693437
	FBgn0012051	48.8528	47.5503	22.1811	38.9982	68.2634	32.7999	104.096	92.2632	54.6617	47.4914	45.1385	43.3618	79.9308	40.0696	102.39	120.904	59.1743	51.8304	47.1298	44.4678	69.0512	42.51	97.5566	129.522
	FBgn0012058	28.2781	30.3003	7.22978	13.9878	17.5953	10.7647	16.318	13.9617	30.2421	22.8173	10.2295	12.6111	20.4734	12.4517	14.9489	14.5753	35.0459	25.7147	10.8463	11.8714	19.2532	12.6265	12.2092	17.0753
	FBgn0012344	89.7249	60.7563	4.59005	11.0863	20.0103	7.53708	10.7843	11.4913	58.3455	70.8813	8.4156	7.43594	36.2791	9.72025	13.5433	12.8655	58.894	62.3325	7.77145	7.96052	28.2859	10.9505	11.0245	13.1898
	FBgn0013263	23.8485	27.4035	8.81008	17.3061	15.4422	12.6836	18.8284	22.3441	29.3481	22.4292	13.8218	18.0945	25.6862	15.5986	17.4723	19.2223	28.7331	28.4799	13.0666	15.2994	15.8893	15.7159	14.5512	17.6094
	FBgn0013269	26.6644	23.7596	155.272	210.354	78.587	185.744	158.957	225.966	25.0855	20.124	157.894	211.345	135.738	209.576	145.139	147.352	28.8747	31.4305	208.336	225.617	88.1504	198.894	124.12	151.904
	FBgn0013272	139.52	220.743	58.7815	91.2351	185.86	86.2448	161.151	131.628	214.458	158.402	127.666	114.083	183.721	102.704	155.645	160.183	265.422	194.634	120.209	105.354	211.092	104.813	122.625	162.302
	FBgn0013275	23.6022	24.5176	22.5818	4.57139	1.31307	1.82328	4.72079	4.04352	29.1358	8.58783	38.2492	0.90241	29.3312	2.62235	6.32685	7.3348	33.3904	12.7496	150.195	3.86023	2.54685	1.77165	9.47505	4.82531
	FBgn0013276	23.8484	25.0794	22.7849	4.66438	1.31694	1.8555	4.73471	4.05544	29.7919	8.65778	38.6805	0.895197	29.7299	2.65792	6.49036	7.37229	33.8219	12.6405	151.966	3.90394	2.55435	1.85578	9.5493	4.87029
	FBgn0013277	8.43586	15.859	8.59204	1.93059	0.999219	1.15342	3.1935	2.48396	11.9679	4.78512	22.4975	0.561428	16.56	1.86671	4.1464	3.87406	39.0055	7.48454	108.58	1.69246	2.20092	1.24029	4.92804	3.34849
	FBgn0013278	9.42325	18.2841	9.59538	1.98302	1.21794	1.20106	3.6063	2.7147	13.7589	5.53932	24.9941	0.832126	18.7921	2.04766	4.79343	4.65342	45.8297	8.45049	122.892	1.81199	2.45021	1.35298	5.53577	4.01529
	FBgn0013279	9.46071	17.2245	8.80131	1.97171	1.12212	1.2223	3.45167	3.03372	12.9106	5.63106	23.2401	0.724013	17.6434	2.00782	4.78461	4.4153	40.7818	8.66434	113.004	1.99479	2.38045	1.34429	5.61131	3.78221
	FBgn0013300	0	0	0	0	0	0	0	0	0	0	0	0	0	0	0.167907	0	0	0	0	0	0	0.0498849	0	0.0534715
	FBgn0013301	0	0	0	0	0	0	0	0	0	0	0	0	0	0	0.168896	0	0	0	0	0	0	0.0501787	0	0.0537865
	FBgn0013303	255.703	294.645	35.1295	41.0353	46.5267	41.5878	73.6958	74.6739	279.36	297.936	38.4541	40.4259	95.7982	39.9499	69.6503	64.39	308.92	249.621	38.26	41.2575	55.1092	42.9777	70.5798	68.0453
	FBgn0013305	176.394	149.664	29.5586	31.0837	53.2698	30.7084	51.5444	46.1615	158.829	177.851	41.8615	35.5239	100.561	34.3393	55.702	50.4718	150.054	182.715	38.1999	30.771	59.4482	34.6062	46.8211	49.5501
	FBgn0013307	38.8266	20.4943	85.6507	93.5006	104.842	98.5962	79.0499	80.5484	15.302	48.017	83.6947	78.8135	71.7666	76.1712	82.5554	75.5536	8.41751	44.7745	94.4222	80.8368	91.2963	85.2192	105.201	100.848
	FBgn0013308	3.19079	3.36258	28.1087	28.0014	19.8978	32.3761	38.9881	37.9285	2.9157	5.00215	20.8666	22.3528	23.3224	20.239	37.5033	40.9559	2.91128	2.65652	28.6936	31.4919	22.1824	25.5267	48.5363	47.4082
	FBgn0013323	2.62449	1.50338	0.749938	0.837146	1.34329	0.706413	0.895224	0.643945	1.44823	1.16476	0.59925	0.703068	3.45177	0.527727	0.406669	0.434331	1.28567	1.59609	0.651225	0.782896	1.70471	0.694718	1.00797	0.841797
	FBgn0013325	914.278	725.68	2182.7	1981.86	1804.47	1932.29	1731.93	1761.29	697.302	717.577	1656	1789.79	1962.57	1842.13	1748.95	1643.42	693.225	1128.19	2114.18	2237.76	2126.45	2168.69	2097.96	2001.26
	FBgn0013334	466.495	630.944	23.4533	55.2281	58.9429	44.8921	137.483	118.297	572.814	541.426	42.673	43.8917	117.789	55.7571	135.768	143.41	662.862	454.715	38.141	41.2752	80.4857	54.9954	108.186	145.425
	FBgn0013342	714.023	815.761	27.7822	63.5564	74.3875	53.2579	155.263	126.088	695.846	763.424	47.1521	48.0887	165.625	66.6453	152.044	164.751	789.732	728.923	45.2747	47.1086	114.001	65.5573	137.365	170.116
	FBgn0013343	62.8605	75.5342	7.6047	24.1216	23.9321	16.8782	46.2773	44.6292	91.8948	56.1093	23.0564	22.1012	41.588	27.5829	45.6354	53.2083	78.9801	61.6476	18.2172	20.3736	32.9956	26.3472	29.9388	46.046
	FBgn0013347	103.319	120.619	70.3799	64.79	114.452	67.7761	93.2179	90.2153	117.194	111.317	62.8116	65.8323	184.658	62.2826	107.308	97.6064	115.813	102.788	65.6915	65.3415	115.862	64.2773	100.698	86.4193
	FBgn0013348	33.856	35.2564	0.419965	0.468802	0.487334	0.30517	6.44562	5.12445	31.0074	71.0906	0.582129	0.770319	0	0.457363	7.07604	5.0516	48.7384	26.4436	0.735502	0.490161	0.280775	0.362461	5.69664	5.55586
	FBgn0013432	60.8181	42.3629	54.3597	63.4163	63.0798	53.6052	35.7461	36.4923	51.3231	52.5128	55.641	69.6072	72.8748	53.8065	32.2986	29.0207	45.6502	51.0892	64.2962	65.4476	69.7627	61.0369	30.1556	31.6874
	FBgn0013433	21.3522	24.5129	2.24009	4.12378	4.39554	2.66537	12.3913	9.96377	20.3114	20.0795	2.62441	2.23465	11.5962	3.77953	11.1884	10.6625	24.3926	19.6693	2.61974	3.23757	6.35847	4.43996	11.4248	13.285
	FBgn0013435	14.317	14.795	8.27222	10.0897	8.81654	11.0321	12.9153	10.0541	15.945	14.9207	7.28161	10.777	12.5978	8.11572	9.9616	10.3631	18.3374	14.8558	7.66809	9.72942	9.40343	9.47789	9.44044	12.6992
	FBgn0013467	246.361	415.875	24.1249	51.7288	42.1297	42.4023	158.932	127.266	354.731	335.233	39.4179	38.6034	86.6503	51.6975	153.357	159.966	422.214	271.551	38.4626	40.6779	61.077	50.7892	133.147	165.493
	FBgn0013469	2.61529	2.44685	1.52992	4.24331	5.13275	3.31238	6.1936	5.409	2.69133	2.04214	2.41815	3.79923	7.06118	3.46444	5.5362	6.3545	2.20099	5.35686	3.21015	2.78835	6.01126	3.82521	4.57697	5.73118
	FBgn0013531	6.56604	7.19534	6.36283	8.07406	8.01945	5.96281	4.06449	6.04602	6.05253	8.03872	6.33213	8.71167	10.7276	7.14357	6.2667	4.14298	6.99244	7.39264	8.66715	9.25649	7.63536	6.50543	5.5882	5.42357
	FBgn0013548	5.39342	5.80763	3.31612	5.43397	10.0414	4.87771	3.80631	3.37196	5.12051	4.54247	4.21008	7.59022	11.0421	4.5125	5.24485	3.57973	5.86394	5.95437	6.28697	6.10746	11.7248	6.96068	4.45156	3.46902
	FBgn0013563	10.772	12.7084	5.07128	7.15074	8.51092	6.67637	7.62806	6.82887	14.0061	11.4266	8.57045	8.92819	9.34123	7.43716	8.26401	7.30717	12.3587	9.8066	9.46018	8.80468	9.8779	8.72851	7.43619	8.21862
	FBgn0013576	97.9987	129.814	10.6394	21.0723	30.8255	19.1566	36.7509	33.7792	123.478	105.848	18.5058	19.8138	35.8108	21.3974	41.4734	40.0462	133.432	105.645	16.4245	17.0031	38.3654	20.3669	31.5495	38.3097
	FBgn0013672	4899.74	5392.28	3801.96	3293.4	2454.18	3209.43	4034.83	3998.52	6248.58	6117.41	3837.75	4424.08	3330.23	4019.17	4141.81	4132.23	4617.3	5258.86	3027.95	3564.22	2275.65	3146.88	3007.79	2547.06
	FBgn0013673	482.136	498.873	346.553	348.187	250.799	347.065	325.493	404.719	359.042	302.594	260.09	280.956	232.906	260.688	186.651	224.026	428.884	497.598	288.872	370.687	221.104	306.011	209.648	238.288
	FBgn0013674	12376.3	12146.7	6001.97	7839.07	5600.3	6273.32	7688.91	7198.4	16319	15428.9	11238.2	11687.6	6237.52	10255.9	8827.5	8727.8	11188.3	13887.3	7993.03	9189.33	5171.15	7537.6	5714.78	6078.37
	FBgn0013675	6895.35	6674.95	6564.87	5216.06	3290.3	4941.88	4355.95	3889.3	6979.62	7715.24	5378.13	5795.92	3461.13	5645.8	4254.51	4166.76	5956.34	6351.68	4432.73	5274.93	2882.58	4794.44	3589.26	3502.98
	FBgn0013676	14199.7	15429.4	7495.54	8119.04	7511.28	7238.52	7613.3	6869.24	17814.8	17636.7	11111.3	11143.5	7690.37	9912.25	8577.16	8291.83	13653.3	13334.5	8387.43	9296	6331.62	7645.78	6197.86	5922.33
	FBgn0013678	7251.66	7716.23	4161.04	4349.49	4402.52	4072.75	4840.89	4188.82	8843.94	8920.24	6019.03	6271.37	4877.8	5812.04	5029.36	5131	7033.3	7937.74	4487.97	5205.24	3811.23	4550.78	3802.72	3816.4
	FBgn0013679	2559.71	2558.4	2540.73	1784.89	1035	1614.85	1411.5	1267.29	2883.28	3057.88	2177.8	2290.98	1229.55	2081.44	1409.47	1491.93	2048.98	2182.5	1689.22	1858.79	932.083	1496.93	1019.53	995.013
	FBgn0013680	91.0679	109.348	103.263	72.7333	45.2175	67.9954	83.5437	55.441	128.045	133.084	95.1661	101.422	58.6647	89.8146	57.527	65.6203	131.067	130.049	98.1947	120.137	57.2189	87.3911	61.9283	59.2397
	FBgn0013681	1240.34	1366.5	1381.73	901.665	368.108	751.455	689.456	547.261	1729.42	1724.29	1096.13	1283.54	529.254	1231.38	798.121	761.503	1273.89	1033.49	867.51	976.764	363.941	821.37	510.059	546.113
	FBgn0013683	247.211	259.741	148.934	162.792	122.062	140.199	134.228	131.637	308.609	250.813	222.663	290.422	127.748	226.95	126.897	144.659	254.391	245.48	190.068	234.862	115.963	188.622	91.7555	107.43
	FBgn0013684	1711.51	1778.66	1246.66	1045.09	729.777	952.766	981.251	831.586	2183.63	1899.65	1468.27	1683	890.224	1491.34	893.378	925.549	1795.46	1888.9	1191.68	1436.87	740.16	1193.25	726.363	705.96
	FBgn0013685	86.1814	100.226	116.067	70.7476	40.0706	67.3286	54.024	53.3763	138.14	144.89	103.524	109.748	61.5382	97.6379	48.0566	57.3554	120.413	116.265	89.4668	118.698	47.5431	88.4778	56.3079	57.3902
	FBgn0013686	136132	128965	149608	123284	92174.5	145131	160998	175942	111299	149777	111475	117046	124075	124874	145751	159299	114771	116210	106408	111532	90826.9	123075	150041	124894
	FBgn0013687	1.41597	1.42117	1.22361	0.642513	1.13071	0.668317	0.709644	0.703372	1.49083	1.86097	0.581876	0.541608	1.52697	0.516158	0.793739	0.87968	1.81365	1.98884	0.451987	0.573939	0.910528	0.529851	0.816955	0.666065
	FBgn0013688	200.438	191.773	34.1888	22.4662	38.1072	21.6139	62.45	103.454	149.752	182.662	14.5175	13.4019	122.427	18.2184	49.6074	56.2182	256.13	281.888	17.9495	17.0974	34.8739	14.7816	72.7007	40.7958
	FBgn0013689	24.6702	24.5986	43.5979	20.0967	5.42123	29.9119	33.773	34.9951	19.8413	28.5771	32.1883	33.6852	27.8114	16.7898	25.2885	30.729	21.2971	23.6776	33.239	25.6957	20.3022	28.8296	29.9059	26.1266
	FBgn0013690	38.9949	64.0813	36.3841	35.5382	3.41013	27.7607	36.1153	39.4632	110.247	52.6125	30.6308	78.9724	14.9524	22.9363	24.0459	32.8238	55.2874	88.989	20.9084	32.5127	3.04065	31.3237	17.1554	14.7262
	FBgn0013691	2.9457	5.06212	4.62947	3.28861	0	3.80577	2.62119	9.70015	4.49145	7.43817	1.44127	3.60248	6.22643	0	2.2822	7.31232	3.9355	18.2033	2.57974	1.71922	0	3.55969	4.37934	3.81563
	FBgn0013692	0	0	1.68344	0	0	0.475722	0	0	0	0	0	0	0.691826	0	0	0	0	1.73364	0.644936	0.573074	0	0	1.09484	0.54509
	FBgn0013693	22.7725	17.8899	28.6315	10.1694	4.33698	18.6336	6.07914	5.88154	5.9524	16.7281	11.3897	14.8533	12.1229	12.2108	4.70485	8.6969	17.2405	13.4024	15.9547	16.5398	13.3415	8.3868	9.02819	8.42793
	FBgn0013694	1430.11	1337.27	1203.39	955.923	724.276	1135.67	872.695	891.641	904.765	1070.6	717.552	809.506	666.047	686.348	632.214	716.045	1085.14	1080.23	810.367	829.352	574.843	831.865	842.443	723.116
	FBgn0013695	118.118	86.6258	122.19	88.2302	53.9248	87.8932	75.8358	60.8204	106.823	153.763	94.6141	109.712	89.8954	102.72	74.7162	83.9383	93.8855	90.6354	85.112	93.081	61.6977	93.9544	77.7997	71.382
	FBgn0013696	16.6999	2.98164	13.0143	6.7796	2.16849	11.7686	2.70184	3.52892	9.25929	5.57603	4.95205	7.42666	0	0.508783	0	1.15959	10.1415	7.14794	6.6478	9.45131	2.32025	10.4835	1.12852	1.12372
	FBgn0013697	36.8316	35.4858	53.2181	52.3134	8.93358	44.892	42.6682	63.5372	36.9347	70.8293	31.735	39.823	37.8653	21.892	36.0732	49.8949	36.2094	66.2569	24.9527	18.3868	11.1519	35.9909	26.862	35.4923
	FBgn0013698	9415.13	7364.77	11350	8018.14	5610.62	11295.2	7968.16	11028.6	5045.08	8399.22	5677.1	6368.01	8610.12	5571.68	6515.99	9615.49	5541.3	5624.66	5267.05	5608.76	4811.43	6891.85	11063.2	8126.93
	FBgn0013699	23.1751	22.0235	26.4887	19.0768	7.47473	17.8684	37.2527	34.7545	20.1921	32.2628	15.1188	46.497	14.0462	15.0322	29.5389	38.2576	14.9817	36.9581	13.7489	13.3804	2.85637	21.9399	11.67	18.2605
	FBgn0013700	3.5754	4.21319	2.04331	0.912368	2.55348	3.23353	5.72673	4.98652	4.36126	3.93958	0.932995	1.99889	2.01532	2.39644	0.554013	2.18473	2.86607	6.73357	0.626242	5.56463	0	4.44409	1.0631	3.17574
	FBgn0013701	3.03634	5.21788	6.07334	3.3898	0.542123	2.94215	3.3773	0.588154	1.98413	1.39401	2.47602	6.36571	3.56556	4.57905	2.35242	5.21814	1.01415	1.78699	3.98868	1.18141	0	4.1934	2.25705	1.68559
	FBgn0013702	4.85316	0.794291	2.31128	1.54803	1.15534	1.56754	0	0	1.40949	2.22812	0	0.565261	0.759874	0	1.25334	1.85344	2.1613	2.85625	0.708373	3.14721	0.6181	2.79273	2.40505	1.79612
	FBgn0013703	0	0	0.408662	0.456184	0	0	0	1.66217	0	0.656597	0.466497	0	4.03064	1.43786	2.21605	1.09236	0	1.68339	2.50497	2.22585	0	0	0	0
	FBgn0013704	21.5865	17.4123	33.9253	26.5585	12.1131	40.3397	26.7546	29.2698	13.4342	18.4052	23.6383	42.0236	48.5251	20.1526	35.8377	21.7875	20.5999	20.8714	13.5034	17.9981	17.0847	30.8772	19.4847	23.3963
	FBgn0013705	2.17679	2.13758	4.14672	2.77736	0.518206	2.34363	5.16528	0	0	1.33251	1.89343	2.53536	3.40826	1.94535	2.24864	2.77107	0	2.56222	3.17726	1.69394	0	0.501049	2.69684	1.61122
	FBgn0013706	396.967	369.995	357.88	260.875	205.555	306.177	235.49	224.167	240.351	369.539	205.81	216.812	213.502	202.604	174.72	189.381	315.955	339.364	232.199	230.573	173.096	229.548	216.539	195.332
	FBgn0013707	0	0.734117	0.427237	2.3846	0	0.965859	0	0.579242	0	0	0.975403	0.522438	0	1.00215	1.15839	0.571009	1.99756	1.75991	1.30942	0.581756	0.571275	0	0	0
	FBgn0013708	29.0636	24.5577	24.7212	23.2841	17.8604	21.3944	30.6733	46.6092	17.078	8.68867	8.37778	8.97449	10.7944	11.7787	17.2806	14.9714	47.8594	62.0549	53.5695	58.9088	47.5175	66.7425	86.4171	64.5372
	FBgn0013709	16.4468	14.6823	25.6342	14.6224	5.873	14.005	11.3088	13.9018	12.3758	15.1017	12.1925	16.1956	8.42769	10.5226	8.68793	9.13614	8.98904	15.8392	15.0583	16.8709	5.14147	14.4545	10.0028	7.74688
	FBgn0013710	84.4769	96.9035	76.9027	70.1072	15.4834	57.9515	51.2224	65.4544	149.161	72.7629	42.9177	81.5004	23.1762	45.5977	41.702	54.8168	71.9123	104.715	51.7219	52.9398	7.99784	42.8473	17.2271	23.794
	FBgn0013717	11.3792	14.3352	5.13199	8.14035	9.05413	7.46448	6.25744	6.59976	12.8773	11.1885	6.74135	9.60944	19.4466	7.14747	6.13881	5.87552	16.8348	12.9406	8.32699	8.78649	10.596	8.93675	5.65677	5.74268
	FBgn0013718	49.3581	62.2753	10.6258	16.2054	28.5104	13.9595	36.9197	40.2119	61.9253	57.8585	19.1496	17.974	50.2302	18.1376	40.5366	42.1599	67.098	66.4034	16.8239	17.5438	27.931	16.4692	33.1103	27.9294
	FBgn0013720	41.5288	39.8629	21.8637	31.4341	60.7963	34.2024	62.0254	60.3196	48.0506	40.3394	33.3208	33.1278	79.9091	32.5786	61.5561	62.471	53.7883	42.988	34.7323	34.707	58.8266	39.4656	66.902	71.3618
	FBgn0013725	43.894	43.2614	3.58796	6.81225	7.47298	6.30881	14.4201	12.7225	34.9714	40.452	3.92071	5.06245	19.9121	6.11425	14.5507	15.7796	43.7313	40.8024	3.94747	5.30319	10.118	5.85457	15.5962	17.2378
	FBgn0013726	66.4719	63.898	20.4938	34.5651	44.2367	30.0307	37.8566	62.8452	61.8925	55.9767	25.5848	33.3304	90.5302	34.371	35.4612	37.5745	75.3491	53.5683	28.4074	32.4976	50.3469	35.816	35.4775	34.7233
	FBgn0013732	13.8195	13.0712	1.21372	3.51119	3.09761	2.39606	12.3503	20.4882	12.0407	10.9864	2.61487	2.63389	22.4245	3.38829	8.57469	10.3155	14.0671	11.8654	2.46245	2.44412	5.61162	3.30489	8.09362	8.16991
	FBgn0013733	39.4818	41.4127	11.5298	28.7362	32.7099	23.8175	61.8933	53.0222	49.2485	37.2494	23.529	28.3203	16.3317	27.0752	52.4699	59.1531	53.4267	50.5611	22.7817	19.4164	29.8197	25.8711	39.0261	54.9725
	FBgn0013746	19.7362	22.5259	12.848	15.2762	18.8444	14.5622	18.4984	41.4444	25.1825	19.6626	17.3727	20.0277	29.6454	15.3445	23.7869	20.6432	22.4962	22.6204	17.4579	19.287	20.5013	17.7782	15.8386	14.1794
	FBgn0013749	123.723	149.731	156.27	141.07	123.371	128.761	109.526	112.511	141.172	123.347	124.046	135.699	206.243	123.536	114.845	106.535	149.063	132.266	115.414	115.601	120.329	116.209	107.31	114.59
	FBgn0013750	83.5373	97.9625	43.1953	59.3413	56.1947	51.0467	64.8777	62.6547	101.758	94.0764	54.8198	67.4231	106.678	59.8167	63.8159	70.0188	102.602	90.0247	58.5785	60.7411	54.1868	59.9197	59.8256	60.6023
	FBgn0013751	5.8158	6.86246	3.59172	4.99678	6.43127	5.54451	10.0998	8.61265	6.45661	5.77081	5.44631	5.14592	4.97891	4.40107	9.73841	9.31417	9.52451	5.13419	5.2165	4.81774	4.58757	5.70015	8.61143	10.4147
	FBgn0013753	67.2969	83.3276	13.168	15.2568	17.2502	13.9606	44.1877	39.215	65.142	77.7703	14.0468	15.1028	45.6805	15.497	41.3663	40.3568	78.87	55.1779	13.7773	16.5702	19.5503	17.3374	46.2449	43.8723
	FBgn0013755	0.132636	0	0.0758002	0	0	0	0	0.102769	0	0	0.0865277	0.0926907	0	0	0	0	0	0.156121	0	0	0	0.0915897	0	0
	FBgn0013756	18.3029	17.0266	6.28467	13.5536	14.8516	10.8074	22.3926	52.9176	19.7929	12.8462	10.3185	17.7546	25.3329	13.0328	19.5507	27.3397	21.8263	16.5497	12.0635	12.4762	18.7067	14.984	14.6849	11.5642
	FBgn0013759	120.404	149.554	6.55536	17.0857	22.1812	14.1301	39.2016	33.4422	146.849	108.942	12.2712	13.7413	42.2153	18.2115	35.1792	39.0382	161.109	117.602	12.4033	11.9649	33.5231	18.0654	29.1467	41.3524
	FBgn0013762	29.3767	32.7744	9.96763	10.1848	26.077	10.492	18.0109	17.1844	29.5888	27.2283	11.9	12.0167	37.6829	10.1027	19.9952	17.7625	32.2612	26.6126	11.4492	11.3225	24.8227	10.1322	17.2638	18.0784
	FBgn0013763	335.439	142.225	502.7	476.409	281.515	505.644	379.41	443.687	206.473	232.672	535.702	530.98	239.414	513.941	605.762	437.672	108.907	357.826	588.009	582.702	306.088	539.686	421.208	424.015
	FBgn0013764	44.7711	44.9138	16.208	20.9378	33.7318	17.5687	29.4003	38.6045	39.0849	36.3087	19.4334	20.6333	66.2884	19.7601	28.8063	26.0417	53.1818	40.0282	20.7011	19.2151	37.5698	21.2984	26.6831	27.968
	FBgn0013765	25.8966	36.1433	2.44841	5.27321	12.9669	4.34169	16.8789	24.3596	33.7755	22.9963	5.19501	5.26452	28.3231	5.64703	17.8919	19.6036	40.322	30.1446	5.45365	5.13102	15.2374	5.94984	13.3425	15.891
	FBgn0013767	60.0535	54.8231	10.6927	10.5885	14.9788	10.7219	14.9035	14.9646	50.3517	72.5992	10.1388	11.81	40.2571	11.2259	18.1198	14.8672	52.4131	49.1968	8.98572	7.86706	23.8677	13.441	16.3757	16.1943
	FBgn0013770	353.384	696.781	123.095	117.893	315.59	108.61	75.1441	78.1994	648.277	291.26	137.447	110.085	344.131	117.989	149.799	80.426	616.569	333.339	124.884	121.191	318.843	124.708	108.788	79.7947
	FBgn0013771	30.3479	37.745	2.75659	3.73425	40.0823	4.38177	16.4308	13.7036	36.1165	36.5164	13.98	5.75852	45.1723	5.16943	19.3081	19.4189	34.0339	36.2242	10.6047	7.11615	48.1668	5.69013	23.8288	17.6469
	FBgn0013772	8.86522	21.7638	4.27477	8.41264	1.34541	3.22134	48.8106	47.6533	13.8551	20.0452	9.94024	8.55731	3.74774	5.49634	53.6164	65.3855	9.47525	10.8915	9.17106	19.5752	0.677446	8.34088	57.0028	54.2586
	FBgn0013773	14.4033	4.61019	2.24018	2.26807	8.7566	1.14832	4.25868	6.6748	8.97519	6.11045	2.76537	2.1023	13.1885	1.95523	5.15577	4.66513	5.41972	9.81811	3.1934	2.51835	8.25485	1.73111	6.47142	3.30629
	FBgn0013799	40.9414	52.9851	7.97587	15.6447	21.0208	12.6356	26.0723	25.2454	46.3492	45.8198	13.4394	14.8162	33.9683	16.133	25.6569	27.0879	55.5807	46.0941	12.2458	13.1032	24.0213	16.7869	23.5852	27.613
	FBgn0013810	0.646982	0.555912	0.0415963	0.103185	0.254134	0.0626914	0.223087	0.206784	0.549613	0.616347	0.0369314	0.0734719	0.189937	0.130094	0.18797	0.172959	0.648283	1.11375	0.0283303	0.0440537	0.21012	0.0725992	0.186361	0.233457
	FBgn0013811	0.367299	0.284539	0.0513109	0.216093	0.56544	0.303179	0.210627	0.246645	0.284464	0.164882	0.165068	0.145453	0.766788	0.251656	0.344643	0.264959	0.403478	0.391504	0.214445	0.0984511	0.623724	0.188816	0.203256	0.202391
	FBgn0013812	4.54313	5.0008	0.177116	0.381944	0.809895	0.323056	1.21593	1.0151	5.83013	3.93874	0.248133	0.290417	0.939619	0.232511	0.987732	1.00605	5.70268	4.70088	0.178888	0.142512	0.948658	0.316151	0.853441	1.14177
	FBgn0013813	1.42576	1.68618	0.0247985	0.0276823	0.0531259	0.0280311	0.115837	0.076849	2.14961	1.69336	0.0283081	0.0519846	0.0698823	0.0290843	0.163291	0.165718	2.04562	2.67784	0.0488594	0.00964782	0.042633	0.0513671	0.129023	0.142239
	FBgn0013949	71.2721	18.9722	68.8631	46.7949	31.4584	54.64	64.6132	65.8594	22.7935	55.5546	95.5247	50.7443	39.2963	50.466	61.0556	61.9931	11.8563	62.6198	130.988	50.7869	33.4834	54.9929	51.5368	68.184
	FBgn0013953	11.0324	11.5671	5.39316	6.7133	11.1763	8.68376	6.13189	6.39139	13.4869	12.8731	11.0284	7.06936	12.2777	7.07605	8.99456	7.13024	12.6987	11.5475	15.667	10.9099	10.843	8.22776	8.57942	9.72386
	FBgn0013954	388.956	258.715	915.244	847.385	685.944	750.761	384.948	400.056	331.149	283.712	660.14	803.574	557.107	744.8	404.371	346.502	274.717	312.864	754.447	818.749	797.803	747.632	355.645	392.789
	FBgn0013972	182.187	224.66	11.4156	18.3726	16.8705	17.5073	44.4645	40.2438	178.277	166.825	12.1561	12.8168	31.7811	15.6363	36.4406	39.8639	225.51	151.657	14.0793	13.9785	25.5312	18.1357	44.2025	49.4135
	FBgn0013973	62.1913	71.8077	2.85722	5.98414	8.80517	5.15022	19.1666	16.755	63.1945	62.1972	4.73404	4.12991	19.5054	5.74226	15.7759	17.9628	72.8206	65.7616	4.36783	4.14555	13.6128	5.79867	14.9107	18.9791
	FBgn0013981	623.946	570.647	372.308	351.384	737.43	382.24	433.423	558.081	521.059	640.135	339.11	311.455	973.282	317.58	487.633	409.344	573.236	791.044	322.778	323.471	668.822	356.465	514.215	435.408
	FBgn0013983	20.6073	19.7254	11.6283	13.1879	16.5976	13.438	11.4535	8.71382	20.4469	17.1312	14.0585	13.9923	21.0998	12.5922	11.7602	11.2712	18.9334	18.2878	19.1004	13.8863	18.2808	12.5916	11.6216	13.4728
	FBgn0013987	91.9017	96.9475	31.3022	44.2793	79.3256	39.7329	60.2045	54.1968	109.371	81.4999	51.4896	49.6663	106.096	45.1678	59.5838	56.2384	121.223	91.3168	49.0298	49.4361	86.4896	49.9755	58.6031	63.5047
	FBgn0013995	56.7038	76.0712	2.58088	4.81338	9.56567	3.86365	14.4373	11.3935	68.3015	67.8946	6.02161	6.158	15.9354	5.99477	15.8557	14.723	81.1358	79.4273	5.86497	4.75717	12.7434	5.29382	9.98086	13.8355
	FBgn0013997	35.2708	40.5133	9.28487	21.3266	24.7462	18.5075	33.8624	29.0229	51.474	32.917	21.5571	26.0369	25.635	23.4261	33.8873	37.7379	53.731	35.8784	20.2006	22.2251	23.8981	23.8031	26.3732	33.5469
	FBgn0014000	80.1783	63.701	48.4647	35.9031	42.4744	33.3674	24.7945	26.4538	70.2419	64.6206	43.0375	41.254	29.591	28.2727	29.6088	23.8906	41.0526	88.1527	51.0234	41.1385	48.7292	36.7332	31.7649	26.168
	FBgn0014002	257.066	200.321	511.719	572.151	186.271	391.708	104.482	136.334	213.877	171.665	417.632	527.182	219.696	483.861	122.513	93.2451	197.023	288.739	406.14	555.85	167.871	559.338	105.347	94.2362
	FBgn0014006	19.5911	22.0133	5.69628	10.878	15.6962	7.74631	12.8283	11.111	21.3783	18.7778	10.6256	12.0897	18.6019	10.6226	11.9533	11.3614	25.3831	24.6108	10.3512	10.9957	18.2538	10.3506	10.2338	13.7095
	FBgn0014007	14.6838	15.8818	3.85208	7.62555	9.08224	6.3648	10.9253	10.5783	17.5519	11.9049	9.00625	8.99386	26.5127	8.3957	9.80821	10.5592	19.7708	15.7105	8.32776	8.98976	12.7383	8.88704	8.68666	10.3457
	FBgn0014009	186.987	229.749	49.4118	61.7888	124.362	58.0869	127.406	122.104	218.865	192.971	70.0171	63.4836	198.622	63.1669	138.751	129.834	236.802	185.358	59.8186	60.4646	132.295	65.2371	140.795	135.944
	FBgn0014010	174.746	217.124	44.6359	61.3926	118.214	50.5354	85.7165	77.0676	219.321	205.472	67.0368	61.5089	174.727	60.4863	98.69	83.495	233.38	253.279	60.05	62.9517	127.95	65.3269	84.0563	88.8996
	FBgn0014011	30.4493	54.1766	24.2159	32.3449	51.4425	28.1336	49.5625	39.9141	66.2984	39.7656	48.3156	42.3878	79.213	37.2915	63.3008	61.1922	65.024	42.3683	43.691	40.2454	57.8057	38.069	54.0567	59.841
	FBgn0014018	55.5168	49.4072	16.9073	23.7132	132.432	23.4108	71.3722	61.6225	60.006	45.603	56.502	25.7006	169.115	24.2904	74.9679	78.6043	62.472	64.9321	69.8732	27.8944	142.713	29.524	72.1171	73.2926
	FBgn0014019	97.5824	356.977	3.62336	5.56649	7.44212	4.5012	8.99325	5.35025	180.108	392.184	3.89044	3.9482	15.8636	4.45994	7.63565	10.5005	148.948	436.538	4.23311	3.32179	8.15484	4.985	10.2192	9.85046
	FBgn0014020	213.747	264.463	126.281	196.066	314.955	181.622	262.509	253.793	273.655	225.329	225.359	236.935	484.416	197.982	295.669	284.222	283.302	265.986	217.431	219.766	328.534	214.876	257.769	282.368
	FBgn0014022	12.916	15.3005	9.17791	17.5258	19.0832	15.3848	30.253	31.7171	14.6772	14.4952	14.2217	17.1211	29.243	15.4819	23.2432	27.2471	16.6625	14.6801	14.3338	14.8904	21.4893	14.0863	19.3799	30.1728
	FBgn0014023	49.8312	55.6793	89.921	99.1255	48.1261	80.3349	48.0771	44.6932	52.585	55.2673	68.6447	89.9552	54.5472	79.4432	50.4341	47.9723	54.9937	45.7557	82.363	90.2835	53.9523	81.9595	51.7531	56.9405
	FBgn0014024	24.5143	20.69	10.5222	16.3967	16.0125	15.529	8.56166	8.1453	24.6837	19.8781	14.1811	18.221	20.8955	15.6646	7.50043	8.245	26.5226	25.5343	14.876	16.3266	19.1527	17.5637	7.97998	7.69326
	FBgn0014026	1523.36	1428.64	2856.28	2769.3	2665.85	2661.33	2766.44	3208.79	1310.09	1534.66	2753.92	2808.69	3296.46	2848.02	2853.99	2900.4	1217.43	2148.17	3051.7	3156.89	2948.33	3066.14	3281.87	3072.24
	FBgn0014028	383.755	383.997	196.944	290.675	265.022	271.459	190.711	184.658	355.449	401.02	265.323	322.435	238.226	263.97	187.089	197.955	377.78	391.913	324.453	338.917	281.559	332.636	226.441	245.461
	FBgn0014029	64.3648	58.3258	28.7656	36.7539	38.5155	36.6506	64.4528	140.984	55.2141	52.7129	31.1586	31.4986	70.3797	34.8341	68.5276	80.1956	63.1469	52.4345	32.7408	35.5299	39.2453	39.5817	79.4813	54.2839
	FBgn0014031	101.06	47.9706	56.3153	51.5236	619.439	48.2395	69.3137	55.7453	67.1369	53.2095	44.3788	45.0453	465.561	33.3992	72.9293	53.7769	21.2252	131.229	58.9014	49.5607	481.61	40.9823	95.4643	49.9898
	FBgn0014032	34.7067	34.7598	17.4663	21.9483	14.274	22.6432	5.68498	10.6027	38.9652	31.9079	17.9669	23.289	24.6969	17.36	10.234	7.68239	36.5643	32.5191	16.7853	24.5223	15.9987	21.2536	7.76539	6.58209
	FBgn0014033	7.34953	2.20035	3.7392	7.03294	4.0967	7.58476	6.30062	7.15293	4.13887	2.01631	9.56002	8.51845	1.72611	6.18765	6.77043	8.62581	2.3949	5.16944	8.51656	8.78817	4.17793	7.0866	6.89568	7.09855
	FBgn0014037	46.6002	52.7368	17.7267	33.8361	49.6448	28.6937	47.5361	46.1806	65.9604	41.7634	33.0142	30.9371	53.0342	35.5365	51.0057	50.1938	72.3464	54.3051	26.3008	22.9703	52.9295	33.3618	37.5737	45.0808
	FBgn0014073	14.0407	18.9883	4.49138	8.86109	20.459	9.53278	15.0598	14.004	21.5605	17.3572	8.26224	8.50169	12.5884	10.6754	13.9445	15.3453	23.9959	18.1685	6.96521	6.89308	18.3768	7.50923	13.3371	15.1357
	FBgn0014075	22.9253	20.0333	11.7119	21.4937	10.3407	17.1598	3.96433	3.92656	22.5299	19.7465	17.1598	29.3179	11.4573	19.9197	5.00487	4.48042	21.13	27.0502	19.622	21.307	12.0574	22.2015	3.09091	4.34185
	FBgn0014076	0	0	0	0	0	0.127749	0	0.153226	0.344606	0.181584	0.258023	0	0	0.132549	0	0	0.264207	0	0.173189	0	0	0.136559	0	0
	FBgn0014092	14.0641	14.2666	20.9559	24.903	17.6687	21.9785	12.7213	16.3997	15.0039	13.3827	22.4682	21.9277	29.1283	20.0354	13.0899	12.834	14.449	15.6256	21.0566	28.21	20.1467	23.0454	12.8007	14.361
	FBgn0014127	4.88654	4.83184	2.54051	5.21725	6.44657	4.71305	4.83135	5.33747	4.81933	5.39051	3.87411	6.78236	14.0906	5.41325	5.46849	5.15793	5.25906	4.59344	5.79511	6.15286	6.89773	6.60806	4.71706	4.72211
	FBgn0014133	55.4174	87.8071	5.57448	9.71143	25.741	8.34323	14.4993	14.0001	68.1406	74.3831	9.99651	11.5118	31.8967	9.92276	15.1144	13.0964	77.699	93.6642	9.29505	7.78167	31.069	10.7162	11.8385	12.606
	FBgn0014135	5.05418	11.8605	2.96883	7.47045	7.3274	6.07894	6.20197	5.08168	11.7257	8.17859	7.6111	7.45738	6.40534	7.70372	6.00361	6.23287	15.6883	7.53307	6.47355	7.52927	7.14551	8.83359	5.66366	6.6329
	FBgn0014141	22.8856	23.1107	54.7414	67.1835	91.0402	65.9611	36.9243	38.818	28.1977	23.0851	85.7115	126.131	30.4771	81.4425	38.6445	40.8684	31.044	29.3896	106.776	103.162	86.9258	94.0721	42.5084	42.7422
	FBgn0014143	4.03637	4.58299	0.889062	1.60938	1.32124	1.54817	2.91826	2.54106	2.78416	3.16577	0.932597	1.35162	2.80444	1.57816	2.44313	2.53706	4.43771	2.87045	1.21513	1.14517	1.38157	1.5388	2.75038	2.67645
	FBgn0014163	160.324	219.085	41.3322	82.684	66.3154	71.4875	295.291	297.326	278.261	161.629	59.541	61.5311	199.737	89.5541	290.935	308.33	261.527	158.175	51.351	63.6523	95.0249	84.8881	239.232	291.835
	FBgn0014179	0.363298	0.401349	0.0519055	0.202795	0.600003	0.264022	1.33351	0.598168	0.356103	0.166793	0.20738	0.317358	0.682593	0.365256	1.40734	0.936528	0.485372	0.32072	0.0397706	0.318052	0.138809	0.219512	0.67514	1.07563
	FBgn0014184	615.79	720.048	194.149	225.257	457.686	190.653	448.118	598.947	718.632	847.831	350.135	281.618	545.744	252.921	574.834	574.657	806.808	909.355	273.907	260.912	454.562	253.18	514.056	417.916
	FBgn0014189	61.0939	36.6342	61.5534	80.0225	59.217	72.013	78.779	218.035	45.8206	36.3915	61.341	87.9964	113.205	73.1055	91.2162	101.478	44.1608	49.8141	77.6037	82.5044	65.5071	78.3918	69.8354	50.5059
	FBgn0014269	38.4961	38.3184	13.3484	17.1082	25.3749	15.2082	31.561	51.1808	34.1871	28.7094	15.4391	17.0138	53.8116	16.4837	31.3092	35.7751	40.0388	32.0024	16.505	17.3587	28.0007	19.3718	33.4847	25.8414
	FBgn0014340	7.66136	5.81935	3.12944	5.28441	9.72728	4.77994	8.30319	22.0767	6.07616	5.44143	4.57087	6.86415	16.8554	4.26827	8.72598	10.8033	6.69257	5.8578	5.82069	5.17211	10.7333	5.60697	7.35	7.29451
	FBgn0014342	7.42965	3.85369	1.56775	2.50355	5.17005	2.01823	2.27153	2.12553	4.14957	4.23315	2.56015	2.60937	7.69556	2.70696	2.27295	2.47364	4.8867	4.26048	2.00204	2.5202	5.26984	2.73623	1.98254	2.93296
	FBgn0014343	8.31638	10.8556	3.73844	8.89629	12.5669	7.41964	20.689	16.5218	10.7143	8.56748	7.01328	8.50506	11.8144	8.83703	17.6402	18.2623	12.2964	9.66956	6.72808	6.25463	13.5045	8.85925	14.5313	19.9308
	FBgn0014366	22.2417	20.2251	16.6092	23.0615	27.182	21.5004	16.7448	18.6523	21.3445	17.815	19.964	24.9657	44.5072	22.1659	14.2297	14.5557	22.4815	20.6191	23.5462	24.4751	32.9379	25.4023	13.3371	16.0307
	FBgn0014368	3.30095	3.24149	1482.16	1625.45	407.719	1609.54	1.54595	3.76915	1.66509	1.75478	1295.41	1043.14	1.46891	1482.19	1.07681	0.796195	1.85689	3.06745	1323.02	953.071	80.5859	1125.58	0.645722	1.02876
	FBgn0014380	31.659	27.52	36.7848	34.3747	78.2124	33.318	63.0589	60.4857	29.4107	25.0911	49.2399	32.5273	93.2955	41.4557	71.3099	67.2593	30.5322	20.072	41.191	37.3082	79.6273	37.2082	69.6655	64.8171
	FBgn0014388	30.5829	26.2871	9.55257	19.181	33.5911	15.6026	30.4367	24.9846	25.9507	34.9092	17.0703	18.5461	68.4395	19.861	31.6583	34.4449	28.4383	36.0191	15.3378	15.7171	39.95	19.3602	28.2328	31.6732
	FBgn0014391	858.744	976.249	1069.44	834.832	518.233	817.658	712.918	670.894	1001.56	1193.44	833.32	956.884	467.746	875.35	775.581	747.115	803.78	667.628	793.157	842.748	495.851	791.061	761.659	717.679
	FBgn0014395	1.45333	2.03369	0.789036	1.50662	2.67269	1.57254	2.48945	2.73071	2.02602	1.53464	2.08584	2.05667	3.24261	1.89951	3.04013	2.71965	2.86396	2.9509	1.90916	1.8378	2.44327	1.80643	2.43073	2.63554
	FBgn0014396	66.9421	61.6915	0.255472	0.499064	0.752534	0.639426	0.696114	0.630878	82.2095	53.9763	0.624915	0.426758	0.779913	0.363828	0.977163	0.804826	78.4935	127.843	0.447417	0.260901	1.1102	0.507129	0.439103	0.803569
	FBgn0014411	52.1344	56.1872	16.5882	27.8253	32.4666	24.704	29.1261	36.7717	57.8322	48.6545	24.5305	29.3827	52.0575	28.1161	29.1775	28.1278	57.3654	54.697	28.6995	26.0754	36.9331	28.5781	25.9609	27.8611
	FBgn0014417	11.4935	12.2215	1.36033	2.10423	5.90133	1.38389	3.50997	4.05749	15.6285	9.9915	2.22945	1.96049	18.2087	1.48147	6.61264	4.36343	15.0375	10.1865	2.44196	1.29662	9.12071	1.24451	3.46296	4.26624
	FBgn0014427	157	103.537	81.7397	76.2561	57.3816	92.8555	13.9256	13.0034	116.796	79.9005	82.3046	68.6393	35.0401	52.2779	15.6028	11.7931	85.4825	308.806	90.2795	80.1874	61.9745	68.6932	17.8083	16.5525
	FBgn0014454	1192.97	3366.85	4.92966	26.4507	8.70682	43.0179	7.36866	6.59445	4782.85	2302.54	19.6956	41.2324	0.378166	27.906	4.4999	4.30453	3688.48	294.447	29.5626	34.4131	3.12004	48.2876	4.71671	5.87401
	FBgn0014455	33.212	20.5294	164.835	176.947	161.988	147.469	111.05	112.651	23.3174	21.2949	156.805	191.427	209.223	166.775	105.853	106.396	23.8916	131.74	199.332	190.264	198.111	183.166	139.046	93.5345
	FBgn0014464	1.52846	1.40712	0.272969	0.182827	0.545797	0.123421	0.170009	0.222052	0.749092	1.75432	0.3116	0.133518	0.179486	0	0.370057	0.291861	0.255255	3.03597	0.250982	0.0743387	0.437996	0	0.0710107	0.212126
	FBgn0014465	0.707221	0.740781	0	0.0300781	0.0673445	0.0304571	0	0.0730626	0.369714	0.82255	0	0	0.132878	0	0.109585	0.072024	0.629906	1.6094	0.0412907	0.0733797	0.0360288	0	0.0700946	0.0348983
	FBgn0014466	0.675598	0.256811	0	0	0.0933869	0	0.465423	0.337721	0.189883	0.380212	0.0568698	0.182761	0.0614209	0.262931	0.354578	0.316274	0.582329	0.718267	0	0.0678373	0.0999226	0	0.777604	0.241968
	FBgn0014469	48.4822	42.7816	24.11	27.1294	32.7489	23.2203	53.5561	43.1271	63.6119	49.6279	41.6734	41.6425	31.716	36.0171	53.5418	48.6926	42.012	60.9243	39.589	41.0069	40.8147	40.6988	42.7286	47.9567
	FBgn0014848	0	0	0	0	0	0	0	0	0	0	0	0	0	0	0	0	0	0	0	0	0	0	0	0
	FBgn0014849	0	0	0	0.11878	0	0	0.165679	0	0	0	0	0	0	0	0	0	0	0	0	0	0	0	0	0
	FBgn0014850	0	0	0	0	0	0	0	0	0	0.22484	0	0	0	0	0	0	0	0	0	0	0	0	0	0
	FBgn0014851	0	0	0	0	0	0	0	0	0	0	0	0	0	0	0	0	0	0	0	0	0	0	0	0
	FBgn0014857	272.653	135.926	122.668	123.08	309.335	130.42	97.0115	96.7959	186.159	135.192	101.416	138.715	530.369	117.959	97.5129	86.8822	169.536	168.551	114.84	130.247	318.34	135.911	91.8755	85.6167
	FBgn0014859	35.9576	5.68629	0.45166	0.864792	0.76843	0.575077	0.820653	0.583077	3.92241	9.47975	0.547335	0.562419	2.88198	0.433562	0.947733	0.745024	4.76514	8.32513	0.504798	0.38376	0.822208	0.602971	0.46608	0.569622
	FBgn0014861	1.94093	0.635323	4.41744	9.06938	4.54762	8.86471	5.36313	7.07083	1.92845	0.468998	6.08668	11.2557	8.25321	8.78695	4.80144	4.60354	1.3648	0.801616	8.40954	10.7318	5.84167	9.33494	2.69572	5.11647
	FBgn0014863	300.889	289.953	164.528	185.528	188.134	178.495	231.005	206.669	292.716	393.762	289.921	308.877	80.0228	232.514	265.223	263.602	270.951	258.013	319.258	310.302	182.99	264.998	254.727	272.487
	FBgn0014865	34.612	27.4801	156.981	54.7319	109.922	7.13582	4.91473	10.2707	82.771	8.45246	142.685	18.5271	151.51	21.965	15.1196	6.46859	24.5969	166.43	130.922	33.5248	80.0509	12.2047	6.0216	4.63326
	FBgn0014868	62.4175	42.9757	120.469	127.238	63.3492	98.7168	24.8398	43.8647	44.4671	40.4243	99.3093	129.218	74.5068	115.409	31.8347	25.6059	44.4838	53.9698	103.386	126.836	75.6574	119.306	23.4655	26.7692
	FBgn0014869	466.259	613.196	505.25	540.978	324.307	496.758	390.584	358.473	570.123	606.117	483.731	603.659	316.999	493.327	380.62	385.458	548.131	424.791	619.766	699.408	326.194	559.268	443.676	472.266
	FBgn0014870	52.098	54.6253	9.61892	20.9384	18.3126	17.057	22.0836	23.1799	50.5071	45.0424	17.4235	25.6395	26.3858	22.0395	18.8044	21.4264	56.0954	59.5775	18.4196	19.92	23.9279	22.0536	15.844	22.5609
	FBgn0014877	57.9114	64.8753	70.5339	111.306	58.1675	88.168	85.3363	87.1572	58.4497	55.0469	71.5094	92.3376	68.2445	88.6859	69.4904	81.5304	65.4863	51.6968	85.6911	106.571	63.3004	98.9829	78.2443	105.962
	FBgn0014879	39.3373	44.0583	65.3202	89.1795	40.6639	77.952	58.6463	123.029	43.9273	38.4067	64.4455	100.95	124.604	82.4085	72.873	50.4691	45.9013	37.7575	83.0023	94.6596	49.7669	87.6412	44.6775	39.9732
	FBgn0014903	26.7776	5.31613	38.5382	39.5661	31.4495	46.4252	13.5465	12.7246	6.39462	17.4815	38.0429	51.0612	39.9354	30.733	12.3857	10.9063	3.59208	46.1024	45.8517	46.9629	34.6223	37.91	12.0726	11.7792
	FBgn0014906	50.2385	51.25	17.5483	23.434	56.81	21.42	21.6989	24.6481	52.8003	57.0081	30.949	30.0275	56.606	25.79	25.7433	23.3744	60.7282	51.999	33.1227	28.9481	61.3533	30.3148	26.8306	24.6201
	FBgn0014930	32.8665	88.3343	34.4431	35.5349	32.5005	35.4031	30.044	24.8337	51.623	60.4319	30.2198	36.3047	49.5702	36.3506	32.6034	32.2049	57.9657	60.0929	30.2832	35.7939	32.0329	35.6482	36.4951	32.6576
	FBgn0014931	2.31553	1.30624	1.52039	1.28861	2.63889	1.33668	5.78677	21.3767	2.57551	2.12616	1.92841	1.54932	8.84003	1.58502	7.44308	8.91834	1.18478	3.30543	1.85528	1.57188	2.29651	1.22473	6.92157	3.39137
	FBgn0014949	0.310317	0.406304	0.709375	1.1878	1.55136	0.735025	1.56475	2.4044	0.0901249	0.379918	1.55206	0.867445	7.38527	1.73327	1.68294	2.52824	0.690981	0.121755	1.08706	1.36841	1.50184	0.785713	1.92227	1.83754
	FBgn0015000	26.5786	27.1047	17.3548	25.5131	39.5045	21.5109	37.9	32.5941	29.23	24.0493	29.7886	27.4263	59.2655	25.1925	37.2841	34.7925	26.5304	25.1646	29.1866	29.6794	44.4249	24.7896	34.7856	42.6829
	FBgn0015001	0.965095	1.3031	25.1759	10.5435	34.8219	9.1178	8.9098	8.87983	0.420436	1.21848	38.9038	14.9221	49.1856	13.2874	10.8419	8.7536	0.483518	0.851986	20.2847	19.902	55.496	14.6615	6.81529	7.50065
	FBgn0015008	0	0	0	0	0	0	0	0	0	0	0	0	0	0	0	0	0	0	0	0	0	0	0	0
	FBgn0015010	0.925134	1.18376	47.872	32.8002	401.633	26.6577	139.199	116.297	0.83048	1.08115	134.313	27.4672	409.718	42.1654	116.939	122.567	1.23599	0.824958	151.827	34.36	417.793	39.8403	126.661	160.706
	FBgn0015011	11.978	20.3256	20.0205	25.0023	43.0587	25.6411	59.4913	56.6557	17.5539	12.7931	35.4088	26.8282	58.7114	28.0825	65.2323	66.7219	23.3012	16.3996	40.1164	34.3594	55.4934	33.8464	70.9697	82.3161
	FBgn0015019	42.8225	38.6271	117.011	148.18	88.0706	129.731	93.0014	82.5167	43.7243	31.5148	132.084	173.392	106.3	149.147	81.3094	84.216	57.2115	47.4274	164.141	173.376	110.796	165.903	81.5534	103.052
	FBgn0015024	227.239	284.728	42.7192	66.5785	86.6882	59.1677	97.7142	112.296	289.328	262.794	66.4786	70.2514	159.213	71.1284	101.779	111.482	294.476	256.339	66.3873	68.495	98.5299	69.7002	91.5347	97.6062
	FBgn0015025	7.37772	8.80385	1.56555	2.6214	4.62429	1.60875	3.37943	3.18382	8.02834	7.2031	2.5182	2.65405	8.8318	2.21168	3.81063	3.32878	8.48429	7.10848	1.79931	2.03486	5.51884	2.83749	3.47101	3.17975
	FBgn0015031	780.279	880.671	733.247	674.578	434.467	661.891	544.354	491.644	795.389	1024.57	635.503	676.341	367.888	608.264	599.62	562.266	694.429	591.118	639.386	645.338	426.013	596.836	552.333	556.981
	FBgn0015032	9.00865	39.1732	102.228	93.5988	47.6989	92.1417	56.9428	45.0697	34.1932	18.683	98.3382	53.7837	6.2257	97.3041	59.727	59.3771	44.8226	16.3323	35.1172	40.4507	20.4544	59.5087	49.7237	73.8851
	FBgn0015033	15.3699	15.2778	0.107556	0.120064	0.179214	0.324204	0.111646	0.243039	12.189	12.4424	0.184167	0.263046	0.23574	0.126145	0.0486038	0.0479168	11.9854	13.8824	0.439524	0.439369	0.287635	0.346562	0.279799	0
	FBgn0015034	3.0629	7.65603	0.636516	2.04279	0.39772	1.00728	0.891974	1.38077	6.08938	7.44008	0.962743	0.661598	2.90356	1.82898	1.57481	0.510428	5.05929	6.22722	0.8291	1.25675	0.819192	1.59589	1.20049	1.07172
	FBgn0015035	11.1529	82.1666	0.124976	0.0959124	2.01081	0.2119	0.632425	0.804842	84.3358	7.27895	0.74898	0.286545	6.41999	0.183218	1.33423	0.856038	93.6022	8.5909	0.670305	0.255264	12.0319	0.188761	1.54429	0.667697
	FBgn0015036	4.35994	6.94067	1.16072	1.3648	4.13882	1.69688	2.67478	1.78351	5.16724	6.31587	2.04931	2.19527	3.73973	2.15995	2.64357	2.33731	4.99281	6.34321	1.96844	1.93876	3.89044	1.6269	1.75132	2.84631
	FBgn0015037	100.913	51.7395	36.4556	37.8095	101.435	42.6116	76.7813	55.8431	135.187	56.9551	60.3148	51.5161	124.379	49.6457	62.6648	59.0872	141.413	66.5812	63.3757	57.3653	108.624	51.8371	50.8675	61.9553
	FBgn0015038	17.6015	3.8164	2.60732	2.10204	47.1047	2.6743	3.65874	4.08048	13.1521	4.86152	4.7768	5.80586	62.3058	4.39813	6.69843	3.26961	8.08945	9.51376	6.3139	5.96101	53.9737	4.53118	5.52667	3.23103
	FBgn0015039	61.0318	25.0542	22.5142	11.2727	85.3998	10.5543	42.8251	34.4918	45.9295	34.4341	49.0645	18.1402	208.683	14.6012	49.6239	34.9963	35.7081	45.4652	79.7856	19.9926	105.083	15.7583	49.218	35.4694
	FBgn0015040	6.48248	3.47474	18.119	18.077	60.6506	22.0169	11.2092	8.88304	4.71085	4.00287	25.0784	29.4957	82.7587	22.4267	12.7423	9.96759	4.2358	7.63032	30.5589	30.3775	75.1487	28.8913	15.1506	11.7756
	FBgn0015075	13.7434	11.8089	10.3772	16.4902	14.138	15.3431	5.1015	5.52555	12.1659	11.6656	14.3218	21.917	15.5759	15.3706	5.12271	5.44701	13.0772	14.2018	16.4796	20.0529	15.9517	18.4151	4.88532	6.2692
	FBgn0015218	155.527	181.71	127.4	176.974	152.998	146.175	156.525	136.773	185.384	186.775	158.119	184.886	189.308	166.346	158.86	149.701	183.926	176.232	172.379	173.031	151.964	164.762	149.793	160.3
	FBgn0015221	515.231	511.419	124.545	177.458	529.767	154.493	353.904	364.496	569.012	507.127	242.311	197.533	690.574	208.74	476.63	350.156	573.517	537.354	255.358	176.789	570.675	219.965	418.725	331.371
	FBgn0015222	410.942	382.822	128.017	129.629	434.483	118.908	259.826	346.66	398.323	322.685	191.504	141.305	560.968	166.329	344.01	256.954	415.771	359.462	197.522	139.201	493.486	171.561	319.411	251.666
	FBgn0015229	58.8235	95.5326	8.28049	15.8842	50.5478	11.8242	44.1405	40.8595	88.9628	67.5896	13.8174	11.2357	100.053	16.5193	60.3425	45.9945	106.211	73.2054	12.4363	10.1515	47.7617	15.0911	46.7677	44.0629
	FBgn0015230	0	0	0	0	0.0823799	0.037257	0.359245	0.178749	0	0	0.112875	0	0.270908	0.0386568	0.178735	0.264313	0	0	0.0505093	0.224406	0.17629	0.0796525	0.300104	0.298828
	FBgn0015239	42.6326	49.1525	20.9968	31.971	31.0444	29.2524	37.301	34.0752	45.8851	39.5016	27.5995	31.3178	36.5072	30.5518	35.968	36.9079	57.203	44.8777	29.1405	32.8111	34.9776	31.5653	34.6916	42.0143
	FBgn0015240	23.3297	28.0384	8.716	10.2405	26.9072	7.91773	11.4952	10.7109	25.0292	22.9244	12.0394	12.8726	30.9779	11.7393	13.5156	12.6863	32.1922	28.4442	10.6121	11.1367	30.9988	12.7437	11.6217	12.2424
	FBgn0015245	313.471	309.857	364.978	439.024	232.329	394.6	241.654	229.195	307.791	293.315	365.934	478.715	235.219	423.107	207.126	232.152	316.574	304.904	431.48	455.812	300.386	464.099	210.922	279.15
	FBgn0015247	103.213	115.067	24.1808	30.0607	47.3583	25.0327	50.2829	46.0766	109.468	109.675	33.6967	31.3463	84.7982	32.9779	51.1423	49.6248	118.865	116.916	27.5787	27.7444	51.7681	33.2092	47.8142	52.8477
	FBgn0015268	105.48	98.5573	150.471	169.7	272.103	158.682	205.759	176.602	97.2564	95.0493	163.485	190.909	352.496	161.299	188.831	195.341	106.046	195.634	212.175	203.484	289.645	190.494	224.467	234.632
	FBgn0015269	26.8078	30.3497	2.26388	6.84331	10.063	4.94062	11.6219	10.887	32.8317	24.0391	4.4905	6.44119	13.3935	6.02663	10.9697	13.0165	33.5624	29.3155	3.96728	4.19669	12.4157	6.07353	7.5803	11.3439
	FBgn0015270	0.395713	1.02004	1.93638	3.45534	1.30707	3.29118	1.65056	1.39889	0.689557	0.635863	1.61345	3.43945	1.32435	2.55284	1.37962	1.22788	0.363467	0.582226	3.20561	3.69525	1.37965	3.50107	0.569918	1.40958
	FBgn0015271	3.31491	4.38449	3.52111	5.02545	4.02428	4.78648	1.94306	1.63163	3.46567	2.63184	4.47736	6.36354	6.48438	4.0775	2.56825	1.63837	4.06381	2.43256	5.65197	6.53983	3.82942	4.61811	2.26106	2.00595
	FBgn0015277	26.3544	32.7555	4.87488	6.90418	26.3839	6.2558	20.1485	19.8279	27.0791	26.0748	8.15898	8.31509	30.9699	6.59536	17.4824	18.2239	34.8141	33.9945	8.01665	6.34674	30.006	7.91481	20.6221	20.1073
	FBgn0015278	13.7412	15.929	4.1145	7.79754	14.2145	6.60435	12.1373	13.7744	19.6344	12.5825	8.1224	9.89464	14.7574	8.12885	12.1116	13.192	20.7927	14.4467	7.44649	7.39463	16.3551	8.27429	10.3367	10.8477
	FBgn0015279	23.5537	26.2534	6.0486	11.4615	30.1333	10.3939	22.0659	19.356	31.8046	18.1867	12.6518	12.6409	36.1508	11.4679	22.8461	22.0403	32.6669	25.612	12.5551	10.6483	31.0578	11.5331	20.1007	21.4341
	FBgn0015282	69.8054	335.346	89.6426	85.1518	71.9072	81.6742	34.7457	33.5012	232.726	57.9907	70.9133	83.8152	77.444	85.0481	39.2855	30.5899	340.389	119.657	79.6939	90.3781	72.0903	86.1743	35.0971	36.4986
	FBgn0015283	91.3944	367.17	94.6268	106.25	83.9566	99.1167	55.7611	53.0703	320.819	85.0667	91.6756	101.503	94.53	97.5847	63.0663	59.6837	387.915	148.011	91.5873	93.4787	85.4839	103.22	59.1165	66.5186
	FBgn0015286	52.9455	62.1542	20.5614	38.1359	55.3996	29.4982	66.5676	58.0468	63.3983	46.9191	36.4473	34.2804	87.5151	38.1199	76.0647	67.3591	65.8717	44.397	30.535	36.8327	59.6742	39.3969	63.0082	67.3336
	FBgn0015288	1125.05	863.19	917.527	1362.25	2043.85	1363.02	1345.37	1388.62	944.031	1075.5	1305.76	1367.18	2054.5	1361.77	1381.14	1369.62	946.546	1595.22	1533.67	1481.98	2381.58	1599.03	1803.67	1679.22
	FBgn0015295	9.25911	8.87356	4.81207	6.04559	16.5022	5.75045	10.603	9.5575	9.52917	6.47625	7.80384	8.16425	17.674	6.03939	10.2428	9.88442	12.3495	9.45398	7.86392	5.85127	16.2997	7.41288	9.1577	10.0042
	FBgn0015296	32.133	39.5487	11.2791	13.0628	29.5999	13.3868	16.5741	15.6743	34.4991	28.9387	15.0078	13.0165	52.7837	12.939	17.2977	15.6399	48.6981	32.1602	17.9325	16.3663	31.8129	16.482	21.9604	17.5301
	FBgn0015298	50.4739	53.7198	125.313	113.278	94.004	97.6213	71.9422	58.1939	58.0655	47.8723	84.0938	91.1395	116.981	99.0607	63.6919	59.9061	55.1181	50.5172	75.3044	82.0838	90.6516	91.8309	68.299	64.2054
	FBgn0015299	43.8173	34.8925	48.2938	44.8661	49.7014	46.145	12.4506	17.5459	42.6687	43.9528	36.5121	43.8731	82.5002	43.4364	16.8312	14.0622	41.8147	39.007	35.794	46.8488	52.4763	40.5551	15.4646	11.4469
	FBgn0015300	0.652077	0.213444	0.0621094	0	0.0776167	0	0	0	0	0.0997912	0	0.0759492	0	0	0	0.16602	0.145197	0.383769	0	0	0.0830487	0	0.0807864	0.0804428
	FBgn0015316	3.58489	4.23953	0.859148	0.516415	1.07366	0.547823	16.1213	20.7278	4.36613	5.06144	0.754414	0.215506	3.54885	0.568406	19.6211	14.368	4.11998	4.40115	0.742684	0.479949	1.20771	1.01149	2.09174	6.90476
	FBgn0015320	40.9272	43.3957	16.8535	21.497	34.2679	21.5414	24.214	37.6528	42.6841	34.0393	23.3551	24.1918	68.6228	21.5284	23.8663	23.1274	44.9026	37.3942	24.1765	23.8014	34.1882	23.9952	18.9737	19.3957
	FBgn0015321	72.7548	88.8518	36.3319	46.9296	62.7645	42.7092	50.6615	75.1625	95.4877	70.6751	48.5556	55.4439	123.136	44.6621	55.4279	52.2187	104.685	78.6028	50.7707	53.606	67.4659	49.0436	51.0774	50.4328
	FBgn0015331	15.7296	18.6521	5.06003	8.83557	14.8371	7.77262	8.80299	11.1911	18.9197	12.2631	8.22859	9.85169	22.5372	8.05637	9.50403	8.80298	21.5437	17.4086	8.70712	10.3159	16.9338	9.46142	7.9237	11.0936
	FBgn0015336	0.17267	0	1.31573	1.06483	3.63787	1.46865	1.48526	1.53856	0.100296	0	3.22916	2.17203	2.59541	2.39183	1.56074	1.89037	0	0.033874	2.26828	1.92595	3.34268	1.78852	1.43328	1.91711
	FBgn0015338	51.2685	54.562	60.4522	54.008	42.1229	50.0462	36.1065	32.2884	53.7942	55.686	54.8288	57.5397	49.5221	53.3363	40.4675	32.9339	51.2253	50.4435	53.0732	55.0705	44.9369	54.1632	32.7031	33.9263
	FBgn0015351	39.8664	8.06843	6.66011	7.54157	93.4091	6.87836	4.25247	5.87904	21.8783	5.92778	8.75128	8.87657	116.019	8.59787	6.33325	3.32999	19.3222	7.50018	8.95787	10.0475	105.008	11.4633	5.23512	5.18183
	FBgn0015359	18.6756	22.1127	20.6651	25.2255	23.1627	24.5256	24.517	21.8244	22.834	19.4064	20.8572	25.1625	32.3455	22.9616	23.996	20.5163	24.7969	19.3138	22.6823	27.7204	23.6091	25.5005	21.4806	22.2141
	FBgn0015360	21.4879	25.9174	7.09947	11.3614	12.6148	8.54357	11.8335	12.7923	27.2437	21.1112	10.9802	11.5174	23.5601	11.2911	11.2871	11.2948	31.107	23.2824	10.6621	10.3714	14.5908	11.6125	9.35372	9.72453
	FBgn0015371	96.6303	117.28	6.03077	13.7157	16.3798	8.7937	47.9754	40.8455	107.556	94.3472	9.60093	10.0643	30.6743	11.8095	46.146	48.4937	125.053	104.847	8.97921	8.18737	25.5419	12.5262	36.3956	48.5235
	FBgn0015372	26.3469	27.4011	7.1863	9.62637	39.4717	9.05141	15.0257	15.9137	24.8338	29.5254	11.2112	10.2941	91.4671	9.03028	25.7475	16.6022	27.8398	27.347	11.6417	10.0184	43.5153	9.22077	22.0774	15.9115
	FBgn0015376	1.95166	2.06624	2.12615	3.69628	1.87297	3.28977	1.46531	1.46493	2.28498	1.20403	2.90451	4.79494	2.46372	3.45425	1.32306	1.39752	1.54817	1.32809	3.81899	3.96299	2.05066	3.89568	0.952061	1.26402
	FBgn0015379	34.6978	37.2049	48.0272	48.0937	31.0274	46.0774	28.0802	28.4572	36.5474	38.1167	38.399	51.4343	40.6321	43.857	25.5345	26.3548	36.7368	33.0487	46.8927	53.0247	35.2299	47.0191	27.2653	32.0498
	FBgn0015380	21.1776	27.8785	2.45276	5.61794	7.12934	4.04578	18.0485	16.5778	24.3755	25.3382	3.50504	4.13238	19.6818	5.15667	19.4583	18.7704	29.6468	24.4358	4.12061	3.36459	10.5193	5.159	16.4952	19.39
	FBgn0015381	0.781189	1.45205	0.191333	0.284777	0.617686	0.162205	0.794435	0.778219	0.935877	0.794154	0.127406	0.155978	0.550409	0.261799	0.89704	1.12943	1.41642	1.13297	0.244335	0.0976996	0.650255	0.308251	0.539215	1.19775
	FBgn0015391	6.22076	6.38735	2.11436	5.47936	4.98835	4.51909	19.8014	56.6981	6.31388	4.08859	3.37475	5.81165	29.7738	4.33045	18.9908	31.3263	7.40703	5.33112	4.03338	4.39078	5.23738	5.24146	16.5821	9.37866
	FBgn0015393	41.1306	20.594	344.876	301.284	155.001	285.547	409.683	351.943	33.0035	13.5841	202.569	278.574	116.072	277.97	292.59	329.183	36.4893	38.6542	289.021	325.638	175.042	265.386	327.011	413.103
	FBgn0015396	4.75509	4.14225	2.06004	5.12108	7.21192	4.88835	6.7336	6.29903	5.61315	2.95775	4.78655	6.64606	19.5016	5.6032	7.44731	7.36157	4.30356	4.39339	4.32667	5.05314	11.6629	6.88489	5.35902	6.37699
	FBgn0015399	46.0585	33.5847	3.0692	8.27705	10.9221	7.18086	17.4467	14.465	38.9639	32.8439	6.10621	6.62453	21.3823	9.13049	19.338	19.1949	41.7066	30.0319	5.07659	5.79786	15.2041	10.1366	13.8774	17.8693
	FBgn0015400	20.1514	21.1291	1.77175	4.36383	4.98684	3.95948	12.3255	10.5451	20.3084	16.2182	2.81108	3.17032	11.6365	5.2902	11.5358	13.0564	21.9257	20.9911	2.32898	2.82201	9.37849	4.10487	8.93272	12.1684
	FBgn0015402	20.4982	22.2367	3.28978	6.84078	9.65101	5.99106	9.65319	10.318	22.1065	18.9585	5.49599	6.71244	15.8541	6.94746	9.04682	10.0074	23.7834	23.2856	5.7254	5.63029	11.7821	7.43382	9.23846	10.4304
	FBgn0015477	16.3685	19.1288	4.51395	9.28383	12.8056	7.78479	11.4353	15.4573	20.6124	12.7911	7.67118	11.8516	15.6635	9.93276	9.24804	11.3676	22.0213	18.2205	7.70687	7.84619	13.595	9.28621	7.03239	8.46878
	FBgn0015509	79.3546	113.752	23.6354	39.23	50.5892	32.0196	55.1966	86.486	112.493	77.5473	32.1805	37.4369	92.5591	40.2106	50.0983	48.3983	123.959	93.0411	29.8228	34.0009	52.9278	36.5726	39.6175	40.6661
	FBgn0015513	22.4329	19.0691	4.13994	8.07052	20.8596	6.98524	17.3032	14.4828	24.8666	18.2677	9.86562	9.34888	17.535	8.52356	18.1277	16.6699	23.0299	25.8293	8.99524	7.26257	23.375	9.31999	12.4599	16.1544
	FBgn0015519	10.7783	13.4388	0.533034	1.68978	1.79443	1.17409	4.45343	3.92874	14.4199	11.447	0.96614	1.16676	3.75901	1.60853	4.16617	4.35716	14.8266	10.1162	1.02618	0.891739	3.25865	1.38802	3.22224	4.3244
	FBgn0015520	16.017	15.5619	1.90053	4.28637	5.52563	4.27462	8.51526	8.6241	16.5276	15.9846	4.44969	5.2172	17.4698	5.14032	7.67692	7.10187	16.0945	17.5749	4.75496	5.28142	8.1165	6.44403	8.04674	7.63576
	FBgn0015521	545.089	390.721	1744.5	1487.48	1517.12	1447.47	1471.49	1394.8	451.237	490.394	1405.2	1444.51	1389.14	1436.89	1433.46	1307.03	357.626	571.39	1483.64	1468.26	1377.77	1390.29	1447.17	1324.3
	FBgn0015522	48.1536	27.0841	14.8417	13.8815	27.7706	13.3627	48.3809	42.6529	27.2317	23.3532	20.0209	11.3752	38.2287	13.2965	52.239	47.5723	26.7303	30.9345	20.2442	14.1621	33.5148	11.9035	56.507	50.2844
	FBgn0015524	6.00641	6.82841	4.03541	7.13086	10.5846	6.91788	17.9244	17.5826	5.78215	5.29996	7.31118	8.12882	17.2583	7.06979	16.0905	19.1454	7.41126	5.32833	8.19823	8.80097	14.3294	9.43842	16.8847	20.3099
	FBgn0015527	24.5139	20.4697	38.3236	46.3839	44.4978	42.9287	83.8219	82.5975	23.2111	15.9439	40.207	47.8246	60.726	50.9686	63.2673	78.6212	30.4394	27.1615	55.3141	58.7213	53.2987	46.1626	66.5207	92.9766
	FBgn0015543	39.202	13.2744	10.8155	47.4307	27.0319	17.4648	19.246	13.6162	21.2003	8.68867	36.1567	38.732	29.2083	37.1481	27.2301	27.8777	18.0602	27.0496	21.3094	29.4544	23.7588	24.27	7.03395	29.0167
	FBgn0015544	10.5981	17.1506	5.59318	10.452	11.7009	9.43102	9.28619	7.66695	14.7931	11.8662	10.2297	11.6763	23.7222	9.24173	8.67174	7.26886	14.7371	12.7292	9.75497	10.5194	14.2966	10.3428	7.3153	9.92571
	FBgn0015546	5.25349	4.65609	0.928685	1.80354	4.48325	1.99882	2.02044	2.17324	6.03192	4.88515	1.52482	2.66016	7.35071	1.74568	2.38002	2.26136	6.27523	5.05701	2.14445	2.06141	4.55886	1.81386	1.85329	2.3562
	FBgn0015550	0	0	0.529534	0.827557	0.595572	0.867913	2.72087	2.79994	0	0.0850802	0.785818	1.35981	2.0456	0.683154	3.30223	2.51244	0.0618963	0.43626	0.608602	1.69447	1.06209	0.639838	2.44513	2.98341
	FBgn0015553	3.22055	2.83818	1.03824	2.66037	1.88722	2.02709	2.05747	2.14344	3.56148	3.14672	1.93938	3.37596	2.83156	2.60139	3.07095	1.41916	2.31684	3.2076	2.02494	2.92387	2.90274	2.16688	1.13561	1.25302
	FBgn0015558	48.6894	57.8895	6.24969	15.7811	15.6364	14.1706	29.4266	25.4248	55.7728	45.0018	10.2976	12.3689	24.3894	16.4471	26.219	29.6735	59.0645	57.5966	10.0348	10.1031	25.4347	16.1707	19.7568	29.3273
	FBgn0015561	0.583911	0.974769	0.40044	0.335255	0.583825	0.414919	1.97442	2.17164	0.559628	0.85785	0.609483	0.612087	1.97477	0.469646	2.08099	2.98817	0.858125	0.962223	0.306822	0.45439	1.07089	0.927386	2.90812	2.67965
	FBgn0015568	59.9616	59.1554	26.6437	24.0486	30.8063	18.7367	27.5879	23.6619	58.2779	67.4243	34.2655	27.3184	27.6848	23.3661	34.5356	29.4676	49.1214	80.2081	31.9145	27.4541	32.9978	25.3248	39.7349	27.5241
	FBgn0015569	11.7608	14.4051	13.2497	13.7685	12.9753	11.8725	7.72697	7.2508	17.8863	15.4049	14.3548	13.9927	9.3457	16.5566	8.39326	7.14773	19.1479	12.9501	10.0044	10.8906	9.18041	13.7974	6.73691	8.89235
	FBgn0015570	18.5977	14.5061	8.91631	9.30129	6.3695	6.96718	15.8517	15.3027	16.2642	12.7388	15.2447	12.2076	3.13923	9.05163	19.1045	15.402	8.15913	18.5814	13.8452	11.9259	5.88191	7.44223	16.3085	16.6485
	FBgn0015571	7.96803	8.15052	4.69961	5.30575	27.0059	6.10411	13.7487	12.6444	10.0799	7.33185	10.6295	8.60238	46.6964	8.02808	17.8273	14.9225	9.96301	9.31878	10.1541	8.79728	31.0883	8.0886	21.9455	15.4439
	FBgn0015572	1.43874	1.38513	5.75561	4.19329	12.1421	4.24613	5.44732	5.15853	1.89262	1.33817	10.4166	7.64928	10.5039	5.78599	6.66621	3.79236	1.69604	1.79312	7.36238	8.51033	11.7489	4.59739	5.89265	3.863
	FBgn0015574	0.322487	0.369458	0.245731	0.20573	0.0383856	0.173602	0.334787	0.208224	0.374637	0.641577	0.070127	0.41317	0.100985	0.1441	0.29149	0.246317	0.448799	0.632648	0.329494	0.125477	0.164288	0.259803	0.359578	0.0397833
	FBgn0015575	142.322	115.448	63.0498	80.5254	70.5808	79.8335	54.7016	51.365	192.59	66.801	56.8123	83.5611	37.091	53.1889	52.8391	54.8015	107.834	187.447	77.8521	81.9507	76.7728	75.778	61.9345	47.5842
	FBgn0015576	43.8582	72.8058	11.2109	8.49371	8.23019	6.39635	18.8828	16.0231	75.1586	53.2841	13.4057	7.03692	10.4407	9.39883	20.4859	17.3193	66.8165	52.5459	10.2556	9.60624	9.51865	7.62292	24.0355	16.6456
	FBgn0015577	35.9593	43.6136	12.1605	16.7815	33.4328	17.9339	63.8941	52.9577	43.4002	38.4471	26.2537	21.8762	46.956	20.2733	61.9264	65.447	46.4013	42.4946	24.6883	22.0929	39.5048	21.2022	49.5325	65.9387
	FBgn0015582	27.0037	21.3003	12.9162	16.1035	19.2331	14.6758	5.95498	7.73242	21.5843	23.3129	14.5336	18.1738	24.6238	16.1912	7.04957	7.30864	21.2543	32.2689	14.9862	18.4556	23.4613	20.2685	8.64015	9.05965
	FBgn0015583	0	0	0	0	0	0	0	0	0	0	0	0	0	0	0	0	0	0	0	0	0	0	0	0
	FBgn0015584	1.05428	0	0	0	0	0	0	0	0	0.387224	0.137557	0	0.198087	0	0.326725	0.322107	0.281708	0	0	0	0	0.145604	0.156739	0
	FBgn0015585	0.738261	0.241655	0.140637	0.470973	0.175751	0.317939	0	0.381347	0.428824	0	0	0.343949	0	0.659768	0.571973	0	0.657552	0.289661	0.43103	0.191501	0.18805	0.169932	0.365855	0.728599
	FBgn0015586	0	0	0	0	0	0	0.146228	0	0	0	0	0	0.0771895	0	0.127317	0	0.109775	0	0	0	0	0.0567383	0	0
	FBgn0015589	37.6579	40.591	3.58024	9.22912	18.8742	7.69667	18.2722	15.3172	42.9592	30.168	6.86452	9.81	20.6204	9.38551	17.8146	18.13	48.5601	39.2597	6.72088	5.81401	22.2253	8.78021	13.0823	16.4916
	FBgn0015591	56.3746	49.2487	12.4851	17.5614	36.6147	15.3141	34.486	29.2424	44.728	58.9992	16.2376	12.5256	62.7456	14.0534	36.943	36.9891	49.4284	66.1577	16.8223	13.1583	39.1771	16.7204	35.4452	35.67
	FBgn0015600	41.8872	46.4116	5.12639	10.7633	16.2129	8.78816	20.9865	17.6314	45.6978	36.9037	8.40256	9.37857	18.5327	11.2614	19.5257	19.5152	50.5823	41.6567	8.19335	7.64851	18.355	10.6947	15.5303	19.9987
	FBgn0015602	23.6803	26.2836	14.4882	18.4694	22.8065	16.7588	34.1356	71.9776	23.4998	22.8769	14.5258	20.1423	46.7146	18.2846	31.3146	49.1359	23.5992	26.118	19.2073	17.6873	25.3653	19.9563	37.8046	25.7684
	FBgn0015609	22.463	25.2625	2.26036	8.07689	8.21959	5.78308	22.233	18.4192	28.4228	22.8635	4.47184	5.58555	16.7816	7.56339	21.5776	23.1313	31.0091	23.7456	3.64992	3.97935	12.9068	7.01497	13.8392	22.0405
	FBgn0015614	83.0122	98.4315	32.521	44.4584	49.9419	39.844	83.2937	74.237	100.581	86.7086	44.7138	45.9244	82.6888	43.8699	86.284	84.6988	104.621	86.876	43.4204	48.4001	57.6235	46.8337	77.6011	89.4863
	FBgn0015615	22.3628	21.1163	5.70968	9.96246	13.5693	8.18241	13.237	10.9935	23.5266	16.7697	8.67963	11.6652	18.956	9.32895	11.9055	14.3059	25.9415	20.1103	8.88572	9.99058	15.7945	10.4079	10.4009	13.6091
	FBgn0015618	5.86858	6.5329	2.92415	5.77121	6.17045	4.17418	4.42667	4.30906	6.95874	6.41681	4.00575	5.58641	9.50874	4.68616	5.49177	5.17753	8.3958	6.65778	3.74907	5.58737	5.86498	5.06948	4.40748	5.11485
	FBgn0015621	8.39501	7.46608	8.59961	9.65016	15.0454	9.4648	7.04734	7.48645	5.86535	4.5087	7.95666	10.5712	18.8237	9.55499	7.48584	5.92822	9.09966	6.52551	11.8604	12.2645	17.914	10.9378	8.65412	10.1415
	FBgn0015622	394.288	355.394	69.5071	102.786	67.2106	80.0654	60.4719	59.162	406.594	303.602	91.7472	118.547	81.1399	102.952	60.1509	59.6963	370.132	328.265	97.4237	103.539	86.2271	110.223	47.0305	65.0584
	FBgn0015623	120.518	134.923	76.3293	93.0747	96.0826	83.0194	124.231	128.912	162.316	107.6	96.4109	100.7	105.901	86.2375	116.35	115.562	167.933	110.562	85.7237	80.3283	104.701	83.6501	102.902	110.371
	FBgn0015625	0.821485	0.67224	0.58684	2.16177	1.90674	2.45435	52.357	162.6	0.864861	0.40858	1.36211	3.77939	67.1088	2.24832	45.9836	61.6214	1.05179	0.846076	2.09834	2.55706	1.62168	2.85996	41.6512	18.1402
	FBgn0015663	8.56977	14.5166	4.64043	7.20288	5.21761	5.81277	12.163	8.25024	10.1921	11.5083	8.31613	8.30956	6.36011	6.1604	10.3244	10.6367	10.7624	12.4073	8.93109	8.03597	5.40267	6.82019	8.10621	10.6724
	FBgn0015664	34.2222	26.2166	11.605	19.0701	23.9194	15.0266	24.1232	31.7341	26.135	21.643	14.3906	19.6416	47.9985	17.6409	20.2847	23.4885	31.7663	23.7809	16.4899	19.4921	24.6022	20.1676	20.7266	19.7865
	FBgn0015714	37.1411	25.8671	10.9721	22.9468	118.793	15.7429	75.0477	49.0327	42.8402	35.284	33.2134	18.4284	106.312	18.4408	84.2674	102.869	29.0855	28.7527	31.451	24.4782	79.2725	32.6509	111.581	87.697
	FBgn0015721	11.2253	12.2906	0.916452	1.57196	1.89947	1.27594	6.4735	5.69737	11.5866	10.81	1.09718	1.77666	3.41717	1.65158	5.22722	6.01223	11.7051	10.4967	1.33588	1.58271	2.86928	1.67453	5.26242	6.91916
	FBgn0015737	85.0425	78.3645	89.3125	142.699	90.693	111.854	23.8873	40.1577	92.6279	73.5826	106.917	142.526	96.5739	130.672	34.6796	28.8877	86.8407	87.1648	109.4	111.674	92.5988	135.501	27.3057	27.7622
	FBgn0015754	195.679	235.213	26.0211	38.238	62.917	32.0853	85.6774	72.5475	227.587	209.171	39.4002	37.8901	121.462	41.5705	89.6049	89.3844	254.264	197.62	38.0764	37.4968	72.9448	41.784	80.7764	90.3048
	FBgn0015756	1049.4	884.35	2568.7	2404.72	1963.48	2374.83	2155.27	2283.95	886.167	966.544	2273.49	2336.72	2218.43	2346.01	2226.17	2130.44	780.816	1328.04	2499.15	2602.33	1959.94	2514.33	2374.48	2256.57
	FBgn0015765	13.1051	9.72593	9.0771	12.2131	30.968	10.3188	17.2503	15.4417	16.3644	11.1461	17.23	15.3202	51.2882	14.6532	18.9029	16.5138	14.3619	15.5678	15.2322	15.5558	32.5354	14.888	15.7123	17.3441
	FBgn0015766	699.188	867.84	242.819	316.947	789.91	341.029	268.959	269.388	1221.48	759.58	385.337	338.183	356.395	404.623	295.382	331.615	1360.96	1039.38	338.454	273.257	735.951	400.978	369.784	362.983
	FBgn0015770	0	0	0.00864429	0	0	0	0	0	0	0.0277776	0	0	0	0	0	0	0	0	0	0	0	0	0.0224874	0
	FBgn0015772	42.7635	48.0018	5.44544	10.9623	25.1122	9.33303	18.3607	15.246	52.4541	43.1891	10.6562	10.0024	25.1323	12.1407	18.0954	18.9411	59.1854	43.9583	8.19127	8.15953	26.2209	11.6332	14.5366	18.3254
	FBgn0015773	2.2139	3.21755	2.12558	2.42925	15.0945	2.36452	8.7731	9.03431	2.77767	2.30388	3.81291	4.24952	22.3789	3.81853	11.938	11.386	4.37755	2.74489	4.03283	3.92803	14.5493	3.02698	10.2033	12.2137
	FBgn0015774	26.2891	31.5814	2.43036	6.92888	7.05795	4.85436	19.4369	15.0945	31.2211	26.147	5.24912	6.10424	14.4028	8.06123	18.6922	20.6335	33.3149	25.1847	4.35916	4.69137	10.9678	6.96611	12.6268	17.8044
	FBgn0015776	164.004	319.715	60.2492	86.0124	109.487	72.982	167.699	153.756	264.675	226.959	106.229	103.019	134.643	93.9545	198.527	197.893	338.127	273.848	110.871	110.028	119.451	99.1252	184.337	196.099
	FBgn0015777	179.357	240.195	26.5697	42.9805	42.1513	36.0362	132.281	109.504	294.565	229.827	42.8335	44.7247	81.896	46.0564	127.993	128.671	349.237	184.16	44.3007	48.3177	50.8498	48.185	109.764	135.746
	FBgn0015778	57.247	59.816	35.5298	77.1843	51.5458	61.0622	31.1125	29.2532	72.4823	49.7556	60.2932	89.357	61.9194	77.1577	27.3442	29.0222	81.3174	66.4464	65.6143	75.3934	64.5941	80.1879	20.9363	28.5115
	FBgn0015781	54.7476	55.7527	30.2014	33.2823	25.8854	30.5089	33.0039	32.5675	52.5224	52.1708	27.6687	32.2668	27.3034	28.2009	27.3283	31.6206	52.2616	46.8395	30.6323	35.6017	27.4065	30.8918	34.2905	32.9565
	FBgn0015789	92.9147	97.3195	38.4056	54.4286	92.3338	59.5442	98.7861	101.061	92.7724	93.345	58.9338	65.4636	189.666	66.1992	94.1586	104.412	98.9545	110.709	62.3126	74.9016	110.005	74.8844	89.3845	109.905
	FBgn0015790	225.797	262.227	136.25	179.842	280.195	158.497	183.949	193.235	252.584	207.88	175.945	179.719	372.402	175.321	190.397	180.356	285.615	223.733	184.223	184.85	300.262	188.622	193.63	205.484
	FBgn0015791	125.991	142.85	16.1412	23.2107	51.1997	23.5145	46.892	51.8104	141.64	140.063	22.1175	20.8705	94.6017	23.3769	54.8598	54.2264	140.548	134.043	22.1987	19.4771	51.5513	23.2463	53.7613	52.5364
	FBgn0015793	40.3654	50.381	14.0095	15.8096	38.8415	13.6724	35.0842	34.5973	46.7244	36.7772	19.4878	15.6022	77.8971	16.5504	44.2117	33.935	48.2615	37.0011	19.044	14.5939	44.8014	16.4344	45.0745	33.5134
	FBgn0015794	89.7961	90.3889	46.6463	46.4026	120.816	39.7173	76.636	66.914	83.0891	78.2099	46.447	41.9732	167.714	41.2096	85.999	75.7351	103.351	75.7163	54.986	46.4623	131.444	47.9371	101.027	86.5456
	FBgn0015795	224.993	353.641	61.4377	87.9867	232.944	80.5833	176.653	153.01	347.558	270.872	106.108	85.9995	311.924	85.712	211.822	179.122	391.756	298.858	95.4703	82.89	207.705	93.0749	203.795	188.234
	FBgn0015797	55.9504	54.9937	55.0568	71.8353	89.396	63.3096	55.9	50.4087	60.1763	48.4116	70.4883	70.8532	122.628	73.1536	63.1469	59.7499	65.2243	51.8895	69.83	69.947	91.6353	77.1278	57.1047	60.6372
	FBgn0015799	26.8857	21.662	14.5936	23.1531	26.6987	19.5344	14.2184	13.1307	25.0881	16.8001	19.5051	29.3455	30.0477	21.8127	13.5204	12.2776	28.1602	23.6224	24.0471	22.4922	27.4837	23.48	11.5129	14.1937
	FBgn0015801	66.6553	84.8245	37.1747	50.1577	96.5929	46.5304	66.8065	61.8635	65.993	70.5652	35.4596	29.2342	62.4624	54.7034	65.1638	68.3056	97.0473	87.5884	41.8763	30.2252	80.4044	49.2036	81.509	73.5342
	FBgn0015803	14.2021	12.922	3.79943	6.62514	12.5332	5.0944	12.3621	11.679	13.5425	10.8671	7.37314	7.71405	17.3155	6.8147	12.2109	12.4761	15.0231	14.8549	7.49876	6.574	15.0922	7.44037	10.0032	13.2781
	FBgn0015805	31.616	24.2943	35.2073	64.1538	33.0315	58.5995	50.6436	114.078	29.105	25.1056	43.3875	67.0787	83.037	56.208	55.7025	45.671	26.1009	31.9096	63.2699	72.0376	36.5503	72.5861	33.9659	28.0957
	FBgn0015808	57.5945	62.9384	38.0511	31.8946	39.9726	35.4618	33.9255	30.4134	67.4409	51.224	39.5559	35.0669	39.5829	34.072	33.2125	32.3428	71.5559	51.816	35.4544	38.7222	43.8313	34.578	34.3786	35.0858
	FBgn0015818	12.5528	12.1498	11.636	19.0048	20.2463	18.2355	17.6902	20.6623	12.193	9.59599	15.9472	22.3717	32.7259	17.9545	14.2856	14.726	12.8389	13.2909	19.9879	19.3499	25.9316	20.4055	14.9565	14.4039
	FBgn0015828	26.2825	31.2457	18.4276	19.833	22.6809	17.5677	18.4065	16.4516	31.9109	24.0771	16.749	20.2591	36.6932	17.4937	18.6421	15.0096	36.902	32.3685	22.9107	20.8313	26.8253	22.0141	20.0796	17.1122
	FBgn0015829	27.1131	31.552	10.5647	12.2987	18.4834	11.6006	19.9746	18.0066	31.8299	28.0076	11.1984	12.9188	23.4036	11.9775	19.9148	21.5832	33.1656	24.2463	10.716	11.988	18.9025	12.0359	16.8825	19.5474
	FBgn0015831	0.384721	0.0944478	0.219865	0.245432	0.13738	0.0621313	0	0.0745224	0	0.176628	0.12549	0.336071	0.0903554	0.193397	0.223549	0.293852	0.385495	0.339632	0.252694	0.149692	0.0734973	0.265664	0.0714951	0.0711911
	FBgn0015834	222.221	209.697	252.198	293.613	391.57	273.564	251.232	269.039	201.251	219.328	284.69	305.026	536.694	292.608	259.046	252.375	204.704	281.01	319.473	318.096	438.451	320.306	249.728	274.916
	FBgn0015838	12.0949	13.0426	5.16796	10.7446	15.0155	8.94498	13.0759	10.9479	15.8072	10.1197	11.2088	13.8437	22.9107	10.6448	12.9393	12.519	17.7824	12.5734	11.211	11.5232	17.9667	11.4937	10.1671	13.094
	FBgn0015872	44.3452	53.3958	37.7549	49.6775	59.7594	50.0994	56.3613	49.5047	59.7622	34.3007	55.9013	44.236	62.8418	66.7505	56.3231	59.448	73.543	39.5547	40.1502	48.2446	61.4672	56.9901	55.2723	60.3423
	FBgn0015903	7.58263	8.65209	5.41676	14.3928	17.6444	11.9927	51.072	62.0271	9.77803	7.79603	12.9067	17.7442	43.2589	13.4037	43.8533	58.6983	11.2006	9.45952	16.0637	16.2337	21.5452	18.3202	44.2948	48.5168
	FBgn0015904	4.27662	4.75953	2.93286	5.11416	6.93501	5.33028	12.2671	11.4742	5.14355	4.58904	5.04378	6.1414	7.34201	6.20501	10.1089	11.1574	5.6016	5.84324	5.4197	5.61191	8.11241	5.99897	9.56195	13.4316
	FBgn0015905	6.07544	4.94225	5.0951	7.65991	9.21708	6.29339	13.7233	11.3924	6.32706	4.35722	7.31712	8.08951	9.21981	7.51775	9.35827	11.3128	5.42726	7.10888	8.15415	9.00801	10.9335	8.39062	8.49784	14.6882
	FBgn0015919	4.14885	5.3536	2.62577	5.35184	7.27011	5.64078	12.9162	12.1234	4.72019	4.51268	5.10748	6.58947	7.79518	6.55749	10.1522	11.113	5.7109	4.89693	6.4761	5.4432	8.47185	7.05578	8.94623	13.0366
	FBgn0015924	79.9704	99.736	9.60384	12.3564	27.4678	13.0157	12.0399	10.2152	104.742	88.0174	21.2479	16.7078	40.8675	21.7492	19.147	11.3007	106.124	100.044	15.9461	17.4858	28.9136	20.8161	15.0031	11.4513
	FBgn0015925	7.20621	6.85978	9.51129	15.3396	13.339	15.3112	7.43745	8.39427	7.64544	4.74883	14.2633	18.3282	22.4969	15.3115	7.2162	7.61969	7.5318	7.15505	15.5842	15.984	14.7033	16.2656	6.15838	6.22291
	FBgn0015926	0.188723	0.0617744	0.239674	0.655486	0.67391	0.555379	7.40767	24.6797	0.164431	0.173288	0.328313	0.90855	18.5764	0.534081	6.02727	7.43161	0.252136	0.123411	0.606015	0.538489	0.368549	0.579199	3.63185	2.96452
	FBgn0015929	3.59891	3.21855	7.82299	13.2221	6.1044	11.3856	7.06253	6.47333	4.29756	2.03586	7.81911	15.1801	8.63352	10.4026	7.20722	5.91499	3.64908	2.6476	12.0444	13.3529	7.78392	13.1138	4.22783	5.18501
	FBgn0015946	1.94574	3.8499	0.0331933	0.092633	0.0829617	0.0187601	0.387624	0.76505	2.55559	2.79991	0.0568363	0.0608845	0.436514	0.116789	0.652489	0.310543	3.9575	2.05098	0.0762991	0.0903965	0.199728	0.100269	0.323811	0.408416
	FBgn0015949	58.4513	62.8911	9.98322	21.3825	42.2057	17.1353	37.1378	34.2211	59.4703	57.1476	19.7326	22.6265	65.4207	21.7877	36.8185	37.3661	65.5891	71.1688	20.5927	21.3785	46.4417	23.6799	32.3512	39.4271
	FBgn0016013	29.514	29.187	28.8525	58.6561	95.9188	63.4327	205.497	210.709	52.1562	18.8745	62.7457	76.1929	62.3685	40.1691	186.373	228.241	37.4828	23.9501	65.3786	72.2524	116.164	62.4362	229.354	225.963
	FBgn0016031	74.9741	50.727	17.5068	21.1141	51.0542	15.8658	19.4892	15.7796	59.6711	51.0159	26.7467	28.3108	44.2214	22.5758	19.4063	14.6052	81.202	59.857	26.1229	23.2122	57.4787	23.1241	12.6547	20.8692
	FBgn0016032	36.5785	35.3459	8.11518	9.80422	20.8604	9.17302	68.1366	64.2041	43.0287	37.7543	11.1399	7.59962	46.7745	10.0598	71.6841	78.3936	41.7251	44.6421	8.97272	8.95206	23.6938	12.1019	67.0074	76.0023
	FBgn0016034	2.43034	2.38656	1.02203	0.97999	0.884225	1.54035	10.9762	29.5074	2.51705	2.10526	1.00215	1.20171	16.4559	1.21403	9.8587	10.6825	2.35865	1.70021	1.40555	0.874257	1.26148	0.997442	6.85137	4.90454
	FBgn0016036	0.495386	0.291878	0.169865	0.442444	0.636831	0.256011	0	0.307068	0.690595	0.272923	0.969527	0.276955	0.0930769	0.332037	0.537326	0.605407	0.397106	0.233241	0.694148	0.771003	0.454267	0.205249	0.810135	0.293342
	FBgn0016038	53.5625	54.3896	16.1947	17.6215	21.0815	17.6586	12.0985	10.3129	49.6297	48.8205	17.7398	18.5532	32.3357	17.4587	11.4764	9.83841	53.6344	57.7401	16.9208	19.2676	25.5918	20.9271	11.9154	10.6994
	FBgn0016041	52.0393	66.0724	80.9785	118.389	47.8766	95.8729	88.9098	86.8994	64.4395	63.2192	98.2987	125.254	56.2421	123.501	87.7542	98.5988	69.3601	58.6348	111.392	138.706	54.2813	122.97	82.083	102.167
	FBgn0016047	3.18569	1.77703	3.32878	7.59409	6.12542	5.1935	10.3493	9.46439	2.70994	2.16357	4.80211	5.92137	3.62141	8.47777	8.08351	10.9928	3.04729	2.42958	5.23316	5.1928	6.10756	7.69941	7.78379	12.4876
	FBgn0016053	4.19313	3.83776	7.63105	6.80437	5.29151	5.75929	15.1784	15.456	5.35596	2.61664	8.33922	8.02279	5.85141	6.3304	17.7887	10.3234	4.07918	2.77926	8.52093	8.68027	5.35075	6.55002	11.0152	10.0644
	FBgn0016054	2.2769	1.47569	1.71762	2.14977	1.62612	1.17668	1.37773	1.05851	2.34092	2.00706	1.42597	1.81395	2.99461	1.70925	0.917304	0.799992	2.0077	1.60804	1.4357	1.41748	1.35714	1.66662	0.913963	1.51679
	FBgn0016059	33.7007	44.8537	11.7732	20.9201	23.9063	17.3296	32.0847	26.4134	51.6063	36.3434	23.0289	22.7657	30.5022	20.7916	33.2109	31.4578	65.1254	43.0012	19.4993	19.6984	23.4402	20.7936	24.2317	29.7128
	FBgn0016061	15.6401	17.7969	1.46244	3.23816	4.73126	2.74606	9.04839	7.62447	15.9226	14.9562	2.581	3.13543	8.81734	3.89302	8.73906	8.02403	18.41	16.19	2.57281	2.37129	6.86348	3.7434	6.62019	9.04692
	FBgn0016070	25.7501	24.5224	2.43059	5.20477	8.57164	3.94475	36.5199	69.8052	26.3143	21.4864	5.21447	5.68996	115.822	5.27981	27.3864	33.4711	27.1284	24.6265	4.46383	5.17698	11.1538	5.73665	21.0602	14.9195
	FBgn0016075	57.0796	48.3623	228.14	356.68	83.8603	381.573	280.504	253.413	80.6773	38.415	311.412	443.125	32.9948	393.957	266.971	296.259	79.4725	37.0986	386.579	271.092	106.253	370.274	198.41	287.08
	FBgn0016076	84.313	40.9984	2.51096	9.83024	19.7047	2.1926	1.66763	1.33914	46.9356	31.3379	3.07008	2.29921	40.1609	6.58766	2.59739	1.19286	49.6032	67.5012	1.36772	4.87747	24.0594	11.4027	2.61592	1.27928
	FBgn0016078	35.9704	40.4764	11.6359	15.6157	35.7389	16.1047	43.2809	35.7935	46.439	41.8777	21.4884	17.3274	60.4004	17.6196	43.783	41.92	51.9257	37.4931	20.9615	18.4146	40.5393	18.0902	41.4025	40.4226
	FBgn0016080	2.68155	2.03864	1.05791	1.78795	1.48266	1.4305	0.631172	1.09918	2.51727	2.8276	1.16248	2.3213	2.03157	1.46106	0.777405	0.819273	3.30523	3.03418	1.57813	1.29243	1.52033	1.79197	0.694445	0.678687
	FBgn0016081	38.6838	44.8183	2.2916	5.47665	18.5352	4.58037	10.8831	13.3682	41.6986	39.7388	5.34651	7.39754	14.2108	5.89429	12.7055	12.5451	45.8104	46.036	5.02928	3.73276	21.2158	5.84427	10.0653	10.9241
	FBgn0016119	658.107	731.869	743.633	714.575	423.657	669.702	510.519	494.655	698.58	791.425	632.701	703.675	346.589	619.327	532.135	534.892	639.72	527.643	701.315	756.029	444.523	713.95	619.654	590.613
	FBgn0016120	787.682	862.339	775.406	783.604	485.617	724.162	556.345	530.552	849.926	959.517	667.958	808.523	402.241	702.426	591.269	597.511	791.868	632.245	781.068	828.625	531.985	776.899	656.711	673.14
	FBgn0016122	46.4282	37.4484	28.0912	24.4753	21.2514	23.5014	16.7676	17.3577	54.7551	24.1565	29.8733	31.4682	17.1695	30.1882	23.7781	18.9729	24.0345	53.9713	35.8784	29.5593	28.0758	32.3241	16.7214	19.9068
	FBgn0016123	31.1344	79.7083	18.3191	31.7508	4.77729	48.1404	21.9525	14.9148	65.4825	53.1942	16.4945	25.9179	2.90182	18.7155	17.6871	19.7339	82.2902	47.0732	17.9149	17.6061	5.54932	19.0839	18.1864	29.8134
	FBgn0016126	189.309	233.62	26.3134	39.7414	66.8292	35.6902	68.298	62.5561	214.643	206.468	42.1437	39.5582	102.367	34.3323	72.769	74.7714	188.806	255.663	38.8155	40.9617	71.0325	38.1212	61.7935	72.8477
	FBgn0016131	12.4654	12.4081	17.6493	21.6834	16.4024	20.5843	28.8538	34.8759	16.9374	13.5253	21.0492	26.0007	23.628	21.304	27.001	30.1707	14.5521	9.17627	22.6584	23.9078	16.0648	21.8378	24.5507	27.5762
	FBgn0016641	37.2414	41.1395	4.91749	8.99157	9.88527	6.89153	16.1276	12.3989	44.4313	32.0059	8.43284	9.4144	15.9659	9.78622	13.9967	13.7988	47.4403	41.2921	8.05566	7.92309	12.7342	9.04716	10.137	13.9485
	FBgn0016650	21.8678	19.5792	2.80051	5.02142	5.51209	4.98577	10.0837	11.4619	16.945	19.6294	5.19489	6.65647	6.30115	5.54261	11.5321	11.5095	19.7227	23.9014	6.30324	8.17492	6.67019	7.55026	11.5654	12.5817
	FBgn0016660	2.52565	3.54309	0.96226	2.57031	3.1566	2.62212	5.99312	5.63782	3.6938	3.75473	1.96151	1.99615	4.80189	2.66018	5.49759	6.31554	4.41874	3.39756	1.9749	1.63785	3.40049	2.49151	5.4535	6.96592
	FBgn0016672	290.834	361.349	21.1181	28.5131	24.8325	27.9176	36.7649	38.4481	232.855	379.31	18.8722	25.9222	52.7663	23.7299	31.9557	37.579	286.247	362.298	20.8348	31.3302	27.431	29.0652	37.4095	40.3242
	FBgn0016675	1.56017	0.383018	34.4762	34.5041	24.2348	41.07	7.98271	6.64869	0.906236	0.238763	34.6904	29.8017	6.59559	16.7315	7.65545	6.45488	1.38961	0.459107	34.5003	24.0797	17.8834	22.804	12.1773	5.38914
	FBgn0016684	3.22753	2.29508	26.3744	38.9317	14.3072	35.6478	25.5507	21.1271	4.04037	2.07791	41.99	63.3619	9.27046	34.4633	22.4763	30.6876	5.55113	1.13534	55.6216	62.1552	27.8387	38.4776	30.0862	30.4525
	FBgn0016685	79.4473	61.4171	278.713	326.075	141.67	315.871	119.56	149.168	69.5396	60.7216	231.905	340.435	225.796	299.812	101.938	103.813	66.6521	90.0194	318.039	365.508	179.967	330.303	108.299	107.872
	FBgn0016687	156.617	110.709	286.07	305.415	143.474	293.973	135.954	126.874	152.016	134.539	270.134	312.494	144.91	261.128	139.124	129.498	95.3854	209.72	292.613	307.504	162.324	290.906	150.027	148.353
	FBgn0016691	779.727	869.956	726.143	676.003	340.253	652.172	520.18	504.045	836.796	986.97	624.822	735.579	260.804	637.872	548.046	546.831	764.404	643.301	677.471	788.888	334.824	689.372	614.408	627.21
	FBgn0016693	60.0741	78.8344	64.4671	84.0828	81.1837	78.4617	82.1095	71.5624	91.9169	55.4269	103.156	104.181	88.191	89.9743	91.2244	80.123	100.245	68.9865	113.473	105.271	90.042	99.367	77.508	92.8789
	FBgn0016694	80.3929	99.0116	17.6013	32.3679	30.906	30.0383	50.7896	41.5009	106.997	103.268	29.2359	22.6773	38.5419	36.2863	47.8102	51.4298	108.042	121.881	22.7166	24.8937	30.5505	31.7268	35.0415	56.3126
	FBgn0016696	192.975	164.932	15.7123	29.7796	70.5691	28.3802	54.0309	50.7406	149.953	174.431	26.4859	30.7323	115.544	29.2936	53.1256	54.8214	169.905	229.535	30.4423	25.5945	85.0666	31.6795	51.343	58.6715
	FBgn0016697	74.6634	311.834	119.713	110.851	73.6083	105.57	37.7257	53.8052	242.561	74.5019	95.1003	111.215	102.417	111.636	34.9503	28.9529	330.505	119.719	95.4751	108.89	71.8174	108.307	32.9123	31.3037
	FBgn0016698	26.1402	28.591	13.6029	17.8511	22.2103	14.8727	10.7162	10.7033	24.9975	26.0188	15.944	17.9707	32.0773	15.5739	11.6903	11.5792	27.6361	27.7669	15.634	18.0265	26.309	17.0724	12.8488	12.1125
	FBgn0016701	126.576	140.348	33.6829	39.6568	82.5255	42.191	62.0874	56.5897	133.019	136.914	42.9259	43.599	124.123	39.7052	66.3742	63.2023	154.38	128.908	40.7809	40.5841	84.9202	44.3886	68.6161	60.8036
	FBgn0016715	42.1322	32.3743	66.6142	47.7676	46.7712	41.8721	31.0268	31.7789	58.423	22.473	43.015	42.408	36.9559	32.8836	40.7811	37.5585	20.0073	48.8031	48.9363	48.9624	47.4824	34.0328	75.5139	24.8161
	FBgn0016726	1254.19	1014.25	3321.16	2740.09	2857	2690.63	2680.46	2681.11	1069.32	1211.59	2860.54	2779.48	2976.8	2854.04	2922.05	2764	802.05	1183.79	2503.78	2472.15	2536.55	2360.91	2347.23	2227.13
	FBgn0016754	28.4102	32.3765	4.17678	8.64912	18.806	7.37942	21.587	20.1351	31.0365	24.1576	6.5834	5.72629	21.0786	8.46176	21.4203	20.4783	37.0436	30.5612	5.00658	3.76372	19.9857	6.83018	16.072	21.0742
	FBgn0016756	69.686	76.4086	28.4378	50.0745	141.89	40.8625	56.6651	73.2312	75.7886	62.3469	55.3986	63.162	96.2904	56.3543	58.8461	59.6191	101.289	113.31	57.3332	49.0509	137.544	58.2526	47.8181	52.4747
	FBgn0016762	12.7563	19.3019	9.76602	10.7993	21.2574	10.158	11.9935	13.7379	16.8463	12.3761	12.0379	10.8208	28.2636	11.4538	13.3017	13.7878	19.8295	12.2764	9.97711	10.6135	23.726	11.2463	14.1341	15.6773
	FBgn0016794	12.8586	13.0423	2.63484	4.10155	11.6604	3.59309	11.6678	10.0286	12.954	10.7971	4.77375	4.49301	17.0071	4.47938	11.4369	11.0491	15.7099	13.5422	5.70463	4.16381	14.5128	4.83396	10.7374	10.9579
	FBgn0016797	21.4992	29.2199	7.5984	16.0649	24.6315	13.2183	33.2215	25.26	30.3858	20.7054	16.0985	16.9478	25.8679	16.6513	31.7785	34.1423	34.2832	23.8975	16.1618	13.4712	29.3932	16.6822	27.3669	34.0509
	FBgn0016917	86.2559	88.636	17.3516	27.2234	39.9725	21.7363	46.2139	48.8405	98.4799	71.7318	32.0524	33.4088	67.1352	28.1642	43.561	47.6254	90.5288	90.9837	30.7783	31.6822	44.4706	27.9111	38.2117	43.1523
	FBgn0016919	9.20057	8.86143	0.464242	0.957595	1.84136	0.684467	3.55136	2.59975	8.29326	9.16157	0.714272	0.567689	4.92721	1.302	3.84458	3.00117	9.8384	10.8401	0.634087	0.762696	2.36157	0.878002	3.01922	3.08481
	FBgn0016920	2.40755	1.63241	0.966403	2.13928	3.59237	2.01812	5.5981	4.51365	2.0602	1.76326	2.08481	2.49368	3.9042	3.03526	6.36189	6.22819	2.01033	2.24346	1.8951	1.82891	3.63572	2.47396	4.26105	6.3644
	FBgn0016926	186.428	158.433	54.2497	57.1043	166.41	76.2816	102.914	84.2989	186.5	184.922	99.7232	60.8422	140.004	83.0679	112.246	102.389	202.432	208.096	82.0952	70.5489	156.343	76.1114	119.652	108.203
	FBgn0016930	57.1772	120.821	5.7818	11.7776	8.63349	9.7003	20.043	22.2822	120.648	58.5539	10.8745	7.64078	15.4539	13.0949	20.7837	19.8815	148.336	71.3568	6.57536	7.67144	8.11152	10.3142	12.7167	18.161
	FBgn0016970	14.8021	16.7218	17.2969	14.4716	13.5795	13.449	7.38888	7.646	13.159	10.1108	12.6791	14.8016	16.5625	13.9946	9.18377	6.43429	14.7917	11.6154	12.2782	12.5489	15.0357	14.2103	7.06703	7.57143
	FBgn0016974	0.127577	0.281878	0.0364546	0.0406939	0.250561	0.0824133	0.652756	0.963781	0.111156	0.234287	0.0624208	0.211745	1.04869	0.0855097	0.593048	0.560305	0	0.150167	0.0558639	0.0744588	0.146234	0.132145	0.474169	0.330507
	FBgn0016975	113.734	139.251	2.83601	8.71541	7.42231	7.00433	24.134	19.7023	134.572	89.4196	4.97196	6.91108	12.5116	8.73608	18.8106	21.8919	140.431	95.8285	4.60527	4.20733	13.2815	8.07621	13.3995	20.7414
	FBgn0016976	113.734	139.251	2.83601	8.71541	7.42231	7.00433	24.134	19.7023	134.572	89.4196	4.97196	6.91108	12.5116	8.73608	18.8106	21.8919	140.431	95.8285	4.60527	4.20733	13.2815	8.07621	13.3995	20.7414
	FBgn0016977	32.8119	36.3299	2.63431	8.9668	19.0149	6.42033	23.5278	33.3888	41.1979	27.3464	6.33845	7.84671	21.2977	8.08862	21.9554	27.08	41.7009	32.3578	5.76268	4.65385	21.8974	7.49614	11.8621	18.5943
	FBgn0016978	52.9556	52.9879	22.6117	34.7226	25.8667	29.9921	32.7947	31.4866	47.8893	51.1758	26.3577	35.557	41.0693	32.8465	26.0638	29.7351	52.8162	57.88	32.4374	35.8887	35.8112	37.4693	27.3709	34.8114
	FBgn0016983	29.2312	29.9926	14.5902	26.3359	25.3722	23.4673	19.2684	30.8911	31.7026	27.7772	23.0147	33.9921	50.8698	25.941	19.6666	19.6558	31.6165	36.6369	29.5303	29.8685	30.6777	28.8188	21.3173	15.715
	FBgn0016984	20.0078	21.205	13.8928	22.7374	31.8824	21.4016	25.0855	21.4799	26.0911	18.2501	21.5503	23.967	33.2685	24.7025	24.0477	26.2319	28.6893	24.7103	23.0787	22.0407	35.1697	24.8772	22.4028	27.0039
	FBgn0017414	10.6954	11.3444	3.87611	3.6493	5.42942	4.67026	3.44872	2.91634	12.1111	8.82836	4.95953	4.51846	10.3628	3.39701	2.82948	3.33031	12.4968	10.9223	4.56911	4.66899	5.61005	4.32325	3.93364	3.98587
	FBgn0017418	48.3084	72.671	6.97475	13.2183	22.3869	11.2059	25.1484	26.5093	72.5867	50.1118	13.9449	14.6875	37.6242	14.6638	25.9265	27.0341	74.2549	56.2789	12.6536	13.3994	22.4632	13.6993	18.9256	26.3578
	FBgn0017424	449.193	22.5201	0.0354539	0	0.0443059	0.026717	0.0368021	0.0320453	12.2699	64.1602	0	0	0	0	0.0320426	0.0473846	2.597	39.213	0.0181101	0	0	0	0.0153718	0.0153064
	FBgn0017429	33.9432	34.6305	28.5396	34.4295	35.3279	29.819	20.8457	22.2988	33.0309	37.7302	33.996	37.3855	46.1157	36.0255	23.3216	21.7413	35.9256	34.3941	38.192	41.1157	37.8726	37.659	23.6399	24.7047
	FBgn0017430	30.4809	36.2499	13.3749	16.136	15.3646	17.846	19.1078	17.6039	32.3035	32.6404	13.9299	14.3881	23.1195	14.9318	19.6586	16.4015	37.4995	30.1982	14.4036	15.615	17.4846	15.8555	18.1143	17.7396
	FBgn0017448	0.0382484	0.0375595	8.20246	13.5667	5.27204	16.3938	14.3967	18.137	0.133301	0.0702406	17.242	19.6461	5.17421	9.89563	13.7202	15.8342	0.102201	0.0900419	13.3149	12.2034	7.48237	12.4664	13.3061	18.7701
	FBgn0017456	3.40813	2.89037	1.50506	2.17422	2.6553	2.20161	0.896019	1.80047	3.7793	3.27165	0.90956	1.73217	1.3098	1.246	1.08019	1.24241	1.44878	4.74098	1.49236	2.04939	3.0187	1.39067	1.84249	1.14666
	FBgn0017457	27.5472	25.1188	22.8648	26.4747	29.7873	23.9195	32.5241	66.1344	26.1574	21.7903	24.467	28.8348	56.9111	23.859	31.3899	31.766	27.6823	25.8978	26.3442	30.2759	33.6034	27.2159	25.0201	27.6942
	FBgn0017482	6.32183	6.33162	13.3144	12.7899	11.3683	11.503	19.0725	17.8368	10.7748	4.39407	16.4967	16.07	9.72476	11.547	17.5231	18.8914	7.36927	5.45491	16.9181	17.6006	12.4718	14.0703	18.0483	17.5428
	FBgn0017545	1047.67	1021.47	2112	2352.14	2007.7	2347.38	1929.99	2116.73	1071.97	1060.46	2281.67	2442.7	2348.33	2499.61	2122.57	2113.8	940.955	1353.9	2200.96	2397.97	1787.94	2344.41	1911.55	2022.39
	FBgn0017550	60.1821	72.2435	16.1782	28.1865	42.1877	24.251	37.823	44.3426	70.6173	47.3088	22.6678	27.249	68.2187	25.5952	36.1938	37.4268	81.4491	57.1697	23.0795	20.9974	47.8382	26.8821	37.0857	39.4742
	FBgn0017551	15.7686	11.9881	3.19767	4.1374	8.90032	4.18954	8.09073	7.63614	12.1878	11.0928	3.85762	4.53229	15.8888	4.81573	10.5912	6.65343	15.5455	12.7979	4.73313	4.15626	9.28027	5.04924	6.71151	7.20067
	FBgn0017556	0.0786929	0.231826	0	0.0502021	0.112402	0.101669	0.0700238	0.0609729	0	0.144514	0.102674	0	0.51749	0	0.121936	0	0.105135	0.370507	0	0.0612375	0.240537	0.0543403	0	0.116495
	FBgn0017558	102.502	94.2236	41.5657	45.9417	137.789	47.2056	113.911	118.146	93.6558	96.8535	81.1219	53.8792	136.347	60.9575	121.954	124.804	91.1707	104.26	63.2592	54.6572	158.014	61.9186	122.805	100.502
	FBgn0017561	9.64352	8.23744	1.10727	1.61527	3.34926	1.8063	5.50036	4.1966	8.15286	12.4736	2.49923	2.63107	3.22667	2.39067	4.92975	4.57839	7.85388	5.90878	3.0369	2.10741	4.62679	3.01032	4.84444	5.19866
	FBgn0017566	359.732	368.152	183.06	215.772	146.758	192.075	164.852	152.281	345.206	390.615	196.918	248.802	100.976	202.267	150.963	164.167	364.135	365.749	232.787	223.175	158.46	231.282	171.716	183.104
	FBgn0017567	352.311	388.028	180.789	223.335	131.745	205.211	210.894	186.622	379.662	487.958	226.654	244.271	145.339	212.114	215.779	219.355	361.149	358.319	231.776	239.049	142.99	228.515	222.525	220.954
	FBgn0017572	66.2541	77.0071	27.3599	42.7972	43.6295	32.0571	35.2408	30.6179	75.6845	72.5687	41.2738	45.6586	62.0772	39.4504	37.5996	35.5975	85.8855	76.0281	40.6622	46.3135	47.7864	43.0614	32.7247	38.5779
	FBgn0017577	2.01225	1.42273	8.3259	13.6587	4.42631	11.673	4.08251	5.11396	1.64805	1.81073	8.61155	16.3967	4.57474	10.1694	7.26498	3.71947	1.29043	1.61062	13.1112	16.442	5.01286	13.4507	3.64975	3.66402
	FBgn0017578	30.1631	42.9638	21.0737	29.9383	42.2818	29.9778	89.9332	85.6933	34.8299	37.3035	25.2877	29.2379	60.8082	23.9716	79.1032	85.7424	37.8437	41.647	26.9858	28.1389	38.6501	30.4237	90.8816	99.2924
	FBgn0017579	1475.91	1152.2	3045.17	2955.05	3643.55	2837.09	2925.1	2702.04	1277.46	1387.48	3101.88	2993.82	3668.87	3066.83	3260.34	2961.47	1146.94	1751.51	3093.02	3087.18	3714.92	3003.01	3070.56	2882.24
	FBgn0017581	357.503	339.955	28.4048	52.5074	199.941	44.6829	110.75	116.717	386.526	330.155	75.6672	60.2461	321.026	62.6049	133.391	130.66	368.748	605.334	65.9534	52.4412	247.46	64.8642	122.47	112.094
	FBgn0017590	67.7518	87.8636	5.01044	12.4757	13.2099	9.28197	37.4379	32.0219	76.0964	74.4428	7.68961	8.06711	30.2342	10.844	33.7551	39.0506	87.2963	66.0175	8.14733	8.37338	19.2522	10.3089	31.9159	40.8653
	FBgn0019624	1000.45	1003.61	941.894	881.941	674.524	878.439	721.563	657.69	902.241	1156.53	821.368	869.041	481.924	754.066	663.688	710.837	870.868	842.044	960.679	1005.29	763.651	910.082	841.359	858.611
	FBgn0019637	7.90497	8.61456	5.92499	8.11352	13.8044	8.392	6.81637	16.2612	7.44226	6.41711	7.21533	10.4132	22.2988	8.66511	8.12992	8.03104	9.25286	8.99194	9.68611	7.74125	16.0856	9.7678	7.8574	7.61178
	FBgn0019643	166.394	263.277	28.1528	30.0809	43.3425	28.3431	61.4869	63.215	213.176	209.608	39.0739	34.7185	47.8507	36.2311	74.4413	66.7853	232.96	130.773	44.4931	46.067	49.8857	38.0137	89.4476	68.4486
	FBgn0019644	1060.12	1097.92	884.633	827.001	654.974	849.088	669.335	632.669	1035.4	1246.83	809.196	918.627	510.279	815.676	716.254	703.113	1042.29	989.208	976.478	1070.61	723.073	951.957	854.398	881
	FBgn0019650	54.915	65.0966	1.74393	4.38314	5.91344	3.23529	14.9821	10.9006	56.5958	55.6003	3.26727	3.76379	15.5808	3.94725	13.142	13.5137	66.3399	56.8477	2.90937	3.42733	7.63506	4.06667	10.57	14.1203
	FBgn0019660	0.360676	34.2846	8.73963	9.1577	11.7975	8.43432	19.3849	19.7298	0.314251	33.714	7.29413	7.41037	27.6488	8.12267	19.2252	22.7552	0	24.1139	6.63323	6.28705	7.77234	9.81295	15.8183	22.2116
	FBgn0019661	2.689	181.096	28.2561	65.3884	140.45	69.9829	128.945	113.209	2.25766	182.907	65.4489	79.249	283.645	58.4567	114.197	156.456	1.86451	149.744	68.658	62.1324	117.466	79.2558	68.111	139.485
	FBgn0019662	91.8707	126.436	10.8333	14.581	40.6422	12.3708	32.5791	29.7812	103.831	96.4361	18.8978	16.4744	63.4861	17.0881	38.768	32.9591	129.091	97.6553	14.5792	16.5783	45.3991	14.9523	31.73	32.7727
	FBgn0019686	4.65285	1.76802	3.79206	6.25921	14.4911	5.76308	11.9708	15.2356	2.64388	2.08044	7.03418	7.06866	21.2472	6.79316	15.5948	10.0436	3.86491	3.66702	7.84844	7.79253	15.6598	8.24195	10.5264	11.2303
	FBgn0019809	0.593442	0.707628	0.0968992	0.43267	0.302732	0.328591	0.867537	0.788247	0.70172	0.467064	0.165919	0.355473	0.676967	0.369348	0.591137	0.647536	0.622952	0.498944	0.111368	0.164931	0.647837	0.263438	0.850755	0.972639
	FBgn0019828	0	0	0	0	0	0	0	0.0631901	0	0	0	0	0	0.0546626	0	0	0	0	0	0	0	0	0	0
	FBgn0019830	96.714	92.4839	157.069	129.693	79.0712	126.675	54.5548	48.4849	122.143	79.7433	129.188	143.003	80.4589	130.831	55.6098	50.9533	94.559	72.6748	129.165	143.103	83.3057	131.681	57.6672	52.6594
	FBgn0019890	80.3041	79.7894	8.67621	17.2825	56.5357	13.3348	48.9364	45.4319	96.7603	64.6328	17.6227	15.7113	73.5306	17.0287	49.0888	48.7648	98.8018	77.9527	16.8739	13.8937	62.1053	15.8723	40.6211	47.0846
	FBgn0019925	96.5161	111.017	230.427	250.241	115.892	209.847	98.7794	95.8429	122.97	89.5613	204.114	221.678	98.6929	260.698	105.759	88.9229	112.075	117.711	182.533	192.565	92.4567	214.228	89.491	99.971
	FBgn0019928	0.235235	0.115499	0.0672173	0	0.42	0	0.10466	0	0	0.215996	0	0	0	0	0	0.0898369	0	0.138443	0	0	0.179757	0	0.0874303	0
	FBgn0019929	40.6457	60.5561	0.0399118	0.133659	0	0	1.1186	1.67747	60.5444	41.6821	0.0455602	0.0488053	0.524867	0.0936189	1.94787	1.49359	41.8004	77.1072	0.183485	0.108693	0.0533675	0	1.60932	1.65417
	FBgn0019932	36.3604	36.3388	39.5781	42.4833	38.1169	44.5289	72.0988	68.0269	38.5642	35.8296	36.4485	40.3404	38.8541	37.2858	65.8976	56.7762	35.868	35.4915	44.7641	43.415	34.1925	36.855	55.6148	60.9877
	FBgn0019936	1077.44	788.543	2638.23	2568.76	3475.32	2629.38	2149.71	1934.48	874.807	987.718	2565.76	2501.27	3518.01	2454.87	2320.79	2150.67	774.088	1433.08	2790.69	2800.18	3679.49	2707.89	2433.62	2349.39
	FBgn0019938	9.63878	7.7477	16.1479	24.1251	14.4616	20.5438	44.4929	34.8798	10.9209	7.01258	21.2666	28.5191	15.3625	27.3528	32.9197	41.9391	11.4366	11.3341	27.4088	26.5777	16.7731	23.9667	30.0502	48.3267
	FBgn0019940	214.475	338.163	5.25074	8.68014	14.2254	6.34295	14.9158	9.99903	251.216	380.023	6.49714	5.73457	34.3277	4.70091	12.4978	14.7853	330.769	519.598	7.49354	4.96664	20.6877	5.08528	15.8491	16.5604
	FBgn0019949	23.5337	30.3972	8.67327	14.1603	15.7568	12.1792	17.4906	26.6781	25.5141	23.8804	9.55182	11.9141	28.6405	11.2029	18.5955	18.1794	28.0471	21.956	12.1786	12.1743	14.1518	12.1881	17.4439	15.1924
	FBgn0019952	11.9407	11.1709	8.32683	14.4149	4.6882	20.8504	9.22125	6.85212	9.029	17.7608	12.5932	16.485	4.97743	10.9148	7.15339	6.01081	9.49888	17.7693	14.5685	14.9461	6.08803	14.0428	4.98101	9.57361
	FBgn0019957	309.217	352.518	221.468	243.098	166.346	226.699	210.896	215.77	341.791	362.022	236.26	264.936	154.641	225.814	216.792	215.126	330.413	286.868	255.098	273.09	169.459	245.996	236.791	242.014
	FBgn0019960	168.054	190.641	85.2885	115.247	121.266	97.5112	73.2919	71.3117	185.844	182.655	121.543	148.82	97.4017	119.849	77.3202	80.4985	203.472	208.535	143.46	145.751	131.638	139.806	83.648	86.4027
	FBgn0019968	52.7438	57.0735	6.04697	13.4866	23.5227	10.6418	28.648	23.837	63.6903	43.7402	11.0556	13.0304	26.3153	13.9246	27.534	28.3933	68.3691	52.008	10.3589	9.45568	30.0622	13.5439	19.6474	27.8176
	FBgn0019972	21.9689	42.8196	5.44345	9.89875	23.7907	8.38598	40.943	89.6728	41.8295	18.2208	10.2729	11.3445	62.7332	8.907	42.8292	59.4536	57.4017	19.5298	10.6065	9.62389	23.9882	10.8562	37.9903	24.4105
	FBgn0019982	127.27	131.097	73.9993	80.8419	63.0589	80.6454	76.79	74.9873	115.976	124.238	58.6625	72.5633	88.5627	63.6464	78.0023	71.7811	144.667	121.828	74.6492	89.3567	67.1127	78.1422	96.3682	86.6468
	FBgn0019985	33.958	32.7742	2.2377	4.57951	6.23087	4.01491	14.794	11.7501	34.1155	25.3955	4.51072	3.78959	16.5674	5.77998	13.4285	14.3424	33.2971	29.354	3.7965	4.18359	9.30878	5.07503	10.2275	13.594
	FBgn0019990	11.2462	9.83714	3.38293	7.20188	11.8789	5.4445	5.91719	7.72189	12.179	8.16488	6.84345	8.32754	14.7863	7.23264	6.03722	6.34562	12.3162	11.4577	7.08767	7.41443	13.6885	7.67688	5.99681	5.3799
	FBgn0020018	12.4916	9.98311	13.937	18.4296	17.9277	16.0811	8.7014	9.67877	11.5332	9.47166	15.2481	18.1676	23.3582	16.7453	8.73097	8.99468	9.1212	12.212	18.0153	19.2792	20.4126	20.1752	10.3715	8.67236
	FBgn0020224	22.8342	26.391	3.4365	7.27841	10.742	5.9769	19.9192	35.7327	27.705	23.2931	6.84145	7.92266	32.5837	7.09353	17.9829	21.054	28.4502	24.8389	6.99348	6.41388	11.7756	7.54066	13.3859	12.3438
	FBgn0020235	598.642	654.43	603.546	650.792	570.421	617.644	485.42	437.183	668.105	738.165	623.792	698.298	402.122	612.219	509.831	505.62	664.975	543.299	742.218	733.099	616.385	689.362	568.544	586.988
	FBgn0020236	187.321	157.476	76.1253	116.998	68.8355	128.206	42.9572	43.2521	175.089	144.676	87.0101	144.996	55.1228	109.959	44.5261	39.4932	167.298	270.643	95.1353	77.5529	52.6589	95.7595	29.9485	58.2619
	FBgn0020238	450.133	530.176	230.708	356.596	259.899	314.245	469.284	619.539	501.66	488.316	314.596	393.57	516.293	335.366	498.46	518.577	526.769	464.047	346.289	382.248	318.323	369.39	403.883	455.894
	FBgn0020248	1.54794	0.912033	0.375969	0.641878	1.11932	0.649966	1.1708	1.28933	1.31498	1.03047	0.656389	0.459746	2.98109	0.985642	1.55906	1.24144	1.60275	1.50317	0.542252	0.602289	1.56731	0.748234	1.32325	1.4322
	FBgn0020249	85.4965	85.6399	61.4542	66.6718	139.461	64.6528	147.357	141.038	93.4473	84.1423	88.6551	74.342	164.122	67.437	179.181	165.15	95.4856	100.011	92.3448	86.7607	149.316	80.6262	198.098	187.081
	FBgn0020251	25.2515	28.5909	3.11679	6.0314	11.3919	5.34536	12.5356	10.8491	31.1026	25.0073	6.69196	7.22833	16.9766	6.73794	12.8747	12.7842	31.5208	26.9255	6.0489	6.11993	14.2403	7.01261	9.93812	11.7308
	FBgn0020255	150.023	133.051	239.873	302.097	151.646	250.05	150.359	244.386	156.047	124.052	251.401	333.945	272.106	300.077	158.003	145.107	140.105	138.797	296.92	333.082	176.959	291.85	127.577	144.622
	FBgn0020257	20.6024	32.2931	3.11831	7.1804	8.75489	6.10122	15.9377	11.925	31.6159	25.5003	7.05541	7.88282	15.7228	6.77326	15.2983	13.5122	35.4034	24.4808	7.26429	6.94992	10.8634	7.65402	11.0768	14.6881
	FBgn0020258	3.60735	2.87325	2.51969	3.01726	11.7365	2.84815	10.7355	8.1988	3.70178	2.87068	6.51088	4.70576	15.4759	6.79686	10.8377	14.9093	3.69493	3.25533	6.00246	6.17579	12.0831	7.69443	11.5603	14.2405
	FBgn0020261	15.6801	23.2629	5.58559	11.4121	16.3405	9.4957	13.4471	13.5268	20.3051	13.3711	7.10247	12.5525	14.2742	10.0736	9.89752	11.4726	23.8628	20.204	9.49448	7.84464	17.6651	11.0238	9.26462	13.0103
	FBgn0020269	55.6597	80.7322	10.2488	15.7032	19.0765	12.165	32.3082	24.1273	68.4044	56.4181	16.5928	14.0082	33.6798	16.5935	29.5217	29.0082	78.5519	50.6018	14.4358	15.3535	24.0603	18.4558	28.6528	31.3304
	FBgn0020270	12.9418	5.5841	3.40389	4.6441	35.7982	5.08263	5.36543	7.52065	10.0373	5.85164	5.10088	5.20725	69.6091	4.60002	7.99479	5.09227	9.43112	8.45334	5.45232	4.23442	49.2607	5.31466	7.06939	5.6242
	FBgn0020272	2.4236	1.94362	4.03978	5.82377	4.6157	5.87106	2.69576	3.00457	2.9563	1.59486	4.5061	5.98441	6.71663	5.33358	2.56619	2.43736	1.83485	3.13801	5.9784	5.97235	5.92648	5.71808	2.10183	2.84036
	FBgn0020277	51.5076	112.444	0.172815	0.0643038	0	0.195342	0.0896934	0.2343	99.2405	100.051	0.0657575	0.0704411	0	0.135121	0	0.0769899	105.444	84.9503	0.0882752	0.0784391	0.0770258	0.139209	0.0749275	0.0746088
	FBgn0020278	18.0034	14.0031	3.89643	6.10166	19.6884	5.87108	10.7201	11.1884	17.5074	11.6526	6.77251	5.66366	34.8634	6.22531	11.5214	10.5676	21.6896	12.3331	7.53695	4.96529	20.4814	6.20489	12.1109	11.4453
	FBgn0020279	69.1145	78.4766	30.9372	69.5224	52.7387	53.275	44.0523	67.2599	74.6444	59.6106	42.3211	72.5433	68.8248	60.1279	38.74	43.6605	91.9061	74.5406	51.9385	50.397	61.6473	64.3316	33.4184	45.8234
	FBgn0020280	0	0	0	0	0	0	0	0	0	0	0	0	0	0	0	0	0	0	0	0	0	0	0	0
	FBgn0020294	10.79	18.7223	9.31541	21.4389	14.574	18.0142	28.5988	24.2529	17.2323	14.0629	14.7068	22.6945	6.96761	19.7302	23.699	27.1087	25.2482	17.0162	15.743	14.7388	12.2879	20.139	19.8881	28.7516
	FBgn0020299	8.407	13.7593	1.94397	4.62116	7.82927	4.8274	11.0488	8.2892	22.85	12.3155	4.12774	6.23231	9.0072	5.4813	9.69497	11.0657	23.5822	12.7585	4.8312	5.04722	7.5287	5.781	7.70355	11.0626
	FBgn0020300	10.6318	14.8517	33.4607	26.2226	17.8596	26.6982	30.8467	28.658	19.5051	14.6434	24.129	14.5981	6.9634	42.405	24.0731	23.8472	19.0057	11.633	14.6877	14.0416	6.00749	20.3187	18.589	27.3769
	FBgn0020304	69.5206	130.961	8.62569	16.1831	47.6346	13.5046	31.0501	28.0566	117.966	83.5119	18.5794	13.6505	68.8525	19.7992	37.9503	32.7276	166.774	104.625	17.7415	12.952	48.0444	17.2475	28.4261	30.3035
	FBgn0020305	19.6529	13.4111	32.4095	34.9033	28.9636	29.1029	64.8385	55.5545	14.2936	12.7696	23.7406	29.738	46.235	28.0196	45.098	46.814	19.4699	17.2516	34.4227	35.3502	33.7269	31.5843	47.8503	66.7549
	FBgn0020306	20.9564	23.6379	10.8082	24.5921	21.8313	19.0424	37.1641	33.0842	25.5263	16.0691	16.8566	27.7309	22.1412	23.9238	26.1276	30.3085	29.9709	29.1322	19.1378	18.2248	24.5897	21.7753	17.7244	30.7848
	FBgn0020307	9.77868	11.2019	2.59512	7.13697	14.0485	5.22935	15.7668	12.1673	8.8367	11.4204	5.61158	7.15761	16.8383	6.77105	11.8718	13.6063	11.501	10.1562	5.92582	5.1371	17.4686	6.71343	11.3756	15.6952
	FBgn0020309	71.8	76.0106	11.0724	29.7758	43.4456	22.901	46.5968	36.5094	84.4034	58.8156	23.2358	32.5248	58.5572	27.086	43.706	45.4108	91.4045	72.1248	24.6594	25.2386	51.478	30.5438	31.789	43.9473
	FBgn0020312	23.1784	20.6991	6.72576	11.4733	13.0811	9.11049	13.9385	11.3877	22.0965	16.5392	9.67812	13.3792	18.4916	12.0729	11.5366	13.1249	29.2689	22.0146	9.29055	10.7061	15.1576	12.6671	11.9108	14.0277
	FBgn0020369	85.5375	346.961	95.1973	96.4703	126.345	88.3555	48.7207	49.3668	282.77	75.7991	77.8801	89.4687	127.7	87.5766	53.2562	48.5845	418.148	154.831	81.2817	95.2514	124.311	94.764	47.6749	54.4954
	FBgn0020370	45.1066	132.993	25.5085	36.035	40.0482	31.2177	28.2909	29.7706	108.604	37.097	30.3358	41.9818	42.3363	31.9165	28.9501	28.7798	156.054	68.7319	32.8053	31.2879	40.5674	34.8147	26.2904	25.8675
	FBgn0020371	0	0	0	0	0	0	0	0	0	0	0	0	0	0	0.0935786	0	0	0	0	0	0.092299	0	0	0
	FBgn0020372	357.105	553.421	18.4739	26.4699	41.4369	25.1921	36.9754	32.5733	435.974	405.717	21.1877	18.1971	95.3623	26.3561	36.53	34.3718	527.086	305.567	22.9818	20.3421	52.2093	28.5679	42.9933	39.8384
	FBgn0020376	0.0844871	0.0829653	0.627688	0.808477	0.301695	0.709509	1.72913	1.30925	0	0	0.881872	0.649469	0.238111	0.339769	2.22554	1.4197	0.112876	0.099447	1.03587	0.854704	0.258247	0.700097	2.0097	1.12565
	FBgn0020377	0.0416551	0.204524	0	0	0	0.107635	0.0741324	0.161376	0.0725869	0	0	0.0873303	0.097831	0.111679	2.74317	0.254531	0.333911	0.0980617	0	0.0648306	0.0318313	0.115057	0.0309641	0.0616649
	FBgn0020378	11.7024	13.9143	1.0574	3.29264	2.95858	3.00446	6.504	5.64455	15.3029	16.1025	2.0513	2.5702	5.60569	3.11238	5.57509	7.15471	18.6565	16.0712	2.351	2.36538	4.57129	3.85714	6.10311	7.59976
	FBgn0020379	15.7513	16.9324	0.994555	2.11846	6.12559	1.97308	6.88953	5.84767	15.6115	15.0012	1.96941	2.39511	8.60817	2.35668	5.80592	6.13076	18.8494	18.0178	2.0995	1.81028	7.09709	2.36666	5.88733	6.82181
	FBgn0020381	17.4772	18.0417	16.278	18.1894	26.7792	18.9411	21.4384	21.3533	15.4289	18.1168	18.2614	20.9147	27.3012	18.2393	18.8225	19.5935	17.0974	21.4219	20.9729	21.4235	27.7924	23.0002	22.9553	27.8826
	FBgn0020385	241.968	40.5458	67.8656	84.9446	50.6451	68.4439	79.662	82.1434	82.8793	58.1055	66.0688	82.6413	62.2913	52.1477	82.8176	76.0119	29.4281	384.85	100.374	78.0162	67.7613	66.7235	122.654	70.0625
	FBgn0020386	71.5946	69.6535	10.812	19.5649	50.4118	16.2823	57.5632	50.5867	71.6993	70.064	20.8177	20.8674	89.0769	18.73	54.3862	51.7769	77.2878	97.1533	18.9543	17.0053	58.9609	20.7022	47.5583	51.0065
	FBgn0020388	36.3196	29.3334	8.07247	12.1702	45.8221	11.6907	25.2651	39.1409	38.9079	28.5897	15.7455	16.8172	56.5431	14.9595	26.3034	24.5847	38.4571	36.5026	16.0675	16.5643	51.1932	17.4785	26.3095	22.4004
	FBgn0020389	29.4837	29.2086	42.7852	66.8192	29.9447	46.5105	15.9154	15.1456	30.571	31.4698	35.2382	56.9408	15.9762	50.5289	15.0939	16.6722	32.8183	26.1145	36.5772	51.896	19.2193	59.8189	15.1358	17.0005
	FBgn0020391	6.08558	6.42528	3.1292	5.61424	6.18707	5.02485	14.1283	12.1131	5.96671	6.02202	5.05461	4.71115	14.9015	6.82886	13.8964	14.4572	6.76517	5.72692	4.95554	4.37963	8.25178	6.18235	11.8364	14.2359
	FBgn0020392	19.551	25.8837	36.1963	50.2029	34.4212	45.2067	13.0358	13.6295	23.1555	15.3518	39.5248	58.9144	31.3108	47.2337	15.0207	12.895	24.3015	20.577	50.7464	58.4203	39.1191	51.5583	12.1042	14.7535
	FBgn0020399	0.996777	0.602352	0.460102	0.489149	0.602359	0.767734	0.886968	1.09908	0.334029	1.05607	0.450186	0.723376	1.15251	0.642403	0.980176	0.673497	0.768294	1.48916	0.604346	0.745842	0.937476	0.397102	0.655455	0.567537
	FBgn0020407	8.10156	7.60636	2.5973	4.05907	5.19327	3.14011	3.72761	5.05242	7.60969	6.4955	4.27974	4.4741	11.7319	3.78785	3.55172	3.65244	7.55026	9.02439	3.80711	3.81345	5.85871	3.60226	3.23145	2.69118
	FBgn0020412	24.1868	21.4359	5.58088	12.7776	14.2779	9.12863	15.1291	22.417	25.0265	17.6468	8.35033	10.7642	23.4207	11.69	13.4318	14.702	25.7557	24.2498	7.95301	8.32857	14.9248	11.34	10.1893	11.3516
	FBgn0020414	43.4006	23.9195	35.5145	33.849	38.6246	30.0032	33.1286	32.7382	34.2264	31.3722	44.4482	39.8353	56.5512	35.2622	46.0965	33.3975	30.209	49.7929	51.9534	41.5616	50.7299	38.4488	34.5992	33.9902
	FBgn0020415	102.582	46.6173	152.826	135.336	114.582	139.348	194.883	179.4	77.8887	67.1001	179.33	149.712	86.7686	145.247	206.927	193.637	69.4432	131.546	186.027	157.945	118.487	140.231	182.977	193.993
	FBgn0020416	76.8277	17.6371	50.7753	38.5127	47.1628	34.3659	107.863	101.647	28.2035	30.4752	72.4404	35.6024	85.6475	38.495	107.829	110.947	14.4156	59.8053	109.806	44.162	57.1433	42.2532	99.4975	114.188
	FBgn0020429	0.13385	0.262878	2.50518	4.16274	5.35321	2.70205	6.34232	6.09295	0.116621	0.276532	3.64561	3.53111	8.95925	3.297	8.32203	8.30664	0.402358	0.118163	4.63024	3.93203	6.8274	3.76645	7.23839	9.26339
	FBgn0020440	24.9029	30.4472	5.33944	10.8227	12.7431	9.45026	16.1352	14.7776	30.144	23.0598	11.5715	12.678	17.3728	11.7034	15.5962	17.5455	32.7076	29.6638	11.3814	12.2452	15.5943	12.9276	12.5194	16.6779
	FBgn0020443	39.9625	39.8032	56.261	98.0925	50.3274	74.6989	61.0726	49.5195	56.3671	29.9021	80.1605	114.908	55.5198	98.7701	50.105	56.4487	49.6976	46.4063	87.6955	94.0609	53.7213	93.505	41.219	64.1127
	FBgn0020445	3.58387	5.0249	5.07109	11.6334	12.7155	8.07202	7.36723	5.27157	4.73395	4.13545	8.70191	11.6789	8.66011	11.3298	6.09522	6.11885	6.04274	5.16591	7.95567	12.0691	13.2979	14.9811	4.9748	6.72401
	FBgn0020493	29.2809	25.5779	4.59133	10.0087	20.6232	9.18827	20.2327	17.1673	26.8547	24.868	10.2515	12.553	23.0219	11.3454	18.0858	21.13	32.6392	32.265	11.2175	10.0659	21.2363	13.1366	15.5685	20.8131
	FBgn0020496	69.6184	71.4528	26.7764	45.1267	63.5637	38.2154	57.3222	78.298	79.9734	65.4237	43.0858	50.9941	105.96	45.3391	57.9628	61.4219	85.0678	75.1363	43.72	44.8866	72.469	47.8494	49.8234	53.3372
	FBgn0020497	43.7825	50.6629	15.9193	31.764	33.8417	26.2111	24.5524	25.5235	55.2491	38.4267	28.6413	38.2422	56.2275	32.0623	25.547	23.6254	63.0287	50.798	31.802	34.0879	42.0436	35.467	18.3875	22.8378
	FBgn0020503	71.4601	62.1603	16.1368	24.2931	62.3819	23.7312	47.8599	42.2626	65.9385	79.5395	26.1433	22.7408	64.0536	28.3721	49.3935	49.6636	66.6426	87.2408	24.8615	24.0596	67.8953	28.4411	49.4089	52.7091
	FBgn0020506	0.860034	1.53269	5.66138	1.72726	1.88816	0.802492	2.46593	6.04671	1.33215	1.4624	2.82609	2.20375	25.4953	2.26308	7.00867	5.37684	2.0427	1.0873	6.02551	3.64377	3.67548	1.62768	6.77187	1.79186
	FBgn0020508	0.232464	0.228277	249.362	102.92	294.439	139.807	39.3024	36.1136	0.405084	0.53363	336.063	106.408	252.672	222.654	65.9177	48.1181	0	0.410438	222.925	137.303	558.767	176.657	60.9123	51.7919
	FBgn0020509	0	0	0	0	0	0	0.366638	0	0	0.567497	0	0	0.193538	0	0	0.157355	0	0	0	0	0	0	0	0.152489
	FBgn0020510	40.9479	50.905	12.7603	22.2379	34.8756	19.9461	33.5539	32.8766	46.4247	43.8357	23.5555	25.0423	56.1068	23.2072	33.4183	33.423	53.1425	43.374	22.9044	23.4507	40.9555	24.7718	34.7909	36.2899
	FBgn0020513	268.057	126.82	31.7875	36.9932	87.5469	38.7657	87.4693	93.1744	228.778	91.352	52.9719	37.4466	94.8637	31.2957	104.866	86.6631	104.48	317.203	49.431	41.0665	93.2696	34.9062	144.098	82.4966
	FBgn0020518	0	8.07529	2.16905	2.42129	2.71062	0.817265	7.88037	1.96051	3.30689	4.64669	4.95205	1.76825	5.9426	4.23986	5.88106	3.86529	5.07074	1.48916	3.3239	2.95353	1.93354	4.36812	2.82131	2.80931
	FBgn0020521	118.088	170.335	35.952	77.3103	69.2035	61.4624	108.494	96.2546	205.329	139.364	62.9818	69.8622	33.1934	70.7809	96.0556	112.997	232.037	117.816	68.657	70.7978	64.9977	82.2066	94.4433	121.087
	FBgn0020545	102.793	65.8503	81.346	80.6948	179.5	76.3994	109.031	84.3377	70.5094	60.8188	90.5662	81.8661	277.693	93.9514	104.255	87.5927	85.3459	78.536	100.563	95.5826	196.176	106.963	113.115	123.009
	FBgn0020546	0	0	0.0699803	0.0911052	0.134787	0.0889903	0.183874	0.219406	0	0	0.189725	0.131891	0.323539	0.205186	0.266823	0.290292	0	0	0.109518	0.117088	0.202703	0.137406	0.204804	0.139694
	FBgn0020556	0	0	0.0323368	0.0902429	0.242463	0.054828	0.553846	0.591863	0	0	0.092283	0.0593135	0.637876	0.151701	0.811006	0.669887	0.0377979	0	0.0743304	0.066048	0.237813	0.136754	0.483699	0.502583
	FBgn0020616	19.28	21.2926	4.13576	7.76091	9.89069	6.61324	12.4804	10.2571	22.4175	17.0549	7.15689	9.57382	18.6608	7.50784	10.9505	12.2269	24.7062	21.2875	8.63263	9.07598	13.2079	9.29134	10.2138	13.306
	FBgn0020617	5.25573	5.01276	0.470393	1.52711	1.46151	1.17074	4.21982	4.21267	4.91479	3.88291	0.7685	0.949888	2.83761	1.19448	3.03054	3.44912	6.73926	4.83531	0.872944	0.605262	2.52746	1.10547	3.63739	4.38767
	FBgn0020618	820.69	664.244	1660.63	1641.14	1646.97	1624	1575.96	1496.37	686.767	790.312	1627.44	1642.03	1680.81	1575.55	1659.92	1490.81	606.632	1122.67	1723.66	1718.69	1626.04	1680.24	1776.51	1679.91
	FBgn0020620	33.2886	39.4538	5.61332	9.90504	17.7077	8.2646	15.9925	19.7591	37.9197	30.5222	8.3712	9.10766	32.7805	8.83769	14.6719	15.7781	44.9336	33.5821	9.23792	8.87776	19.8596	9.5669	13.7716	14.9507
	FBgn0020621	58.2322	61.5008	4.91313	13.3647	25.4052	10.4951	18.2869	17.3826	59.5562	60.0427	12.031	12.0037	24.0174	13.7124	18.2585	18.4682	70.1496	95.6299	10.1955	11.6357	26.9668	14.0076	13.421	18.8763
	FBgn0020622	19.3245	21.8415	7.98306	12.9145	25.4473	10.405	18.3337	15.0195	22.5308	18.0927	14.8882	16.0883	50.3887	14.0106	18.8115	18.4083	23.6819	18.7945	13.301	16.0333	30.3053	13.2477	14.0454	18.2827
	FBgn0020626	59.8982	67.9339	25.1939	34.1611	48.6221	31.7458	33.3883	30.5204	56.9532	54.3439	30.8901	40.2667	54.8579	35.6062	29.7176	30.9568	72.0894	69.6817	32.0888	29.6008	52.7951	36.1484	27.8691	32.9229
	FBgn0020633	0.724707	0.889567	5.39564	7.80818	2.53035	8.21867	43.0272	140.925	1.80658	0.5915	6.21178	11.0997	21.4836	7.55598	47.0545	81.9541	1.10269	0.94781	7.93343	10.0885	3.1074	9.00785	52.4192	22.2315
	FBgn0020637	17.8553	4.28303	8934.09	9757.43	3574.46	12698	10988.4	9918.84	7.38977	6.32771	12285.9	9105.21	56.6813	8167.1	9736.14	10360.7	11.7344	6.13285	10774.1	10009.2	1170.83	8367.13	8785	11381.8
	FBgn0020638	14.1723	4.21727	9003.29	9490.08	3591.87	12713.3	9251.18	8327.97	5.59945	5.06857	12164	9387.16	42.7661	7794.75	8142.52	8424.55	9.77446	5.09326	11272.9	10333.1	1133.3	8400.61	7193.55	9384.04
	FBgn0020639	2.85205	1.30698	4065.66	2897.82	393.525	3405.94	229.761	204.925	0.496989	0.872933	3232.33	1966.04	0.535865	2429.66	181.422	138.431	1.52415	0.223804	2684.03	2785.43	13.9483	2063.88	116.518	156.921
	FBgn0020640	2.41934	0.27076	1994.41	863.504	497.248	1006.33	1763.36	980.492	0.782121	0.237947	1713.06	743.904	13.3409	643.514	1280.42	926.364	1.29346	0.488042	1443.5	857.407	238.7	823.511	1288.26	1208.81
	FBgn0020641	0.320393	0.157311	242.198	182.754	37.0685	198.639	1.06911	0.930925	0	0.441284	130.373	86.986	0	172.334	2.10992	0.734154	0	0	5.12075	38.9569	0.367248	73.7844	1.19081	1.1561
	FBgn0020642	9.57498	20.9158	880.493	711.841	617.816	839.226	841.757	621.9	20.0902	6.81821	899.137	551.422	12.1159	708.175	692.096	653.843	30.0228	8.05028	959.321	824.486	310.891	830.127	765.206	729.083
	FBgn0020643	0.118607	0	234.088	91.3021	5.16711	113.268	73.5619	84.3633	0.10334	0.108907	193.104	120.31	0	59.146	71.17	61.8748	0.158461	0	213.093	141.77	1.45016	87.3898	51.8415	75.6758
	FBgn0020644	0.119468	0	235.788	91.9653	5.20464	114.091	74.0962	84.9983	0.104091	0.109698	194.506	121.184	0	59.5756	71.687	62.233	0.159612	0	214.641	142.768	1.46069	88.0246	52.2181	76.2255
	FBgn0020645	0	0	91.1913	126.096	33.1237	180.021	75.1652	64.0857	0	0	152.422	206.127	24.5667	134.863	59.6339	83.3627	0.527357	0	203.004	277.475	44.0384	226.029	56.776	76.6942
	FBgn0020646	0	0	4.1814	4.66765	1.60782	6.30195	3.67266	2.26473	0	0	4.32523	7.47305	0.528734	5.40703	2.61629	2.29272	0	0	9.20076	9.73183	0.573447	9.19797	1.67348	3.88817
	FBgn0020647	57.4919	68.954	5.59632	9.44089	22.6572	8.82985	18.7953	17.5505	67.373	46.5565	10.3428	9.81934	26.8294	10.7656	20.7872	18.8242	82.1719	61.3829	10.3843	7.95335	26.5224	10.3339	16.2323	17.2641
	FBgn0020653	241.698	139.086	131.963	138.125	213.424	128.459	103.483	102.454	227.814	139.342	141.848	156.128	225.565	139.799	114.777	104.969	218.645	158.348	162.606	155.359	273.713	163.53	132.957	117.365
	FBgn0020655	51.4939	63.0686	55.1511	62.6817	50.9726	49.9578	40.7674	43.9691	57.0308	47.9344	49.8957	58.477	52.6438	56.4981	39.822	37.4516	65.1924	58.7177	50.7337	53.4412	47.7766	55.7888	38.2074	44.8412
	FBgn0020660	90.9241	110	57.6791	78.5008	53.1258	67.0193	84.0256	87.347	118.232	112.289	72.0358	88.3074	79.3401	74.6273	84.7972	87.9615	108.9	129.329	71.692	77.2813	51.0175	71.7502	74.2062	80.8202
	FBgn0020762	47.2329	73.195	5.57071	10.2761	25.434	9.05631	34.3771	33.1706	72.9117	52.355	10.2752	9.59995	28.1968	10.0272	36.8273	36.4792	64.826	65.9403	10.4813	8.08335	28.6735	10.2006	29.543	37.4542
	FBgn0020764	134.682	128.784	35.2394	58.9547	80.309	59.3862	49.3871	43.5017	108.804	129.816	52.7036	58.4042	88.8294	52.3174	62.1757	54.709	127.473	158.009	58.5996	47.4008	74.5895	64.2584	72	64.9924
	FBgn0020765	5.77645	18.2777	1.05455	0.460635	0.114595	0.621919	1.85614	2.36218	15.5182	49.2096	0.261694	0.672799	0	0.161321	3.41866	2.02221	9.64677	1.51095	0.140523	0.24973	0.122615	0.166202	1.4313	2.01905
	FBgn0020767	106.756	120.531	13.7097	28.7347	37.9694	24.2167	61.5322	51.4137	114.721	106.506	24.2243	23.9141	81.7812	31.5233	59.9044	64.2128	127.347	94.5233	21.9839	24.8417	49.1683	32.1008	48.1633	63.226
	FBgn0020880	0.0297018	0	4.10424	12.2881	12.6958	9.99443	14.1616	12.8464	0	0	6.65167	13.0736	6.70505	11.7367	14.2192	17.0656	0.0692955	0	8.61885	12.1432	9.72245	15.9489	12.5552	17.3253
	FBgn0020887	20.5405	29.9365	7.48635	16.4066	15.6155	13.5178	13.285	13.7509	27.9044	20.4083	12.2532	17.6528	19.8168	13.6867	11.8841	13.8681	32.3003	25.7648	14.7621	15.4408	19.3581	16.1294	10.5073	14.6512
	FBgn0020906	1.1395	0.111898	439.018	292.886	2393.54	430.621	317.981	325.661	0.297849	0.732417	417.891	328.664	448.429	940.955	599.226	372.209	0.456718	0.536509	284.687	372.594	2491.82	873.462	1095.23	376.85
	FBgn0020907	223.82	317.976	22.9889	24.7299	4.06487	10.6824	28.0608	22.1096	354.304	298.315	23.9343	33.0028	6.35854	18.6104	25.862	26.0252	366.54	222.259	35.9696	34.2361	4.70199	19.0672	24.7563	25.9604
	FBgn0020908	24.2412	44.5131	0.85099	1.02697	0.89101	1.45588	3.43791	3.30537	44.9883	41.4251	0.945171	0.787493	2.57093	0.674366	3.24274	2.95099	116.354	19.7064	0.845887	0.720315	0.676583	0.778139	2.54286	3.27676
	FBgn0020909	13.16	13.4816	23.8846	25.8878	21.9391	23.6171	49.6757	47.31	10.8383	11.9792	20.7331	25.9733	34.9869	22.115	33.3787	38.7004	15.2005	16.6062	28.0322	26.7975	26.8943	22.0508	37.4946	47.2724
	FBgn0020910	889.183	707.31	1212.8	1608.49	1989.41	1521.04	1723.12	1728.17	703.345	793.681	1430.86	1524.2	2269.66	1516.02	1684.46	1649.33	734.708	1204.19	1788.44	1632.61	2216.26	1812.92	1976.69	1997.84
	FBgn0020912	4.48361	5.04734	4.83253	8.40907	23.0118	7.19404	19.5488	16.6366	4.57464	4.36432	8.58115	9.63651	22.274	7.90886	19.8895	18.9963	5.3164	4.3261	10.1886	7.84907	26.2482	10.1136	18.9599	22.6019
	FBgn0020930	70.304	72.7981	21.1553	22.4565	27.6294	22.5968	20.1832	20.085	66.5376	80.783	23.0443	26.281	42.432	24.8114	22.4797	21.9932	71.3965	89.8605	21.0894	23.0567	29.2066	24.5788	22.6449	24.202
	FBgn0021738	33.0389	44.1777	0.809709	1.26675	2.20596	1.82015	2.98268	3.05653	37.2185	50.6829	1.05986	1.28056	3.49866	1.77669	2.52795	2.93526	37.885	47.474	0.667483	0.998918	1.6927	1.44817	2.19346	2.85874
	FBgn0021742	1.02579	1.0325	3.86912	11.7465	3.57142	6.07979	0.387933	1.01337	0.782035	1.10673	1.68972	1.43372	0.313191	7.83801	0.556316	0.332989	0.993591	1.02631	0.988187	4.111	0.666289	11.3866	0.343132	0.474546
	FBgn0021750	11.5811	11.1162	7.00522	11.3967	11.0464	9.84177	5.09242	5.33302	13.6953	11.5748	10.7589	13.9302	14.1309	11.7666	5.94674	5.72978	13.1219	11.6518	12.3774	12.247	11.1694	13.738	5.99307	5.73861
	FBgn0021760	30.7175	30.1642	8.6797	18.9875	20.8305	14.0438	21.0998	21.1081	33.6157	21.9626	14.9503	21.6499	24.2407	16.8792	21.7656	23.1768	38.8825	27.9762	16.4858	14.2322	24.1051	17.9993	16.5682	21.1887
	FBgn0021761	8.58451	8.76064	7.58007	14.1442	9.42064	12.0613	12.7583	17.796	8.39169	6.62024	11.9964	18.2202	15.0431	13.6799	10.0363	12.5228	8.6109	9.25804	14.0714	15.8401	10.6434	14.5778	9.01361	13.2406
	FBgn0021764	13.1385	15.6626	1.91031	4.66638	6.45447	3.5089	7.51869	8.34945	15.7621	12.3435	3.7253	4.94233	11.2331	4.37718	8.40871	7.38365	19.0833	13.2244	3.60503	3.673	7.25701	4.69127	4.86729	6.35347
	FBgn0021765	113.909	121.087	288.491	270.467	191.603	280.283	100.432	89.6753	148.378	80.9421	217.825	267.516	136.359	225.897	107.939	93.7179	101.263	80.3041	270.924	306.287	205.079	277.018	133.9	108.79
	FBgn0021767	0.192626	0.0717488	0.445617	0.535758	2.55153	0.375167	3.04521	2.44708	0.0621506	0.0904248	1.01887	0.746733	6.08617	0.872599	3.98088	3.17639	0.0644342	0.0452107	1.10651	1.07873	2.42754	0.997113	2.80686	3.91717
	FBgn0021768	17.1566	50.6025	37.4115	41.0633	25.679	36.3537	14.6169	14.4246	42.9366	13.072	35.4032	45.0675	27.5485	42.2051	15.9318	15.6601	55.353	25.7086	41.9853	49.7585	31.0559	42.8098	13.8387	15.2208
	FBgn0021776	0.861453	0.962617	1.66368	5.28718	2.07906	4.39434	4.62574	4.69531	0.73763	0.586431	1.62783	6.02015	2.14878	4.04178	4.62589	4.96891	1.23029	0.944058	2.70555	5.06244	2.02027	5.00506	4.23961	5.9146
	FBgn0021795	106.559	82.5217	399.905	360.323	147.949	274.887	130.322	120.364	92.0074	70.5778	297.371	308.458	145.414	359.075	136.944	117.65	81.1007	103.611	273.683	244.445	143.021	299.702	127.262	131.506
	FBgn0021796	12.1081	12.4117	4.33539	8.81994	8.34735	7.2151	6.18968	5.34655	14.5541	9.69975	6.55292	10.7238	7.25434	9.16726	6.02096	6.06798	15.863	14.6592	6.54626	6.35525	10.1212	9.18865	4.92272	5.73399
	FBgn0021800	73.1329	99.5391	3.81735	9.7198	10.7804	7.87382	22.6977	18.3254	97.1265	77.9546	7.41187	8.36286	26.5602	9.58988	22.2013	23.6292	108.545	99.1467	7.56409	8.11889	16.5158	11.0227	17.2509	25.0942
	FBgn0021814	44.1667	45.519	23.1255	20.2331	47.5247	19.7816	22.3829	21.7712	48.0105	41.1725	23.6542	20.2241	68.1257	21.0887	26.9185	25.6384	50.4653	45.8477	22.5447	20.4255	48.8579	18.822	28.3285	24.0983
	FBgn0021825	85.165	95.3336	50	63.2779	71.6696	61.118	76.3648	93.351	92.3104	79.134	56.5547	65.9149	96.2544	54.9396	69.5853	79.8134	108.588	84.0791	67.5844	70.1192	79.5729	68.9456	81.5645	76.1617
	FBgn0021847	46.7925	57.6259	7.3814	10.8773	16.6176	10.7038	18.6514	16.0171	51.4088	49.1751	10.8305	10.6836	21.3772	10.8912	16.5373	18.0905	62.0017	52.3618	10.4413	10.2755	19.6909	10.8001	16.5577	21.3029
	FBgn0021856	39.9401	50.0591	33.3026	46.6333	51.5711	40.5441	38.6197	34.4251	52.5654	45.5199	36.5208	42.7825	52.9866	41.3778	34.6759	36.5792	50.6737	37.7638	42.0229	43.8187	52.071	42.1774	36.086	42.7867
	FBgn0021872	372.656	386.573	202.965	237.383	498.3	229.929	212.392	194.47	384.217	291.375	269.904	303.052	893.245	252.123	244.067	214.296	425.554	457.621	282.383	266.119	575.63	276.134	251.671	221.479
	FBgn0021874	14.8271	11.0423	23.5693	24.9191	25.3162	24.0861	51.2501	43.1535	10.7745	9.49579	21.845	25.0117	30.6089	24.2395	34.2208	44.61	14.9817	15.7292	27.7432	29.4999	29.6111	25.4675	41.7942	59.4158
	FBgn0021875	16.0564	15.5446	18.5034	20.6551	27.8181	19.1338	30.8948	24.1206	14.0555	13.1128	19.3721	20.7519	36.2017	17.8522	25.787	27.8177	18.1708	17.4765	22.0024	23.1081	29.7072	22.2794	27.578	32.3823
	FBgn0021895	89.4561	61.1733	37.4778	59.3626	89.762	51.9872	36.7299	56.5402	79.8683	66.4504	51.7432	59.1904	154.669	58.267	45.4085	35.7929	74.3647	82.9484	53.989	54.3348	95.2247	58.1635	36.1955	36.8352
	FBgn0021906	603.295	660.946	559.338	494.28	434.581	474.223	385.837	356.722	583.628	707.539	455.013	503.52	326.415	449.06	397.416	397.192	603.624	579.732	534.027	534.28	443.883	510.705	455.772	483.757
	FBgn0021944	20.1129	18.1653	30.9079	33.4722	30.8423	33.9374	7.0631	7.29679	17.9343	13.8355	30.0161	41.6028	29.0689	36.6553	7.13985	6.42239	16.8956	19.8737	34.5804	42.5051	36.7532	38.2751	5.85032	6.87103
	FBgn0021967	348.86	357.742	396.983	326.624	242.846	326.248	251.174	231.4	346.188	409.036	306.879	349.108	226.863	296.294	262.719	251.193	342.46	337.288	349.667	355.865	254.579	336.789	293.913	284.745
	FBgn0021979	252.207	359.56	23.9288	30.1059	32.1249	29.269	40.4268	51.6287	299.019	308.774	31.1603	34.9815	54.8307	29.628	44.4897	36.1704	347.944	267.14	38.9273	36.0231	36.281	33.7181	37.4224	42.0802
	FBgn0021995	13.514	12.5254	26.7367	34.0008	24.6705	30.9222	70.0614	77.9438	15.5288	10.0946	29.6778	35.1248	33.5719	34.6148	49.7747	63.7263	16.848	16.9702	39.8089	37.8476	28.5231	32.2873	47.9782	69.0637
	FBgn0022023	175.627	160.415	184.076	230.436	380.693	206.111	208.783	208.629	161.029	167.684	222.424	205.088	517.374	219.36	209.737	208.662	175.198	222.486	244.071	241.386	419.282	239.479	224.107	235.751
	FBgn0022027	48.9038	53.6685	43.5026	28.3198	53.5327	34.882	30.8241	31.3508	40.5167	47.3767	30.5267	28.9884	78.5528	28.0956	37.945	27.2366	48.0299	45.9134	33.3322	31.7701	55.3884	35.4784	44.3586	38.8911
	FBgn0022029	21.7589	17.0192	13.9689	21.2714	25.4701	17.6116	24.0843	25.8939	18.6279	17.153	18.033	20.6419	40.6972	17.318	20.159	21.2059	25.2516	25.2905	19.7595	22.6788	26.0708	20.9517	19.0035	27.1046
	FBgn0022069	20.9209	18.7956	23.8535	39.3186	22.0329	31.6964	76.8108	99.0372	20.0777	14.6511	30.446	40.2955	43.8996	36.1462	57.5923	70.6133	22.2324	22.2071	42.0562	43.3253	25.7466	36.2466	49.6832	63.1832
	FBgn0022097	283.151	301.321	265.917	245.394	392.42	242.076	377.525	320.607	296.24	303.937	338.28	287.287	453.808	300.653	436.232	404.245	330.342	233.4	324.162	311.137	451.564	299.726	467.132	452.051
	FBgn0022153	22.0461	24.2905	7.33161	12.7803	18.6064	11.0943	11.7169	10.319	24.6825	22.7131	13.4128	15.8142	20.5873	13.9319	12.4022	12.9453	27.6445	26.7912	13.6897	12.9401	21.1592	14.8599	9.36851	12.2387
	FBgn0022160	161.447	193.154	66.1379	92.1411	70.5482	94.3196	143.632	119.089	171.753	182.056	78.685	97.0269	43.8361	72.4646	121.115	122.8	201.472	135.269	105.452	78.4436	77.2362	90.919	105.185	178.952
[truncated: 15,782 more rows]
