# Supplementary material for: Programmable RNA Targeting Using CasRx in Flies
Source: CRISPR J. 2020 Jun 17;3(3):164–76. doi: 10.1089/crispr.2020.0018 (PMC7307691; doi:10.1089/crispr.2020.0018)
Supplement: Supplemental data [file Supp_TableS5.xlsx]

## Sheet: Table S5
SUPPLEMENTARY TABLE S5. GFP-TARGETING DESEQ2 ANALYSIS
	ID	baseMean	log2FoldChange	lfcSE	stat	pvalue	padj
	CasRx	17091.3	-0.18993	0.267202	-0.71079	0.477214	0.581462
	FBgn0000003	56.1874	0.790926	0.401315	1.97043	0.048788	0.095335
	FBgn0000008	630.202	0.853413	0.356364	2.39475	0.016632	0.038935
	FBgn0000014	1242.13	-0.00917	0.127381	-0.07202	0.942588	0.959848
	FBgn0000015	748.323	0.546262	0.126559	4.31622	1.59e-05	8.32e-05
	FBgn0000017	1149.16	-0.41905	0.147762	-2.83597	0.004569	0.01298
	FBgn0000018	168.994	-0.1515	0.187523	-0.80788	0.419158	0.52696
	FBgn0000022	0.198797	0.138983	0.435151	0.319392	0.74943	NA
	FBgn0000024	1593.27	-0.47546	0.206574	-2.30163	0.021356	0.048115
	FBgn0000028	97.9217	-0.70859	0.30378	-2.33168	0.019718	0.045001
	FBgn0000032	442.39	0.28306	0.138959	2.03701	0.041649	0.083798
	FBgn0000036	919.129	-0.33016	0.22702	-1.45432	0.145857	0.232482
	FBgn0000037	701.832	-0.47266	0.194191	-2.43393	0.014936	0.035565
	FBgn0000038	1211.84	-0.10581	0.198367	-0.53342	0.593741	0.685906
	FBgn0000039	351.462	-0.55431	0.234047	-2.36821	0.017874	0.041403
	FBgn0000042	51049.3	0.203288	0.139707	1.45511	0.145639	0.232192
	FBgn0000043	3185.68	0.591402	0.199347	2.96669	0.00301	0.009094
	FBgn0000044	235172	1.04627	0.494522	2.11609	0.034337	0.071366
	FBgn0000045	61.0421	-0.04472	0.290842	-0.15375	0.877806	0.913572
	FBgn0000046	5928.46	-0.0757	0.408939	-0.18512	0.853135	0.895248
	FBgn0000047	183.671	0.482274	0.4845	0.995433	0.319526	0.429554
	FBgn0000052	1455.99	-0.82335	0.209221	-3.93521	8.31e-05	0.000377
	FBgn0000053	974.062	0.366923	0.185406	1.97903	0.047813	0.09379
	FBgn0000055	11924.9	2.70312	0.518368	5.22372	1.75e-07	1.37e-06
	FBgn0000056	11924.2	2.70303	0.518367	5.22357	1.76e-07	1.37e-06
	FBgn0000057	403.421	0.07842	0.163935	0.478362	0.632393	0.719149
	FBgn0000061	264.662	-0.12514	0.331211	-0.37783	0.705559	0.778572
	FBgn0000063	74.1094	-0.21817	0.265505	-0.82165	0.411275	0.519563
	FBgn0000064	38768.5	0.844612	0.144259	5.85484	4.77e-09	4.81e-08
	FBgn0000071	145.46	-0.84591	0.233452	-3.62215	0.000292	0.001169
	FBgn0000075	909.26	1.91031	0.610848	3.13993	0.00169	0.00551
	FBgn0000077	193.702	-0.98775	0.188929	-5.22617	1.73e-07	1.35e-06
	FBgn0000078	1700.03	-2.54488	0.426008	-5.97394	2.32e-09	2.47e-08
	FBgn0000079	2515.03	-2.47069	0.439089	-5.62801	1.82e-08	1.67e-07
	FBgn0000083	7376.5	0.660321	0.160911	4.10364	4.07e-05	0.000197
	FBgn0000084	71.6808	0.917793	0.339028	2.7061	0.006808	0.018312
	FBgn0000092	105.167	-0.02096	0.402215	-0.0521	0.958448	0.971054
	FBgn0000094	0.141906	-0.06615	0.435151	-0.15201	0.879177	NA
	FBgn0000097	1040.1	-0.38963	0.128742	-3.02637	0.002475	0.007656
	FBgn0000100	42701	0.794354	0.221563	3.58524	0.000337	0.001327
	FBgn0000108	4889.89	-0.55783	0.245035	-2.27651	0.022815	0.051007
	FBgn0000109	568.601	0.917525	0.298803	3.07058	0.002136	0.006749
	FBgn0000114	449.363	-0.34021	0.173956	-1.95567	0.050504	0.09809
	FBgn0000115	934.079	0.524485	0.166091	3.15782	0.00159	0.005234
	FBgn0000116	24388.3	1.70322	0.331923	5.13149	2.87e-07	2.14e-06
	FBgn0000117	5419.58	-0.16501	0.113108	-1.45887	0.1446	0.230897
	FBgn0000119	707.88	-0.20947	0.212836	-0.98416	0.325038	0.434879
	FBgn0000120	260.406	-0.58855	0.233355	-2.52189	0.011673	0.028907
	FBgn0000121	42.5789	-0.50682	0.378124	-1.33965	0.180358	0.275747
	FBgn0000137	48.4984	1.1609	0.285304	4.06413	4.82e-05	0.00023
	FBgn0000139	933.799	-1.24395	0.165646	-7.50892	5.96e-14	1.2e-12
	FBgn0000140	154.88	0.528497	0.46052	1.14756	0.251149	0.356735
	FBgn0000146	75.9321	-0.34766	0.549038	-0.63319	0.526611	0.625461
	FBgn0000147	47.0308	0.007241	0.44943	0.016111	0.987145	0.991282
	FBgn0000150	17137	2.01517	0.251	8.0285	9.87e-16	2.42e-14
	FBgn0000152	274.013	0.00971	0.1643	0.059097	0.952875	0.967676
	FBgn0000153	13.969	0.904218	0.541888	1.66581	0.095751	0.165955
	FBgn0000157	177.056	0.229177	0.176453	1.2988	0.194011	0.292036
	FBgn0000158	21.3581	0.44555	0.50229	0.886892	0.375137	0.484149
	FBgn0000163	835.981	-0.6603	0.149654	-4.412	1.02e-05	5.58e-05
	FBgn0000166	81.2977	-1.76611	0.694901	-3.21753	NA	NA
	FBgn0000173	2248.85	-0.02816	0.104842	-0.26855	0.788278	0.844195
	FBgn0000179	263.394	-0.00681	0.191878	-0.03548	0.971699	0.979738
	FBgn0000180	51.8869	0.399695	0.264818	1.50926	0.131232	0.213694
	FBgn0000181	19286.9	-0.01903	0.120305	-0.15816	0.874327	0.911093
	FBgn0000182	1.69815	-0.44508	0.696554	-0.63677	0.524277	NA
	FBgn0000183	1489.22	0.138588	0.189697	0.730572	0.46504	0.569968
	FBgn0000206	27.8642	-0.85848	0.430951	-1.98811	0.0468	0.092263
	FBgn0000212	1851.97	0.010199	0.101689	0.1003	0.920106	0.943588
	FBgn0000216	5.34254	0.746701	0.621951	1.19698	0.231316	0.334365
	FBgn0000221	129.573	-0.36197	0.234907	-1.54077	0.123373	0.202978
	FBgn0000227	0	NA	NA	NA	NA	NA
	FBgn0000228	702.176	-1.00432	0.247516	-4.05724	4.97e-05	0.000237
	FBgn0000229	1040.29	-0.03421	0.121885	-0.28065	0.778979	0.837093
	FBgn0000233	40.1392	-0.11546	0.316578	-0.36467	0.715356	0.785503
	FBgn0000239	1736.58	-0.22484	0.18644	-1.20597	0.227829	0.330655
	FBgn0000241	90.5955	0.842006	0.220494	3.8177	0.000135	0.000582
	FBgn0000244	2880.58	-0.32389	0.188891	-1.7147	0.086399	0.152749
	FBgn0000246	119.268	-0.54391	0.298777	-1.82008	0.068746	0.126617
	FBgn0000247	990.511	-0.40893	0.236723	-1.72745	0.084087	0.149302
	FBgn0000250	4247.06	-0.25248	0.107812	-2.34184	0.019189	0.043985
	FBgn0000251	831.228	-0.70314	0.208737	-3.36844	0.000756	0.002711
	FBgn0000253	20157.1	0.307183	0.139695	2.19895	0.027881	0.060361
	FBgn0000256	490.306	-0.33502	0.224919	-1.48948	0.13636	0.220248
	FBgn0000257	401.542	-0.06284	0.166981	-0.37632	0.706681	0.77918
	FBgn0000259	3204.43	0.530382	0.113483	4.67367	2.96e-06	1.81e-05
	FBgn0000261	3942.39	-1.58927	0.346007	-4.59313	4.37e-06	2.57e-05
	FBgn0000273	6412.39	0.382977	0.133725	2.86391	0.004184	0.012055
	FBgn0000274	1.0405	-0.48017	0.603478	-0.8223	0.410907	NA
	FBgn0000276	8.82382	-0.41829	0.612548	-0.68203	0.495221	0.596946
	FBgn0000277	2.44701	-0.9118	0.70294	-1.27568	0.202069	0.301684
	FBgn0000278	0.955348	0.604243	0.53642	1.16028	0.245933	NA
	FBgn0000279	16.0646	-0.70413	0.528183	-1.33004	0.183506	0.279672
	FBgn0000280	0	NA	NA	NA	NA	NA
	FBgn0000281	0.885709	-0.90219	0.625237	-1.36599	0.171941	NA
	FBgn0000283	2058.11	-0.1717	0.28505	-0.60234	0.54695	0.643425
	FBgn0000286	995.794	-0.57636	0.156237	-3.68889	0.000225	0.000923
	FBgn0000287	474.488	-0.34135	0.141923	-2.40511	0.016167	0.03801
	FBgn0000289	2355.65	-0.19615	0.1546	-1.26874	0.204534	0.304124
	FBgn0000299	45325.8	2.42532	0.456866	5.31131	1.09e-07	8.84e-07
	FBgn0000303	792.557	-0.13486	0.206791	-0.65215	0.514305	0.615056
	FBgn0000307	1439.62	-0.53464	0.222761	-2.40001	0.016394	0.038469
	FBgn0000308	12808.7	0.335113	0.115085	2.91187	0.003593	0.010567
	FBgn0000316	797.524	0.304126	0.199504	1.52441	0.127407	0.208624
	FBgn0000317	1095.15	0.759927	0.248337	3.06003	0.002213	0.006957
	FBgn0000318	2589.21	-1.07644	0.204304	-5.26867	1.37e-07	1.09e-06
	FBgn0000319	5642.67	0.207555	0.144071	1.44065	0.149684	0.237377
	FBgn0000320	100.533	0.537124	0.223851	2.39935	0.016424	0.038532
	FBgn0000326	743.365	-0.45697	0.232948	-1.96166	0.049802	0.096971
	FBgn0000330	509.521	0.443217	0.159929	2.77133	0.005583	0.015429
	FBgn0000337	97.5441	0.278833	0.403501	0.69107	0.489521	0.59246
	FBgn0000339	656.778	0.290763	0.14383	2.02158	0.04322	0.086375
	FBgn0000346	710.495	0.376644	0.197871	1.90348	0.056978	0.108568
	FBgn0000351	17.0942	1.1168	0.453297	2.45664	0.014024	0.033749
	FBgn0000352	582.992	-0.24151	0.304439	-0.79329	0.427611	0.535123
	FBgn0000355	24.5438	2.60513	0.674522	3.86088	0.000113	0.000497
	FBgn0000356	0.366283	0.24155	0.435151	0.537975	0.590594	NA
	FBgn0000357	14.115	1.16651	0.491755	2.36218	0.018168	0.041972
	FBgn0000358	0	NA	NA	NA	NA	NA
	FBgn0000359	0.179479	0.138983	0.435151	0.319392	0.74943	NA
	FBgn0000360	0.153124	-0.06615	0.435151	-0.15201	0.879177	NA
	FBgn0000370	10086.4	-0.11282	0.148251	-0.76097	0.446673	0.552525
	FBgn0000376	632.225	-1.37476	0.265445	-5.17813	2.24e-07	1.71e-06
	FBgn0000377	774.265	-0.24547	0.159206	-1.54183	0.123115	0.202677
	FBgn0000382	2366.55	-1.16436	0.192969	-6.03369	1.6e-09	1.75e-08
	FBgn0000384	683.047	-0.51705	0.274541	-1.88326	0.059665	0.112728
	FBgn0000392	260.365	0.971358	0.307875	3.15469	0.001607	0.005282
	FBgn0000394	584.271	0.581637	0.195348	2.97741	0.002907	0.008836
	FBgn0000395	987.628	-1.50862	0.134258	-11.2349	2.75e-29	2.09e-27
	FBgn0000404	538.716	-0.16005	0.601422	-0.26612	NA	NA
	FBgn0000405	1137.62	-1.28961	0.690994	-2.09784	NA	NA
	FBgn0000406	4295.56	0.19572	0.311761	0.627789	0.530142	0.628861
	FBgn0000411	288.203	0.151584	0.157464	0.962664	0.335716	0.444921
	FBgn0000412	2109.77	0.461905	0.198704	2.32459	0.020094	0.045755
	FBgn0000414	1409.93	-0.59268	0.207569	-2.85529	0.0043	0.01233
	FBgn0000416	6643.02	-1.03169	0.143253	-7.2018	5.94e-13	1.03e-11
	FBgn0000422	1027.26	1.50537	0.265329	5.67317	1.4e-08	1.31e-07
	FBgn0000426	395.681	0.767317	0.1831	4.19055	2.78e-05	0.00014
	FBgn0000427	5.37498	1.7829	0.651041	2.6432	0.008213	0.021468
	FBgn0000439	128.275	0.33843	0.215284	1.57203	0.115945	0.193412
	FBgn0000442	195.664	0.483961	0.232139	2.08476	0.037091	0.076075
	FBgn0000447	1165.84	0.756771	0.131654	5.74812	9.02e-09	8.7e-08
	FBgn0000448	569.845	1.22424	0.417169	2.93459	0.00334	0.009928
	FBgn0000449	36.2219	-0.13367	0.32234	-0.41464	0.678404	0.756081
	FBgn0000451	11647	1.04374	0.7048	1.51276	0.130341	0.212479
	FBgn0000454	2654.85	0.460431	0.291184	1.58124	0.113823	0.190645
	FBgn0000455	831.578	-0.37525	0.169365	-2.21561	0.026718	0.058216
	FBgn0000459	239.299	-0.3265	0.23697	-1.37773	0.168286	0.261249
	FBgn0000463	318.193	0.425853	0.444577	0.957873	0.338127	0.447082
	FBgn0000464	998.789	-0.16967	0.171261	-0.9907	0.321831	0.431739
	FBgn0000473	57.9559	0.309475	0.463125	0.668286	0.503951	0.605256
	FBgn0000477	1066.74	2.03846	0.332527	6.12936	8.82e-10	9.97e-09
	FBgn0000479	3104.02	-0.01028	0.189735	-0.05418	0.956791	0.970395
	FBgn0000482	431.273	-0.26087	0.149192	-1.74853	0.080373	0.143823
	FBgn0000489	871.638	0.191422	0.174755	1.09537	0.273355	0.381655
	FBgn0000490	506.193	0.115935	0.187273	0.619075	0.535867	0.633627
	FBgn0000492	184.681	0.140028	0.19045	0.735255	0.462184	0.567398
	FBgn0000499	549.282	-0.48196	0.234774	-2.05279	0.040093	0.081178
	FBgn0000500	69.1293	-0.36509	0.354639	-1.02933	0.303326	0.41317
	FBgn0000504	26.4345	0.955491	0.358665	2.66045	0.007804	0.020542
	FBgn0000520	300.122	-0.66267	0.149384	-4.43551	9.19e-06	5.05e-05
	FBgn0000524	282.293	0.205604	0.174064	1.18121	0.237521	0.341462
	FBgn0000527	221.373	3.03166	0.327046	9.24028	2.46e-20	9.18e-19
	FBgn0000529	16.2429	-0.51197	0.43657	-1.17099	0.241604	0.345898
	FBgn0000533	653.22	0.893234	0.306583	2.91344	0.003575	0.010519
	FBgn0000535	519.219	-0.62886	0.187417	-3.35519	0.000793	0.002828
	FBgn0000536	2074.86	-0.01995	0.125555	-0.15891	0.873743	0.91107
	FBgn0000541	3162.72	-0.22295	0.16649	-1.33915	0.180523	0.275892
	FBgn0000542	821.787	0.63094	0.337073	1.87182	0.061231	0.115158
	FBgn0000543	558.721	-0.61985	0.20702	-2.99399	0.002754	0.008414
	FBgn0000546	1153.51	0.009678	0.162587	0.059522	0.952536	0.967437
	FBgn0000547	1558.57	-0.00888	0.1367	-0.06498	0.948189	0.964022
	FBgn0000551	386.539	1.51364	0.704369	2.29786	0.02157	0.048538
	FBgn0000552	1.77341	-0.19089	0.693726	-0.27511	0.78323	NA
	FBgn0000557	1915.04	-0.05269	0.264929	-0.19888	0.84236	0.886907
	FBgn0000559	100136	0.429708	0.143295	2.99876	0.002711	0.008303
	FBgn0000560	3.0668	1.51816	0.685223	2.12193	0.033843	0.070511
	FBgn0000562	2029.85	-0.52935	0.215032	-2.46171	0.013828	0.033318
	FBgn0000564	35.8787	0.561074	0.390146	1.43777	0.150499	0.238439
	FBgn0000565	1064.65	3.38321	0.305342	11.0707	1.74e-28	1.23e-26
	FBgn0000566	2293.83	1.42897	0.120577	11.8507	2.13e-32	1.98e-30
	FBgn0000567	1090.04	1.75809	0.488558	3.59978	0.000318	0.001262
	FBgn0000568	4512.76	0.00545	0.170767	0.031914	0.974541	0.981917
	FBgn0000575	2184.71	0.087697	0.191764	0.457318	0.647443	0.731969
	FBgn0000576	149.79	0.786852	0.289538	2.71737	0.00658	0.01779
	FBgn0000577	128.829	0.312758	0.223577	1.39888	0.161851	0.253087
	FBgn0000578	1168.04	-0.08673	0.203997	-0.42517	0.67071	0.750183
	FBgn0000579	25558	0.917645	0.233095	3.93679	8.26e-05	0.000375
	FBgn0000581	1836.9	-0.48336	0.170117	-2.84132	0.004493	0.012789
	FBgn0000588	142.15	0.472452	0.211888	2.22969	0.025768	0.056515
	FBgn0000591	5.56569	1.48408	0.644721	2.25867	0.023904	0.053037
	FBgn0000592	647.266	2.11578	0.570038	3.71979	0.000199	0.000827
	FBgn0000594	17.4894	0.015147	0.407337	0.037186	0.970337	0.978803
	FBgn0000606	33.7119	0.19608	0.321294	0.6103	0.541663	0.639019
	FBgn0000611	2168.1	0.202025	0.164273	1.22981	0.218767	0.320373
	FBgn0000615	135.813	-0.42761	0.271038	-1.5775	0.11468	0.191801
	FBgn0000617	330.479	0.43318	0.18185	2.38206	0.017216	0.040182
	FBgn0000618	149.607	-0.11871	0.236844	-0.50121	0.616221	0.705256
	FBgn0000625	161.207	-0.14447	0.285507	-0.506	0.612858	0.702632
	FBgn0000629	633.119	-0.06754	0.170145	-0.39698	0.691381	0.767267
	FBgn0000633	595.133	-0.47254	0.212811	-2.22041	0.026391	0.057617
	FBgn0000635	2123.25	0.170552	0.166152	1.02648	0.304663	0.414521
	FBgn0000636	2233.19	0.599594	0.275022	2.18016	0.029245	0.062645
	FBgn0000639	0.147825	-0.06615	0.435151	-0.15201	0.879177	NA
	FBgn0000640	4.87727	0.306759	0.63174	0.485646	0.627219	0.714331
	FBgn0000644	120.838	-2.82351	0.373752	-7.504	6.19e-14	1.24e-12
	FBgn0000658	620.992	1.26536	0.320841	3.9436	8.03e-05	0.000365
	FBgn0000659	910.711	-0.13268	0.131866	-1.00618	0.314329	0.424473
	FBgn0000662	1655.6	-0.41071	0.156904	-2.61755	0.008856	0.02291
	FBgn0000667	17350	0.708689	0.413433	1.71419	0.086493	0.152853
	FBgn0000709	1016.45	-0.29111	0.135487	-2.14859	0.031667	0.066887
	FBgn0000711	1463.08	-0.12108	0.158839	-0.7623	0.445882	0.551961
	FBgn0000715	186.117	-0.27613	0.273635	-1.00907	0.312942	0.422859
	FBgn0000719	791.87	-0.70458	0.213917	-3.29357	0.000989	0.003446
	FBgn0000721	3046.74	0.279247	0.143221	1.94976	0.051205	0.099243
	FBgn0000723	1271.27	-0.21455	0.281813	-0.76133	0.446458	0.552414
	FBgn0000808	1.7085	-0.43235	0.69641	-0.61998	0.535274	NA
	FBgn0000810	497.045	-0.34852	0.227705	-1.53053	0.125885	0.206415
	FBgn0000826	20.6903	-0.68361	0.452555	-1.50803	0.131547	0.214048
	FBgn0000927	12.7099	-0.97134	0.524951	-1.84065	0.065673	0.12198
	FBgn0000928	14.3777	0.690375	0.516719	1.33515	0.181828	0.277597
	FBgn0000964	88.4467	-0.07437	0.30732	-0.24197	0.808802	0.860442
	FBgn0000996	515.739	-0.39294	0.582229	-0.67495	0.499711	0.600853
	FBgn0001075	775.547	0.387316	0.374792	1.03342	0.301406	0.41098
	FBgn0001077	2.14362	-1.00867	0.704142	-1.4032	0.160557	0.251533
	FBgn0001078	2289.47	0.414688	0.337461	1.22885	0.219128	0.32083
	FBgn0001079	259.243	-0.47758	0.260351	-1.83423	0.066619	0.123396
	FBgn0001083	735.896	1.08065	0.430791	2.5086	0.012121	0.029839
	FBgn0001084	112.469	-0.18559	0.211214	-0.87865	0.37959	0.488813
	FBgn0001085	421.443	-0.1659	0.298016	-0.55666	0.577759	0.671327
	FBgn0001086	217.86	-0.91245	0.626941	-1.45695	NA	NA
	FBgn0001087	1044.85	-0.30469	0.134597	-2.2637	0.023592	0.052472
	FBgn0001089	82.1337	1.45113	0.301365	4.80994	1.51e-06	9.7e-06
	FBgn0001090	3979.35	2.08537	0.133509	15.6188	5.42e-55	1.98e-52
	FBgn0001091	30672.5	0.575313	0.300335	1.91557	0.05542	0.105998
	FBgn0001092	18353.3	1.41939	0.122216	11.6138	3.51e-31	3.1e-29
	FBgn0001098	13533.2	-0.43831	0.311719	-1.40612	0.159688	0.250409
	FBgn0001099	81.7025	-1.326	0.256256	-5.16569	2.4e-07	1.81e-06
	FBgn0001104	1425.17	-0.78231	0.232111	-3.37034	0.000751	0.002698
	FBgn0001105	5944.16	0.228509	0.159049	1.43673	0.150796	0.238795
	FBgn0001108	1199.9	-0.06294	0.196524	-0.32029	0.748748	0.813172
	FBgn0001112	817.109	1.47977	0.699765	2.17005	0.030003	0.064008
	FBgn0001114	11054.2	2.71588	0.440887	6.16285	7.14e-10	8.15e-09
	FBgn0001120	5.32382	-0.48403	0.627912	-0.76863	0.442113	0.548635
	FBgn0001122	3955.17	-0.10771	0.253026	-0.42569	0.670331	0.75006
	FBgn0001123	1999.45	0.126945	0.111974	1.1337	0.256921	0.363251
	FBgn0001124	3889.08	0.297611	0.256371	1.16086	0.245699	0.350543
	FBgn0001125	4847.95	1.49476	0.253134	5.90495	3.53e-09	3.63e-08
	FBgn0001128	4850.72	1.51742	0.282602	5.36943	7.9e-08	6.61e-07
	FBgn0001133	459.58	-0.30607	0.140849	-2.17297	0.029783	0.063589
	FBgn0001134	61.8601	-0.47885	0.287372	-1.66578	0.095758	0.165955
	FBgn0001137	203.195	0.618547	0.211005	2.93128	0.003376	0.010023
	FBgn0001138	676.793	-1.01869	0.246914	-4.1253	3.7e-05	0.000181
	FBgn0001139	2440.62	-0.43819	0.151722	-2.8881	0.003876	0.011291
	FBgn0001142	6112.6	0.934308	0.339904	2.74876	0.005982	0.016395
	FBgn0001145	7577.46	0.524899	0.216986	2.41904	0.015561	0.036832
	FBgn0001147	50.3948	0.713643	0.341541	2.08903	0.036705	0.075436
	FBgn0001148	18.681	1.70744	0.500868	3.38312	0.000717	0.002589
	FBgn0001149	10656.4	-0.43868	0.311202	-1.40961	0.158654	0.249054
	FBgn0001150	17.658	0.432804	0.537505	0.805096	0.420764	0.528511
	FBgn0001168	1946.72	-0.94053	0.166683	-5.64249	1.68e-08	1.55e-07
	FBgn0001169	603.195	-0.46519	0.267069	-1.74179	0.081546	0.145594
	FBgn0001170	66.1954	-2.14508	0.323724	-6.58366	4.59e-11	6.24e-10
	FBgn0001174	0.960235	-0.16742	0.597645	-0.2812	0.778555	NA
	FBgn0001179	444.194	-0.43433	0.153611	-2.82741	0.004693	0.013287
	FBgn0001180	47.1178	-1.02385	0.492163	-2.07766	0.037741	0.077179
	FBgn0001185	413.391	-0.12441	0.166296	-0.74809	0.454403	0.55988
	FBgn0001186	7097.07	-0.02217	0.13669	-0.16221	0.871143	0.909007
	FBgn0001187	418.287	3.47548	0.371327	9.3369	9.92e-21	3.81e-19
	FBgn0001189	865.199	-0.72433	0.139864	-5.17855	2.24e-07	1.7e-06
	FBgn0001197	3381.68	0.675236	0.259402	2.60304	0.00924	0.023739
	FBgn0001202	618.704	-0.66147	0.171546	-3.85571	0.000115	0.000507
	FBgn0001206	306.593	-0.58671	0.317155	-1.84976	0.064349	0.119948
	FBgn0001208	2121.11	0.355368	0.426873	0.8325	0.405127	0.513813
	FBgn0001215	5429.58	0.392417	0.234306	1.67481	0.093972	0.16357
	FBgn0001216	19.8048	-0.92101	0.432784	-2.12104	0.033919	0.070657
	FBgn0001217	27.584	-0.4687	0.358231	-1.3074	0.191077	0.28874
	FBgn0001218	14277	1.90326	0.211756	8.9879	2.52e-19	8.76e-18
	FBgn0001220	7466.56	1.17193	0.224596	5.21794	1.81e-07	1.41e-06
	FBgn0001222	943.897	-0.21003	0.149458	-1.4053	0.159934	0.250705
	FBgn0001223	428.559	-3.09769	0.171119	-18.0516	7.66e-73	5.05e-70
	FBgn0001224	444.87	-0.78234	0.61902	-1.26476	NA	NA
	FBgn0001225	324.526	-1.08643	0.602134	-1.80601	NA	NA
	FBgn0001226	358.46	0.57783	0.533214	1.08374	0.278478	0.386962
	FBgn0001227	42.4369	1.77941	0.383923	4.6166	3.9e-06	2.32e-05
	FBgn0001228	430.097	-3.0902	0.170879	-18.0339	1.06e-72	6.63e-70
	FBgn0001229	147.058	1.05165	0.238355	4.41087	1.03e-05	5.61e-05
	FBgn0001230	333.347	0.393045	0.406132	0.967762	0.333163	0.442428
	FBgn0001233	19459	1.29439	0.36028	3.59282	0.000327	0.001292
	FBgn0001234	2612.03	-1.11038	0.252227	-4.40217	1.07e-05	5.82e-05
	FBgn0001235	3522.96	0.194332	0.154865	1.25485	0.209533	0.310193
	FBgn0001247	1546.21	0.168446	0.13246	1.27167	0.20349	0.30329
	FBgn0001248	15112.3	0.872324	0.249692	3.49361	0.000477	0.001812
	FBgn0001250	2730.33	0.947591	0.337227	2.80996	0.004955	0.013903
	FBgn0001253	3386.91	0.961721	0.703204	1.40693	0.159448	0.250152
	FBgn0001254	1857.95	0.706454	0.66919	1.11459	NA	NA
	FBgn0001255	52.0853	1.72484	0.465464	3.69719	0.000218	0.000897
	FBgn0001256	2929.76	0.704591	0.656105	1.15544	0.247911	0.353164
	FBgn0001257	3652.2	-1.38069	0.36818	-3.75006	0.000177	0.000743
	FBgn0001258	9934.92	1.55895	0.231113	6.74535	1.53e-11	2.24e-10
	FBgn0001259	122.593	0.640667	0.402069	1.59335	0.111082	0.186872
	FBgn0001263	181.206	0.933848	0.315571	2.9589	0.003087	0.009303
	FBgn0001269	180.572	0.067814	0.187813	0.361074	0.718044	0.787536
	FBgn0001276	172.398	-0.63925	0.233478	-2.73745	0.006192	0.016878
	FBgn0001280	513.158	1.16735	0.157138	7.42815	1.1e-13	2.13e-12
	FBgn0001281	15.4893	1.29335	0.44544	2.88867	0.003869	0.011274
	FBgn0001285	3596.51	0.862475	0.396567	2.17489	0.029638	0.063312
	FBgn0001291	1114.41	-1.00616	0.206259	-4.87788	1.07e-06	7.17e-06
	FBgn0001296	373.586	-0.49313	0.170801	-2.88701	0.003889	0.011318
	FBgn0001297	4288.31	-0.84282	0.150662	-5.59404	2.22e-08	2.01e-07
	FBgn0001301	1935.33	-0.756	0.215937	-3.50095	0.000464	0.001766
	FBgn0001308	3127.65	0.05848	0.142115	0.411496	0.680709	0.758197
	FBgn0001311	3681.02	0.42618	0.476494	0.894427	0.371094	0.480501
	FBgn0001313	0.549425	0.340299	0.435592	0.689955	0.490222	NA
	FBgn0001316	3198.77	-0.19525	0.223293	-0.87441	0.381897	0.491159
	FBgn0001319	307.155	-0.65401	0.248249	-2.63421	0.008433	0.021949
	FBgn0001320	147.238	0.916846	0.237355	3.86209	0.000112	0.000495
	FBgn0001321	396.747	1.39817	0.471292	2.96688	0.003008	0.009091
	FBgn0001323	263.505	0.656818	0.30401	2.16047	0.030736	0.065202
	FBgn0001324	798.228	-0.23967	0.27534	-0.87043	0.384064	0.493178
	FBgn0001325	291.039	-0.69863	0.278008	-2.51269	0.011981	0.029539
	FBgn0001330	435.507	0.3959	0.133974	2.95504	0.003126	0.00941
	FBgn0001341	633.152	1.13007	0.181177	6.23693	4.46e-10	5.26e-09
	FBgn0001404	1665.72	-0.43094	0.223124	-1.93139	0.053435	0.102832
	FBgn0001491	444.808	0.485113	0.216535	2.24032	0.02507	0.055283
	FBgn0001565	2984.03	-1.31016	0.113931	-11.4991	1.33e-30	1.12e-28
	FBgn0001612	301.305	-0.64677	0.180441	-3.58401	0.000338	0.001333
	FBgn0001624	3843.32	0.362566	0.167338	2.16667	0.03026	0.064409
	FBgn0001941	1614.3	-0.56294	0.168233	-3.34613	0.000819	0.002918
	FBgn0001942	32505.1	-0.26208	0.105281	-2.48934	0.012798	0.031202
	FBgn0001961	3541.08	-0.5066	0.119548	-4.23757	2.26e-05	0.000115
	FBgn0001965	860.547	-0.31805	0.215698	-1.4745	0.140348	0.225666
	FBgn0001967	3.37543	0.428268	0.655465	0.652679	0.513963	0.614728
	FBgn0001970	128.917	0.39956	0.196928	2.02894	0.042464	0.0852
	FBgn0001977	1209.75	-0.42984	0.135929	-3.1622	0.001566	0.005163
	FBgn0001978	2130.91	-0.47981	0.14347	-3.34432	0.000825	0.002935
	FBgn0001981	217.148	0.14901	0.269997	0.551894	0.581021	0.674344
	FBgn0001983	64.8588	1.35729	0.36207	3.74433	0.000181	0.000758
	FBgn0001986	633.886	0.401696	0.134454	2.98761	0.002812	0.00857
	FBgn0001987	1428.53	-0.99425	0.215722	-4.60876	4.05e-06	2.41e-05
	FBgn0001989	2242.74	1.42308	0.230906	6.16286	7.14e-10	8.15e-09
	FBgn0001990	245.454	-0.39115	0.239947	-1.63005	0.103091	0.175865
	FBgn0001991	1705.24	0.085117	0.180722	0.470985	0.637651	0.723755
	FBgn0001992	151.026	0.451039	0.281797	1.60053	0.109481	0.184663
	FBgn0001994	1995.03	-0.62749	0.194954	-3.21861	0.001288	0.004362
	FBgn0001995	912.046	1.06271	0.131367	8.08926	6e-16	1.52e-14
	FBgn0002021	941.135	0.607283	0.178643	3.39939	0.000675	0.002464
	FBgn0002022	1317.16	0.810396	0.12266	6.60675	3.93e-11	5.39e-10
	FBgn0002023	287.819	-0.40291	0.222676	-1.80929	0.070406	0.129151
	FBgn0002031	5399.89	0.804469	0.171623	4.68741	2.77e-06	1.7e-05
	FBgn0002036	197.341	0.5219	0.205363	2.54131	0.011044	0.027568
	FBgn0002044	2130.05	-0.15164	0.146289	-1.03658	0.299932	0.409628
	FBgn0002069	2220.8	0.296495	0.108108	2.74258	0.006096	0.016658
	FBgn0002121	4561.11	-1.09583	0.170948	-6.41017	1.45e-10	1.85e-09
	FBgn0002174	1912.34	1.31029	0.247896	5.2855	1.25e-07	1.01e-06
	FBgn0002183	2757.07	-0.83371	0.19992	-4.17015	3.04e-05	0.000151
	FBgn0002283	508.118	-0.13084	0.178223	-0.73413	0.462872	0.568084
	FBgn0002284	1721.33	0.577113	0.139684	4.13154	3.6e-05	0.000177
	FBgn0002306	2538.5	1.1099	0.459712	2.41458	0.015754	0.037183
	FBgn0002354	217.598	0.292835	0.170686	1.71565	0.086227	0.152471
	FBgn0002413	2273.06	-0.14943	0.221414	-0.6749	0.499739	0.600853
	FBgn0002431	3007.89	0.204694	0.14701	1.39238	0.163807	0.255409
	FBgn0002440	1079.61	2.45817	0.618453	4.00593	6.18e-05	0.000288
	FBgn0002441	926.285	-0.05117	0.121206	-0.42215	0.672917	0.751678
	FBgn0002466	236.334	-0.43035	0.628786	-0.68457	NA	NA
	FBgn0002521	788.155	-0.25685	0.305091	-0.84187	0.399861	0.508889
	FBgn0002522	199.354	-0.54477	0.267696	-2.03476	0.041875	0.084184
	FBgn0002524	1565.25	-0.81579	0.140301	-5.81442	6.08e-09	6.04e-08
	FBgn0002525	2683.58	0.359951	0.117087	3.07423	0.00211	0.006683
	FBgn0002526	8725.84	1.88739	0.362079	5.21288	1.86e-07	1.44e-06
	FBgn0002531	21.5493	1.30583	0.698959	1.8967	0.057867	0.109943
	FBgn0002533	40.2842	3.47014	0.599348	5.59438	2.21e-08	2.01e-07
	FBgn0002534	282.632	4.75939	0.590412	8.00655	1.18e-15	2.85e-14
	FBgn0002535	1267.93	2.23419	0.689696	3.37039	0.000751	0.002698
	FBgn0002542	243.777	0.235932	0.228754	1.03138	0.302362	0.412028
	FBgn0002543	385.468	-0.62106	0.203429	-3.05272	0.002268	0.007098
	FBgn0002552	483.784	-0.41094	0.188643	-2.17831	0.029383	0.062878
	FBgn0002561	2.40884	0.178095	0.701469	0.254665	0.798982	0.852955
	FBgn0002562	1.10352	1.0727	0.638242	1.69372	0.090318	NA
	FBgn0002563	1.05029	0.624604	0.622098	1.04534	0.295867	NA
	FBgn0002564	8.66556	2.02101	0.592096	3.3075	0.000941	0.003294
	FBgn0002565	0.505044	-0.07423	0.457204	-0.15782	0.874596	NA
	FBgn0002566	1182.08	-0.0761	0.196072	-0.38814	0.697914	0.772594
	FBgn0002567	1156.05	-0.38866	0.127885	-3.03909	0.002373	0.007383
	FBgn0002569	293.419	0.165072	0.417069	0.395793	0.692257	0.767937
	FBgn0002570	954.57	-1.2625	0.704619	-1.86756	NA	NA
	FBgn0002571	1230.14	-0.00183	0.23428	-0.00783	0.993755	0.995568
	FBgn0002573	24.6637	0.584958	0.440703	1.32702	0.184503	0.2809
	FBgn0002576	14.2009	0.655803	0.469716	1.39483	0.163068	0.254649
	FBgn0002577	467.341	1.07902	0.685642	1.72386	0.084733	0.150289
	FBgn0002578	8025.16	-2.09672	0.202433	-10.3572	3.88e-25	2.05e-23
	FBgn0002579	23178.7	0.397939	0.142291	2.79666	0.005163	0.014411
	FBgn0002590	32953.5	0.697011	0.200988	3.46793	0.000524	0.001967
	FBgn0002592	51.8435	1.34451	0.422555	3.17811	0.001482	0.004925
	FBgn0002593	37212	0.70483	0.185738	3.79476	0.000148	0.000631
	FBgn0002609	146.774	0.635677	0.204119	3.11405	0.001845	0.005944
	FBgn0002622	33522.5	0.23616	0.149508	1.57958	0.114204	0.191186
	FBgn0002626	27153.5	0.255315	0.186702	1.3675	0.171467	0.265282
	FBgn0002629	6.7813	1.06372	0.572513	1.84512	0.065021	0.120973
	FBgn0002631	1.39325	0.804292	0.699054	1.13604	0.25594	NA
	FBgn0002632	12.0005	-0.55072	0.50469	-1.08897	0.276168	0.384442
	FBgn0002633	3.74886	0.415133	0.666793	0.622467	0.533635	0.631753
	FBgn0002638	1919.6	0.32118	0.30219	1.06284	0.287855	0.396937
	FBgn0002641	829.347	-1.37095	0.149841	-9.14794	5.8e-20	2.13e-18
	FBgn0002643	1406.63	0.193444	0.179519	1.07757	0.281226	0.389959
	FBgn0002645	2014.22	0.177913	0.154081	1.15467	0.248224	0.353571
	FBgn0002673	111.613	-1.69523	0.657739	-2.59481	NA	NA
	FBgn0002707	218.514	0.133219	0.18693	0.712671	0.476049	0.580312
	FBgn0002709	82.3949	-0.07662	0.227164	-0.33729	0.735897	0.80304
	FBgn0002715	86.9683	-0.98749	0.405101	-2.43597	0.014852	0.035404
	FBgn0002716	131.781	0.049461	0.20787	0.237942	0.811926	0.862512
	FBgn0002719	10035.7	1.22679	0.328124	3.73883	0.000185	0.000773
	FBgn0002723	700.997	-0.73248	0.141608	-5.17231	2.31e-07	1.75e-06
	FBgn0002732	18.1602	-1.55344	0.502839	-3.05991	0.002214	0.006958
	FBgn0002733	295.656	0.261716	0.223483	1.17109	0.241563	0.345877
	FBgn0002734	1.88871	0.538689	0.704148	0.763984	0.444877	0.551079
	FBgn0002735	21.5776	1.42638	0.442875	3.20713	0.001341	0.004505
	FBgn0002736	720.615	0.953748	0.173234	5.50532	3.68e-08	3.21e-07
	FBgn0002772	31490.9	1.07209	0.395456	2.71112	0.006706	0.018092
	FBgn0002773	87254.4	0.913062	0.439571	2.07728	0.037776	0.077239
	FBgn0002774	1139.7	-0.14261	0.111314	-1.28114	0.200144	0.299421
	FBgn0002775	461.572	-0.70282	0.247892	-2.83497	0.004583	0.013015
	FBgn0002778	1085.36	1.23231	0.172248	7.15391	8.43e-13	1.45e-11
	FBgn0002780	6387.72	1.28993	0.190001	6.78902	1.13e-11	1.67e-10
	FBgn0002781	2643.16	-0.39634	0.276687	-1.43245	0.152014	0.24032
	FBgn0002783	1641.94	-0.0703	0.211392	-0.33254	0.739478	0.806011
	FBgn0002787	2175.29	0.354764	0.171944	2.06325	0.039089	0.079505
	FBgn0002789	18964.8	1.13706	0.31836	3.57165	0.000355	0.001392
	FBgn0002791	361.872	-0.18896	0.217895	-0.86718	0.385844	0.494595
	FBgn0002838	0.153124	-0.06615	0.435151	-0.15201	0.879177	NA
	FBgn0002842	0.966699	-0.23496	0.682283	-0.34432	0.730604	NA
	FBgn0002855	0	NA	NA	NA	NA	NA
	FBgn0002856	0.141906	-0.06615	0.435151	-0.15201	0.879177	NA
	FBgn0002862	0.493827	-0.10654	0.549597	-0.19017	0.849178	NA
	FBgn0002863	7.92119	0.680825	0.564548	1.20447	0.228407	0.33125
	FBgn0002865	0	NA	NA	NA	NA	NA
	FBgn0002868	8076	-0.30234	0.233903	-1.29259	0.196154	0.294622
	FBgn0002869	168.396	1.47408	0.581413	2.53797	0.01115	0.02779
	FBgn0002872	278.782	-0.22134	0.32103	-0.68945	0.490539	0.593343
	FBgn0002873	231.208	-0.63173	0.553252	-1.14191	0.253492	0.359211
	FBgn0002878	171.53	0.280084	0.245135	1.14257	0.253218	0.358947
	FBgn0002887	356.029	-1.25919	0.170376	-7.38829	1.49e-13	2.83e-12
	FBgn0002891	362.123	-0.71322	0.163075	-4.37312	1.22e-05	6.58e-05
	FBgn0002899	138.462	1.53951	0.24885	6.18185	6.34e-10	7.29e-09
	FBgn0002901	125.65	-0.49757	0.316416	-1.57225	0.115892	0.193348
	FBgn0002905	140.245	0.204118	0.283221	0.720719	0.471083	0.575642
	FBgn0002906	255.333	-0.53268	0.36761	-1.44891	0.147363	0.234316
	FBgn0002909	336.526	0.460827	0.144485	3.18943	0.001426	0.004759
	FBgn0002914	1961.34	-0.95986	0.188029	-5.10468	3.31e-07	2.44e-06
	FBgn0002917	831.745	-0.14939	0.200156	-0.74637	0.455445	0.560535
	FBgn0002921	17873.8	0.493385	0.14697	3.35705	0.000788	0.002812
	FBgn0002922	73.3712	0.126724	0.256036	0.494953	0.620633	0.708895
	FBgn0002924	266.981	-0.43722	0.464238	-0.94176	0.346316	0.455125
	FBgn0002926	4.27822	-0.78898	0.652754	-1.19856	0.230699	0.333694
	FBgn0002930	614.877	0.371397	0.169448	2.19181	0.028393	0.061256
	FBgn0002931	105.204	-0.71065	0.284928	-2.49324	0.012658	0.030932
	FBgn0002932	321.465	-0.58589	0.247246	-2.36947	0.017814	0.041296
	FBgn0002933	239.823	0.641355	0.67208	0.993823	0.320309	0.430344
	FBgn0002936	6.05946	-0.58921	0.592414	-0.99029	0.322033	0.431955
	FBgn0002937	10.7075	-0.85438	0.518966	-1.63766	0.101493	0.173701
	FBgn0002938	46.0721	-0.6263	0.279983	-2.2352	0.025404	0.055869
	FBgn0002939	0.703841	0.050118	0.483438	0.104482	0.916787	NA
	FBgn0002940	32.4101	0.418115	0.679513	0.615668	0.538114	0.635799
	FBgn0002941	102.868	-0.13038	0.233223	-0.559	0.576162	0.669826
	FBgn0002945	735.844	-0.2986	0.174791	-1.70833	0.087575	0.154435
	FBgn0002948	49.9347	0.292595	0.366873	0.797578	0.425116	0.532759
	FBgn0002962	47.4834	-0.50267	0.281712	-1.78346	0.074511	0.135269
	FBgn0002973	1487.29	-0.41022	0.156258	-2.62527	0.008658	0.022451
	FBgn0002985	193.256	-0.07566	0.247818	-0.30532	0.760119	0.822256
	FBgn0002989	176.508	-0.01436	0.185785	-0.07729	0.93839	0.956577
	FBgn0003002	105.27	-0.29307	0.246593	-1.18835	0.234696	0.338139
	FBgn0003008	254.039	0.113367	0.202957	0.558584	0.576446	0.670097
	FBgn0003009	24.3275	0.587852	0.405231	1.45032	0.146969	0.233882
	FBgn0003011	0.671669	0.102129	0.627187	0.162963	0.870548	NA
	FBgn0003015	18.7501	-1.60462	0.704675	-2.36272	NA	NA
	FBgn0003016	1406.95	0.142698	0.255508	0.558487	0.576512	0.670115
	FBgn0003023	10.8614	-1.20817	0.611269	-1.96297	0.04965	0.096716
	FBgn0003028	518.517	1.10469	0.284681	3.88022	0.000104	0.000464
	FBgn0003034	0	NA	NA	NA	NA	NA
	FBgn0003041	525.867	-0.01075	0.243091	-0.04423	0.964717	0.975224
	FBgn0003042	286.716	-0.60132	0.21766	-2.76237	0.005738	0.015819
	FBgn0003044	632.431	0.042071	0.202643	0.207613	0.835531	0.881478
	FBgn0003046	52.4418	1.58248	0.522393	3.02561	0.002481	0.007672
	FBgn0003048	750.559	-0.30322	0.259068	-1.17042	0.241832	0.34615
	FBgn0003053	1075.56	-1.21224	0.221462	-5.47333	4.42e-08	3.8e-07
	FBgn0003057	9379.17	1.87841	0.704906	2.91421	0.003566	0.010503
	FBgn0003060	10852.3	0.261025	0.532399	0.490292	0.623927	0.711671
	FBgn0003062	3522.27	1.7253	0.212272	8.12751	4.38e-16	1.12e-14
	FBgn0003065	2940.98	0.955084	0.680045	1.52374	0.127575	0.208848
	FBgn0003067	7116.95	-2.13534	0.233739	-9.13519	6.53e-20	2.38e-18
	FBgn0003068	112.293	-1.00746	0.336631	-2.99114	0.002779	0.008486
	FBgn0003071	6673.83	0.793992	0.256887	3.09082	0.001996	0.006368
	FBgn0003074	8976.68	0.573776	0.232015	2.47302	0.013398	0.032436
	FBgn0003076	6843.85	-0.08525	0.233739	-0.36472	0.715318	0.785503
	FBgn0003079	627.91	-0.58373	0.144748	-4.03255	5.52e-05	0.00026
	FBgn0003082	535.863	-0.24223	0.125409	-1.93149	0.053423	0.102832
	FBgn0003086	2032.52	0.616851	0.537706	1.14733	0.251244	0.356831
	FBgn0003087	109.097	-1.44476	0.689096	-2.12536	NA	NA
	FBgn0003089	1923.66	2.22734	0.401211	5.5518	2.83e-08	2.52e-07
	FBgn0003090	742.16	-0.23242	0.300765	-0.77275	0.439668	0.546372
	FBgn0003091	913.88	-0.1633	0.231154	-0.70646	0.479901	0.583862
	FBgn0003093	2101.29	-0.27154	0.173206	-1.56773	0.116945	0.194786
	FBgn0003114	15.4737	-0.40938	0.465394	-1.84911	NA	NA
	FBgn0003116	164.966	-0.19962	0.185615	-1.07541	0.282192	0.391016
	FBgn0003117	53.0693	0.858572	0.318721	2.69263	0.007089	0.018918
	FBgn0003118	1122.18	-1.05714	0.133338	-7.92772	2.23e-15	5.27e-14
	FBgn0003124	354.029	-0.69987	0.616905	-1.13509	NA	NA
	FBgn0003129	94.0277	-0.22443	0.257359	-0.87201	0.383203	0.492502
	FBgn0003130	77.1474	0.743163	0.294456	2.52339	0.011623	0.028806
	FBgn0003132	4.78862	-0.45607	0.651692	-0.69759	0.485435	0.58892
	FBgn0003134	1762.11	-0.14641	0.199578	-0.7336	0.463195	0.568321
	FBgn0003137	5528.16	1.97674	0.335357	5.89449	3.76e-09	3.84e-08
	FBgn0003139	858.705	-0.04359	0.153103	-0.28473	0.775849	0.834608
	FBgn0003140	0	NA	NA	NA	NA	NA
	FBgn0003141	814.845	0.3343	0.223596	1.49512	0.134884	0.218319
	FBgn0003145	7.71553	-0.17156	0.58582	-0.29279	0.769685	0.829608
	FBgn0003149	30212.2	0.799408	0.477805	1.67321	0.094285	0.164028
	FBgn0003159	1857.44	-1.14128	0.288481	-3.95603	7.62e-05	0.000348
	FBgn0003162	944.351	2.53139	0.279283	9.06056	1.3e-19	4.62e-18
	FBgn0003165	2597.41	-0.19719	0.25393	-0.77657	0.437415	0.544549
	FBgn0003169	1271.6	-0.69942	0.214105	-3.26664	0.001088	0.003755
	FBgn0003174	1346.85	1.49679	0.604826	2.48028	0.013128	0.031906
	FBgn0003175	1529.3	-0.33515	0.254549	-1.31665	0.187954	0.284904
	FBgn0003187	268.64	0.951698	0.413863	2.29944	0.02148	0.04837
	FBgn0003189	1412.61	0.595169	0.331101	1.79755	0.072248	0.132016
	FBgn0003204	1899.47	0.681454	0.163903	4.15764	3.22e-05	0.000159
	FBgn0003205	1257.83	-0.13811	0.236782	-0.58328	0.559702	0.654907
	FBgn0003206	1985.61	0.133697	0.142141	0.940596	0.346912	0.455537
	FBgn0003209	2506.22	-1.39186	0.125173	-11.1189	1.01e-28	7.35e-27
	FBgn0003210	919.739	0.157727	0.185435	0.85058	0.395002	0.503738
	FBgn0003218	1305.98	-0.97388	0.129663	-7.51053	5.89e-14	1.19e-12
	FBgn0003227	137.101	0.308317	0.317235	0.97188	0.33111	0.440767
	FBgn0003231	5584.76	-2.4025	0.143797	-16.7063	1.18e-62	5.36e-60
	FBgn0003248	0.466954	-0.06084	0.451635	-0.13092	0.895842	NA
	FBgn0003249	2.34622	0.167752	0.704648	0.238186	0.811737	0.862512
	FBgn0003250	12.1626	0.800833	0.522861	1.52918	0.126219	0.206937
	FBgn0003254	566.467	-3.25964	0.350008	-9.29479	1.48e-20	5.62e-19
	FBgn0003255	133.04	0.819189	0.353091	2.3198	0.020352	0.046232
	FBgn0003256	1018.65	-0.47521	0.209521	-2.26802	0.023328	0.051962
	FBgn0003257	1345.5	1.73042	0.24662	7.01591	2.28e-12	3.72e-11
	FBgn0003261	20176.7	-0.51139	0.109188	-4.68354	2.82e-06	1.73e-05
	FBgn0003267	1.79095	-0.24883	0.704726	-0.35253	0.724441	NA
	FBgn0003268	126.527	0.173484	0.212265	0.8173	0.413757	0.521804
	FBgn0003270	0.300948	-0.16871	0.435151	-0.38182	0.702593	NA
	FBgn0003274	40500.8	0.457888	0.197653	2.31663	0.020524	0.046495
	FBgn0003275	603.013	0.768572	0.15906	4.83185	1.35e-06	8.8e-06
	FBgn0003277	2040.77	-0.47591	0.175072	-2.71834	0.006561	0.017763
	FBgn0003278	650.459	1.0005	0.199084	5.0253	5.03e-07	3.58e-06
	FBgn0003279	49036.4	0.379345	0.178079	2.13021	0.033154	0.069438
	FBgn0003285	500.82	0.24405	0.219013	1.11432	0.265142	0.372158
	FBgn0003292	647.383	1.45484	0.63236	2.30875	0.020958	0.047355
	FBgn0003295	20.3103	0.074594	0.380394	0.1961	0.844532	0.888555
	FBgn0003300	88.9762	-0.3124	0.260071	-1.20106	0.229727	0.332542
	FBgn0003301	909.223	-0.00916	0.255805	-0.03579	0.971451	0.979627
	FBgn0003302	141.846	-0.80199	0.29024	-2.76238	0.005738	0.015819
	FBgn0003308	537.26	0.557612	0.265612	2.09934	0.035787	0.073918
	FBgn0003310	720.025	-0.55665	0.177501	-3.1359	0.001713	0.00557
	FBgn0003312	60.2365	1.97172	0.477692	4.11646	3.85e-05	0.000188
	FBgn0003313	18.6569	-1.54126	0.441929	-3.45041	0.00056	0.002085
	FBgn0003317	676.962	-1.12204	0.243921	-4.59946	4.24e-06	2.5e-05
	FBgn0003319	165.056	1.65895	0.591514	2.80908	0.004968	0.013935
	FBgn0003321	1541.74	-0.88533	0.114597	-7.72534	1.12e-14	2.44e-13
	FBgn0003326	266.983	-0.37809	0.28618	-1.32108	0.186474	0.283345
	FBgn0003328	2503.86	-1.57045	0.177621	-8.84098	9.49e-19	3.15e-17
	FBgn0003330	406.818	-0.43654	0.180974	-2.41209	0.015861	0.037391
	FBgn0003334	697.389	-0.02971	0.13659	-0.2175	0.82782	0.875866
	FBgn0003339	293.725	0.56529	0.149281	3.78667	0.000153	0.000649
	FBgn0003345	2007.21	-0.09397	0.12414	-0.75696	0.449077	0.554717
	FBgn0003346	807.378	0.446161	0.232036	1.9228	0.054505	0.104586
	FBgn0003353	348.338	-0.69502	0.248321	-2.79859	0.005133	0.014341
	FBgn0003356	37178.9	0.41388	0.379711	1.08999	0.275717	0.383933
	FBgn0003357	36624.2	0.343761	0.387401	0.887356	0.374887	0.484029
	FBgn0003358	2305.02	0.505647	0.288995	1.74967	0.080175	0.143554
	FBgn0003360	65139.3	0.914469	0.271463	3.36868	0.000755	0.00271
	FBgn0003366	540.306	1.27736	0.273505	4.6699	3.01e-06	1.83e-05
	FBgn0003371	4791.19	-0.48487	0.143014	-3.39034	0.000698	0.002534
	FBgn0003372	5.65973	-0.7716	0.679771	-1.1312	0.257972	0.364501
	FBgn0003373	0.147825	-0.06615	0.435151	-0.15201	0.879177	NA
	FBgn0003374	4.40665	0.311688	0.695015	0.448799	0.653577	0.736692
	FBgn0003375	0.198797	0.138983	0.435151	0.319392	0.74943	NA
	FBgn0003377	0.718204	0.386774	0.582704	0.686581	0.492347	NA
	FBgn0003378	1.39465	0.663021	0.67547	0.986338	0.323968	NA
	FBgn0003380	2526.57	-0.33704	0.223048	-1.51105	0.130775	0.213082
	FBgn0003382	136.605	2.94582	0.634352	4.69073	2.72e-06	1.68e-05
	FBgn0003386	973.052	-0.8305	0.20701	-4.0117	6.03e-05	0.000282
	FBgn0003388	890.31	-1.20402	0.349655	-3.44318	0.000575	0.002137
	FBgn0003390	308.1	-0.58769	0.372903	-1.57589	0.115051	0.192227
	FBgn0003391	1067.53	0.196813	0.157883	1.24658	0.212552	0.313429
	FBgn0003392	3477.06	-0.08544	0.154257	-0.55389	0.579654	0.673054
	FBgn0003396	1556.63	-1.01671	0.21496	-4.72958	2.25e-06	1.41e-05
	FBgn0003401	41.6631	0.945339	0.334234	2.82626	0.004709	0.01332
	FBgn0003410	872.295	-0.57744	0.303677	-1.90145	0.057243	0.108947
	FBgn0003411	1.41015	0.47124	0.619619	0.786677	0.431471	NA
	FBgn0003415	1564.32	-0.40157	0.147236	-2.72734	0.006385	0.017354
	FBgn0003416	377.444	-0.15378	0.296709	-0.51828	0.60426	0.694891
	FBgn0003423	2972.94	0.881869	0.145414	6.06449	1.32e-09	1.45e-08
	FBgn0003429	2545.79	-0.4633	0.178154	-2.60052	0.009308	0.023877
	FBgn0003430	93.1863	-0.41849	0.359213	-1.16484	0.244083	0.348652
	FBgn0003435	1654.78	-0.12235	0.228831	-0.53468	0.592868	0.685018
	FBgn0003444	380.661	-0.32669	0.333629	-0.97918	0.32749	0.437185
	FBgn0003447	743.564	0.737719	0.290505	2.53939	0.011105	0.027688
	FBgn0003448	57.7134	-0.49849	0.347185	-1.43524	0.15122	0.239351
	FBgn0003449	885.698	0.096474	0.112562	0.857068	0.391407	0.500363
	FBgn0003450	90.2663	0.575484	0.258758	2.22391	0.026155	0.057224
	FBgn0003459	270.72	-1.05385	0.287127	-3.66936	0.000243	0.000987
	FBgn0003460	276.938	0.569801	0.181677	3.13626	0.001711	0.005566
	FBgn0003462	3988.49	0.355422	0.185267	1.91843	0.055057	0.105433
	FBgn0003463	1048.09	-0.08065	0.272936	-0.2955	0.767614	0.827849
	FBgn0003464	1510.56	-0.74371	0.146937	-5.06129	4.16e-07	3.01e-06
	FBgn0003475	979.747	-0.77858	0.156636	-4.97041	6.68e-07	4.65e-06
	FBgn0003479	246.384	-0.43601	0.257492	-1.6932	0.090417	0.158467
	FBgn0003480	44.607	0.740195	0.390944	1.89261	0.05841	0.110785
	FBgn0003482	15.8161	-0.64283	0.621693	-1.0327	0.301745	0.411314
	FBgn0003483	64.1517	0.079378	0.412988	0.1922	0.847586	0.890986
	FBgn0003486	13.5853	-0.08984	0.488795	-0.18376	0.854203	0.896012
	FBgn0003495	432.899	0.881253	0.174941	5.03717	4.72e-07	3.38e-06
	FBgn0003499	437.834	-0.03425	0.172808	-0.19822	0.842871	0.887232
	FBgn0003502	1473.96	0.248342	0.225948	1.09911	0.271719	0.380095
	FBgn0003507	817.519	-0.54407	0.212312	-2.56252	0.010392	0.02619
	FBgn0003510	130.46	-0.43841	0.2658	-1.64917	0.099113	0.170536
	FBgn0003511	130.46	-0.43841	0.2658	-1.64917	0.099113	0.170536
	FBgn0003512	476.283	-0.17586	0.200351	-0.87774	0.380087	0.489405
	FBgn0003513	67.8212	-0.59974	0.278881	-2.14955	0.031591	0.066758
	FBgn0003514	3396.98	-0.74837	0.115781	-6.46356	1.02e-10	1.33e-09
	FBgn0003515	272.461	0.757636	0.283462	2.67268	0.007525	0.019915
	FBgn0003517	55908.5	0.577633	0.187254	3.08476	0.002037	0.006482
	FBgn0003520	1602.51	-0.45978	0.201966	-2.27648	0.022817	0.051007
	FBgn0003525	178.694	-0.11009	0.614962	-0.17902	NA	NA
	FBgn0003527	13.1238	0.753152	0.604597	1.24477	0.213217	0.3142
	FBgn0003545	53.0321	0.239303	0.539561	0.443483	0.657416	0.740007
	FBgn0003557	1563.85	-0.85654	0.165336	-5.18049	2.21e-07	1.69e-06
	FBgn0003559	1094.91	-0.48097	0.136433	-3.52527	0.000423	0.001626
	FBgn0003567	969.404	-0.03589	0.229077	-0.15666	0.87551	0.911831
	FBgn0003575	1261.79	-0.67752	0.127256	-5.32389	1.02e-07	8.31e-07
	FBgn0003598	721.434	-0.48841	0.284306	-1.71784	0.085825	0.151876
	FBgn0003607	1777.75	0.281035	0.239937	1.17129	0.241483	0.345855
	FBgn0003612	1308.88	-0.27485	0.226924	-1.21118	0.225825	0.328228
	FBgn0003638	4161.25	0.006325	0.165002	0.038335	0.96942	0.978392
	FBgn0003651	736.221	-0.33326	0.152026	-2.19208	0.028374	0.061236
	FBgn0003654	1010.73	-0.24778	0.149236	-1.66034	0.096847	0.167466
	FBgn0003655	77.9164	-2.87458	0.691878	-4.37846	NA	NA
	FBgn0003656	1108.15	-0.4835	0.114993	-4.20452	2.62e-05	0.000132
	FBgn0003660	2966.39	-0.54012	0.126334	-4.27535	1.91e-05	9.84e-05
	FBgn0003676	3439.33	1.43827	0.147869	9.72645	2.33e-22	1.03e-20
	FBgn0003683	0.147825	-0.06615	0.435151	-0.15201	0.879177	NA
	FBgn0003687	301.835	-0.14138	0.148116	-0.95452	0.339821	0.448701
	FBgn0003701	149.169	-1.21365	0.66208	-1.84079	NA	NA
	FBgn0003710	420	-0.28239	0.227116	-1.24335	0.21374	0.31476
	FBgn0003714	428.508	1.8095	0.186168	9.71624	2.57e-22	1.14e-20
	FBgn0003716	1291.63	-0.13242	0.115301	-1.1485	0.250762	0.356339
	FBgn0003719	77.5991	-1.64442	0.339036	-4.83795	1.31e-06	8.59e-06
	FBgn0003720	34.4616	0.555157	0.412807	1.34457	0.178764	0.27387
	FBgn0003721	37620.9	0.558853	0.372375	1.50079	0.133409	0.21641
	FBgn0003731	1376.96	0.123288	0.273936	0.450062	0.652666	0.736106
	FBgn0003733	53.1922	-1.68597	0.689215	-2.48626	NA	NA
	FBgn0003741	152.731	-0.69627	0.299579	-2.32368	0.020143	0.045836
	FBgn0003742	524.809	-0.12167	0.128318	-0.94818	0.343037	0.45183
	FBgn0003744	988.761	0.038052	0.118043	0.322358	0.747182	0.812127
	FBgn0003747	0.750766	-0.21054	0.488206	-0.42876	0.668101	NA
	FBgn0003748	3067.68	-0.0791	0.202681	-0.39027	0.69634	0.771389
	FBgn0003751	23.3479	0.689176	0.396545	1.73699	0.082388	0.146854
	FBgn0003861	51.4111	-2.03593	0.39383	-5.13559	2.81e-07	2.1e-06
	FBgn0003862	2072.98	-1.03743	0.181545	-5.7143	1.1e-08	1.05e-07
	FBgn0003863	4864.42	-1.58363	0.423023	-3.74396	0.000181	0.000758
	FBgn0003865	0	NA	NA	NA	NA	NA
	FBgn0003866	1767.06	-0.05168	0.119595	-0.43212	0.665652	0.7466
	FBgn0003867	583.838	2.32137	0.406655	5.7069	1.15e-08	1.09e-07
	FBgn0003870	2558.35	-0.34433	0.174803	-1.96982	0.048858	0.095415
	FBgn0003882	674.219	0.117449	0.13953	0.841747	0.39993	0.508889
	FBgn0003884	39497.6	1.4256	0.114688	12.4302	1.79e-35	2.05e-33
	FBgn0003885	3169.86	1.55098	0.151666	10.226	1.52e-24	7.78e-23
	FBgn0003886	3314.98	0.087935	0.420506	0.209117	0.834357	0.880873
	FBgn0003888	1414.48	-0.24268	0.273996	-0.88571	0.375775	0.48461
	FBgn0003889	13.8883	0.066543	0.470407	0.14147	0.887499	0.919919
	FBgn0003890	4633.34	0.187889	0.256777	0.731719	0.46434	0.569317
	FBgn0003891	5817.33	0.219195	0.258585	0.847674	0.39662	0.505448
	FBgn0003892	374.707	0.585993	0.225	2.60437	0.009204	0.023657
	FBgn0003896	439.024	-0.17923	0.142358	-1.25902	0.208023	0.308343
	FBgn0003900	69.4903	-0.67738	0.364707	-1.85645	0.06339	0.118478
	FBgn0003916	1.57781	-0.41951	0.704792	-0.59176	0.554009	NA
	FBgn0003920	5.05548	-0.07114	0.657397	-0.10817	0.913862	0.939231
	FBgn0003922	5.10708	0.061834	0.648472	0.095349	0.924038	0.945924
	FBgn0003923	0.620078	-0.23894	0.568509	-0.40871	0.68275	NA
	FBgn0003926	0	NA	NA	NA	NA	NA
	FBgn0003930	6.02262	-1.34681	0.619991	-2.12369	0.033696	0.070293
	FBgn0003931	0.726667	-0.70698	0.591922	-1.11476	0.264954	NA
	FBgn0003933	0	NA	NA	NA	NA	NA
	FBgn0003934	0.141906	-0.06615	0.435151	-0.15201	0.879177	NA
	FBgn0003935	0	NA	NA	NA	NA	NA
	FBgn0003936	0	NA	NA	NA	NA	NA
	FBgn0003938	0.728904	0.495539	0.500431	0.94808	0.343089	NA
	FBgn0003941	28924.5	0.158853	0.161398	0.984234	0.325001	0.434874
	FBgn0003942	31109.4	0.46796	0.200485	2.33414	0.019589	0.044745
	FBgn0003943	9118.96	-1.1022	0.205403	-5.36599	8.05e-08	6.72e-07
	FBgn0003944	472.937	0.034939	0.214227	0.163093	0.870445	0.908495
	FBgn0003950	7.42392	0.11229	0.569001	0.197323	0.843575	0.887832
	FBgn0003961	1412.61	-4.76271	0.461552	-10.2991	7.11e-25	3.68e-23
	FBgn0003963	400.435	0.017474	0.220835	0.079127	0.936931	0.95549
	FBgn0003964	1102.29	-0.23183	0.138309	-1.67618	0.093703	0.163167
	FBgn0003965	675.876	1.30743	0.286763	4.55894	5.14e-06	2.97e-05
	FBgn0003969	1195.61	-0.51211	0.175681	-2.91494	0.003558	0.010483
	FBgn0003975	69.4732	-0.67325	0.314073	-2.14247	0.032156	0.067713
	FBgn0003977	567.215	0.023777	0.190224	0.124995	0.900528	0.929612
	FBgn0003978	283.425	0.846162	0.198363	4.26543	2e-05	0.000102
	FBgn0003979	1.2443	0.666772	0.694855	0.955447	0.339351	NA
	FBgn0003980	0.499745	-0.11078	0.549857	-0.19781	0.843197	NA
	FBgn0003983	1.08032	-0.25036	0.61634	-0.40835	0.683018	NA
	FBgn0003984	332.164	-0.04838	0.163487	-0.2959	0.767308	0.827587
	FBgn0003996	94.6335	0.005067	0.358414	0.014138	0.988719	0.992333
	FBgn0003997	57.0947	-1.51182	0.338438	-4.45372	8.44e-06	4.67e-05
	FBgn0004003	313.591	2.11044	0.2525	8.3521	6.71e-17	1.87e-15
	FBgn0004034	2037.28	2.00279	0.410092	4.88412	1.04e-06	6.99e-06
	FBgn0004045	4.76183	0.195234	0.700981	0.278898	0.780323	0.838053
	FBgn0004047	16.3934	0.718365	0.551518	1.30188	0.192957	0.290881
	FBgn0004049	803.067	-0.42279	0.213289	-1.98222	0.047454	0.093253
	FBgn0004050	749.049	-0.30359	0.157372	-1.92912	0.053715	0.103283
	FBgn0004052	2.35465	-0.88656	0.70172	-1.24202	0.214228	0.31534
	FBgn0004053	0.715449	-0.4493	0.493475	-0.82283	0.410603	NA
	FBgn0004054	0.661313	0.066049	0.569896	0.115785	0.907823	NA
	FBgn0004055	1603.73	0.332377	0.119518	2.78098	0.00542	0.015022
	FBgn0004057	547.454	1.47116	0.235589	6.2437	4.27e-10	5.06e-09
	FBgn0004066	1809.71	1.06053	0.14678	7.22515	5.01e-13	8.82e-12
	FBgn0004087	170.722	0.708846	0.225563	3.14236	0.001676	0.005476
	FBgn0004101	394.91	0.361775	0.165432	2.18685	0.028753	0.061854
	FBgn0004102	383.35	0.134071	0.154402	0.868325	0.385216	0.493982
	FBgn0004103	5613.46	0.132184	0.100628	1.31359	0.188984	0.28607
	FBgn0004106	206.422	-0.13824	0.612979	-0.22553	NA	NA
	FBgn0004107	567.885	2.15677	0.341068	6.32139	2.59e-10	3.17e-09
	FBgn0004108	605.639	0.078165	0.253687	0.308114	0.757996	0.8207
	FBgn0004110	8.57945	-0.83248	0.554172	-1.49371	0.135252	0.218807
	FBgn0004117	36960.8	0.97767	0.373561	2.61721	0.008865	0.022924
	FBgn0004118	341.889	-0.38022	0.288347	-1.31857	0.187313	0.28416
	FBgn0004132	386.384	1.24561	0.181596	6.8582	6.97e-12	1.07e-10
	FBgn0004133	503.406	0.240476	0.210551	1.14213	0.253402	0.359122
	FBgn0004143	0	NA	NA	NA	NA	NA
	FBgn0004167	8718.5	-0.3421	0.372793	-0.91766	0.358795	0.467469
	FBgn0004168	555.991	-0.43558	0.224073	-1.94387	0.051911	0.100409
	FBgn0004169	52213.6	0.694477	0.384959	1.80405	0.071223	0.130492
	FBgn0004170	7.23722	-2.57152	0.660785	-3.36051	0.000778	0.002779
	FBgn0004171	0.183142	0.138983	0.435151	0.319392	0.74943	NA
	FBgn0004172	0	NA	NA	NA	NA	NA
	FBgn0004173	0	NA	NA	NA	NA	NA
	FBgn0004174	0	NA	NA	NA	NA	NA
	FBgn0004175	0	NA	NA	NA	NA	NA
	FBgn0004177	6666.37	-0.09547	0.111407	-0.85695	0.391475	0.500401
	FBgn0004179	3297.57	-0.11418	0.165362	-0.69047	0.489897	0.592752
	FBgn0004181	15.618	3.21664	0.546156	5.37585	7.62e-08	6.38e-07
	FBgn0004183	0.289731	-0.16871	0.435151	-0.36962	0.711667	NA
	FBgn0004185	1.57781	-0.41951	0.704792	-0.59176	0.554009	NA
	FBgn0004186	1.72564	-0.52866	0.704843	-0.7439	0.456936	NA
	FBgn0004187	1.19588	-0.79274	0.676561	-1.19214	0.233208	NA
	FBgn0004188	9.17921	-0.8726	0.532433	-1.62846	0.103428	0.176259
	FBgn0004189	8.72036	-0.88329	0.536252	-1.63605	0.101828	0.174117
	FBgn0004190	8.36844	-0.93057	0.542359	-1.70221	0.088717	0.155967
	FBgn0004191	5.7521	0.080933	0.641719	0.126085	0.899665	0.928914
	FBgn0004192	13.1569	0.208658	0.591918	0.352535	0.724437	0.792964
	FBgn0004197	490.776	1.12911	0.348375	3.24091	0.001192	0.004066
	FBgn0004198	1339.15	-0.04679	0.162046	-0.28874	0.772778	0.832058
	FBgn0004227	1512.52	-0.10331	0.167122	-0.61815	0.536478	0.634215
	FBgn0004228	2617	-2.08005	0.320218	-6.49517	8.29e-11	1.09e-09
	FBgn0004237	3470.83	0.789398	0.102466	7.70394	1.32e-14	2.85e-13
	FBgn0004240	80.6701	-2.78484	0.61164	-4.54177	5.58e-06	3.2e-05
	FBgn0004242	3270.77	-0.20973	0.241217	-0.86945	0.384601	0.493436
	FBgn0004244	3213	-0.3834	0.235824	-1.62577	0.103999	0.177026
	FBgn0004359	220.668	1.15386	0.34296	3.36386	0.000769	0.00275
	FBgn0004360	145.966	0.882371	0.309511	2.85048	0.004365	0.012494
	FBgn0004362	3730.15	0.77154	0.231732	3.32944	0.00087	0.003074
	FBgn0004363	20691.4	1.32492	0.244997	5.40787	6.38e-08	5.39e-07
	FBgn0004364	565.52	1.08478	0.359337	3.01873	0.002538	0.007831
	FBgn0004367	139.823	0.387329	0.306825	1.26237	0.206817	0.306896
	FBgn0004368	1115.26	-0.18143	0.221502	-0.81908	0.412739	0.520806
	FBgn0004369	1542.04	-1.19928	0.140772	-8.51874	1.61e-17	4.75e-16
	FBgn0004370	1770.54	0.159425	0.230219	0.692492	0.488628	0.591597
	FBgn0004372	2.02864	0.180651	0.703968	0.256954	0.797214	0.851413
	FBgn0004373	2102.11	-0.46265	0.121343	-3.81271	0.000137	0.000592
	FBgn0004374	144.375	-0.67685	0.197173	-3.43188	0.000599	0.002217
	FBgn0004378	179.32	-0.05969	0.521991	-0.11435	0.908957	0.935869
	FBgn0004379	81.7684	-0.03504	0.492112	-0.0712	0.943236	0.960285
	FBgn0004380	896.555	-0.3228	0.178127	-1.81214	0.069964	0.12847
	FBgn0004381	552.623	-0.01326	0.163281	-0.08121	0.935274	0.954435
	FBgn0004387	882.83	-0.73764	0.128111	-5.75757	8.53e-09	8.26e-08
	FBgn0004389	2.31599	-1.50515	0.684675	-2.32914	0.019852	0.045259
	FBgn0004390	854.302	-1.08388	0.208219	-5.20502	1.94e-07	1.5e-06
	FBgn0004391	416.847	0.119158	0.1675	0.711398	0.476838	0.581111
	FBgn0004394	139.088	-0.64613	0.222442	-2.90404	0.003684	0.010806
	FBgn0004395	2005.7	-2.02695	0.229374	-8.83567	9.95e-19	3.29e-17
	FBgn0004396	1323.99	0.512934	0.200244	2.56154	0.010421	0.026246
	FBgn0004397	2592.55	0.158227	0.22533	0.702202	0.482553	0.586342
	FBgn0004400	12.4675	-0.65799	0.573727	-1.14429	0.252504	0.358196
	FBgn0004401	5811.18	0.201038	0.135031	1.48883	0.136534	0.220381
	FBgn0004403	21136.7	0.516546	0.139405	3.70536	0.000211	0.000872
	FBgn0004404	11849.7	0.303834	0.147072	2.06589	0.038839	0.079058
	FBgn0004406	298.321	0.216218	0.158637	1.36298	0.172889	0.266949
	FBgn0004407	315.976	0.859157	0.15577	5.51516	3.48e-08	3.05e-07
	FBgn0004414	0.183142	0.138983	0.435151	0.319392	0.74943	NA
	FBgn0004419	2066.78	0.363243	0.317922	1.14255	0.253224	0.358947
	FBgn0004425	1672.16	1.16941	0.491932	2.37762	0.017425	0.040576
	FBgn0004426	614.423	0.554587	0.498698	1.11212	0.266088	0.373169
	FBgn0004427	2155.28	1.01397	0.468414	2.16488	0.030397	0.064607
	FBgn0004428	261.804	1.22916	0.501687	2.45028	0.014275	0.034276
	FBgn0004429	5.3717	0.74376	0.679157	1.09432	0.273816	0.38209
	FBgn0004430	277.645	0.482706	0.413698	1.1668	0.243291	0.347717
	FBgn0004431	4.68397	-1.46911	0.679994	-2.09312	0.036339	0.074823
	FBgn0004432	10492.1	1.98887	0.151813	13.1006	3.27e-39	5.01e-37
	FBgn0004435	1595.47	-0.06991	0.223498	-0.31278	0.754448	0.818002
	FBgn0004436	3459.74	-0.48226	0.127798	-3.77358	0.000161	0.00068
	FBgn0004449	1703.42	-0.08521	0.160542	-0.53074	0.595597	0.68739
	FBgn0004456	1345.35	-0.15568	0.225698	-0.68976	0.490348	0.593243
	FBgn0004463	556.33	0.107854	0.183217	0.588669	0.556083	0.651656
	FBgn0004465	943.252	0.647146	0.120131	5.38694	7.17e-08	6.03e-07
	FBgn0004507	18045.1	0.638871	0.313179	2.03996	0.041355	0.083291
	FBgn0004509	2239.68	-0.17511	0.202529	-0.86464	0.387238	0.496044
	FBgn0004510	245.72	-0.26418	0.176154	-1.49967	0.133701	0.21677
	FBgn0004511	340.08	0.665596	0.681138	1.01157	NA	NA
	FBgn0004512	1855.13	-2.28283	0.404658	-5.6413	1.69e-08	1.56e-07
	FBgn0004513	824.676	0.073074	0.197385	0.37021	0.711226	0.782474
	FBgn0004514	211.432	0.172408	0.223645	0.770893	0.44077	0.547175
	FBgn0004516	2864.32	0.071433	0.215932	0.330811	0.740788	0.806907
	FBgn0004552	103.967	-0.40335	0.493801	-0.81673	0.414085	0.5221
	FBgn0004554	289.764	2.73588	0.600915	4.57771	4.7e-06	2.74e-05
	FBgn0004556	332.378	0.476985	0.170859	2.79165	0.005244	0.014603
	FBgn0004567	88.3397	-0.13641	0.315379	-0.4325	0.665377	0.746355
	FBgn0004569	471.399	-0.79656	0.18868	-4.22135	2.43e-05	0.000123
	FBgn0004573	323.132	-0.6204	0.243589	-2.54669	0.010875	0.027224
	FBgn0004574	2593.85	0.203512	0.113909	1.78662	0.073998	0.134561
	FBgn0004575	2437.91	-0.10005	0.203319	-0.49208	0.622665	0.710724
	FBgn0004577	286.8	1.82784	0.653374	2.82138	0.004782	0.013478
	FBgn0004580	2227.98	-0.91119	0.188479	-4.83433	1.34e-06	8.71e-06
	FBgn0004581	21.2303	0.402006	0.467242	0.86053	0.389497	0.498308
	FBgn0004583	990.602	-0.14303	0.310122	-0.4612	0.644652	0.729494
	FBgn0004584	354.746	0.878638	0.197002	4.45973	8.21e-06	4.55e-05
	FBgn0004587	5723.14	0.61405	0.116609	5.26588	1.4e-07	1.11e-06
	FBgn0004588	0	NA	NA	NA	NA	NA
	FBgn0004589	0	NA	NA	NA	NA	NA
	FBgn0004590	0.366283	0.24155	0.435151	0.537975	0.590594	NA
	FBgn0004591	0	NA	NA	NA	NA	NA
	FBgn0004592	0	NA	NA	NA	NA	NA
	FBgn0004593	0	NA	NA	NA	NA	NA
	FBgn0004594	0	NA	NA	NA	NA	NA
	FBgn0004595	662.429	-0.54769	0.164624	-3.32683	0.000878	0.003102
	FBgn0004597	263.191	0.018556	0.179739	0.10324	0.917772	0.942003
	FBgn0004598	2356.43	0.748515	0.197536	3.78925	0.000151	0.000643
	FBgn0004606	830.133	-0.14534	0.173629	-0.83708	0.402549	0.511284
	FBgn0004607	1353.02	-0.15505	0.167513	-0.92562	0.354646	0.463208
	FBgn0004611	1812.33	-0.19912	0.160598	-1.23988	0.215019	0.316201
	FBgn0004618	9.76831	-0.57778	0.514781	-1.11926	0.263031	0.369825
	FBgn0004619	364.982	-0.65294	0.281572	-2.3187	0.020411	0.046319
	FBgn0004620	438.718	0.955121	0.190869	5.00374	5.62e-07	3.97e-06
	FBgn0004622	198.454	-0.92608	0.225741	-4.10114	4.11e-05	0.000199
	FBgn0004623	31.2334	-0.2658	0.450549	-0.58992	0.555244	0.650962
	FBgn0004629	3077.42	-0.58038	0.221393	-2.62146	0.008755	0.022671
	FBgn0004635	298.208	0.356766	0.287665	1.2402	0.214901	0.316187
	FBgn0004636	2813.54	0.151884	0.178505	0.850868	0.394843	0.503583
	FBgn0004638	2023.32	0.255397	0.142096	1.79736	0.072278	0.132048
	FBgn0004643	528.056	-0.01002	0.163266	-0.06137	0.951065	0.966389
	FBgn0004644	177.93	-1.06862	0.3521	-3.03385	0.002415	0.007491
	FBgn0004646	1831.71	0.88734	0.215295	4.12146	3.76e-05	0.000184
	FBgn0004647	611.092	0.795598	0.161736	4.91897	8.7e-07	5.93e-06
	FBgn0004648	3088.16	-0.19915	0.16528	-1.20493	0.22823	0.33103
	FBgn0004649	45.6258	-1.93456	0.704697	-2.9469	NA	NA
	FBgn0004650	7.27955	-1.2634	0.668638	-1.87081	0.061371	0.115356
	FBgn0004652	3522.29	0.204755	0.358087	0.571803	0.567456	0.661689
	FBgn0004654	2431.84	1.79519	0.243888	7.36033	1.83e-13	3.44e-12
	FBgn0004655	1229.67	-0.63159	0.164209	-3.84614	0.00012	0.000524
	FBgn0004656	3801.98	-0.31255	0.125535	-2.48974	0.012784	0.031173
	FBgn0004657	4025.82	-0.16571	0.149599	-1.1077	0.267991	0.375398
	FBgn0004666	13.3681	-0.56336	0.497808	-1.12926	0.258786	0.3653
	FBgn0004687	3904.32	-0.55201	0.113311	-4.87165	1.11e-06	7.39e-06
	FBgn0004698	1742.57	-1.50686	0.22047	-6.8342	8.25e-12	1.25e-10
	FBgn0004777	6640.69	1.38179	0.703931	2.0814	0.037397	0.076585
	FBgn0004778	2870.82	1.23504	0.682631	2.0942	0.036242	0.074695
	FBgn0004779	3342.79	1.33342	0.666314	2.90012	0.00373	0.010918
	FBgn0004780	5480.77	1.59933	0.701337	2.55339	0.010668	0.026782
	FBgn0004781	3001.58	0.573147	0.579804	1.19278	0.232954	0.33607
	FBgn0004782	3570.82	2.65692	0.600665	4.4534	8.45e-06	4.67e-05
	FBgn0004783	3671.38	2.35351	0.693546	3.58074	0.000343	0.001348
	FBgn0004784	15.8248	-0.43788	0.461818	-0.94719	0.343542	0.452245
	FBgn0004795	544.942	-0.83737	0.511349	-1.63769	0.101487	0.173701
	FBgn0004797	870.922	0.542266	0.200774	2.70087	0.006916	0.01856
	FBgn0004811	471.986	-0.42194	0.272954	-1.54578	0.122157	0.20141
	FBgn0004828	10405.8	-0.02514	0.154137	-0.16309	0.870444	0.908495
	FBgn0004832	158.056	-0.14219	0.203309	-0.69937	0.484319	0.587999
	FBgn0004837	245.625	-0.20815	0.363608	-0.57243	0.567031	0.661369
	FBgn0004838	14515.4	0.278682	0.151766	1.83626	0.066319	0.123006
	FBgn0004839	250.605	-0.07245	0.185944	-0.38964	0.696801	0.77163
	FBgn0004841	120.399	-0.76392	0.335149	-2.27857	0.022693	0.050788
	FBgn0004842	16.4903	-0.55744	0.430463	-1.29268	0.196121	0.294606
	FBgn0004852	1260	0.762983	0.255942	2.98105	0.002873	0.00874
	FBgn0004854	95.4022	0.673873	0.291653	2.31027	0.020873	0.047189
	FBgn0004855	481.917	0.262156	0.146585	1.78842	0.073708	0.134107
	FBgn0004856	1304.51	-0.48416	0.175294	-2.76194	0.005746	0.015833
	FBgn0004858	1029.69	-0.36482	0.135952	-2.6834	0.007288	0.019369
	FBgn0004859	1068.36	0.079254	0.162424	0.487949	0.625586	0.713131
	FBgn0004860	565.359	-0.53012	0.162311	-3.26595	0.001091	0.003762
	FBgn0004861	912.623	-0.32087	0.153195	-2.09453	0.036212	0.074645
	FBgn0004862	63.3822	-0.12332	0.291926	-0.42242	0.672719	0.751584
	FBgn0004863	75.0662	0.048218	0.292959	0.164591	0.869266	0.907551
	FBgn0004864	862.1	-0.33931	0.144178	-2.35334	0.018606	0.042863
	FBgn0004865	419.586	0.580587	0.334441	1.73596	0.082571	0.147085
	FBgn0004867	38964.8	1.18572	0.221409	5.35531	8.54e-08	7.09e-07
	FBgn0004868	5569.98	0.137823	0.140277	0.98251	0.325849	0.435743
	FBgn0004870	58.0994	-0.46253	0.266814	-1.7329	0.083113	0.147908
	FBgn0004872	104.243	0.075768	0.290572	0.260756	0.794281	0.849106
	FBgn0004875	2149.55	-0.21034	0.140521	-1.49688	0.134426	0.217684
	FBgn0004876	1428.96	-0.86849	0.240904	-3.60502	0.000312	0.001241
	FBgn0004878	343.172	0.693301	0.257031	2.69729	0.006991	0.018689
	FBgn0004880	1696.48	-0.78166	0.275934	-2.83271	0.004616	0.013082
	FBgn0004882	135.587	-0.36627	0.288413	-1.26981	0.204151	0.303863
	FBgn0004885	1256.61	-0.64828	0.260934	-2.48442	0.012976	0.031608
	FBgn0004888	5077.27	0.706476	0.167647	4.21407	2.51e-05	0.000127
	FBgn0004889	2094.78	-0.31424	0.105135	-2.98891	0.0028	0.008538
	FBgn0004892	156.241	0.334817	0.205583	1.62864	0.10339	0.176229
	FBgn0004893	1632.76	0.083672	0.223334	0.37465	0.707921	0.780036
	FBgn0004895	9.888	-1.09691	0.530793	-2.04789	0.040571	0.081988
	FBgn0004896	35.5959	-0.04838	0.403723	-0.11982	0.904626	0.932574
	FBgn0004897	11.7868	0.555262	0.544961	1.01811	0.308627	0.418187
	FBgn0004898	32.6362	1.38397	0.355139	3.88635	0.000102	0.000454
	FBgn0004901	882.911	0.243853	0.153025	1.59356	0.111035	0.18683
	FBgn0004903	803.239	-0.16028	0.173004	-0.92642	0.354228	0.462891
	FBgn0004907	26558.6	0.487453	0.093271	5.22619	1.73e-07	1.35e-06
	FBgn0004908	204.357	0.004619	0.219816	0.021012	0.983236	0.988185
	FBgn0004910	1131.81	-0.36675	0.199409	-1.83917	0.065889	0.12233
	FBgn0004911	25.324	-0.3541	0.376621	-0.93971	0.347368	0.455826
	FBgn0004913	575.136	-0.01288	0.128183	-0.10047	0.919973	0.943526
	FBgn0004914	1173.33	-0.91889	0.178974	-5.13399	2.84e-07	2.12e-06
	FBgn0004915	574.837	-0.22537	0.20957	-1.0754	0.282196	0.391016
	FBgn0004919	578.636	-1.05762	0.262186	-4.03335	5.5e-05	0.000259
	FBgn0004921	8461.62	-0.33748	0.164326	-2.0537	0.040005	0.081048
	FBgn0004924	2503.92	0.337633	0.311859	1.08265	0.278966	0.387436
	FBgn0004926	4545.36	0.70921	0.160955	4.40626	1.05e-05	5.72e-05
	FBgn0004956	16.5166	1.43363	0.482756	2.95231	0.003154	0.00948
	FBgn0004957	323.469	-0.22682	0.194281	-1.16745	0.24303	0.347525
	FBgn0004959	198.973	2.1062	0.351238	5.99023	2.1e-09	2.25e-08
	FBgn0005198	936.491	-0.23868	0.180905	-1.31937	0.187047	0.283953
	FBgn0005278	12103.6	-0.16876	0.099253	-1.70027	0.089079	0.1565
	FBgn0005322	1118.63	0.384596	0.116841	3.29162	0.000996	0.003467
	FBgn0005355	428.031	0.232179	0.195606	1.18698	0.235237	0.338733
	FBgn0005386	749.446	-0.6349	0.131586	-4.82475	1.4e-06	9.08e-06
	FBgn0005390	13.0741	-1.56413	0.512305	-3.00711	0.002637	0.008109
	FBgn0005391	19.7751	0.674934	0.70451	0.96494	0.334575	0.44386
	FBgn0005411	1895.82	-0.73407	0.124367	-5.90234	3.58e-09	3.68e-08
	FBgn0005427	1117.29	-1.07183	0.206481	-5.19061	2.1e-07	1.61e-06
	FBgn0005533	32472.3	0.052513	0.174317	0.301249	0.763225	0.8246
	FBgn0005536	2777.03	-0.35605	0.177169	-2.00965	0.044468	0.088427
	FBgn0005558	193.041	-0.53098	0.204815	-2.59217	0.009537	0.024343
	FBgn0005561	159.518	-0.6551	0.257867	-2.53993	0.011088	0.027656
	FBgn0005564	985.212	-0.27761	0.205717	-1.34946	0.177189	0.271907
	FBgn0005585	12900.1	1.59608	0.170431	9.36489	7.61e-21	2.98e-19
	FBgn0005586	2070.34	-0.21264	0.225752	-0.94194	0.346225	0.455068
	FBgn0005590	0.198797	0.138983	0.435151	0.319392	0.74943	NA
	FBgn0005593	48638.6	0.503795	0.167143	3.01416	0.002577	0.007939
	FBgn0005596	323.466	0.071989	0.215869	0.333486	0.738767	0.805373
	FBgn0005612	750.86	-2.43721	0.146055	-16.6751	1.99e-62	8.73e-60
	FBgn0005613	32.2462	0.43456	0.326299	1.33168	0.182966	0.279011
	FBgn0005614	65.5339	-0.91666	0.281642	-3.25154	0.001148	0.003935
	FBgn0005616	498.951	-0.31361	0.14059	-2.23065	0.025705	0.056408
	FBgn0005617	776.893	-0.70636	0.280561	-2.51757	0.011817	0.029192
	FBgn0005619	44.1018	0.15751	0.335748	0.469118	0.638985	0.724845
	FBgn0005624	415.459	-0.2794	0.210543	-1.32702	0.184501	0.2809
	FBgn0005626	2625.47	2.72176	0.321318	8.46964	2.46e-17	7.13e-16
	FBgn0005631	726.482	-0.28461	0.144713	-1.96672	0.049216	0.096013
	FBgn0005632	3395.47	-0.23958	0.197749	-1.21152	0.225696	0.328103
	FBgn0005633	9.57789	-0.26278	0.506824	-0.518	0.604456	0.694995
	FBgn0005636	375.107	-0.09271	0.146096	-0.63458	0.525703	0.624615
	FBgn0005638	793.592	1.40374	0.630124	2.23473	0.025435	0.055928
	FBgn0005640	1997.79	-0.67112	0.119453	-5.6182	1.93e-08	1.76e-07
	FBgn0005642	923.947	-1.24922	0.219324	-5.69518	1.23e-08	1.16e-07
	FBgn0005648	1584.33	0.605476	0.136867	4.42381	9.7e-06	5.31e-05
	FBgn0005649	2767.81	-0.12243	0.244829	-0.50007	0.617029	0.705941
	FBgn0005654	88.9453	1.11683	0.233704	4.77613	1.79e-06	1.14e-05
	FBgn0005655	842.869	1.37401	0.185709	7.39811	1.38e-13	2.65e-12
	FBgn0005658	134.603	0.25509	0.259973	0.981212	0.326488	0.436144
	FBgn0005659	539.617	-0.28514	0.248424	-1.1478	0.251051	0.356634
	FBgn0005660	301.123	-1.88439	0.310352	-6.06691	1.3e-09	1.44e-08
	FBgn0005664	5.28879	-0.32483	0.636996	-0.50893	0.610804	0.700888
	FBgn0005666	29407.7	1.08598	0.400115	2.71428	0.006642	0.017942
	FBgn0005670	538.194	0.88913	0.406219	2.18878	0.028613	0.06161
	FBgn0005671	20440.2	-0.00484	0.215112	-0.02252	0.982033	0.987126
	FBgn0005672	2023.66	-0.94629	0.211961	-4.46433	8.03e-06	4.47e-05
	FBgn0005674	3119.78	1.31622	0.311016	4.23198	2.32e-05	0.000118
	FBgn0005677	527.244	-0.3938	0.20082	-1.9609	0.049891	0.097114
	FBgn0005683	54.4172	-1.31293	0.316164	-4.14241	3.44e-05	0.000169
	FBgn0005694	1536.53	0.297374	0.236795	1.25583	0.209178	0.309772
	FBgn0005695	496.415	-0.73051	0.146117	-4.99911	5.76e-07	4.05e-06
	FBgn0005696	130.308	1.56325	0.342342	4.563	5.04e-06	2.92e-05
	FBgn0005771	1184.19	-0.00625	0.140717	-0.04444	0.964551	0.975199
	FBgn0005775	619.155	-0.36931	0.222434	-1.66028	0.096858	0.167466
	FBgn0005777	1105.51	0.848824	0.109907	7.72294	1.14e-14	2.47e-13
	FBgn0005778	0	NA	NA	NA	NA	NA
	FBgn0005779	0	NA	NA	NA	NA	NA
	FBgn0008635	2860.42	0.716238	0.242639	2.95186	0.003159	0.00949
	FBgn0008636	12.7995	-0.60106	0.492297	-1.21825	0.223128	0.32517
	FBgn0008646	110.526	0.773676	0.215005	3.59784	0.000321	0.001271
	FBgn0008651	92.3218	-0.23239	0.229572	-1.01218	0.311452	0.421236
	FBgn0010014	560.05	-0.02809	0.256087	-0.1097	0.912647	0.938349
	FBgn0010015	478.895	1.15367	0.280213	4.11678	3.84e-05	0.000188
	FBgn0010019	5601.36	-0.36289	0.397438	-0.91307	0.361204	0.46991
	FBgn0010038	288.945	-1.63257	0.440493	-3.70475	0.000212	0.000873
	FBgn0010039	288.264	0.334422	0.205326	1.62872	0.103372	0.176229
	FBgn0010040	341.411	-2.35871	0.57901	-4.08312	4.44e-05	0.000214
	FBgn0010041	3022.43	-3.83579	0.532947	-7.22475	5.02e-13	8.83e-12
	FBgn0010042	456.97	-1.11973	0.590784	-1.89691	0.05784	0.109909
	FBgn0010043	286.988	1.59018	0.554249	2.87128	0.004088	0.011826
	FBgn0010044	82.9878	-0.43655	0.41208	-1.0592	0.289508	0.398674
	FBgn0010051	1668.16	-0.30731	0.268125	-1.14615	0.251732	0.357428
	FBgn0010052	5.03455	0.97379	0.693382	1.40433	0.160222	0.251067
	FBgn0010053	487.041	1.86984	0.248459	7.52327	5.34e-14	1.08e-12
	FBgn0010078	30967.6	0.881633	0.162037	5.44094	5.3e-08	4.54e-07
	FBgn0010097	3.65376	0.065141	0.702077	0.09283	0.926039	0.947534
	FBgn0010100	16812.2	1.1824	0.332656	3.55446	0.000379	0.001475
	FBgn0010105	240.068	-0.46111	0.243949	-1.89004	0.058752	0.111353
	FBgn0010109	33.9401	1.60251	0.334195	4.77527	1.79e-06	1.14e-05
	FBgn0010113	1763.53	-0.69904	0.182795	-3.82412	0.000131	0.000568
	FBgn0010114	1162.95	-0.74275	0.230532	-3.22178	0.001274	0.004316
	FBgn0010173	2271.46	-1.65364	0.20274	-8.15583	3.47e-16	9.03e-15
	FBgn0010194	399.641	-0.2874	0.189896	-1.51344	0.130169	0.212251
	FBgn0010197	54.9708	-0.93397	0.38714	-2.40998	0.015954	0.037581
	FBgn0010198	23884.5	0.331756	0.179264	1.85066	0.064218	0.119767
	FBgn0010213	2588.72	1.18407	0.271241	4.36534	1.27e-05	6.79e-05
	FBgn0010215	1975.99	-0.20374	0.21001	-0.97015	0.331971	0.441544
	FBgn0010217	41945.7	1.2144	0.274814	4.41901	9.92e-06	5.42e-05
	FBgn0010220	701.75	-0.39854	0.128171	-3.10939	0.001875	0.006026
	FBgn0010222	430.823	0.245614	0.292256	0.84041	0.400679	0.509498
	FBgn0010223	383.081	-1.14811	0.215963	-5.31503	1.07e-07	8.69e-07
	FBgn0010225	7487.98	0.752059	0.259312	2.90021	0.003729	0.010918
	FBgn0010226	4388.19	-0.25193	0.241858	-1.04165	0.297573	0.407185
	FBgn0010228	3938.68	0.82418	0.195355	4.21888	2.46e-05	0.000124
	FBgn0010235	1726.3	-0.13172	0.118613	-1.11049	0.266789	0.374032
	FBgn0010238	1331.22	0.681932	0.168568	4.0454	5.22e-05	0.000248
	FBgn0010240	337.886	-0.14256	0.280371	-0.50848	0.611118	0.701087
	FBgn0010241	839.519	-1.51527	0.244661	-6.19231	5.93e-10	6.88e-09
	FBgn0010246	3193.14	-0.59232	0.284793	-2.0798	0.037544	0.076837
	FBgn0010247	410.512	-0.15302	0.347501	-0.44033	0.659695	0.741713
	FBgn0010258	5.28465	0.311215	0.655554	0.47516	0.634673	0.721209
	FBgn0010263	1999.02	-0.59047	0.243885	-2.42106	0.015475	0.036675
	FBgn0010265	27052.5	0.253265	0.207174	1.22247	0.221528	0.323517
	FBgn0010269	569.336	-0.15866	0.153459	-1.03391	0.30118	0.410926
	FBgn0010278	3344.84	-0.91931	0.151544	-6.06623	1.31e-09	1.44e-08
	FBgn0010280	2212.04	-0.46174	0.127979	-3.60792	0.000309	0.001229
	FBgn0010282	1043.59	0.398133	0.209593	1.89955	0.057492	0.109343
	FBgn0010287	124.255	0.222805	0.275135	0.809793	0.418059	0.525865
	FBgn0010288	987.503	-0.15622	0.163732	-0.95414	0.340011	0.448808
	FBgn0010292	681.677	0.669384	0.152551	4.38787	1.14e-05	6.17e-05
	FBgn0010294	254.594	0.619965	0.668863	0.965482	0.334304	0.443584
	FBgn0010295	261.863	0.38192	0.655967	0.593535	0.552823	0.648643
	FBgn0010296	45.7776	1.03953	0.65946	1.88781	0.059051	0.111792
	FBgn0010300	2231.89	-0.04891	0.270615	-0.18074	0.856571	0.897996
	FBgn0010303	1716.14	-0.59466	0.18282	-3.25266	0.001143	0.003921
	FBgn0010309	324.91	-0.27266	0.16775	-1.62533	0.104092	0.17716
	FBgn0010313	1450.29	-0.00043	0.188222	-0.00226	0.998195	0.998422
	FBgn0010314	84.7011	0.498389	0.484998	1.02753	0.304171	0.413989
	FBgn0010315	545.151	-0.3602	0.345909	-1.04129	0.297741	0.40733
	FBgn0010316	342.247	-0.23725	0.169619	-1.39866	0.161914	0.253087
	FBgn0010317	11.5342	0.123216	0.58064	0.212295	0.831877	0.878948
	FBgn0010323	30.6058	0.470757	0.32609	1.44346	0.148892	0.23649
	FBgn0010328	1805.46	0.512181	0.193008	2.65367	0.007962	0.02088
	FBgn0010329	527.014	-0.60155	0.245977	-2.44545	0.014467	0.034644
	FBgn0010333	2402.77	0.701653	0.137876	5.08898	3.6e-07	2.63e-06
	FBgn0010339	1390.94	0.915951	0.233865	3.91652	8.98e-05	0.000404
	FBgn0010340	403.168	0.877943	0.206221	4.25707	2.07e-05	0.000106
	FBgn0010341	3167.31	0.130198	0.152223	0.855311	0.392379	0.501314
	FBgn0010342	560.534	-0.29494	0.411991	-0.71587	0.474073	0.578759
	FBgn0010348	10599.8	0.745221	0.119685	6.22653	4.77e-10	5.59e-09
	FBgn0010350	1601.09	-0.28649	0.195939	-1.46212	0.143708	0.229863
	FBgn0010352	11012	0.140162	0.258934	0.541306	0.588297	0.680869
	FBgn0010355	1198.86	-0.07035	0.209883	-0.3352	0.737472	0.804193
	FBgn0010356	414.952	-0.49871	0.195518	-2.55061	0.010754	0.026971
	FBgn0010357	17471.7	-0.54359	0.553983	-0.98136	0.326415	0.436103
	FBgn0010358	3740.17	0.698429	0.438794	1.59175	0.111441	0.187371
	FBgn0010359	3611.51	0.677901	0.444544	1.52498	0.127264	0.208442
	FBgn0010379	1756.51	-0.54137	0.144999	-3.73359	0.000189	0.000787
	FBgn0010380	1851.21	0.100753	0.170375	0.591359	0.55428	0.649998
	FBgn0010382	313.887	0.218013	0.541619	0.402518	0.687303	0.76389
	FBgn0010383	1295.85	0.845164	0.453599	1.86334	0.062414	0.1169
	FBgn0010385	1.52002	0.320306	0.704895	0.454074	0.649776	NA
	FBgn0010387	1616.63	0.511714	0.197678	2.58862	0.009636	0.024553
	FBgn0010388	232.682	-1.79002	0.462866	-3.86531	0.000111	0.000489
	FBgn0010389	304.911	-0.11433	0.234247	-0.48806	0.625508	0.713104
	FBgn0010391	2523.26	0.655053	0.181404	3.611	0.000305	0.001216
	FBgn0010395	716.709	-0.71794	0.203511	-3.52761	0.000419	0.001613
	FBgn0010397	4957.41	0.824753	0.183433	4.49621	6.92e-06	3.91e-05
	FBgn0010398	93.5507	-0.22204	0.227322	-0.9767	0.32872	0.438427
	FBgn0010399	612.201	-0.11653	0.232113	-0.50205	0.615633	0.70465
	FBgn0010401	1.47476	1.12625	0.693253	1.67087	0.094747	NA
	FBgn0010403	0.29503	-0.16871	0.435151	-0.37539	0.707371	NA
	FBgn0010406	678.99	-0.94206	0.149086	-6.31831	2.64e-10	3.22e-09
	FBgn0010407	155.397	-0.62312	0.304745	-2.04436	0.040918	0.082576
	FBgn0010408	23320.3	0.235572	0.159472	1.4772	0.139623	0.22461
	FBgn0010409	37028.7	0.109742	0.17881	0.613738	0.539389	0.63702
	FBgn0010411	27917.6	0.388957	0.17115	2.2726	0.02305	0.051422
	FBgn0010412	30912.8	0.611249	0.17926	3.40985	0.00065	0.002382
	FBgn0010414	289.752	-0.32784	0.229795	-1.4266	0.153696	0.242456
	FBgn0010415	4129.4	-0.47032	0.151238	-3.10978	0.001872	0.00602
	FBgn0010416	628.809	-0.03764	0.152625	-0.24662	0.805206	0.857705
	FBgn0010417	814.048	-1.20694	0.169087	-7.13717	9.53e-13	1.61e-11
	FBgn0010421	292.195	-0.2022	0.247422	-0.81722	0.413801	0.521804
	FBgn0010422	797.577	0.262017	0.114609	2.28619	0.022243	0.049883
	FBgn0010423	9299.8	1.59885	0.492104	3.25028	0.001153	0.003949
	FBgn0010424	5733.54	1.07249	0.358605	2.99077	0.002783	0.008494
	FBgn0010425	7849.4	3.06152	0.547996	5.60708	2.06e-08	1.88e-07
	FBgn0010431	9.49286	-2.05467	0.660543	-3.00255	0.002677	0.008212
	FBgn0010433	0.198797	0.138983	0.435151	0.319392	0.74943	NA
	FBgn0010434	8443.93	-0.20299	0.223758	-0.90717	0.364318	0.473168
	FBgn0010435	2196.02	1.32368	0.449156	2.94736	0.003205	0.009592
	FBgn0010438	320.904	1.13124	0.240236	4.70825	2.5e-06	1.55e-05
	FBgn0010441	370.242	-0.3951	0.154492	-2.55729	0.010549	0.026524
	FBgn0010452	380.055	0.145199	0.160879	0.902543	0.366769	0.475788
	FBgn0010453	307.37	-0.38983	0.211516	-1.84293	0.06534	0.121479
	FBgn0010470	4950.2	1.57667	0.429734	3.6694	0.000243	0.000987
	FBgn0010473	2174.32	-0.18183	0.168839	-1.07697	0.281495	0.39026
	FBgn0010482	8180.63	1.76207	0.366091	4.8134	1.48e-06	9.55e-06
	FBgn0010488	7248.76	0.102792	0.176629	0.581968	0.560588	0.655783
	FBgn0010497	2841.68	0.535701	0.325482	1.64588	0.099789	0.171387
	FBgn0010501	321.946	-1.5011	0.374419	-4.00764	6.13e-05	0.000286
	FBgn0010504	990.604	-0.78492	0.14185	-5.53324	3.14e-08	2.79e-07
	FBgn0010516	5821.65	1.09615	0.205084	5.34486	9.05e-08	7.47e-07
	FBgn0010520	287.158	0.741789	0.189917	3.90567	9.4e-05	0.000421
	FBgn0010531	259.577	0.112317	0.188468	0.595955	0.551205	0.647158
	FBgn0010548	2469.04	0.267261	0.16718	1.59864	0.1099	0.185228
	FBgn0010549	2791.22	0.118965	0.299377	0.397376	0.69109	0.767167
	FBgn0010551	5660.01	0.930586	0.18908	4.92162	8.58e-07	5.86e-06
	FBgn0010583	1168.27	0.099711	0.146921	0.678669	0.497348	0.598758
	FBgn0010590	1857.18	0.468962	0.167567	2.79866	0.005132	0.014341
	FBgn0010591	2176.79	0.178412	0.197265	0.904427	0.365769	0.474819
	FBgn0010602	1961.01	0.797306	0.158252	5.03817	4.7e-07	3.36e-06
	FBgn0010607	373.127	-0.53942	0.253188	-2.13038	0.03314	0.06942
	FBgn0010611	3993.97	0.44161	0.232357	1.90056	0.057359	0.109122
	FBgn0010612	5322.68	1.37814	0.227941	6.04596	1.49e-09	1.63e-08
	FBgn0010620	1643.92	0.55937	0.238713	2.34327	0.019115	0.043846
	FBgn0010621	5004.45	0.961565	0.2	4.80779	1.53e-06	9.8e-06
	FBgn0010622	394.627	-0.04466	0.155456	-0.28726	0.773911	0.833005
	FBgn0010638	4182.6	2.04098	0.246646	8.27459	1.29e-16	3.51e-15
	FBgn0010651	992.27	0.406387	0.250427	1.62277	0.104638	0.177929
	FBgn0010660	1041.85	-0.06652	0.130194	-0.51089	0.609425	0.699366
	FBgn0010741	2100.85	0.28159	0.123109	2.28731	0.022178	0.049762
	FBgn0010747	2404.31	0.810118	0.122162	6.63145	3.32e-11	4.63e-10
	FBgn0010750	760.174	-0.26944	0.160731	-1.67629	0.093681	0.163149
	FBgn0010762	1121.94	-0.51099	0.141866	-3.60185	0.000316	0.001255
	FBgn0010768	357.91	-0.06055	0.198915	-0.30441	0.760817	0.822589
	FBgn0010770	656.114	0.576736	0.139891	4.12272	3.74e-05	0.000183
	FBgn0010772	2378.8	-0.39333	0.143017	-2.75022	0.005956	0.016336
	FBgn0010774	3100.34	-0.4923	0.148565	-3.31371	0.000921	0.00323
	FBgn0010786	1708.71	0.776669	0.151295	5.13344	2.84e-07	2.12e-06
	FBgn0010803	1081.86	0.266338	0.154693	1.72172	0.085121	0.150792
	FBgn0010808	2499.39	0.635187	0.175015	3.62932	0.000284	0.00114
	FBgn0010812	979.507	0.966148	0.160183	6.03133	1.63e-09	1.77e-08
	FBgn0010825	2375.99	-0.5399	0.116932	-4.61717	3.89e-06	2.32e-05
	FBgn0010830	477.656	-0.38697	0.166355	-2.3261	0.020013	0.045589
	FBgn0010877	1305.07	-0.96533	0.21512	-4.48724	7.22e-06	4.06e-05
	FBgn0010894	878.351	0.488621	0.144604	3.37903	0.000727	0.002624
	FBgn0010905	1627.02	-0.22745	0.157215	-1.44675	0.147967	0.23522
	FBgn0010909	3817.7	-0.625	0.146378	-4.26974	1.96e-05	0.000101
	FBgn0010926	823.622	0.114094	0.135722	0.840647	0.400546	0.509427
	FBgn0011016	3615.3	1.9175	0.252968	7.57974	3.46e-14	7.19e-13
	FBgn0011020	179.024	-0.7448	0.184717	-4.03114	5.55e-05	0.000261
	FBgn0011202	1609.89	-1.14052	0.111279	-10.2487	1.2e-24	6.18e-23
	FBgn0011204	1377.44	0.552995	0.225811	2.44892	0.014329	0.034374
	FBgn0011205	1489.47	0.002405	0.151832	0.01584	0.987362	0.991424
	FBgn0011206	1528.31	-0.07674	0.245517	-0.31255	0.75462	0.818121
	FBgn0011207	1070.48	0.618903	0.119098	5.19654	2.03e-07	1.56e-06
	FBgn0011211	50725.3	1.0854	0.321459	3.3765	0.000734	0.002644
	FBgn0011217	10056.9	0.646396	0.131597	4.91193	9.02e-07	6.12e-06
	FBgn0011224	3091.71	-0.02774	0.207509	-0.13369	0.893648	0.924294
	FBgn0011225	2511.4	-0.22172	0.210175	-1.05495	0.291449	0.400719
	FBgn0011227	1555.51	1.25954	0.327368	3.8474	0.000119	0.000522
	FBgn0011230	4165.68	-0.35661	0.245034	-1.45536	0.14557	0.232133
	FBgn0011232	724.485	0.007842	0.173483	0.045203	0.963945	0.974888
	FBgn0011236	1453.41	0.459398	0.356832	1.28744	0.197941	0.296765
	FBgn0011239	0	NA	NA	NA	NA	NA
	FBgn0011244	0	NA	NA	NA	NA	NA
	FBgn0011259	776.738	-0.30872	0.253344	-1.21858	0.223005	0.325025
	FBgn0011260	1256.47	0.122039	0.263642	0.462894	0.64344	0.728569
	FBgn0011270	2.18465	0.068049	0.704702	0.096732	0.92294	0.945391
	FBgn0011272	42669.9	0.281468	0.200973	1.40052	0.161356	0.252514
	FBgn0011273	0	NA	NA	NA	NA	NA
	FBgn0011274	1168.24	-0.43065	0.15516	-2.77546	0.005512	0.015252
	FBgn0011276	28.3469	-0.79061	0.393813	-2.00405	0.045064	0.089359
	FBgn0011277	22.3801	-0.86428	0.426971	-2.01881	0.043507	0.086856
	FBgn0011278	0.561417	0.624699	0.563632	1.02587	0.304954	NA
	FBgn0011279	7.35659	-1.21047	0.579598	-2.05737	0.039651	0.080434
	FBgn0011280	29.2518	0.990073	0.704675	1.42888	0.153039	0.241621
	FBgn0011281	1.04387	0.31596	0.604781	0.531232	0.595258	NA
	FBgn0011282	29.8279	0.718519	0.344916	2.08198	0.037344	0.076511
	FBgn0011283	886.356	0.164496	0.285933	0.575296	0.565091	0.65969
	FBgn0011284	40096.5	0.668927	0.170379	3.92611	8.63e-05	0.00039
	FBgn0011286	3118.59	1.30082	0.368065	3.53426	0.000409	0.001578
	FBgn0011288	1197.18	-0.13164	0.201376	-0.6537	0.513302	0.614136
	FBgn0011289	1571.3	-0.7029	0.125574	-5.59739	2.18e-08	1.98e-07
	FBgn0011290	518	-0.28424	0.230697	-1.23209	0.217915	0.319443
	FBgn0011291	188.275	0.061568	0.183118	0.33622	0.736705	0.80359
	FBgn0011293	8.48564	0.853785	0.676142	1.26381	0.206298	0.306333
	FBgn0011294	0.198797	0.138983	0.435151	0.319392	0.74943	NA
	FBgn0011296	1944.65	-0.00367	0.544449	-0.00673	0.994629	0.9961
	FBgn0011297	564.72	1.04102	0.18271	5.6973	1.22e-08	1.15e-07
	FBgn0011300	2065.6	-0.44343	0.137793	-3.21805	0.001291	0.00437
	FBgn0011305	1028.17	-0.13074	0.206031	-0.63457	0.52571	0.624615
	FBgn0011327	682.484	0.465025	0.138024	3.36913	0.000754	0.002707
	FBgn0011335	343.472	-0.06326	0.254291	-0.24877	0.803536	0.856498
	FBgn0011336	3069.67	1.54824	0.227834	6.79528	1.08e-11	1.61e-10
	FBgn0011361	3400.52	1.40067	0.263308	5.31942	1.04e-07	8.5e-07
	FBgn0011455	3552.78	0.679173	0.172293	3.94196	8.08e-05	0.000367
	FBgn0011474	673.689	0.301834	0.201361	1.49897	0.133882	0.217017
	FBgn0011476	163.098	0.758979	0.20568	3.68974	0.000224	0.00092
	FBgn0011481	2125.75	-0.08732	0.225749	-0.3868	0.698907	0.773369
	FBgn0011509	1014.27	1.04763	0.167882	6.24003	4.37e-10	5.17e-09
	FBgn0011554	1468.29	-3.14703	0.336014	-9.36026	7.95e-21	3.1e-19
	FBgn0011555	1744.69	0.676689	0.543028	1.24633	0.212641	0.313492
	FBgn0011556	695.36	0.537267	0.428506	1.25383	0.209902	0.310495
	FBgn0011559	0.198797	0.138983	0.435151	0.319392	0.74943	NA
	FBgn0011566	369.111	-0.58683	0.321764	-1.82369	0.068199	0.12575
	FBgn0011569	2.8808	0.226045	0.695091	0.325742	0.74462	0.810011
	FBgn0011570	1625.97	0.005862	0.118696	0.049389	0.960609	0.972713
	FBgn0011573	1357.01	0.078051	0.135039	0.577985	0.563274	0.658327
	FBgn0011576	157.369	-0.41629	0.217955	-1.90976	0.056164	0.107235
	FBgn0011581	429.984	-0.37857	0.251683	-1.50411	0.132554	0.215314
	FBgn0011582	448.539	-0.37577	0.237441	-1.58251	0.113533	0.190304
	FBgn0011584	2980.94	0.793584	0.182069	4.35868	1.31e-05	6.98e-05
	FBgn0011586	799.562	0.2293	0.295918	0.774877	0.438412	0.54548
	FBgn0011589	322.094	-0.22697	0.193404	-1.17353	0.240582	0.344848
	FBgn0011591	254.029	0.432667	0.266485	1.62361	0.104459	0.177671
	FBgn0011592	650.687	-0.4532	0.149942	-3.02241	0.002508	0.007746
	FBgn0011596	22.1308	-1.87723	0.460799	-4.01711	5.89e-05	0.000276
	FBgn0011603	1568.45	0.61086	0.216115	2.82653	0.004705	0.013314
	FBgn0011604	1125.24	-0.12385	0.260753	-0.47497	0.634806	0.721209
	FBgn0011606	169.521	0.329138	0.229463	1.43439	0.15146	0.239646
	FBgn0011638	3408.09	0.255525	0.200168	1.27655	0.201761	0.301264
	FBgn0011640	2582.01	-0.19405	0.106113	-1.82874	0.067438	0.124661
	FBgn0011642	1335.8	-0.18267	0.19509	-0.93632	0.349109	0.457695
	FBgn0011648	1095.76	-1.36296	0.173076	-7.87407	3.43e-15	7.97e-14
	FBgn0011653	803.773	1.13156	0.698046	1.7204	0.08536	0.151155
	FBgn0011655	1117.03	-0.93502	0.142598	-6.55669	5.5e-11	7.39e-10
	FBgn0011656	2295.9	-0.39021	0.224289	-1.73974	0.081904	0.146155
	FBgn0011659	183.865	-0.14208	0.198852	-0.71448	0.474929	0.579461
	FBgn0011660	145.998	-0.34808	0.303395	-1.14719	0.251301	0.356874
	FBgn0011661	7791.22	0.532818	0.149645	3.56055	0.00037	0.001445
	FBgn0011666	1095.32	-0.11622	0.18181	-0.63921	0.522685	0.622423
	FBgn0011668	0	NA	NA	NA	NA	NA
	FBgn0011669	0	NA	NA	NA	NA	NA
	FBgn0011670	0	NA	NA	NA	NA	NA
	FBgn0011672	1362.76	-0.82092	0.135868	-6.04182	1.52e-09	1.67e-08
	FBgn0011674	169.479	-0.7656	0.203105	-3.76845	0.000164	0.000693
	FBgn0011676	184.838	-0.37743	0.1956	-1.92946	0.053674	0.103243
	FBgn0011692	146.766	0.028898	0.543164	0.053201	0.957571	0.970681
	FBgn0011693	7.49875	-0.23342	0.563431	-0.41399	0.678882	0.756546
	FBgn0011694	0	NA	NA	NA	NA	NA
	FBgn0011695	2030.21	2.03982	0.48286	4.22646	2.37e-05	0.00012
	FBgn0011701	303.326	-0.12015	0.257224	-0.4671	0.640429	0.726158
	FBgn0011703	1109.12	0.180592	0.20469	0.882275	0.377628	0.486714
	FBgn0011704	947.101	1.46333	0.19784	7.39591	1.4e-13	2.69e-12
	FBgn0011705	739.955	-1.37637	0.199256	-6.90642	4.97e-12	7.81e-11
	FBgn0011706	28.6127	-0.68622	0.379913	-1.80395	0.071239	0.130492
	FBgn0011708	1334.92	0.059434	0.116281	0.511126	0.609263	0.699363
	FBgn0011710	737.117	-0.18746	0.325438	-0.57602	0.564602	0.659295
	FBgn0011715	673.941	-0.1145	0.201548	-0.56808	0.569978	0.664023
	FBgn0011722	6647.05	2.22104	0.37355	5.94614	2.75e-09	2.89e-08
	FBgn0011723	281.37	-0.3502	0.226082	-1.54895	0.121393	0.200491
	FBgn0011725	1241.99	-0.08775	0.108887	-0.8059	0.420302	0.528075
	FBgn0011726	10403	0.440008	0.150322	2.9271	0.003421	0.010143
	FBgn0011737	406.946	-0.63013	0.337914	-1.86463	0.062233	0.11661
	FBgn0011739	1585.75	-0.30977	0.237203	-1.3059	0.191585	0.289309
	FBgn0011740	389.897	0.521814	0.153012	3.41023	0.000649	0.00238
	FBgn0011741	604.671	0.059433	0.145376	0.408822	0.68267	0.759798
	FBgn0011742	2318.83	-0.4382	0.131516	-3.33186	0.000863	0.003051
	FBgn0011743	0.183142	0.138983	0.435151	0.319392	0.74943	NA
	FBgn0011745	1714.88	0.719949	0.164111	4.38693	1.15e-05	6.19e-05
	FBgn0011746	782.232	-1.76681	0.200647	-8.80317	1.33e-18	4.31e-17
	FBgn0011747	5308.81	0.020295	0.110377	0.183868	0.854117	0.895993
	FBgn0011754	1410.45	0.314515	0.119189	2.63879	0.00832	0.021698
	FBgn0011758	78.2198	0.586078	0.268612	2.18164	0.029136	0.062482
	FBgn0011760	7645.67	0.720455	0.112902	6.38124	1.76e-10	2.19e-09
	FBgn0011761	14.1432	-0.65092	0.638289	-1.01888	0.308258	0.417859
	FBgn0011762	109.823	0.99724	0.209441	4.75982	1.94e-06	1.22e-05
	FBgn0011763	1586.38	0.054745	0.131706	0.415659	0.677659	0.755566
	FBgn0011766	3024.43	0.330364	0.117087	2.82153	0.00478	0.013476
	FBgn0011768	3260.78	0.51928	0.254096	2.04364	0.04099	0.082682
	FBgn0011769	238.462	0.026316	0.184905	0.142323	0.886824	0.919491
	FBgn0011770	928.373	1.60902	0.190341	8.45242	2.85e-17	8.21e-16
	FBgn0011771	768.311	0.041379	0.153782	0.269074	0.787872	0.843966
	FBgn0011774	528.91	-1.86328	0.167296	-11.1321	8.75e-29	6.41e-27
	FBgn0011785	1305.68	-0.24475	0.154438	-1.58475	0.113024	0.189548
	FBgn0011787	1624.07	1.57639	0.235924	6.68138	2.37e-11	3.38e-10
	FBgn0011802	231.028	-0.18613	0.335525	-0.55473	0.579076	0.672502
	FBgn0011812	0.153124	-0.06615	0.435151	-0.15201	0.879177	NA
	FBgn0011817	1016.5	0.072203	0.346465	0.2084	0.834917	0.881111
	FBgn0011818	804.767	-0.79589	0.190413	-4.17957	2.92e-05	0.000146
	FBgn0011822	1331.38	-2.07737	0.243074	-8.54429	1.29e-17	3.86e-16
	FBgn0011824	1321.85	0.724981	0.169135	4.28638	1.82e-05	9.42e-05
	FBgn0011826	1732.8	0.056006	0.124933	0.448291	0.653943	0.736853
	FBgn0011828	652.852	2.60891	0.393724	6.62354	3.51e-11	4.86e-10
	FBgn0011829	180.41	0.325658	0.166653	1.95411	0.050688	0.09839
	FBgn0011832	0	NA	NA	NA	NA	NA
	FBgn0011834	124.741	1.18146	0.601391	1.96646	0.049246	0.096043
	FBgn0011836	498.034	-0.08384	0.186282	-0.45006	0.652666	0.736106
	FBgn0011837	2621.56	-0.13874	0.168921	-0.82131	0.41147	0.51966
	FBgn0011840	0	NA	NA	NA	NA	NA
	FBgn0011844	0.141906	-0.06615	0.435151	-0.15201	0.879177	NA
	FBgn0011845	0.321385	0.036418	0.435151	0.08369	0.933303	NA
	FBgn0011848	0	NA	NA	NA	NA	NA
	FBgn0011849	0	NA	NA	NA	NA	NA
	FBgn0011850	0.141906	-0.06615	0.435151	-0.15201	0.879177	NA
	FBgn0011851	0	NA	NA	NA	NA	NA
	FBgn0011852	0	NA	NA	NA	NA	NA
	FBgn0011853	0	NA	NA	NA	NA	NA
	FBgn0011854	0	NA	NA	NA	NA	NA
	FBgn0011855	0	NA	NA	NA	NA	NA
	FBgn0011858	0.289731	-0.16871	0.435151	-0.36962	0.711667	NA
	FBgn0011859	0.733205	-0.45561	0.49514	-0.83577	0.403285	NA
	FBgn0011860	0	NA	NA	NA	NA	NA
	FBgn0011861	0	NA	NA	NA	NA	NA
	FBgn0011862	0.198797	0.138983	0.435151	0.319392	0.74943	NA
	FBgn0011863	0	NA	NA	NA	NA	NA
	FBgn0011864	0	NA	NA	NA	NA	NA
	FBgn0011865	0	NA	NA	NA	NA	NA
	FBgn0011866	0	NA	NA	NA	NA	NA
	FBgn0011867	0	NA	NA	NA	NA	NA
	FBgn0011868	0.851437	-0.35523	0.445149	-0.77105	0.440677	NA
	FBgn0011869	0	NA	NA	NA	NA	NA
	FBgn0011870	0	NA	NA	NA	NA	NA
	FBgn0011871	0	NA	NA	NA	NA	NA
	FBgn0011872	0.198797	0.138983	0.435151	0.319392	0.74943	NA
	FBgn0011877	0	NA	NA	NA	NA	NA
	FBgn0011878	0	NA	NA	NA	NA	NA
	FBgn0011879	0	NA	NA	NA	NA	NA
	FBgn0011880	0	NA	NA	NA	NA	NA
	FBgn0011881	0	NA	NA	NA	NA	NA
	FBgn0011882	0	NA	NA	NA	NA	NA
	FBgn0011883	0	NA	NA	NA	NA	NA
	FBgn0011884	0	NA	NA	NA	NA	NA
	FBgn0011885	0.183142	0.138983	0.435151	0.319392	0.74943	NA
	FBgn0011887	0.289731	-0.16871	0.435151	-0.36962	0.711667	NA
	FBgn0011888	0	NA	NA	NA	NA	NA
	FBgn0011889	0	NA	NA	NA	NA	NA
	FBgn0011890	0	NA	NA	NA	NA	NA
	FBgn0011891	0	NA	NA	NA	NA	NA
	FBgn0011892	0	NA	NA	NA	NA	NA
	FBgn0011893	0	NA	NA	NA	NA	NA
	FBgn0011894	0	NA	NA	NA	NA	NA
	FBgn0011895	0.147825	-0.06615	0.435151	-0.15201	0.879177	NA
	FBgn0011896	0	NA	NA	NA	NA	NA
	FBgn0011897	0.141906	-0.06615	0.435151	-0.15201	0.879177	NA
	FBgn0011902	0.153124	-0.06615	0.435151	-0.15201	0.879177	NA
	FBgn0011904	0	NA	NA	NA	NA	NA
	FBgn0011905	0	NA	NA	NA	NA	NA
	FBgn0011906	0	NA	NA	NA	NA	NA
	FBgn0011909	0.153124	-0.06615	0.435151	-0.15201	0.879177	NA
	FBgn0011910	0	NA	NA	NA	NA	NA
	FBgn0011915	0	NA	NA	NA	NA	NA
	FBgn0011916	0	NA	NA	NA	NA	NA
	FBgn0011919	0	NA	NA	NA	NA	NA
	FBgn0011921	0	NA	NA	NA	NA	NA
	FBgn0011927	0.141906	-0.06615	0.435151	-0.15201	0.879177	NA
	FBgn0011928	0	NA	NA	NA	NA	NA
	FBgn0011931	0	NA	NA	NA	NA	NA
	FBgn0011932	0	NA	NA	NA	NA	NA
	FBgn0011933	0.147825	-0.06615	0.435151	-0.15201	0.879177	NA
	FBgn0011934	0	NA	NA	NA	NA	NA
	FBgn0011935	0.327303	0.036418	0.435151	0.08369	0.933303	NA
	FBgn0011936	0	NA	NA	NA	NA	NA
	FBgn0011937	0	NA	NA	NA	NA	NA
	FBgn0011938	0	NA	NA	NA	NA	NA
	FBgn0011944	0.183142	0.138983	0.435151	0.319392	0.74943	NA
	FBgn0011945	0	NA	NA	NA	NA	NA
	FBgn0011948	0	NA	NA	NA	NA	NA
	FBgn0011949	0	NA	NA	NA	NA	NA
	FBgn0011950	0	NA	NA	NA	NA	NA
	FBgn0011951	0	NA	NA	NA	NA	NA
	FBgn0011952	0	NA	NA	NA	NA	NA
	FBgn0011953	0	NA	NA	NA	NA	NA
	FBgn0011954	0	NA	NA	NA	NA	NA
	FBgn0011955	0	NA	NA	NA	NA	NA
	FBgn0011956	0	NA	NA	NA	NA	NA
	FBgn0011957	0	NA	NA	NA	NA	NA
	FBgn0011958	0	NA	NA	NA	NA	NA
	FBgn0011959	0	NA	NA	NA	NA	NA
	FBgn0011960	0	NA	NA	NA	NA	NA
	FBgn0011961	0	NA	NA	NA	NA	NA
	FBgn0011962	0	NA	NA	NA	NA	NA
	FBgn0011963	0	NA	NA	NA	NA	NA
	FBgn0011965	0.183142	0.138983	0.435151	0.319392	0.74943	NA
	FBgn0011966	0	NA	NA	NA	NA	NA
	FBgn0011970	0	NA	NA	NA	NA	NA
	FBgn0011971	0.35192	0.036418	0.435151	0.08369	0.933303	NA
	FBgn0011974	0	NA	NA	NA	NA	NA
	FBgn0011975	0	NA	NA	NA	NA	NA
	FBgn0011976	0	NA	NA	NA	NA	NA
	FBgn0011977	0	NA	NA	NA	NA	NA
	FBgn0011980	0	NA	NA	NA	NA	NA
	FBgn0011981	0	NA	NA	NA	NA	NA
	FBgn0011982	0.545762	0.405828	0.470882	0.765286	0.444101	NA
	FBgn0011983	0	NA	NA	NA	NA	NA
	FBgn0011984	0	NA	NA	NA	NA	NA
	FBgn0011985	0.153124	-0.06615	0.435151	-0.15201	0.879177	NA
	FBgn0011986	0	NA	NA	NA	NA	NA
	FBgn0011987	0.283812	-0.16871	0.435151	-0.36303	0.71658	NA
	FBgn0011993	0.332603	0.036418	0.435151	0.08369	0.933303	NA
	FBgn0011994	0.153124	-0.06615	0.435151	-0.15201	0.879177	NA
	FBgn0011998	0	NA	NA	NA	NA	NA
	FBgn0011999	0	NA	NA	NA	NA	NA
	FBgn0012000	0	NA	NA	NA	NA	NA
	FBgn0012001	0	NA	NA	NA	NA	NA
	FBgn0012002	0	NA	NA	NA	NA	NA
	FBgn0012003	0	NA	NA	NA	NA	NA
	FBgn0012004	0.153124	-0.06615	0.435151	-0.15201	0.879177	NA
	FBgn0012009	0	NA	NA	NA	NA	NA
	FBgn0012010	0	NA	NA	NA	NA	NA
	FBgn0012011	0.141906	-0.06615	0.435151	-0.15201	0.879177	NA
	FBgn0012016	0.198797	0.138983	0.435151	0.319392	0.74943	NA
	FBgn0012017	0.289731	-0.16871	0.435151	-0.36962	0.711667	NA
	FBgn0012018	0.153124	-0.06615	0.435151	-0.15201	0.879177	NA
	FBgn0012024	0	NA	NA	NA	NA	NA
	FBgn0012025	0.147825	-0.06615	0.435151	-0.15201	0.879177	NA
	FBgn0012026	0	NA	NA	NA	NA	NA
	FBgn0012027	0.300948	-0.16871	0.435151	-0.38182	0.702593	NA
	FBgn0012028	0.147825	-0.06615	0.435151	-0.15201	0.879177	NA
	FBgn0012034	5531.59	1.51785	0.256527	5.91687	3.28e-09	3.39e-08
	FBgn0012036	14417.4	1.25915	0.333981	3.77017	0.000163	0.000688
	FBgn0012037	3754.49	0.217366	0.23283	0.933585	0.350518	0.459227
	FBgn0012042	372.516	-3.71878	0.430263	-8.60286	7.78e-18	2.36e-16
	FBgn0012051	2515.45	-0.31684	0.141354	-2.24144	0.024997	0.055159
	FBgn0012058	774.589	-0.08189	0.151425	-0.54081	0.588642	0.68109
	FBgn0012344	561.398	-0.94452	0.189194	-4.99179	5.98e-07	4.2e-06
	FBgn0013263	1426.31	0.252017	0.154999	1.62593	0.103965	0.177
	FBgn0013269	2902.69	1.59176	0.151116	10.533	6.09e-26	3.46e-24
	FBgn0013272	9478.92	-0.39739	0.201349	-1.97364	0.048423	0.09475
	FBgn0013275	167.1	-1.13193	0.637089	-1.78022	0.075039	0.135985
	FBgn0013276	169.156	-1.11812	0.637381	-1.75764	0.078809	0.141544
	FBgn0013277	101.487	-1.0462	0.614799	-1.70292	0.088584	0.155796
	FBgn0013278	114.954	-1.11745	0.609367	-1.83517	0.06648	0.123236
	FBgn0013279	111.745	-1.05699	0.609597	-1.73507	0.082729	0.147287
	FBgn0013300	0	NA	NA	NA	NA	NA
	FBgn0013301	0	NA	NA	NA	NA	NA
	FBgn0013303	637.459	-0.00956	0.212408	-0.04502	0.964091	0.974888
	FBgn0013305	1730.04	-0.44668	0.177977	-2.50976	0.012081	0.029757
	FBgn0013307	1578.11	0.497324	0.309851	1.60505	0.108484	0.183349
	FBgn0013308	439.561	0.83914	0.271759	3.08771	0.002017	0.006429
	FBgn0013323	18.8794	-0.97518	0.452668	-2.14633	0.031846	0.067211
	FBgn0013325	28406.4	0.591173	0.188072	3.14334	0.00167	0.005463
	FBgn0013334	5795.13	-0.08441	0.181362	-0.46542	0.641632	0.727131
	FBgn0013342	4731.26	-0.28067	0.21387	-1.31236	0.189399	0.286632
	FBgn0013343	1576.9	0.134383	0.21039	0.638729	0.522999	0.622629
	FBgn0013347	809.243	-0.44843	0.180589	-2.48309	0.013025	0.031719
	FBgn0013348	8.99018	0.628138	0.677126	0.928548	0.353123	0.461814
	FBgn0013432	644.819	0.303498	0.16303	1.86162	0.062657	0.117288
	FBgn0013433	201.58	-0.36595	0.297744	-1.22899	0.219074	0.320786
	FBgn0013435	173.262	0.507243	0.23672	2.14278	0.032131	0.067682
	FBgn0013467	2179.35	0.245816	0.191761	1.28188	0.199883	0.299166
	FBgn0013469	305.454	-0.16808	0.148851	-1.12916	0.25883	0.365322
	FBgn0013531	108.183	0.181286	0.209871	0.863812	0.387691	0.496432
	FBgn0013548	285.77	-0.40902	0.237341	-1.72325	0.084843	0.150401
	FBgn0013563	381.515	0.298909	0.191893	1.55768	0.119308	0.197796
	FBgn0013576	5078.97	-0.18752	0.176374	-1.06321	0.287685	0.396787
	FBgn0013672	29913.8	0.966705	0.178216	5.42434	5.82e-08	4.96e-07
	FBgn0013673	638.836	0.934527	0.255267	3.66087	0.000251	0.001018
	FBgn0013674	153089	1.06259	0.22141	4.79919	1.59e-06	1.02e-05
	FBgn0013675	42311.9	1.24684	0.1922	6.48719	8.74e-11	1.14e-09
	FBgn0013676	87311.8	0.773749	0.214533	3.60667	0.00031	0.001234
	FBgn0013678	74226.9	0.719599	0.201301	3.57475	0.000351	0.001376
	FBgn0013679	19437.1	1.27855	0.205828	6.2117	5.24e-10	6.12e-09
	FBgn0013680	1014.73	1.18611	0.162918	7.28008	3.34e-13	6.02e-12
	FBgn0013681	3624.72	1.72154	0.227144	7.57881	3.49e-14	7.23e-13
	FBgn0013683	654.642	1.15311	0.223402	5.16126	2.45e-07	1.85e-06
	FBgn0013684	25141.3	1.19686	0.189856	6.30405	2.9e-10	3.52e-09
	FBgn0013685	518.237	1.35806	0.171565	7.91459	2.48e-15	5.84e-14
	FBgn0013686	2238583	0.964678	0.186468	5.17342	2.3e-07	1.75e-06
	FBgn0013687	52.1853	-0.4102	0.317625	-1.29115	0.196651	0.295167
	FBgn0013688	388.986	-1.01268	0.405566	-2.49669	0.012536	0.030682
	FBgn0013689	19.715	1.00312	0.517078	1.93671	0.052781	0.101764
	FBgn0013690	16.413	2.19692	0.541646	3.97749	6.96e-05	0.000321
	FBgn0013691	1.90125	0.337925	0.635226	0.539079	0.589832	0.682228
	FBgn0013692	0	NA	NA	NA	NA	NA
	FBgn0013693	10.7845	0.900583	0.563537	1.59464	0.110793	0.186495
	FBgn0013694	737.701	0.98484	0.307546	3.20217	0.001364	0.004572
	FBgn0013695	77.8242	1.06877	0.239133	4.4667	7.94e-06	4.43e-05
	FBgn0013696	4.78224	1.1736	0.701242	1.71805	0.085788	0.15183
	FBgn0013697	27.7645	1.31713	0.517079	2.54156	0.011036	0.027553
	FBgn0013698	6734.11	0.923	0.338338	2.72806	0.006371	0.017327
	FBgn0013699	12.8811	1.51564	0.541146	2.77733	0.005481	0.015177
	FBgn0013700	2.12874	0.955929	0.704609	1.34174	0.179682	0.274925
	FBgn0013701	2.33068	1.29521	0.704874	1.78334	0.07453	0.135286
	FBgn0013702	0.710878	0.383684	0.582323	0.680492	0.496193	NA
	FBgn0013703	0.60886	-0.14681	0.471248	-0.29832	0.765458	NA
	FBgn0013704	25.0733	0.827539	0.502533	1.64548	0.099871	0.171505
	FBgn0013705	1.04769	0.346827	0.614209	0.572768	0.566802	NA
	FBgn0013706	213.149	0.890682	0.289491	3.07645	0.002095	0.006643
	FBgn0013707	0.381938	0.24399	0.437079	0.55471	0.579093	NA
	FBgn0013708	30.5864	0.664682	0.617765	1.07609	0.281886	0.390668
	FBgn0013709	9.33563	1.38847	0.534772	2.57009	0.010167	0.025725
	FBgn0013710	32.9768	2.10029	0.420424	4.95493	7.24e-07	5e-06
	FBgn0013717	408.95	-0.07438	0.23267	-0.31968	0.749214	0.813598
	FBgn0013718	1850.05	-0.48804	0.191973	-2.54221	0.011015	0.027523
	FBgn0013720	991.07	-0.29434	0.148706	-1.97935	0.047777	0.09374
	FBgn0013725	217.95	-0.33902	0.293616	-1.15458	0.248264	0.353589
	FBgn0013726	1866.28	-0.23081	0.200722	-1.14991	0.25018	0.355819
	FBgn0013732	255.979	-0.878	0.494922	-1.77391	0.076078	0.137526
	FBgn0013733	11311.2	0.458211	0.358423	1.27842	0.201103	0.300515
	FBgn0013746	844.868	0.089959	0.134976	0.666484	0.505102	0.60614
	FBgn0013749	1738.37	0.349503	0.196252	1.78089	0.07493	0.135843
	FBgn0013750	1919.76	0.294523	0.208926	1.4097	0.158628	0.249043
	FBgn0013751	157.965	0.514629	0.303774	1.69412	0.090243	0.158208
	FBgn0013753	345.078	-0.13543	0.294868	-0.4593	0.64602	0.730674
	FBgn0013755	0.179479	0.138983	0.435151	0.319392	0.74943	NA
	FBgn0013756	1687.84	0.020174	0.151246	0.133382	0.893891	0.924401
	FBgn0013759	2726.01	-0.3237	0.185966	-1.74065	0.081745	0.14589
	FBgn0013762	401.445	-0.88658	0.176811	-5.01359	5.34e-07	3.79e-06
	FBgn0013763	10865.2	1.44098	0.242345	5.94596	2.75e-09	2.9e-08
	FBgn0013764	929.862	-0.57379	0.194647	-2.94777	0.003201	0.009583
	FBgn0013765	906.138	-1.14475	0.229788	-4.9813	6.32e-07	4.4e-06
	FBgn0013767	157.534	-0.47531	0.289002	-1.64446	0.100081	0.171799
	FBgn0013770	5849.32	-0.87568	0.155351	-5.63677	1.73e-08	1.6e-07
	FBgn0013771	576.508	-2.49445	0.19693	-12.6548	1.05e-36	1.4e-34
	FBgn0013772	101.912	1.9331	0.483869	3.9897	6.62e-05	0.000307
	FBgn0013773	149.277	-1.9642	0.24614	-7.96281	1.68e-15	4.01e-14
	FBgn0013799	1009.73	-0.17235	0.140329	-1.2282	0.219373	0.321081
	FBgn0013810	24.4253	-0.66122	0.443717	-1.48826	0.136682	0.22058
	FBgn0013811	69.5048	-0.73729	0.304591	-2.41933	0.015549	0.03682
	FBgn0013812	105.575	-0.99047	0.266878	-3.70894	0.000208	0.000861
	FBgn0013813	9.69809	-0.00751	0.513927	-0.01462	0.988337	0.992101
	FBgn0013949	1385.87	1.21373	0.154408	7.86027	3.83e-15	8.8e-14
	FBgn0013953	385.692	0.084931	0.211889	0.400831	0.688544	0.764985
	FBgn0013954	6507.13	0.679173	0.268783	2.52684	0.011509	0.028562
	FBgn0013972	661.146	0.102328	0.204204	0.501109	0.616295	0.705256
	FBgn0013973	499.574	-0.66357	0.221264	-2.9988	0.00271	0.008303
	FBgn0013981	5901.09	-0.53872	0.188533	-2.85741	0.004271	0.012264
	FBgn0013983	324.819	0.076012	0.1781	0.426798	0.669527	0.749797
	FBgn0013987	1944.95	-0.40334	0.108578	-3.71471	0.000203	0.000844
	FBgn0013995	1010.12	-0.70629	0.191333	-3.69128	0.000223	0.000915
	FBgn0013997	1669.77	0.399417	0.177798	2.24646	0.024674	0.054556
	FBgn0014000	458.93	0.245753	0.320169	0.76758	0.442737	0.549202
	FBgn0014002	11883.4	1.88886	0.162822	11.6006	4.09e-31	3.57e-29
	FBgn0014006	926.073	-0.27843	0.173393	-1.60575	0.108329	0.18319
	FBgn0014007	784.457	-0.34226	0.297317	-1.15113	0.249678	0.355297
	FBgn0014009	2330.74	-0.65352	0.13001	-5.02663	4.99e-07	3.56e-06
	FBgn0014010	4002.49	-0.63679	0.109242	-5.8291	5.57e-09	5.55e-08
	FBgn0014011	1548.58	-0.24741	0.136279	-1.81543	0.069457	0.127713
	FBgn0014018	3654.35	-1.90559	0.130565	-14.594	3.07e-48	7.92e-46
	FBgn0014019	150.841	-0.49778	0.256877	-1.93756	0.052677	0.101607
	FBgn0014020	8944.28	-0.29849	0.117412	-2.54226	0.011014	0.027523
	FBgn0014022	369.762	-0.0058	0.172806	-0.03354	0.973244	0.980985
	FBgn0014023	886.743	1.20568	0.17339	6.95318	3.57e-12	5.74e-11
	FBgn0014024	805.253	0.399474	0.142778	2.79787	0.005144	0.014365
	FBgn0014026	53755.5	0.541831	0.121774	4.44949	8.61e-06	4.75e-05
	FBgn0014028	4809.96	0.697734	0.229938	3.03444	0.00241	0.007479
	FBgn0014029	984.287	0.226557	0.196577	1.15251	0.24911	0.354641
	FBgn0014031	4728.37	-2.94579	0.304016	-9.68843	3.38e-22	1.48e-20
	FBgn0014032	313.833	0.782266	0.223869	3.49413	0.000476	0.001809
	FBgn0014033	174.365	1.43677	0.417822	3.43766	0.000587	0.002176
	FBgn0014037	3766.86	-0.08505	0.173337	-0.49067	0.623658	0.711487
	FBgn0014073	936.239	-0.3145	0.339619	-0.92603	0.354429	0.463062
	FBgn0014075	1226.87	1.37134	0.175815	7.79946	6.22e-15	1.4e-13
	FBgn0014076	0.561417	0.624699	0.563632	1.02587	0.304954	NA
	FBgn0014092	326.274	0.581976	0.17591	3.30832	0.000939	0.003287
	FBgn0014127	279.717	-0.05838	0.255167	-0.22877	0.819047	0.868676
	FBgn0014133	2186.97	-1.00818	0.148844	-6.77316	1.26e-11	1.86e-10
	FBgn0014135	470.739	0.657508	0.239343	2.74709	0.006013	0.016458
	FBgn0014141	10312.5	0.633703	0.438272	1.44595	0.148192	0.235517
	FBgn0014143	54.269	0.400377	0.308219	1.29895	0.193961	0.292027
	FBgn0014163	5544.6	0.120779	0.296488	0.407366	0.683739	0.76048
	FBgn0014179	10.8613	-0.07798	0.582131	-0.13396	0.893436	0.92422
	FBgn0014184	11448.6	-0.46678	0.146654	-3.18288	0.001458	0.004857
	FBgn0014189	2617.04	0.547763	0.185554	2.95203	0.003157	0.009487
	FBgn0014269	537.368	-0.40602	0.228615	-1.77594	0.075743	0.136997
	FBgn0014340	329.849	-0.69963	0.197197	-3.54752	0.000389	0.001509
	FBgn0014342	140.74	-0.6526	0.19859	-3.28534	0.001019	0.00354
	FBgn0014343	555.792	-0.01779	0.217169	-0.08193	0.934701	0.954409
	FBgn0014366	719.525	0.026353	0.13954	0.188853	0.850208	0.893172
	FBgn0014368	7460.01	1.42563	0.700221	2.23045	0.025718	0.056427
	FBgn0014380	1109.17	-0.55926	0.151632	-3.68819	0.000226	0.000925
	FBgn0014388	2232.87	-0.71279	0.198298	-3.59447	0.000325	0.001287
	FBgn0014391	4441.89	1.29264	0.222563	5.80794	6.32e-09	6.24e-08
	FBgn0014395	41.1472	-0.05372	0.293604	-0.18298	0.854817	0.896442
	FBgn0014396	57.7456	-0.19259	0.376509	-0.51151	0.608993	0.699236
	FBgn0014411	1151.11	0.04738	0.1239	0.382403	0.702162	0.775864
	FBgn0014417	203.923	-2.18303	0.337625	-6.45457	1.09e-10	1.4e-09
	FBgn0014427	1075.7	0.954317	0.38328	2.48988	0.012778	0.031172
	FBgn0014454	312.354	2.6647	0.630856	4.26904	1.96e-05	0.000101
	FBgn0014455	5222.41	0.401139	0.134318	2.98648	0.002822	0.008594
	FBgn0014464	2.79334	-1.15553	0.704193	-1.62352	0.104478	0.177681
	FBgn0014465	1.07859	-0.69362	0.67219	-1.07103	0.284155	NA
	FBgn0014466	1.03351	0.289174	0.593179	0.49626	0.619711	NA
	FBgn0014469	908.571	0.466955	0.267727	1.74414	0.081134	0.144938
	FBgn0014848	0	NA	NA	NA	NA	NA
	FBgn0014849	0	NA	NA	NA	NA	NA
	FBgn0014850	0	NA	NA	NA	NA	NA
	FBgn0014851	0	NA	NA	NA	NA	NA
	FBgn0014857	3205.55	-0.93412	0.180831	-5.16559	2.4e-07	1.81e-06
	FBgn0014859	94.2738	-0.67631	0.433616	-1.55926	0.118935	0.197257
	FBgn0014861	320.236	1.15293	0.180382	6.39062	1.65e-10	2.07e-09
	FBgn0014863	8744.22	0.997355	0.398323	2.50396	0.012281	0.030177
	FBgn0014865	199.021	-2.24873	0.380594	-5.8973	3.7e-09	3.79e-08
	FBgn0014868	2029.92	1.21971	0.157519	7.74305	9.71e-15	2.14e-13
	FBgn0014869	7062.74	1.238	0.194129	6.37718	1.8e-10	2.25e-09
	FBgn0014870	1703.11	0.434635	0.146776	2.96121	0.003064	0.009238
	FBgn0014877	1210.01	1.1252	0.15055	7.47371	7.8e-14	1.54e-12
	FBgn0014879	1260.6	0.850162	0.317824	2.67491	0.007475	0.019799
	FBgn0014903	715.582	0.717152	0.246127	2.91371	0.003572	0.010515
	FBgn0014906	1566.65	-0.586	0.204565	-2.86456	0.004176	0.012044
	FBgn0014930	622.229	0.53548	0.160639	3.33341	0.000858	0.003036
	FBgn0014931	71.2071	-0.90201	0.441282	-2.04271	0.041082	0.082808
	FBgn0014949	12.3432	-0.75465	0.614291	-1.22542	0.220418	0.322253
	FBgn0015000	830.771	-0.38077	0.119135	-3.19611	0.001393	0.004658
	FBgn0015001	297.322	-1.27959	0.249507	-5.1266	2.95e-07	2.19e-06
	FBgn0015008	0	NA	NA	NA	NA	NA
	FBgn0015010	4617.5	-2.85445	0.219267	-13.0162	9.9e-39	1.48e-36
	FBgn0015011	1061.45	-0.24011	0.1556	-1.54311	0.122804	0.202218
	FBgn0015019	3952.67	1.11944	0.164634	6.79953	1.05e-11	1.56e-10
	FBgn0015024	4009.98	-0.144	0.16459	-0.87489	0.381633	0.490915
	FBgn0015025	84.0043	-0.84802	0.276456	-3.06541	0.002174	0.006848
	FBgn0015031	3999.71	1.14535	0.249643	4.58791	4.48e-06	2.63e-05
	FBgn0015032	1651.99	1.77518	0.562564	3.16022	0.001577	0.005195
	FBgn0015033	5.6427	0.582606	0.617825	0.94191	0.346239	0.455068
	FBgn0015034	34.0436	0.702115	0.531971	1.31923	0.187091	0.283959
	FBgn0015035	71.1269	-3.57081	0.557278	-6.23802	4.43e-10	5.23e-09
	FBgn0015036	68.7041	-0.50767	0.301973	-1.68071	0.092819	0.161969
	FBgn0015037	1731.41	-0.6111	0.126722	-4.8223	1.42e-06	9.18e-06
	FBgn0015038	588.28	-3.16022	0.20402	-15.4595	6.51e-54	2.26e-51
	FBgn0015039	1376.5	-2.5337	0.265181	-9.55111	1.28e-21	5.34e-20
	FBgn0015040	1067.81	-0.95963	0.157631	-6.08746	1.15e-09	1.28e-08
	FBgn0015075	554.773	0.683232	0.182876	3.73597	0.000187	0.000781
	FBgn0015218	5074.59	0.549394	0.122107	4.49927	6.82e-06	3.86e-05
	FBgn0015221	8183.62	-1.01075	0.141601	-7.138	9.47e-13	1.6e-11
	FBgn0015222	9630.65	-1.0966	0.154258	-7.10883	1.17e-12	1.96e-11
	FBgn0015229	981.659	-1.49577	0.242846	-6.15848	7.34e-10	8.36e-09
	FBgn0015230	2.34797	-0.63594	0.69628	-0.90382	0.366088	0.475046
	FBgn0015239	1090.76	0.426866	0.153698	2.7773	0.005481	0.015177
	FBgn0015240	729.501	-0.85677	0.206418	-4.15037	3.32e-05	0.000164
	FBgn0015245	12593.5	1.28483	0.221114	5.81067	6.22e-09	6.16e-08
	FBgn0015247	1261.26	-0.37369	0.175661	-2.12731	0.033394	0.069852
	FBgn0015268	4970.1	-0.23327	0.121194	-1.92478	0.054256	0.104196
	FBgn0015269	1155.31	-0.46717	0.13923	-3.35534	0.000793	0.002827
	FBgn0015270	67.8454	1.73503	0.301364	5.74415	9.24e-09	8.89e-08
	FBgn0015271	108.566	0.533909	0.24269	2.19987	0.027816	0.060275
	FBgn0015277	702.59	-1.46069	0.168096	-8.68787	3.69e-18	1.16e-16
	FBgn0015278	1172.98	-0.39034	0.194799	-2.00379	0.045093	0.089385
	FBgn0015279	1336.7	-0.93358	0.136052	-6.86163	6.81e-12	1.05e-10
	FBgn0015282	1841.32	0.774444	0.167247	4.6305	3.65e-06	2.19e-05
	FBgn0015283	1913.82	0.772697	0.160415	4.81683	1.46e-06	9.4e-06
	FBgn0015286	1850.12	-0.2985	0.139588	-2.13839	0.032485	0.068297
	FBgn0015288	26935.5	-0.00245	0.20517	-0.01196	0.990461	0.993402
	FBgn0015295	472.919	-0.79379	0.185386	-4.28146	1.86e-05	9.61e-05
	FBgn0015296	525.535	-0.76381	0.191072	-3.9972	6.41e-05	0.000298
	FBgn0015298	902.194	0.540886	0.16475	3.28307	0.001027	0.003567
	FBgn0015299	379.561	0.134253	0.198958	0.674788	0.49981	0.600885
	FBgn0015300	0.300948	-0.16871	0.435151	-0.38182	0.702593	NA
	FBgn0015316	20.4307	-0.64252	0.497428	-1.28969	0.197158	0.295794
	FBgn0015320	983.011	-0.36619	0.224786	-1.62905	0.103302	0.176134
	FBgn0015321	1440.93	-0.23903	0.198978	-1.2013	0.229636	0.332542
	FBgn0015331	341.889	-0.479	0.147878	-3.23898	0.0012	0.004087
	FBgn0015336	117.763	-0.198	0.331143	-0.59791	0.549898	0.646132
	FBgn0015338	790.191	0.796926	0.149069	5.3459	9e-08	7.44e-07
	FBgn0015351	778.99	-2.89814	0.196242	-14.7523	2.97e-49	8.52e-47
	FBgn0015359	453.471	0.496085	0.156144	3.17708	0.001488	0.004939
	FBgn0015360	610.322	-0.05621	0.186909	-0.30072	0.763629	0.82484
	FBgn0015371	1412.16	-0.4995	0.200557	-2.49055	0.012755	0.031131
	FBgn0015372	640.403	-1.93346	0.261679	-7.38577	1.52e-13	2.88e-12
	FBgn0015376	135.735	1.31757	0.192795	6.83009	8.49e-12	1.28e-10
	FBgn0015379	599.749	0.958157	0.153451	6.24378	4.27e-10	5.06e-09
	FBgn0015380	331.266	-0.6804	0.284318	-2.39284	0.016718	0.039125
	FBgn0015381	19.3864	-0.66727	0.428921	-1.55276	0.12048	0.199237
	FBgn0015391	481.568	-0.6351	0.497199	-1.27738	0.201468	0.300924
	FBgn0015393	1952.56	1.39495	0.290882	4.79546	1.62e-06	1.04e-05
	FBgn0015396	452.691	-0.46479	0.276364	-1.68173	0.09262	0.161751
	FBgn0015399	929.785	-0.20995	0.191354	-1.09715	0.272578	0.38069
	FBgn0015400	588.704	-0.30325	0.269054	-1.1271	0.259701	0.366238
	FBgn0015402	693.733	-0.24777	0.136186	-1.81931	0.068864	0.12675
	FBgn0015477	1202.09	-0.0406	0.142536	-0.28485	0.775759	0.834608
	FBgn0015509	2744.57	-0.20491	0.186049	-1.10138	0.270731	0.378794
	FBgn0015513	1402.73	-0.7291	0.253343	-2.87784	0.004004	0.011604
	FBgn0015519	291.926	-0.4332	0.25363	-1.70789	0.087656	0.154556
	FBgn0015520	288.458	-0.27874	0.327524	-0.85102	0.394761	0.503527
	FBgn0015521	17074	0.567139	0.217604	2.60628	0.009153	0.023544
	FBgn0015522	514.017	-0.73738	0.177282	-4.15907	3.2e-05	0.000158
	FBgn0015524	483.039	-0.22821	0.181263	-1.25901	0.208027	0.308343
	FBgn0015527	1634.67	0.427323	0.136289	3.13541	0.001716	0.005578
	FBgn0015543	27.1025	0.515045	0.398095	1.29351	0.195836	0.294312
	FBgn0015544	313.906	-0.12419	0.210598	-0.58969	0.555397	0.651084
	FBgn0015546	202.846	-0.89679	0.215651	-4.15737	3.22e-05	0.000159
	FBgn0015550	27.2444	-0.0504	0.439204	-0.11475	0.908642	0.93569
	FBgn0015553	79.7232	0.428945	0.262672	1.63296	0.102477	0.175045
	FBgn0015558	1930.05	0.124679	0.198879	0.626908	0.530719	0.629432
	FBgn0015561	19.3126	-0.29525	0.48664	-0.60631	0.54431	0.641323
	FBgn0015568	772.41	0.122525	0.231329	0.52966	0.596348	0.687833
	FBgn0015569	420.685	0.934636	0.293973	3.17917	0.001477	0.004912
	FBgn0015570	206.454	1.05092	0.378901	2.77328	0.005549	0.015343
	FBgn0015571	489.788	-1.58696	0.172694	-9.18603	4.08e-20	1.5e-18
	FBgn0015572	186.655	-0.63723	0.267856	-2.37867	0.017375	0.040482
	FBgn0015574	4.01114	1.02287	0.661672	1.53115	0.125732	0.206241
	FBgn0015575	1929.1	0.664991	0.387262	1.71718	0.085947	0.15205
	FBgn0015576	313.645	0.323784	0.196502	1.64774	0.099406	0.170863
	FBgn0015577	1346.98	-0.4001	0.111114	-3.60078	0.000317	0.001258
	FBgn0015582	452.678	0.196711	0.172467	1.14058	0.254046	0.359841
	FBgn0015583	0	NA	NA	NA	NA	NA
	FBgn0015584	0.321385	0.036418	0.435151	0.08369	0.933303	NA
	FBgn0015585	1.61059	0.904745	0.700773	1.27791	0.201281	NA
	FBgn0015586	0.321385	0.036418	0.435151	0.08369	0.933303	NA
	FBgn0015589	1609.82	-0.65583	0.18504	-3.54421	0.000394	0.001526
	FBgn0015591	558.786	-0.93446	0.181219	-5.15599	2.52e-07	1.9e-06
	FBgn0015600	2098.97	-0.19585	0.164719	-1.18899	0.234442	0.337846
	FBgn0015602	625.786	-0.13344	0.211199	-0.63183	0.5275	0.626233
	FBgn0015609	1818.21	-0.25545	0.205699	-1.24185	0.214292	0.315396
	FBgn0015614	1477.61	0.08406	0.128798	0.652647	0.513984	0.614728
	FBgn0015615	676.253	-0.18204	0.125343	-1.45233	0.146409	0.233193
	FBgn0015618	119.886	-0.00045	0.209212	-0.00214	0.998291	0.998442
	FBgn0015621	226.028	-0.18545	0.179036	-1.03581	0.300289	0.41005
	FBgn0015622	3533.49	0.894547	0.179425	4.98562	6.18e-07	4.32e-06
	FBgn0015623	4327.54	0.312884	0.171421	1.82524	0.067965	0.125389
	FBgn0015625	378.998	-1.16644	0.704829	-1.7005	NA	NA
	FBgn0015663	195.063	0.735662	0.173395	4.24237	2.21e-05	0.000113
	FBgn0015664	926.097	-0.2169	0.220193	-0.98503	0.32461	0.434484
	FBgn0015714	1316.23	-1.54364	0.317218	-4.8657	1.14e-06	7.58e-06
	FBgn0015721	70.4063	-0.20557	0.260205	-0.78996	0.429552	0.537195
	FBgn0015737	3761.38	1.00618	0.163485	6.15454	7.53e-10	8.56e-09
	FBgn0015754	2735.51	-0.50864	0.185384	-2.74368	0.006075	0.01661
	FBgn0015756	29337.6	0.825108	0.154021	5.35711	8.46e-08	7.04e-07
	FBgn0015765	525.296	-0.88886	0.184474	-4.81786	1.45e-06	9.36e-06
	FBgn0015766	20152.7	-0.17802	0.379986	-0.4685	0.639425	0.725268
	FBgn0015770	0	NA	NA	NA	NA	NA
	FBgn0015772	1741.15	-0.617	0.195368	-3.15813	0.001588	0.005229
	FBgn0015773	406.062	-1.83929	0.212655	-8.64395	5.43e-18	1.69e-16
	FBgn0015774	936.692	-0.07526	0.240921	-0.31237	0.75476	0.818205
	FBgn0015776	3132.22	0.141731	0.141497	1.00166	0.31651	0.426403
	FBgn0015777	2438.44	0.208527	0.182965	1.13971	0.254408	0.360316
	FBgn0015778	5417.59	0.871063	0.169209	5.14785	2.63e-07	1.98e-06
	FBgn0015781	474.46	0.731644	0.197901	3.69694	0.000218	0.000898
	FBgn0015789	2973.05	-0.31303	0.196623	-1.59204	0.111375	0.187284
	FBgn0015790	5887.67	-0.25825	0.097786	-2.64095	0.008268	0.021586
	FBgn0015791	1032.99	-0.82403	0.205131	-4.01694	5.9e-05	0.000276
	FBgn0015793	467.317	-1.12153	0.206912	-5.4194	5.98e-08	5.08e-07
	FBgn0015794	950.555	-1.08471	0.121801	-8.90483	5.35e-19	1.82e-17
	FBgn0015795	3611.64	-0.91256	0.145046	-6.29144	3.15e-10	3.8e-09
	FBgn0015797	2208.3	0.102487	0.106144	0.965542	0.334273	0.443584
	FBgn0015799	1234.13	0.211803	0.150585	1.40654	0.159565	0.250305
	FBgn0015801	1583.79	-0.11408	0.300674	-0.37941	0.70438	0.777597
	FBgn0015803	1185.25	-0.60849	0.153876	-3.95435	7.67e-05	0.00035
	FBgn0015805	1698.98	0.92941	0.279737	3.3224	0.000892	0.003144
	FBgn0015808	996.539	0.334841	0.212597	1.57501	0.115254	0.19248
	FBgn0015818	501.52	0.143506	0.152888	0.938638	0.347917	0.4565
	FBgn0015828	517.806	0.028096	0.15652	0.179503	0.857543	0.898729
	FBgn0015829	239.986	-0.16	0.166717	-0.95969	0.337213	0.446411
	FBgn0015831	2.06211	0.700563	0.702802	0.990872	0.321748	0.431739
	FBgn0015834	5930.41	-0.01413	0.098036	-0.14414	0.885393	0.918469
	FBgn0015838	665.428	-0.22961	0.128736	-1.78357	0.074493	0.135269
	FBgn0015872	2093.41	0.494057	0.189886	2.60186	0.009272	0.023798
	FBgn0015903	995.948	-0.24817	0.270813	-0.91639	0.35946	0.468105
	FBgn0015904	269.966	0.229997	0.206338	1.11467	0.264993	0.37203
	FBgn0015905	324.224	0.166745	0.223738	0.745273	0.456107	0.561192
	FBgn0015919	425.899	0.288611	0.193162	1.49415	0.135137	0.218649
	FBgn0015924	952.552	-0.19692	0.202418	-0.97283	0.330637	0.44036
	FBgn0015925	453.05	0.519956	0.163442	3.18126	0.001466	0.00488
	FBgn0015926	82.8778	-1.6285	0.686172	-2.40891	NA	NA
	FBgn0015929	431.647	1.22371	0.175237	6.98226	2.9e-12	4.71e-11
	FBgn0015946	2.94118	-0.62671	0.701178	-0.88781	0.374644	0.483963
	FBgn0015949	2105.52	-0.67702	0.135077	-5.01201	5.39e-07	3.81e-06
	FBgn0016013	1428.22	-0.15492	0.365122	-0.42429	0.671357	0.750795
	FBgn0016031	1878.11	-0.72667	0.256336	-2.83477	0.004586	0.013021
	FBgn0016032	276.374	-0.85748	0.254134	-3.3735	0.000742	0.002671
	FBgn0016034	86.708	-1.03054	0.643399	-1.60433	NA	NA
	FBgn0016036	4.6563	-0.06005	0.671491	-0.08948	0.928703	0.94967
	FBgn0016038	419.049	0.122201	0.150024	0.814545	0.415333	0.523289
	FBgn0016041	3020.95	1.68132	0.15555	10.8085	3.14e-27	1.97e-25
	FBgn0016047	474.945	0.897242	0.34829	2.57605	0.009994	0.025354
	FBgn0016053	101.165	0.749554	0.220954	3.39182	0.000694	0.002524
	FBgn0016054	51.075	0.233626	0.32264	0.724094	0.469008	0.573692
	FBgn0016059	1419.47	0.201318	0.125451	1.60476	0.108547	0.183416
	FBgn0016061	778.807	-0.34341	0.195703	-1.75473	0.079305	0.142288
	FBgn0016070	1549.23	-1.81648	0.595433	-3.05904	NA	NA
	FBgn0016075	24041.6	2.57651	0.434628	5.93037	3.02e-09	3.14e-08
	FBgn0016076	978.907	-1.29659	0.442259	-2.93175	0.003371	0.010012
	FBgn0016078	864.114	-0.75893	0.145226	-5.22564	1.74e-07	1.35e-06
	FBgn0016080	64.1334	0.498246	0.246995	2.01709	0.043686	0.087142
	FBgn0016081	1763.43	-1.12291	0.281306	-3.99163	6.56e-05	0.000305
	FBgn0016119	5636.4	1.24768	0.254607	4.90037	9.57e-07	6.47e-06
	FBgn0016120	8515.07	1.16348	0.252839	4.60163	4.19e-06	2.48e-05
	FBgn0016122	1181.38	0.883417	0.293185	3.01313	0.002586	0.007961
	FBgn0016123	669.827	2.87598	0.470013	6.11931	9.4e-10	1.06e-08
	FBgn0016126	2529.08	-0.5194	0.1364	-3.80789	0.00014	0.000602
	FBgn0016131	699.059	0.798817	0.143801	5.5549	2.78e-08	2.49e-07
	FBgn0016641	726.379	0.030692	0.167454	0.183283	0.854576	0.896333
	FBgn0016650	275.414	0.536668	0.219628	2.44349	0.014546	0.034795
	FBgn0016660	141.061	0.079302	0.199003	0.398504	0.690259	0.766476
	FBgn0016672	585.784	0.273615	0.243697	1.12277	0.261537	0.368236
	FBgn0016675	252.199	1.05536	0.520924	2.02632	0.042732	0.08566
	FBgn0016684	1084.62	1.46984	0.41386	3.55162	0.000383	0.001488
	FBgn0016685	3986.4	1.40107	0.144224	9.71438	2.62e-22	1.15e-20
	FBgn0016687	4824.52	1.46286	0.213594	6.84868	7.45e-12	1.14e-10
	FBgn0016691	5943.1	1.58638	0.262659	6.03962	1.54e-09	1.69e-08
	FBgn0016693	3600.8	0.621725	0.168682	3.68578	0.000228	0.000932
	FBgn0016694	5628.53	0.571983	0.144475	3.95904	7.53e-05	0.000344
	FBgn0016696	3407.78	-0.96603	0.126672	-7.62614	2.42e-14	5.12e-13
	FBgn0016697	1305.13	1.00337	0.139575	7.18858	6.55e-13	1.14e-11
	FBgn0016698	394.78	-0.14625	0.138348	-1.05713	0.290451	0.399597
	FBgn0016701	1176.73	-0.57398	0.14776	-3.88451	0.000103	0.000457
	FBgn0016715	496.723	0.294742	0.294486	1.00088	0.316884	0.426772
	FBgn0016726	14878.4	0.505123	0.207366	2.4359	0.014855	0.035404
	FBgn0016754	1135.71	-0.78643	0.192875	-4.07727	4.56e-05	0.000219
	FBgn0016756	6550.08	-0.69719	0.297454	-2.34384	0.019086	0.043787
	FBgn0016762	281.639	-0.54133	0.152452	-3.55051	0.000384	0.001493
	FBgn0016794	541.994	-1.1219	0.147726	-7.59328	3.12e-14	6.51e-13
	FBgn0016797	2092.92	-0.19552	0.19755	-0.98974	0.322299	0.432225
	FBgn0016917	2584.29	-0.33239	0.148073	-2.24474	0.024785	0.054772
	FBgn0016919	67.5388	-0.92626	0.37074	-2.4962	0.012553	0.030713
	FBgn0016920	290.057	0.021221	0.215802	0.098334	0.921667	0.944346
	FBgn0016926	3872.14	-0.38895	0.237939	-1.63465	0.102122	0.174506
	FBgn0016930	753.115	0.665493	0.226526	2.93778	0.003306	0.009848
	FBgn0016970	165.774	0.478981	0.187215	2.55842	0.010515	0.026448
	FBgn0016974	4.92381	-0.94404	0.674001	-1.38758	0.165264	0.257354
	FBgn0016975	1071.15	0.130725	0.228127	0.573038	0.566619	0.661063
	FBgn0016976	1071.15	0.130725	0.228127	0.573038	0.566619	0.661063
	FBgn0016977	4123.35	-0.89648	0.172821	-5.1873	2.13e-07	1.64e-06
	FBgn0016978	1392.75	0.574548	0.149748	3.83675	0.000125	0.000542
	FBgn0016983	1401.8	0.19023	0.187827	1.01279	0.311158	0.420881
	FBgn0016984	1600.2	0.083945	0.181845	0.461629	0.644348	0.729283
	FBgn0017414	97.9207	-0.12359	0.287041	-0.43057	0.666778	0.747602
	FBgn0017418	1260.72	-0.42235	0.173651	-2.43217	0.015009	0.035713
	FBgn0017424	0.35192	0.036418	0.435151	0.08369	0.933303	NA
	FBgn0017429	804.451	0.39533	0.124216	3.18259	0.00146	0.004861
	FBgn0017430	296.358	0.41964	0.197632	2.12334	0.033726	0.0703
	FBgn0017448	375.039	1.60867	0.331649	4.84935	1.24e-06	8.16e-06
	FBgn0017456	17.5522	0.033811	0.52301	0.06467	0.948437	0.96409
	FBgn0017457	711.581	-0.03513	0.190184	-0.18473	0.853443	0.8955
	FBgn0017482	330.692	0.688023	0.255347	2.69439	0.007052	0.018837
	FBgn0017545	43003.7	0.82167	0.162606	5.05314	4.35e-07	3.13e-06
	FBgn0017550	1471.55	-0.41263	0.12831	-3.21584	0.001301	0.004397
	FBgn0017551	157.606	-0.62524	0.213234	-2.93158	0.003372	0.010015
	FBgn0017556	2.46796	-0.88119	0.704036	-1.23691	0.216119	0.317376
	FBgn0017558	4103.41	-0.75407	0.209117	-3.60596	0.000311	0.001237
	FBgn0017561	185.857	-0.07227	0.294097	-0.24573	0.805895	0.857972
	FBgn0017566	6722.62	1.11848	0.297426	3.76053	0.00017	0.000714
	FBgn0017567	2144.02	1.19645	0.162988	7.34058	2.13e-13	3.95e-12
	FBgn0017572	1366.8	0.185395	0.120646	1.53669	0.12437	0.204335
	FBgn0017577	310.019	1.86807	0.22729	8.2145	2.13e-16	5.67e-15
	FBgn0017578	645.038	-0.11709	0.203745	-0.5747	0.565493	0.660042
	FBgn0017579	28513.2	0.273769	0.184631	1.4828	0.138129	0.222641
	FBgn0017581	12895.1	-1.52561	0.156562	-9.74433	1.95e-22	8.69e-21
	FBgn0017590	805.446	-0.37799	0.224372	-1.68462	0.092062	0.16101
	FBgn0019624	8695.97	0.91816	0.303884	3.02142	0.002516	0.007768
	FBgn0019637	402.994	-0.33016	0.148098	-2.22926	0.025796	0.056563
	FBgn0019643	1045.11	0.12107	0.181296	0.667801	0.50426	0.605462
	FBgn0019644	10130.2	0.99393	0.270894	3.66907	0.000243	0.000988
	FBgn0019650	326.994	-0.67468	0.280035	-2.40904	0.015995	0.037672
	FBgn0019660	215.914	-0.14546	0.367675	-0.39561	0.69239	0.767943
	FBgn0019661	8521.12	-0.69046	0.278224	-2.48166	0.013077	0.031812
	FBgn0019662	1016.34	-1.11756	0.155797	-7.17259	7.36e-13	1.27e-11
	FBgn0019686	373.307	-0.68653	0.15895	-4.31875	1.57e-05	8.24e-05
	FBgn0019809	13.2819	-0.10155	0.481438	-0.21089	0.83297	0.879962
	FBgn0019828	0.183142	0.138983	0.435151	0.319392	0.74943	NA
	FBgn0019830	2312.11	1.24593	0.188287	6.61708	3.66e-11	5.05e-10
	FBgn0019890	2485.22	-1.43961	0.128872	-11.1702	5.7e-29	4.23e-27
	FBgn0019925	4142.85	1.67897	0.243544	6.89373	5.43e-12	8.49e-11
	FBgn0019928	1.06127	-0.59443	0.539917	-1.10665	0.268447	NA
	FBgn0019929	1.64936	-0.44485	0.620701	-0.73971	0.459473	NA
	FBgn0019932	671.362	0.676794	0.232252	2.91402	0.003568	0.010506
	FBgn0019936	23844.8	0.132564	0.196207	0.675634	0.499273	0.600468
	FBgn0019938	1476.17	1.18417	0.199651	5.93102	3.01e-09	3.14e-08
	FBgn0019940	239.471	-1.36096	0.295248	-4.60737	4.08e-06	2.42e-05
	FBgn0019949	305.416	-0.06459	0.239178	-0.27006	0.787114	0.843485
	FBgn0019952	410.025	2.02074	0.340465	5.93278	2.98e-09	3.11e-08
	FBgn0019957	4709.16	1.06505	0.210208	5.06663	4.05e-07	2.93e-06
	FBgn0019960	5024.4	0.561434	0.26317	2.13335	0.032896	0.069003
	FBgn0019968	2365.18	-0.47488	0.198292	-2.39484	0.016628	0.038933
	FBgn0019972	528.022	-1.22869	0.312453	-3.93175	8.43e-05	0.000382
	FBgn0019982	1305.81	0.636956	0.185928	3.42581	0.000613	0.00226
	FBgn0019985	628.916	-0.42979	0.276884	-1.55221	0.120611	0.19943
	FBgn0019990	760.789	-0.38991	0.161872	-2.40868	0.01601	0.037702
	FBgn0020018	437.445	0.378831	0.149617	2.53201	0.011341	0.028192
	FBgn0020224	950.437	-0.68527	0.331608	-2.06643	0.038788	0.07899
	FBgn0020235	12410.4	0.790461	0.292531	2.70215	0.006889	0.0185
	FBgn0020236	5612.95	1.43872	0.287706	5.00065	5.71e-07	4.02e-06
	FBgn0020238	16360.4	0.533067	0.179663	2.96704	0.003007	0.009091
	FBgn0020248	42.7495	-0.53592	0.368541	-1.45333	0.146131	0.232863
	FBgn0020249	2291.31	-0.48993	0.147631	-3.3186	0.000905	0.003182
	FBgn0020251	764.503	-0.54232	0.138589	-3.91302	9.11e-05	0.00041
	FBgn0020255	6590.39	1.10903	0.15278	7.25895	3.9e-13	6.95e-12
	FBgn0020257	493.342	-0.1503	0.164132	-0.9157	0.359826	0.468349
	FBgn0020258	297.445	-0.56799	0.323876	-1.75355	0.079507	0.142553
	FBgn0020261	961.083	-0.08505	0.235764	-0.36074	0.718297	0.787659
	FBgn0020269	853.366	-0.07985	0.18152	-0.4399	0.660007	0.741803
	FBgn0020270	650.928	-2.66447	0.205817	-12.9331	2.93e-38	4.29e-36
	FBgn0020272	195.601	0.579673	0.195284	2.96827	0.002995	0.009069
	FBgn0020277	1.46946	1.13075	0.693062	1.66992	0.094934	NA
	FBgn0020278	1443.17	-1.37165	0.176623	-7.76533	8.14e-15	1.81e-13
	FBgn0020279	5274.61	0.555232	0.116283	4.77481	1.8e-06	1.14e-05
	FBgn0020280	0	NA	NA	NA	NA	NA
	FBgn0020294	1084.51	1.2091	0.364979	3.31275	0.000924	0.003239
	FBgn0020299	509.594	-0.00269	0.155416	-0.01728	0.986212	0.990722
	FBgn0020300	415.739	1.77406	0.48298	3.67363	0.000239	0.000974
	FBgn0020304	1970.01	-1.07472	0.165927	-6.47681	9.37e-11	1.22e-09
	FBgn0020305	534.805	0.327443	0.14926	2.19379	0.028251	0.06104
	FBgn0020306	4068.42	0.488327	0.199438	2.44851	0.014345	0.034407
	FBgn0020307	706.511	-0.76675	0.179161	-4.27944	1.87e-05	9.68e-05
	FBgn0020309	3797.89	-0.32603	0.125799	-2.59166	0.009551	0.024373
	FBgn0020312	648.665	0.13823	0.144974	0.95348	0.340347	0.449071
	FBgn0020369	2079.59	0.103301	0.186122	0.555018	0.578882	0.672336
	FBgn0020370	2448.58	0.258182	0.170346	1.51563	0.129612	0.211622
	FBgn0020371	0.147825	-0.06615	0.435151	-0.15201	0.879177	NA
	FBgn0020372	1374.53	-0.56171	0.229307	-2.44956	0.014303	0.034326
	FBgn0020376	7.61959	1.32089	0.588351	2.22303	0.026214	0.057315
	FBgn0020377	2.67731	1.28779	0.698287	1.79279	0.073007	0.13309
	FBgn0020378	228.995	0.227737	0.214067	1.06386	0.287392	0.396507
	FBgn0020379	329.589	-1.0827	0.146838	-7.37143	1.69e-13	3.19e-12
	FBgn0020381	554.167	0.136439	0.20144	0.677324	0.498201	0.599551
	FBgn0020385	3034.38	0.640102	0.226679	2.82382	0.004746	0.013399
	FBgn0020386	3419.34	-1.18804	0.148713	-7.9886	1.36e-15	3.28e-14
	FBgn0020388	1136.43	-1.1922	0.164925	-7.22814	4.9e-13	8.64e-12
	FBgn0020389	1725.63	1.68385	0.344857	4.88259	1.05e-06	7.04e-06
	FBgn0020391	334.058	-0.04336	0.256071	-0.16934	0.865532	0.904943
	FBgn0020392	1099.82	1.0033	0.230039	4.36135	1.29e-05	6.9e-05
	FBgn0020399	12.7561	0.01533	0.495314	0.030955	0.975305	0.982562
	FBgn0020407	176.028	-0.43656	0.263148	-1.65884	0.097147	0.167833
	FBgn0020412	1239.37	-0.08301	0.153758	-0.5399	0.589269	0.681636
	FBgn0020414	2223.75	0.114674	0.136439	0.840481	0.400639	0.509496
	FBgn0020415	3268.97	0.936407	0.271484	3.44921	0.000562	0.002094
	FBgn0020416	969.081	-0.08746	0.158071	-0.55332	0.580046	0.67345
	FBgn0020429	195.239	-0.4859	0.186495	-2.60513	0.009184	0.023609
	FBgn0020440	1015.74	0.175348	0.143201	1.22449	0.220767	0.322691
	FBgn0020443	4639.62	1.30969	0.168999	7.74957	9.22e-15	2.04e-13
	FBgn0020445	839.05	0.490491	0.327492	1.49772	0.134206	0.217392
	FBgn0020493	845.052	-0.35604	0.173903	-2.04733	0.040626	0.082061
	FBgn0020496	5242.52	-0.25269	0.129603	-1.94971	0.05121	0.099243
	FBgn0020497	2272.49	0.123944	0.139619	0.887729	0.374686	0.483963
	FBgn0020503	4821.54	-0.67685	0.183559	-3.68738	0.000227	0.000927
	FBgn0020506	97.9413	-1.45604	0.611494	-2.38366	0.017141	0.040029
	FBgn0020508	3090.08	-0.44753	0.369139	-1.21237	0.22537	0.327748
	FBgn0020509	0.141906	-0.06615	0.435151	-0.15201	0.879177	NA
	FBgn0020510	1096.27	-0.33314	0.124976	-2.66559	0.007685	0.020295
	FBgn0020513	2084.82	-0.77327	0.212649	-3.63631	0.000277	0.001113
	FBgn0020518	3.47645	0.296931	0.67765	0.437628	0.661656	0.743045
	FBgn0020521	3357.87	0.813404	0.369761	2.19983	0.027819	0.060275
	FBgn0020545	2613.3	-0.61486	0.136016	-4.52048	6.17e-06	3.51e-05
	FBgn0020546	15.2577	0.052344	0.474728	0.110244	0.912216	0.937978
	FBgn0020556	10.1872	-0.84054	0.557518	-1.49993	0.133631	0.216691
	FBgn0020616	515.086	-0.20162	0.189044	-1.0665	0.2862	0.395275
	FBgn0020617	72.8083	-0.31899	0.286353	-1.11383	0.265353	0.372394
	FBgn0020618	39262.7	0.558911	0.184658	3.02674	0.002472	0.007648
	FBgn0020620	1048.25	-0.74669	0.173882	-4.29408	1.75e-05	9.12e-05
	FBgn0020621	2155.32	-0.41863	0.213802	-1.958	0.05023	0.097646
	FBgn0020622	1471.28	-0.8368	0.1969	-4.24975	2.14e-05	0.000109
	FBgn0020626	1902.72	-0.00152	0.153536	-0.00987	0.992127	0.994542
	FBgn0020633	281.258	0.538719	0.545366	0.987873	0.323215	0.433056
	FBgn0020637	51258.4	1.53841	0.704004	2.27883	0.022677	0.050762
	FBgn0020638	48311.8	1.47415	0.704844	2.1915	0.028416	0.061277
	FBgn0020639	12283.6	1.3582	0.6787	2.52107	0.0117	0.028959
	FBgn0020640	4120.71	1.21818	0.698261	1.77204	0.076389	0.137975
	FBgn0020641	845.201	0.903765	0.635821	1.78202	0.074746	0.135584
	FBgn0020642	4411.02	0.970099	0.701162	1.39974	0.161592	0.252763
	FBgn0020643	316.478	2.41775	0.704857	4.08724	4.37e-05	0.00021
	FBgn0020644	316.478	2.41775	0.704857	4.08724	4.37e-05	0.00021
	FBgn0020645	862.779	2.77887	0.342854	8.10121	5.44e-16	1.38e-14
	FBgn0020646	16.6527	2.78453	0.556692	4.78347	1.72e-06	1.1e-05
	FBgn0020647	1346.62	-0.74147	0.159011	-4.66288	3.12e-06	1.89e-05
	FBgn0020653	7153.25	-0.13995	0.209967	-0.66655	0.505058	0.60614
	FBgn0020655	1551.58	0.677547	0.174782	3.8765	0.000106	0.00047
	FBgn0020660	1808.89	0.834762	0.14571	5.72887	1.01e-08	9.67e-08
	FBgn0020762	1245.4	-0.88653	0.169061	-5.24364	1.57e-07	1.23e-06
	FBgn0020764	1760.93	0.126509	0.183766	0.688426	0.491184	0.593818
	FBgn0020765	1.85635	0.939979	0.696645	1.34981	0.177077	0.271883
	FBgn0020767	2297.78	-0.29107	0.209947	-1.38638	0.16563	0.257855
	FBgn0020880	361.905	0.831144	0.359446	2.31222	0.020765	0.046977
	FBgn0020887	921.01	0.258375	0.158554	1.62958	0.103191	0.175968
	FBgn0020906	14739.6	-0.64726	0.536806	-1.20593	0.227846	0.330655
	FBgn0020907	208.933	2.20501	0.254017	8.66901	4.36e-18	1.37e-16
	FBgn0020908	19.0245	0.184544	0.54117	0.341065	0.733055	0.800403
	FBgn0020909	451.329	0.320074	0.173031	1.84981	0.064341	0.119948
	FBgn0020910	57687.7	0.173653	0.160437	1.08237	0.279088	0.387499
	FBgn0020912	737.484	-0.90794	0.228594	-3.97158	7.14e-05	0.000328
	FBgn0020930	775.977	0.160231	0.133597	1.19936	0.230387	0.333316
	FBgn0021738	34.0057	0.10189	0.360508	0.282649	0.777446	0.83599
	FBgn0021742	153.966	2.13003	0.618501	3.4594	0.000541	0.002025
	FBgn0021750	426.053	0.551993	0.155196	3.5567	0.000376	0.001465
	FBgn0021760	1659.97	0.088924	0.158239	0.561963	0.574142	0.667889
	FBgn0021761	965.767	0.816863	0.124633	6.554	5.6e-11	7.51e-10
	FBgn0021764	773.197	-0.3552	0.162861	-2.18099	0.029184	0.062546
	FBgn0021765	3692.58	1.06318	0.304562	3.49084	0.000482	0.001827
	FBgn0021767	88.0731	-1.50827	0.400453	-3.75988	0.00017	0.000716
	FBgn0021768	813.969	1.08971	0.192694	5.65488	1.56e-08	1.45e-07
	FBgn0021776	165.584	1.65173	0.223229	7.39354	1.43e-13	2.73e-12
	FBgn0021795	3385.51	1.6435	0.205044	8.01515	1.1e-15	2.68e-14
	FBgn0021796	967.763	0.53565	0.257116	2.0833	0.037224	0.076308
	FBgn0021800	863.556	-0.25893	0.246961	-1.04844	0.294437	0.4039
	FBgn0021814	554.799	-0.82801	0.159619	-5.187	2.14e-07	1.64e-06
	FBgn0021825	1335.4	0.189441	0.151799	1.24797	0.212041	0.312956
	FBgn0021847	613.989	-0.22147	0.156107	-1.4187	0.155988	0.24542
	FBgn0021856	682.863	0.249949	0.188372	1.3269	0.184543	0.280928
	FBgn0021872	12254.1	-0.73155	0.150342	-4.86591	1.14e-06	7.58e-06
	FBgn0021874	584.645	0.382285	0.163009	2.34519	0.019018	0.043668
	FBgn0021875	446.244	-0.05236	0.158601	-0.33013	0.741304	0.807404
	FBgn0021895	2418.69	-0.37121	0.155605	-2.38558	0.017052	0.039835
	FBgn0021906	7134.3	0.782048	0.272767	2.86709	0.004143	0.011963
	FBgn0021944	721.322	0.727266	0.229391	3.17037	0.001522	0.005037
	FBgn0021967	3024.79	0.962945	0.221424	4.34884	1.37e-05	7.27e-05
	FBgn0021979	1174.1	0.218486	0.149809	1.45843	0.144722	0.231037
	FBgn0021995	1196.6	0.778014	0.131189	5.93043	3.02e-09	3.14e-08
	FBgn0022023	6465.44	-0.37432	0.098372	-3.80511	0.000142	0.000608
	FBgn0022027	423.784	-0.29631	0.19053	-1.55518	0.119903	0.198532
	FBgn0022029	1063.25	-0.09343	0.156736	-0.59607	0.551126	0.647158
	FBgn0022069	1325.45	0.815479	0.188948	4.31583	1.59e-05	8.33e-05
	FBgn0022097	5116.72	-0.03289	0.157408	-0.20895	0.834484	0.880937
	FBgn0022153	1184.19	-0.01362	0.176992	-0.07697	0.938646	0.956721
	FBgn0022160	3239.46	0.920237	0.341588	2.69401	0.00706	0.018855
[truncated: 15,782 more rows]
