# Supplementary material for: Programmable RNA Targeting Using CasRx in Flies
Source: CRISPR J. 2020 Jun 17;3(3):164–76. doi: 10.1089/crispr.2020.0018 (PMC7307691; doi:10.1089/crispr.2020.0018)
Supplement: Supplemental data [file Supp_TableS6.xlsx]

## Sheet: Table S6
SUPPLEMENTARY TABLE S6. NOTCH-TARGETING DESEQ2 ANALYSIS
	ID	baseMean	log2FoldChange	lfcSE	stat	pvalue	padj
	CasRx	7448.5	-0.08444	0.175666	-0.48068	0.630742	0.999119
	FBgn0000003	57.3543	-0.10324	0.214041	-0.48222	0.629647	0.999119
	FBgn0000008	548.959	0.01225	0.170933	0.071659	0.942873	0.999187
	FBgn0000014	994.445	0.195249	0.174027	1.1219	0.261903	0.939558
	FBgn0000015	631.94	0.211909	0.182638	1.16023	0.245957	0.933041
	FBgn0000017	616.827	0.281342	0.196828	1.42939	0.152893	0.872715
	FBgn0000018	131.608	0.007992	0.186598	0.042839	0.96583	0.999187
	FBgn0000022	0.329199	0.023545	0.04944	0.479688	0.63145	NA
	FBgn0000024	887.008	0.232997	0.176596	1.3193	0.187068	0.909802
	FBgn0000028	51.606	-0.01377	0.211899	-0.06497	0.9482	0.999187
	FBgn0000032	445.11	0.046815	0.168315	0.278117	0.780922	0.999119
	FBgn0000036	504.638	0.304784	0.198343	1.53661	0.124389	0.829455
	FBgn0000037	343.729	0.296152	0.200034	1.48037	0.138775	0.846873
	FBgn0000038	737.576	0.139139	0.173202	0.803306	0.421798	0.989238
	FBgn0000039	195.687	-0.05122	0.189121	-0.27079	0.786551	0.999119
	FBgn0000042	48614	-0.09411	0.140094	-0.67177	0.501729	0.998086
	FBgn0000043	3138.9	0.335258	0.140801	2.38105	0.017263	0.34054
	FBgn0000044	314206	0.071072	0.169601	0.419055	0.675176	0.999119
	FBgn0000045	40.7026	-0.11062	0.213896	-0.51758	0.604751	0.999119
	FBgn0000046	6680.4	-0.17056	0.195777	-0.87125	0.38362	0.977652
	FBgn0000047	224.671	0.061727	0.204926	0.30127	0.763208	0.999119
	FBgn0000052	888.116	0.129687	0.161344	0.803777	0.421526	0.989238
	FBgn0000053	969.651	0.276851	0.175305	1.57934	0.114259	0.801229
	FBgn0000055	16099.3	0.59614	0.156685	3.80497	0.000142	0.008375
	FBgn0000056	16097.7	0.596109	0.156686	3.80474	0.000142	0.008375
	FBgn0000057	352.831	0.036754	0.160044	0.22966	0.818356	0.999119
	FBgn0000061	172.618	0.216786	0.180292	1.202	0.229362	0.921882
	FBgn0000063	50.3675	0.348834	0.205911	1.69292	0.090471	0.75054
	FBgn0000064	44263.4	0.127585	0.157055	0.812363	0.416583	0.988238
	FBgn0000071	92.5807	0.249118	0.196034	1.27109	0.203698	0.909802
	FBgn0000075	722.461	-0.05074	0.168007	-0.3025	0.762273	0.999119
	FBgn0000077	121.104	-0.16662	0.188693	-0.88331	0.377068	0.976472
	FBgn0000078	589.564	-0.5605	0.214993	-2.61953	0.008805	0.222357
	FBgn0000079	825.019	-0.59116	0.214246	-2.77097	0.005589	0.161209
	FBgn0000083	7774.87	-0.16188	0.156256	-1.03601	0.300197	0.944982
	FBgn0000084	64.2642	-0.2003	0.212851	-0.94145	0.346476	0.966185
	FBgn0000092	70.5482	-0.08924	0.214707	-0.41577	0.677581	0.999119
	FBgn0000094	0	NA	NA	NA	NA	NA
	FBgn0000097	741.682	0.274294	0.186141	1.47358	0.140595	0.850331
	FBgn0000100	48480.8	-0.16262	0.171372	-0.94893	0.342655	0.964562
	FBgn0000108	2480.86	0.244363	0.184257	1.32623	0.184762	0.909103
	FBgn0000109	696.524	-0.13727	0.197183	-0.69624	0.486278	0.996667
	FBgn0000114	299.23	0.126447	0.179478	0.7045	0.481122	0.995758
	FBgn0000115	969.51	-0.13935	0.188524	-0.73919	0.459791	0.995647
	FBgn0000116	41032.9	0.102699	0.190799	0.538268	0.590392	0.999119
	FBgn0000117	3815.22	0.087281	0.13647	0.639561	0.522458	0.998343
	FBgn0000119	540.654	0.111104	0.206789	0.537314	0.591051	0.999119
	FBgn0000120	182.755	-0.25746	0.179281	-1.436	0.151004	0.869099
	FBgn0000121	41.5947	0.318604	0.21524	1.48097	0.138616	0.846494
	FBgn0000137	58.9923	0.66172	0.206011	3.20355	0.001357	0.055407
	FBgn0000139	445.935	0.042058	0.168315	0.249889	0.802673	0.999119
	FBgn0000140	129.983	0.687861	0.194397	3.53569	0.000407	0.020226
	FBgn0000146	44.6517	-0.34408	0.212809	-1.61852	0.105551	0.787327
	FBgn0000147	41.1344	0.153683	0.211005	0.728835	0.466103	0.995758
	FBgn0000150	25318.2	-0.20162	0.20877	-0.96598	0.334054	0.962356
	FBgn0000152	262.716	-0.09159	0.17278	-0.53016	0.596001	0.999119
	FBgn0000153	12.1065	-0.15836	0.19401	-0.81458	0.415315	0.987867
	FBgn0000157	116.877	0.283721	0.197452	1.43591	0.151029	0.869099
	FBgn0000158	16.8847	-0.08975	0.206699	-0.43567	0.663077	0.999119
	FBgn0000163	493.233	0.06734	0.193067	0.348765	0.727266	0.999119
	FBgn0000166	4.83353	0.060426	0.164399	0.369123	0.712036	0.999119
	FBgn0000173	1953.09	-0.02419	0.150733	-0.1605	0.872486	0.999119
	FBgn0000179	176.685	0.428955	0.188461	2.27489	0.022912	0.40573
	FBgn0000180	38.4123	0.408579	0.213279	1.91479	0.055519	0.621149
	FBgn0000181	18184.9	-0.14824	0.150879	-0.98248	0.325863	0.961953
	FBgn0000182	0.633302	0.037574	0.068638	0.513506	0.607598	NA
	FBgn0000183	1259.47	0.161891	0.168298	0.961908	0.336096	0.962356
	FBgn0000206	14.5322	0.098922	0.211943	0.46688	0.640586	0.999119
	FBgn0000212	1354.4	0.40225	0.184319	2.18255	0.029069	0.455812
	FBgn0000216	4.58917	0.234554	0.164635	1.45222	0.146441	0.864838
	FBgn0000221	105.846	0.153505	0.187025	0.820782	0.41177	0.986009
	FBgn0000227	0	NA	NA	NA	NA	NA
	FBgn0000228	359.451	0.038725	0.18688	0.207197	0.835856	0.999119
	FBgn0000229	874.616	0.095717	0.148954	0.642574	0.520501	0.998086
	FBgn0000233	22.3412	0.428884	0.214382	1.99716	0.045808	0.573798
	FBgn0000239	1424.44	0.022156	0.15344	0.144399	0.885185	0.999119
	FBgn0000241	89.2143	0.08709	0.194676	0.447392	0.654592	0.999119
	FBgn0000244	2132.11	-0.09531	0.16305	-0.58457	0.558838	0.999119
	FBgn0000246	58.0002	0.241348	0.202573	1.19042	0.233881	0.926233
	FBgn0000247	632.342	0.166155	0.192966	0.860998	0.389239	0.977652
	FBgn0000250	3227.4	-0.03712	0.151824	-0.24452	0.806831	0.999119
	FBgn0000251	613.424	-0.23321	0.174819	-1.33395	0.18222	0.904073
	FBgn0000253	18092.1	0.03436	0.14045	0.244641	0.806735	0.999119
	FBgn0000256	332.009	-0.01741	0.194968	-0.08929	0.928854	0.999119
	FBgn0000257	299.684	0.038952	0.169347	0.230029	0.81807	0.999119
	FBgn0000259	3004.46	0.149127	0.147901	1.00828	0.313321	0.95177
	FBgn0000261	2114.4	-0.28758	0.173264	-1.65989	0.096936	0.765132
	FBgn0000273	5795.48	0.201697	0.181193	1.11319	0.265627	0.939558
	FBgn0000274	0.304932	0.01942	0.044955	0.410074	0.681752	NA
	FBgn0000276	67.8176	-1.28518	0.210457	-6.5977	4.18e-11	1.36e-08
	FBgn0000277	23.0114	-0.85343	0.191346	-4.95033	7.41e-07	9.91e-05
	FBgn0000278	18.7338	-0.85656	0.185768	-4.7518	2.02e-06	0.000226
	FBgn0000279	275.449	-2.12507	0.214786	-10.4242	1.92e-25	3.12e-22
	FBgn0000280	0	NA	NA	NA	NA	NA
	FBgn0000281	7.43182	-0.67082	0.174536	-3.90948	9.25e-05	0.005973
	FBgn0000283	1490.11	0.220618	0.174429	1.26482	0.205935	0.909802
	FBgn0000286	651.248	0.095221	0.180056	0.528849	0.59691	0.999119
	FBgn0000287	277.945	0.344943	0.195623	1.76334	0.077844	0.715948
	FBgn0000289	1610.15	0.234738	0.161291	1.45536	0.145571	0.862002
	FBgn0000299	59528.1	-0.00503	0.168588	-0.02983	0.976199	0.999187
	FBgn0000303	522.792	0.141485	0.16622	0.851144	0.394689	0.977652
	FBgn0000307	834.685	0.195296	0.18574	1.05144	0.293057	0.94145
	FBgn0000308	12557.9	-0.02168	0.145862	-0.14862	0.88185	0.999119
	FBgn0000316	757.822	0.088216	0.162674	0.542309	0.587606	0.999119
	FBgn0000317	838.866	0.41215	0.197214	2.09023	0.036597	0.520297
	FBgn0000318	1651.44	-0.26677	0.179161	-1.4891	0.13646	0.844839
	FBgn0000319	4677.89	0.204805	0.160838	1.27336	0.202889	0.909802
	FBgn0000320	87.9569	0.181585	0.206385	0.879666	0.379041	0.976472
	FBgn0000326	527.67	-0.05604	0.167123	-0.33537	0.737349	0.999119
	FBgn0000330	505.753	-0.06562	0.192271	-0.34128	0.732893	0.999119
	FBgn0000337	127.314	-0.57291	0.185864	-3.08015	0.002069	0.077617
	FBgn0000339	682.73	-0.20981	0.162161	-1.29387	0.19571	0.909802
	FBgn0000346	556.514	0.151961	0.160252	0.948214	0.343021	0.964562
	FBgn0000351	20.7076	0.008122	0.214983	0.037826	0.969826	0.999187
	FBgn0000352	395.234	0.219236	0.176553	1.24161	0.214381	0.911888
	FBgn0000355	42.2172	-0.20207	0.20852	-0.97079	0.331654	0.962356
	FBgn0000356	0.473132	0.017093	0.062335	0.263001	0.79255	NA
	FBgn0000357	7.85011	0.045494	0.190923	0.238788	0.81127	0.999119
	FBgn0000358	0	NA	NA	NA	NA	NA
	FBgn0000359	0	NA	NA	NA	NA	NA
	FBgn0000360	0.360556	-0.02296	0.044955	-0.50791	0.611517	NA
	FBgn0000370	8648.52	0.012365	0.146169	0.084593	0.932585	0.999119
	FBgn0000376	265.414	0.052865	0.184736	0.286167	0.77475	0.999119
	FBgn0000377	590.507	0.049952	0.161856	0.308628	0.757604	0.999119
	FBgn0000382	1067.81	0.043273	0.186093	0.232523	0.816132	0.999119
	FBgn0000384	465.364	0.01851	0.160153	0.115569	0.907994	0.999119
	FBgn0000392	334.366	-0.03307	0.183202	-0.1805	0.856763	0.999119
	FBgn0000394	570.321	-0.05464	0.152485	-0.35834	0.72009	0.999119
	FBgn0000395	423.424	0.104117	0.190525	0.546473	0.584741	0.999119
	FBgn0000404	407.162	0.585652	0.174122	3.36283	0.000771	0.035136
	FBgn0000405	136.65	0.492827	0.183852	2.67836	0.007398	0.196785
	FBgn0000406	4532.98	0.281296	0.195657	1.43794	0.150452	0.869099
	FBgn0000411	232.572	0.128955	0.18323	0.7037	0.48162	0.995758
	FBgn0000412	1989.98	0.166219	0.155194	1.07105	0.284148	0.941379
	FBgn0000414	714.303	0.235531	0.202873	1.16106	0.245617	0.933041
	FBgn0000416	3966.62	-0.20267	0.164235	-1.23403	0.217192	0.914934
	FBgn0000422	1289.66	-0.53927	0.209571	-2.57751	0.009952	0.240992
	FBgn0000426	466.095	-0.135	0.205811	-0.65604	0.511801	0.998086
	FBgn0000427	4.44535	-0.04276	0.140107	-0.30344	0.761558	0.999119
	FBgn0000439	93.504	0.070911	0.198307	0.35757	0.720665	0.999119
	FBgn0000442	188.876	-0.02135	0.182944	-0.11669	0.907106	0.999119
	FBgn0000447	1203.17	0.07585	0.171494	0.442306	0.658268	0.999119
	FBgn0000448	511.245	0.395958	0.215338	1.84403	0.065179	0.666286
	FBgn0000449	31.3398	0.156071	0.213668	0.730069	0.465348	0.995758
	FBgn0000451	7848.64	-0.00492	0.173312	-0.02838	0.977363	0.999187
	FBgn0000454	3075.14	-0.12149	0.16526	-0.73516	0.462241	0.995758
	FBgn0000455	687.822	-0.14874	0.169596	-0.8771	0.380433	0.976472
	FBgn0000459	143.86	0.213017	0.19229	1.10775	0.267968	0.939558
	FBgn0000463	240.731	0.511161	0.188481	2.71067	0.006715	0.183526
	FBgn0000464	545.638	0.318654	0.18779	1.69674	0.089745	0.747731
	FBgn0000473	92.4544	-0.20314	0.212644	-0.95681	0.338663	0.963015
	FBgn0000477	1630.28	-0.24167	0.202156	-1.19569	0.231818	0.924518
	FBgn0000479	2286.04	0.189858	0.174401	1.08862	0.27632	0.939558
	FBgn0000482	305.061	0.05972	0.162173	0.368258	0.712681	0.999119
	FBgn0000489	956.121	-0.09792	0.175779	-0.55706	0.577486	0.999119
	FBgn0000490	389.321	-0.0178	0.165162	-0.10776	0.91419	0.999119
	FBgn0000492	133.774	0.263997	0.190687	1.38418	0.166304	0.893179
	FBgn0000499	360.574	0.084757	0.168033	0.504385	0.613991	0.999119
	FBgn0000500	54.1883	-0.25095	0.21518	-1.16582	0.243687	0.933041
	FBgn0000504	26.4705	-0.00685	0.215282	-0.03186	0.974588	0.999187
	FBgn0000520	202.604	-0.0478	0.171342	-0.27899	0.780255	0.999119
	FBgn0000524	241.789	0.229623	0.182523	1.25783	0.208453	0.909802
	FBgn0000527	264.134	-0.03183	0.210681	-0.15115	0.879859	0.999119
	FBgn0000529	6.0757	-0.07066	0.179491	-0.39487	0.692938	0.999119
	FBgn0000533	714.302	-0.18441	0.16507	-1.11717	0.26392	0.939558
	FBgn0000535	222.726	0.281549	0.20854	1.34999	0.177019	0.900588
	FBgn0000536	1547.01	-0.02814	0.144916	-0.1942	0.846019	0.999119
	FBgn0000541	2074.5	0.306427	0.178988	1.71204	0.086889	0.741015
	FBgn0000542	667.985	0.286923	0.199675	1.43702	0.150712	0.869099
	FBgn0000543	387.104	0.054068	0.168323	0.321247	0.748024	0.999119
	FBgn0000546	729.718	0.022823	0.204324	0.111682	0.911076	0.999119
	FBgn0000547	1079.67	0.380617	0.183908	2.06967	0.038483	0.533669
	FBgn0000551	457.459	-0.28618	0.215132	-1.33272	0.182623	0.904073
	FBgn0000552	0.928872	-0.00062	0.084805	-0.00725	0.994213	NA
	FBgn0000557	1063.71	0.151738	0.155459	0.976038	0.329046	0.962356
	FBgn0000559	97733.6	0.009478	0.145565	0.06511	0.948086	0.999187
	FBgn0000560	4.37918	0.388204	0.159918	2.47847	0.013195	0.287985
	FBgn0000562	1304.48	0.032306	0.158367	0.20399	0.838362	0.999119
	FBgn0000564	45.1154	0.149611	0.214941	0.697068	0.48576	0.996667
	FBgn0000565	1573.36	0.110035	0.214522	0.513014	0.607942	0.999119
	FBgn0000566	3186.33	0.00569	0.168166	0.033837	0.973007	0.999187
	FBgn0000567	879.289	-0.0401	0.178206	-0.22516	0.821858	0.999119
	FBgn0000568	2508.65	0.140199	0.192954	0.726587	0.467479	0.995758
	FBgn0000575	1571.62	0.082513	0.174433	0.473014	0.636203	0.999119
	FBgn0000576	125.204	0.194362	0.189769	1.02418	0.30575	0.948004
	FBgn0000577	95.6047	0.131392	0.194023	0.677028	0.498388	0.998086
	FBgn0000578	739.678	0.157292	0.181771	0.865254	0.386899	0.977652
	FBgn0000579	31822.5	-0.03812	0.167673	-0.22733	0.820166	0.999119
	FBgn0000581	1133.18	0.346733	0.18368	1.88773	0.059061	0.642059
	FBgn0000588	127.242	0.430106	0.186195	2.3091	0.020938	0.386597
	FBgn0000591	5.49523	0.310398	0.1701	1.87242	0.061148	0.648096
	FBgn0000592	1124.7	-0.20201	0.18843	-1.0721	0.283675	0.941379
	FBgn0000594	9.88301	0.155188	0.201498	0.768905	0.44195	0.993027
	FBgn0000606	19.3938	0.20673	0.211629	0.97776	0.328193	0.962356
	FBgn0000611	1819.88	0.148639	0.155859	0.953662	0.340255	0.963633
	FBgn0000615	123.836	-0.00381	0.19358	-0.01968	0.984297	0.999187
	FBgn0000617	318.297	0.026647	0.175812	0.151578	0.87952	0.999119
	FBgn0000618	116.899	-0.15772	0.20951	-0.75295	0.45148	0.993794
	FBgn0000625	118.366	0.152361	0.213259	0.714651	0.474825	0.995758
	FBgn0000629	525.723	0.100385	0.157994	0.635393	0.525172	0.999119
	FBgn0000633	295.495	0.301579	0.195437	1.54282	0.122873	0.826192
	FBgn0000635	1740.84	0.232548	0.176262	1.31934	0.187054	0.909802
	FBgn0000636	1864.39	0.264697	0.157272	1.68301	0.092372	0.751191
	FBgn0000639	1.03479	0.042901	0.081082	0.53423	0.593182	NA
	FBgn0000640	2.60573	0.072902	0.139572	0.523404	0.600693	0.999119
	FBgn0000644	9.43863	0.142323	0.19767	0.719388	0.471902	0.995758
	FBgn0000658	571.413	0.174843	0.175613	0.99552	0.319484	0.957492
	FBgn0000659	634.942	0.234129	0.174375	1.34258	0.179407	0.901478
	FBgn0000662	1163.73	0.186314	0.148201	1.25715	0.208699	0.909802
	FBgn0000667	21993.4	0.120141	0.192733	0.623368	0.533042	0.999119
	FBgn0000709	709.251	0.131494	0.171238	0.76787	0.442564	0.993027
	FBgn0000711	1155.52	0.121743	0.157254	0.774179	0.438825	0.993027
	FBgn0000715	131.476	-0.11253	0.2151	-0.52314	0.600876	0.999119
	FBgn0000719	495.768	0.081473	0.171435	0.47518	0.634659	0.999119
	FBgn0000721	2747.14	0.029691	0.152363	0.194869	0.845496	0.999119
	FBgn0000723	852.294	0.07375	0.166301	0.443468	0.657427	0.999119
	FBgn0000808	2.14197	0.030075	0.111219	0.272391	0.785322	0.999119
	FBgn0000810	361.765	0.13842	0.177666	0.779006	0.435976	0.992628
	FBgn0000826	15.2652	0.16681	0.211657	0.789319	0.429926	0.990458
	FBgn0000927	4.001	-0.04325	0.153842	-0.28369	0.776645	0.999119
	FBgn0000928	17.0775	0.031166	0.210045	0.148614	0.881858	0.999119
	FBgn0000964	63.7132	-0.17901	0.211121	-0.84747	0.396731	0.977652
	FBgn0000996	406.909	0.317618	0.178064	1.78381	0.074455	0.703944
	FBgn0001075	605.393	0.539987	0.207939	2.60018	0.009317	0.23213
	FBgn0001077	0.321495	0.023235	0.049118	0.467979	0.639799	NA
	FBgn0001078	1776.45	-0.00525	0.176467	-0.02976	0.976257	0.999187
	FBgn0001079	168.912	0.095277	0.18252	0.521933	0.601717	0.999119
	FBgn0001083	638.69	0.211145	0.196162	1.07633	0.281778	0.941379
	FBgn0001084	74.6643	0.059	0.199226	0.296286	0.767012	0.999119
	FBgn0001085	314.322	0.254718	0.194112	1.31221	0.189448	0.909802
	FBgn0001086	106.766	0.357405	0.191451	1.86648	0.061973	0.649611
	FBgn0001087	660.38	0.278035	0.154591	1.79839	0.072116	0.693891
	FBgn0001089	100.816	-0.24199	0.215291	-1.12481	0.260671	0.939558
	FBgn0001090	5470.7	0.451783	0.173008	2.61155	0.009013	0.226294
	FBgn0001091	35649.6	-0.08235	0.17067	-0.4825	0.62945	0.999119
	FBgn0001092	27485.4	0.081058	0.175958	0.460668	0.645037	0.999119
	FBgn0001098	11421.8	-0.07427	0.176525	-0.42075	0.673934	0.999119
	FBgn0001099	42.9573	-0.14213	0.209038	-0.67984	0.496609	0.997478
	FBgn0001104	889.524	-0.01821	0.153462	-0.11868	0.905532	0.999119
	FBgn0001105	4862.79	0.156186	0.153123	1.02	0.307729	0.949759
	FBgn0001108	980.746	0.06621	0.161131	0.410909	0.68114	0.999119
	FBgn0001112	769.364	0.326571	0.215313	1.51999	0.128512	0.833643
	FBgn0001114	17536.7	-0.06068	0.149215	-0.40664	0.684273	0.999119
	FBgn0001120	3.40819	-0.06352	0.152322	-0.41944	0.674895	0.999119
	FBgn0001122	2586.66	0.244973	0.176512	1.38786	0.165178	0.893179
	FBgn0001123	1813.43	-0.03793	0.163967	-0.2313	0.817083	0.999119
	FBgn0001124	4473.01	0.042342	0.157597	0.268675	0.78818	0.999119
	FBgn0001125	7452.77	-0.0838	0.169637	-0.49401	0.621296	0.999119
	FBgn0001128	7799.52	-0.14373	0.155468	-0.92448	0.355235	0.970852
	FBgn0001133	338.289	-0.09352	0.159446	-0.58653	0.557517	0.999119
	FBgn0001134	57.2883	-0.19543	0.207724	-0.94061	0.346905	0.966479
	FBgn0001137	247.072	0.037833	0.19035	0.198787	0.84243	0.999119
	FBgn0001138	317.782	0.158216	0.191941	0.824252	0.409797	0.985454
	FBgn0001139	1633.74	0.064745	0.169719	0.381485	0.702843	0.999119
	FBgn0001142	7724.74	-0.29093	0.183911	-1.582	0.11365	0.800423
	FBgn0001145	8457.53	-0.15915	0.178403	-0.89211	0.372336	0.976472
	FBgn0001147	52.114	0.238406	0.21032	1.13325	0.257111	0.93725
	FBgn0001148	25.0064	-0.03534	0.215244	-0.16394	0.869776	0.999119
	FBgn0001149	10312	-0.38813	0.183911	-2.11073	0.034796	0.506061
	FBgn0001150	8.56364	0.559651	0.175485	3.3607	0.000777	0.035285
	FBgn0001168	1177.08	-0.3152	0.189563	-1.66291	0.096331	0.765132
	FBgn0001169	394.691	0.300988	0.187717	1.60328	0.108872	0.790796
	FBgn0001170	26.5817	-0.15108	0.215338	-0.70251	0.482361	0.995758
	FBgn0001174	0	NA	NA	NA	NA	NA
	FBgn0001179	304.486	0.140696	0.161511	0.871107	0.383696	0.977652
	FBgn0001180	20.7284	0.228679	0.214931	1.06201	0.28823	0.941379
	FBgn0001185	320.468	0.062194	0.162167	0.383534	0.701324	0.999119
	FBgn0001186	5441.1	0.049336	0.155156	0.317974	0.750505	0.999119
	FBgn0001187	763.677	-0.06469	0.183504	-0.35256	0.724421	0.999119
	FBgn0001189	495.849	-0.01982	0.175521	-0.1129	0.910112	0.999119
	FBgn0001197	3613.13	0.164985	0.177028	0.931995	0.351339	0.969108
	FBgn0001202	371.491	-0.0128	0.160794	-0.07958	0.936568	0.999187
	FBgn0001206	167.538	0.613582	0.20227	3.03391	0.002414	0.088119
	FBgn0001208	2360.15	-0.13893	0.158174	-0.87837	0.379743	0.976472
	FBgn0001215	4917.61	0.190045	0.145076	1.30996	0.19021	0.909802
	FBgn0001216	13.9605	-0.31257	0.204618	-1.53049	0.125895	0.830404
	FBgn0001217	23.5281	-0.29578	0.19747	-1.50888	0.13133	0.83644
	FBgn0001218	17927.5	0.229092	0.1448	1.58213	0.11362	0.800423
	FBgn0001220	9425.28	0.116394	0.14543	0.800352	0.423507	0.989238
	FBgn0001222	711.711	-0.02413	0.157	-0.15372	0.877834	0.999119
	FBgn0001223	218.621	-1.03639	0.21462	-4.88819	1.02e-06	0.000128
	FBgn0001224	560.245	-0.91946	0.21529	-4.33623	1.45e-05	0.001271
	FBgn0001225	706.851	-0.47607	0.167515	-3.44796	0.000565	0.027107
	FBgn0001226	552.689	-0.41342	0.214784	-1.9344	0.053064	0.611703
	FBgn0001227	48.1927	-0.15469	0.211022	-0.73322	0.463423	0.995758
	FBgn0001228	219.781	-1.02577	0.214537	-4.83733	1.32e-06	0.000161
	FBgn0001229	176.922	0.208115	0.188296	1.10515	0.269096	0.939558
	FBgn0001230	1104.37	-0.76157	0.214928	-3.60167	0.000316	0.016482
	FBgn0001233	23508.3	-0.01519	0.186275	-0.08157	0.934988	0.999119
	FBgn0001234	1778.12	-0.44928	0.166111	-2.70488	0.006833	0.185545
	FBgn0001235	2798.78	0.20176	0.177034	1.13966	0.254426	0.93725
	FBgn0001247	1397.35	0.074379	0.163992	0.453547	0.650155	0.999119
	FBgn0001248	13900	0.184824	0.147311	1.25466	0.209602	0.909802
	FBgn0001250	3140.45	0.087582	0.173183	0.505714	0.613058	0.999119
	FBgn0001253	1896.53	0.052751	0.1475	0.359038	0.719567	0.999119
	FBgn0001254	1866.93	0.038219	0.212864	0.179552	0.857505	0.999119
	FBgn0001255	119.579	0.305488	0.215339	1.42085	0.155361	0.878157
	FBgn0001256	1836.6	0.066423	0.14035	0.477221	0.633205	0.999119
	FBgn0001257	2292.9	-0.46116	0.183597	-2.51216	0.011999	0.269934
	FBgn0001258	13044.6	0.105683	0.171305	0.616934	0.537279	0.999119
	FBgn0001259	127.406	0.249043	0.211255	1.17914	0.238343	0.929205
	FBgn0001263	208.46	-0.24524	0.215033	-1.14145	0.253682	0.93725
	FBgn0001269	134.83	0.197064	0.179829	1.09557	0.273265	0.939558
	FBgn0001276	106.285	-0.09059	0.197099	-0.45979	0.645666	0.999119
	FBgn0001280	666.578	-0.02373	0.184355	-0.12871	0.897589	0.999119
	FBgn0001281	19.7692	-0.13469	0.211723	-0.63745	0.523833	0.998343
	FBgn0001285	3648.19	-0.71383	0.179277	-3.98301	6.8e-05	0.004553
	FBgn0001291	694.613	-0.3735	0.159932	-2.33543	0.019521	0.366685
	FBgn0001296	191.796	0.014851	0.201031	0.073873	0.941111	0.999187
	FBgn0001297	2902.71	-0.18536	0.175464	-1.05644	0.290768	0.941379
	FBgn0001301	928.863	-0.17486	0.202966	-0.86153	0.388948	0.977652
	FBgn0001308	2724.97	0.130353	0.160866	0.810328	0.417752	0.988238
	FBgn0001311	2705.87	-0.05144	0.199726	-0.25756	0.796747	0.999119
	FBgn0001313	0	NA	NA	NA	NA	NA
	FBgn0001316	2109.11	0.220912	0.170942	1.2923	0.196253	0.909802
	FBgn0001319	174.691	0.162661	0.189998	0.855941	0.39203	0.977652
	FBgn0001320	145.947	0.226407	0.176781	1.28045	0.200388	0.909802
	FBgn0001321	356.8	-0.13782	0.212089	-0.64977	0.515843	0.998086
	FBgn0001323	241.715	0.273302	0.180133	1.51685	0.129304	0.833854
	FBgn0001324	497.88	0.30967	0.198177	1.56271	0.118122	0.814678
	FBgn0001325	167.093	0.150285	0.201438	0.745945	0.4557	0.995304
	FBgn0001330	413	0.1722	0.165574	1.04002	0.298328	0.943592
	FBgn0001341	752.331	0.250276	0.165728	1.51021	0.13099	0.83644
	FBgn0001404	1124.69	-0.04511	0.186127	-0.24238	0.808485	0.999119
	FBgn0001491	426.107	-0.02536	0.177491	-0.14291	0.88636	0.999119
	FBgn0001565	1514.51	-0.22153	0.177128	-1.25073	0.211034	0.910871
	FBgn0001612	175.331	0.013047	0.194412	0.067118	0.946488	0.999187
	FBgn0001624	3388.74	0.241138	0.188516	1.27922	0.200821	0.909802
	FBgn0001941	1297.97	-0.12528	0.184249	-0.67996	0.496528	0.997478
	FBgn0001942	25692	0.003161	0.140124	0.02256	0.982002	0.999187
	FBgn0001961	2592.51	-0.20373	0.161454	-1.26189	0.206987	0.909802
	FBgn0001965	541.952	0.198242	0.174946	1.13311	0.257168	0.93725
	FBgn0001967	2.96961	0.064652	0.147288	0.440859	0.659315	0.999119
	FBgn0001970	118.082	-0.13962	0.195298	-0.71482	0.474722	0.995758
	FBgn0001977	874.624	-0.19562	0.169093	-1.15692	0.247305	0.933764
	FBgn0001978	1328.11	0.159718	0.145966	1.0942	0.273866	0.939558
	FBgn0001981	157.036	0.371335	0.18527	2.00337	0.045137	0.568819
	FBgn0001983	58.8408	0.678865	0.201826	3.35303	0.000799	0.036025
	FBgn0001986	618.109	0.126298	0.167496	0.754043	0.450823	0.993722
	FBgn0001987	807.121	0.007731	0.17737	0.043587	0.965234	0.999187
	FBgn0001989	3097.5	-0.17204	0.196394	-0.87605	0.381003	0.976832
	FBgn0001990	202.659	0.068013	0.179905	0.377999	0.705431	0.999119
	FBgn0001991	1309.77	0.199773	0.172606	1.15736	0.247124	0.933764
	FBgn0001992	135.946	0.113443	0.181244	0.625822	0.531432	0.999119
	FBgn0001994	1171.82	0.152726	0.172179	0.886987	0.375086	0.976472
	FBgn0001995	1051.27	-0.01071	0.16727	-0.06401	0.948965	0.999187
	FBgn0002021	993.138	-0.00728	0.168112	-0.0433	0.965465	0.999187
	FBgn0002022	1429.5	-0.04591	0.163679	-0.2805	0.779095	0.999119
	FBgn0002023	191.919	-0.03597	0.185261	-0.1942	0.846021	0.999119
	FBgn0002031	6018.98	0.034944	0.174898	0.199801	0.841636	0.999119
	FBgn0002036	221.538	-0.16764	0.174379	-0.96134	0.336382	0.962356
	FBgn0002044	1555.52	0.077466	0.163316	0.474322	0.63527	0.999119
	FBgn0002069	2118.84	0.054301	0.145834	0.372348	0.709634	0.999119
	FBgn0002121	2484.77	-0.02434	0.185878	-0.13092	0.895835	0.999119
	FBgn0002174	2226.05	0.01284	0.158556	0.080982	0.935457	0.999119
	FBgn0002183	1542.02	0.22636	0.167671	1.35005	0.176999	0.900588
	FBgn0002283	411.773	-0.03998	0.182485	-0.21909	0.826577	0.999119
	FBgn0002284	1762.03	-0.07438	0.182259	-0.40813	0.683179	0.999119
	FBgn0002306	2608.11	-0.0075	0.173928	-0.0431	0.96562	0.999187
	FBgn0002354	208.812	-0.24995	0.19315	-1.29413	0.195619	0.909802
	FBgn0002413	1666.84	0.145467	0.168588	0.862838	0.388227	0.977652
	FBgn0002431	2516.41	0.268974	0.175324	1.53418	0.124985	0.829826
	FBgn0002440	1905.05	-0.02597	0.214626	-0.12098	0.903705	0.999119
	FBgn0002441	668.257	0.184791	0.161436	1.14462	0.252367	0.93725
	FBgn0002466	169.747	0.768075	0.20248	3.79422	0.000148	0.008699
	FBgn0002521	552.471	0.146469	0.157866	0.927749	0.353538	0.970852
	FBgn0002522	98.8207	-0.2228	0.200771	-1.10943	0.267245	0.939558
	FBgn0002524	1000.14	-0.02222	0.173921	-0.12776	0.898343	0.999119
	FBgn0002525	2376.08	0.328785	0.170606	1.92722	0.053953	0.615218
	FBgn0002526	10020.9	0.221877	0.175706	1.26281	0.206659	0.909802
	FBgn0002531	117.497	-0.84205	0.212293	-4.09141	4.29e-05	0.003144
	FBgn0002533	232.338	-0.80913	0.213951	-3.87018	0.000109	0.006787
	FBgn0002534	874.629	-0.60033	0.215297	-2.80663	0.005006	0.148698
	FBgn0002535	3227.84	-0.18952	0.21019	-0.9019	0.367111	0.976255
	FBgn0002542	201.658	0.325007	0.188524	1.72393	0.084721	0.73712
	FBgn0002543	221.889	0.354041	0.19876	1.78105	0.074905	0.706074
	FBgn0002552	293.217	0.237051	0.177885	1.3323	0.182761	0.904073
	FBgn0002561	3.77807	0.161598	0.149736	1.08624	0.277372	0.940268
	FBgn0002562	0.857129	-0.03208	0.082731	-0.39153	0.695403	NA
	FBgn0002563	3.88974	-0.03048	0.138249	-0.22125	0.824899	0.999119
	FBgn0002564	20.6408	0.311732	0.208325	1.50098	0.133362	0.839725
	FBgn0002565	0.360556	-0.02296	0.044955	-0.50791	0.611517	NA
	FBgn0002566	913.543	0.075396	0.167031	0.45138	0.651716	0.999119
	FBgn0002567	891.504	-0.1793	0.160005	-1.12058	0.262468	0.939558
	FBgn0002569	384.971	-0.3477	0.202669	-1.71619	0.086127	0.739817
	FBgn0002570	166.939	-0.18567	0.215327	-0.86274	0.38828	0.977652
	FBgn0002571	1405.13	-0.46684	0.204862	-2.28062	0.022571	0.403542
	FBgn0002573	25.0551	0.288771	0.214845	1.34421	0.178881	0.901478
	FBgn0002576	18.3065	-0.29803	0.207514	-1.43736	0.150615	0.869099
	FBgn0002577	302.388	0.133516	0.135098	1.03226	0.301952	0.945485
	FBgn0002578	2431.86	-0.6607	0.175263	-3.77053	0.000163	0.009328
	FBgn0002579	24330.8	-0.32031	0.19646	-1.63077	0.102939	0.78092
	FBgn0002590	35694.3	-0.122	0.155584	-0.78417	0.432942	0.991484
	FBgn0002592	38.3591	0.216453	0.215191	1.00597	0.314431	0.9525
	FBgn0002593	40510.2	-0.19294	0.176328	-1.09426	0.273839	0.939558
	FBgn0002609	114.156	0.18589	0.185673	1.00086	0.316896	0.95369
	FBgn0002622	33194.2	-0.17725	0.168997	-1.04884	0.294252	0.94145
	FBgn0002626	25947.5	-0.23766	0.188681	-1.25967	0.20779	0.909802
	FBgn0002629	7.86498	0.270277	0.185564	1.47064	0.141389	0.851421
	FBgn0002631	2.33964	0.029538	0.136209	0.217771	0.827608	0.999119
	FBgn0002632	6.41528	0.22003	0.181218	1.22594	0.220221	0.918588
	FBgn0002633	4.72811	0.137912	0.167014	0.830107	0.406478	0.983123
	FBgn0002638	1799.57	0.154563	0.166907	0.926075	0.354407	0.970852
	FBgn0002641	343.187	0.083389	0.195107	0.427471	0.669037	0.999119
	FBgn0002643	886.795	0.311615	0.190707	1.634	0.102258	0.779397
	FBgn0002645	1818.26	0.112867	0.186774	0.604305	0.545641	0.999119
	FBgn0002673	28.4145	-0.20266	0.215316	-0.94267	0.345852	0.966185
	FBgn0002707	168.029	0.266901	0.198115	1.34729	0.177887	0.900588
	FBgn0002709	61.2114	0.372234	0.207689	1.79075	0.073333	0.701203
	FBgn0002715	42.7459	0.039642	0.210159	0.188721	0.850312	0.999119
	FBgn0002716	114.786	0.236791	0.203155	1.16492	0.24405	0.933041
	FBgn0002719	11922.9	0.141729	0.152077	0.931959	0.351358	0.969108
	FBgn0002723	395.602	-0.04195	0.171804	-0.24415	0.807115	0.999119
	FBgn0002732	8.58272	-0.14646	0.195209	-0.74933	0.453656	0.994345
	FBgn0002733	263.562	-0.1722	0.176842	-0.97382	0.330144	0.962356
	FBgn0002734	1.64488	0.067892	0.110749	0.626345	0.531088	NA
	FBgn0002735	21.0981	0.659593	0.214464	3.07338	0.002117	0.078943
	FBgn0002736	849.038	0.035646	0.183376	0.194394	0.845868	0.999119
	FBgn0002772	46892.9	-0.11515	0.169161	-0.68072	0.496051	0.997478
	FBgn0002773	122650	-0.06689	0.166175	-0.40255	0.687277	0.999119
	FBgn0002774	772.394	0.244857	0.15592	1.57032	0.116341	0.807979
	FBgn0002775	292.169	-0.03126	0.167327	-0.18681	0.85181	0.999119
	FBgn0002778	1340.64	0.022842	0.15337	0.148939	0.881602	0.999119
	FBgn0002780	8066.35	0.114194	0.147822	0.772516	0.439809	0.993027
	FBgn0002781	1797.7	0.137665	0.156227	0.881194	0.378213	0.976472
	FBgn0002783	1319.78	0.286375	0.172231	1.66278	0.096357	0.765132
	FBgn0002787	2033.14	0.041235	0.164263	0.251035	0.801787	0.999119
	FBgn0002789	28568.8	-0.07401	0.182108	-0.4064	0.684448	0.999119
	FBgn0002791	264.23	0.085253	0.182386	0.467411	0.640206	0.999119
	FBgn0002838	0.176733	0.008824	0.044955	0.196295	0.844379	NA
	FBgn0002842	1.01209	-0.0537	0.094632	-0.57669	0.564149	NA
	FBgn0002855	0	NA	NA	NA	NA	NA
	FBgn0002856	0	NA	NA	NA	NA	NA
	FBgn0002862	0.448865	0.015797	0.061712	0.231677	0.816789	NA
	FBgn0002863	10.1356	-0.05244	0.198391	-0.26508	0.790944	0.999119
	FBgn0002865	0.332744	-0.00218	0.049833	-0.0438	0.965068	NA
	FBgn0002868	6518.03	-0.44543	0.165945	-2.6844	0.007266	0.194057
	FBgn0002869	387.712	-0.56777	0.159661	-3.55522	0.000378	0.019
	FBgn0002872	174.554	0.32623	0.189903	1.71755	0.085878	0.739439
	FBgn0002873	118.92	0.449916	0.213511	2.11055	0.034811	0.506061
	FBgn0002878	139.441	0.328975	0.198328	1.65886	0.097145	0.765132
	FBgn0002887	173.553	0.142516	0.200648	0.710465	0.477416	0.995758
	FBgn0002891	197.672	0.187441	0.179665	1.0433	0.296809	0.943495
	FBgn0002899	181.791	0.136115	0.191455	0.711008	0.477079	0.995758
	FBgn0002901	96.8203	0.100444	0.203619	0.493513	0.62165	0.999119
	FBgn0002905	130.973	0.154867	0.191538	0.808771	0.418647	0.988976
	FBgn0002906	165.86	0.394917	0.191099	2.06632	0.038798	0.535241
	FBgn0002909	342.991	-0.01789	0.159489	-0.11219	0.910676	0.999119
	FBgn0002914	1135.63	0.096977	0.17332	0.559519	0.575807	0.999119
	FBgn0002917	427.666	0.272105	0.201271	1.35188	0.176414	0.900588
	FBgn0002921	14737.6	0.281038	0.169392	1.65915	0.097086	0.765132
	FBgn0002922	58.3657	-0.06438	0.207231	-0.31071	0.756021	0.999119
	FBgn0002924	180.489	0.227616	0.178289	1.27639	0.201819	0.909802
	FBgn0002926	2.33913	-0.02984	0.118364	-0.24944	0.803018	0.999119
	FBgn0002930	858.653	-0.56782	0.195171	-2.911	0.003603	0.118852
	FBgn0002931	74.9579	-0.35426	0.213201	-1.66126	0.096661	0.765132
	FBgn0002932	200.776	0.305648	0.187345	1.63114	0.102861	0.780783
	FBgn0002933	503.323	0.071	0.156045	0.457323	0.647439	0.999119
	FBgn0002936	3.67865	0.005828	0.148498	0.039353	0.968609	0.999187
	FBgn0002937	12.0292	-0.00441	0.201669	-0.02179	0.982616	0.999187
	FBgn0002938	32.9242	0.074545	0.215031	0.346256	0.729151	0.999119
	FBgn0002939	3.46953	-0.09727	0.119379	-0.8311	0.405914	0.982979
	FBgn0002940	84.7064	-0.09316	0.213446	-0.43663	0.662377	0.999119
	FBgn0002941	62.3318	-0.08733	0.202035	-0.43232	0.66551	0.999119
	FBgn0002945	458.279	0.208919	0.190846	1.09457	0.273705	0.939558
	FBgn0002948	47.7491	0.322679	0.207141	1.5568	0.119518	0.817355
	FBgn0002962	31.8514	-0.49316	0.215072	-2.29499	0.021734	0.394941
	FBgn0002973	1075.37	-0.02497	0.171394	-0.14571	0.884147	0.999119
	FBgn0002985	163.502	-0.13187	0.175747	-0.7504	0.453013	0.993794
	FBgn0002989	131.06	0.244539	0.180407	1.35508	0.175394	0.900588
	FBgn0003002	57.8232	0.316971	0.203666	1.55563	0.119797	0.818402
	FBgn0003008	233.181	-0.15224	0.185113	-0.82241	0.410842	0.985535
	FBgn0003009	15.6505	-0.22648	0.199432	-1.14361	0.252787	0.93725
	FBgn0003011	0.859629	-0.0723	0.084892	-0.93641	0.349061	NA
	FBgn0003015	1.00085	0.022657	0.078923	0.293294	0.769297	NA
	FBgn0003016	957.676	-0.00738	0.171045	-0.04317	0.965569	0.999187
	FBgn0003023	4.89996	0.038275	0.149962	0.255161	0.798598	0.999119
	FBgn0003028	596.982	0.473386	0.171367	2.76226	0.00574	0.164374
	FBgn0003034	0	NA	NA	NA	NA	NA
	FBgn0003041	490.737	0.081577	0.199876	0.408153	0.683161	0.999119
	FBgn0003042	179.807	0.037442	0.172536	0.216988	0.828218	0.999119
	FBgn0003044	472.861	0.279926	0.180407	1.55156	0.120767	0.822429
	FBgn0003046	64.5766	-0.06315	0.206249	-0.30621	0.759443	0.999119
	FBgn0003048	452.342	0.375168	0.195519	1.91887	0.055	0.618812
	FBgn0003053	433.507	0.173287	0.192877	0.898288	0.369032	0.976472
	FBgn0003057	14133.9	0.04913	0.169242	0.290298	0.771588	0.999119
	FBgn0003060	12486.2	-0.58736	0.208971	-2.81623	0.004859	0.146547
	FBgn0003062	4774.86	-0.07809	0.199133	-0.39216	0.694944	0.999119
	FBgn0003065	2842.92	-0.02517	0.133709	-0.18855	0.850443	0.999119
	FBgn0003067	2605.83	-0.7826	0.209815	-3.74405	0.000181	0.010175
	FBgn0003068	45.7243	0.060104	0.213623	0.281077	0.778651	0.999119
	FBgn0003071	7262.81	0.121657	0.155455	0.782595	0.433865	0.991484
	FBgn0003074	10422.3	0.005649	0.152202	0.037116	0.970392	0.999187
	FBgn0003076	6113	-0.10064	0.171452	-0.58699	0.557211	0.999119
	FBgn0003079	392.638	0.104438	0.167536	0.623364	0.533045	0.999119
	FBgn0003082	426.614	-0.23696	0.160773	-1.47391	0.140507	0.850331
	FBgn0003086	1650.38	-0.04663	0.153745	-0.30329	0.761672	0.999119
	FBgn0003087	24.7185	0.477384	0.215324	2.21139	0.027009	0.442643
	FBgn0003089	2901.58	0.37602	0.183265	2.05199	0.040171	0.541453
	FBgn0003090	449.971	0.291243	0.181709	1.60267	0.109008	0.790796
	FBgn0003091	575.024	0.162219	0.190789	0.850218	0.395204	0.977652
	FBgn0003093	1256.42	0.228785	0.170431	1.34235	0.179482	0.901478
	FBgn0003114	0.176733	0.008824	0.044955	0.196295	0.844379	NA
	FBgn0003116	141.22	-0.03456	0.184345	-0.18754	0.851234	0.999119
	FBgn0003117	57.8705	0.062716	0.212691	0.294863	0.768098	0.999119
	FBgn0003118	582.806	0.059365	0.189689	0.312943	0.754324	0.999119
	FBgn0003124	210.506	0.554244	0.185905	2.9803	0.00288	0.099941
	FBgn0003129	60.5625	-0.0793	0.203373	-0.38976	0.696713	0.999119
	FBgn0003130	64.1813	0.48943	0.206042	2.37432	0.017581	0.345765
	FBgn0003132	0.88307	-0.07757	0.085021	-0.97104	0.33153	NA
	FBgn0003134	1349.92	0.168027	0.154982	1.08414	0.278302	0.941138
	FBgn0003137	6626.74	0.500866	0.199854	2.50776	0.01215	0.272846
	FBgn0003139	738.537	0.088249	0.157582	0.56004	0.575452	0.999119
	FBgn0003140	0	NA	NA	NA	NA	NA
	FBgn0003141	874.128	-0.00637	0.177482	-0.03591	0.971357	0.999187
	FBgn0003145	4.01054	0.192545	0.160828	1.20865	0.226797	0.920494
	FBgn0003149	39283.5	0.051587	0.189247	0.272595	0.785165	0.999119
	FBgn0003159	948.132	0.12004	0.195384	0.614358	0.538979	0.999119
	FBgn0003162	1354.61	-0.284	0.195756	-1.45098	0.146785	0.864855
	FBgn0003165	1749.83	0.302943	0.175557	1.72564	0.084413	0.736836
	FBgn0003169	856.726	-0.03577	0.169428	-0.21114	0.83278	0.999119
	FBgn0003174	1090.95	0.243904	0.214885	1.13684	0.255607	0.93725
	FBgn0003175	993.568	0.212043	0.184204	1.15109	0.249693	0.934857
	FBgn0003187	244.294	0.226456	0.187712	1.20611	0.227775	0.920921
	FBgn0003189	1303.01	0.265385	0.187392	1.4163	0.156689	0.878931
	FBgn0003204	2145.54	0.007788	0.158477	0.049144	0.960804	0.999187
	FBgn0003205	1023.61	0.024068	0.148869	0.16167	0.871566	0.999119
	FBgn0003206	1871.38	-0.00029	0.177509	-0.00164	0.998692	0.999729
	FBgn0003209	1215.38	-0.08974	0.179645	-0.49952	0.617416	0.999119
	FBgn0003210	773.23	0.216886	0.158046	1.37222	0.169994	0.896941
	FBgn0003218	565.371	0.192917	0.18759	1.02827	0.303823	0.946722
	FBgn0003227	100.281	0.158584	0.193156	0.820754	0.411786	0.986009
	FBgn0003231	1750.83	-0.42237	0.206646	-2.04554	0.040802	0.543996
	FBgn0003248	0.357011	-0.00229	0.051017	-0.04487	0.964215	NA
	FBgn0003249	3.7297	-0.10961	0.15624	-0.70524	0.480658	0.995758
	FBgn0003250	16.0559	0.207846	0.212883	0.976277	0.328927	0.962356
	FBgn0003254	57.2509	0.26135	0.215224	1.21453	0.224546	0.91905
	FBgn0003255	95.3472	0.328144	0.207913	1.57767	0.114643	0.802189
	FBgn0003256	650.299	0.027856	0.162841	0.171053	0.864182	0.999119
	FBgn0003257	1744.02	0.163399	0.16599	0.984417	0.324911	0.960895
	FBgn0003261	12919.8	0.149315	0.169955	0.878564	0.379638	0.976472
	FBgn0003267	2.97377	0.107251	0.144874	0.748001	0.45446	0.994495
	FBgn0003268	101.805	0.398692	0.209787	1.90086	0.05732	0.628922
	FBgn0003270	0	NA	NA	NA	NA	NA
	FBgn0003274	42042.4	-0.30072	0.199581	-1.50711	0.131782	0.836866
	FBgn0003275	710.453	-0.15658	0.204704	-0.76504	0.44425	0.993027
	FBgn0003277	1272.09	0.291328	0.19243	1.51407	0.130008	0.835435
	FBgn0003278	699.021	0.127065	0.168814	0.752703	0.451628	0.993794
	FBgn0003279	47264.8	-0.10081	0.148171	-0.68037	0.496269	0.997478
	FBgn0003285	389.827	0.232533	0.179426	1.29571	0.195075	0.909802
	FBgn0003292	467.863	0.03428	0.161387	0.212594	0.831644	0.999119
	FBgn0003295	19.4422	0.017024	0.209704	0.081236	0.935255	0.999119
	FBgn0003300	51.5885	0.195785	0.203827	0.960035	0.337038	0.962356
	FBgn0003301	536.502	0.313857	0.187683	1.67205	0.094514	0.760096
	FBgn0003302	73.9378	0.041203	0.199032	0.207021	0.835994	0.999119
	FBgn0003308	544.152	0.272571	0.181738	1.49993	0.133633	0.839725
	FBgn0003310	444.608	0.212557	0.185551	1.14549	0.252008	0.93725
	FBgn0003312	85.845	0.499092	0.212565	2.35204	0.018671	0.360103
	FBgn0003313	10.1637	-0.09206	0.200852	-0.4586	0.646522	0.999119
	FBgn0003317	342.536	0.049832	0.173575	0.287092	0.774042	0.999119
	FBgn0003319	172.005	0.068493	0.211414	0.323905	0.74601	0.999119
	FBgn0003321	866.224	0.027449	0.161755	0.169694	0.865251	0.999119
	FBgn0003326	141.834	0.075201	0.192035	0.391565	0.69538	0.999119
	FBgn0003328	1143.81	-0.23222	0.180903	-1.28369	0.19925	0.909802
	FBgn0003330	281.653	-0.06275	0.17523	-0.3581	0.720272	0.999119
	FBgn0003334	541.292	0.286247	0.160678	1.78129	0.074864	0.706074
	FBgn0003339	234.696	0.399675	0.18545	2.15433	0.031215	0.477289
	FBgn0003345	1434.49	0.153988	0.196584	0.783337	0.433429	0.991484
	FBgn0003346	741.402	0.28832	0.171221	1.68398	0.092186	0.751191
	FBgn0003353	206.113	0.112829	0.175311	0.643561	0.51986	0.998086
	FBgn0003356	24417	-0.52829	0.183929	-2.873	0.004066	0.129077
	FBgn0003357	23952.2	-0.51741	0.188479	-2.74606	0.006032	0.169198
	FBgn0003358	2408.89	-0.78793	0.196841	-4.00788	6.13e-05	0.004163
	FBgn0003360	82070.1	-0.02634	0.148229	-0.17772	0.85894	0.999119
	FBgn0003366	556.378	-0.08467	0.213247	-0.39702	0.691355	0.999119
	FBgn0003371	3036.41	0.136821	0.173099	0.790422	0.429281	0.990458
	FBgn0003372	1.83372	-0.16049	0.116756	-1.4273	0.153493	NA
	FBgn0003373	0.598033	-0.04188	0.051066	-0.78873	0.43027	NA
	FBgn0003374	6.52632	0.058697	0.183746	0.319295	0.749503	0.999119
	FBgn0003375	0	NA	NA	NA	NA	NA
	FBgn0003377	0.449694	0.042386	0.054838	0.685418	0.49308	NA
	FBgn0003378	1.7125	-0.01757	0.107647	-0.16425	0.869538	NA
	FBgn0003380	1344.75	0.328812	0.187599	1.75281	0.079634	0.722117
	FBgn0003382	158.679	0.186732	0.139642	1.43988	0.1499	0.868751
	FBgn0003386	462.941	0.081291	0.182511	0.445365	0.656056	0.999119
	FBgn0003388	539.755	-0.19648	0.200377	-0.9807	0.326738	0.962356
	FBgn0003390	300.618	-0.79205	0.187493	-4.22416	2.4e-05	0.001922
	FBgn0003391	867.57	0.389681	0.185516	2.10063	0.035674	0.513924
	FBgn0003392	2582.2	0.151617	0.160041	0.947352	0.34346	0.964562
	FBgn0003396	768.615	0.050342	0.199772	0.251989	0.801049	0.999119
	FBgn0003401	36.8863	0.058731	0.214082	0.274689	0.783555	0.999119
	FBgn0003410	540.4	0.132548	0.176672	0.750184	0.453144	0.993794
	FBgn0003411	0.990642	0.030063	0.086184	0.355133	0.72249	NA
	FBgn0003415	837.706	0.397847	0.204555	1.94579	0.05168	0.606518
	FBgn0003416	277.303	0.260068	0.190442	1.36529	0.172162	0.898294
	FBgn0003423	3195.46	0.210502	0.172241	1.22216	0.221645	0.918588
	FBgn0003429	1387.9	0.175116	0.186504	0.938925	0.347769	0.967418
	FBgn0003430	69.4438	-0.02378	0.208569	-0.11401	0.90923	0.999119
	FBgn0003435	1013.31	0.358037	0.186233	1.92254	0.054538	0.615559
	FBgn0003444	287.759	0.136666	0.190592	0.717122	0.473299	0.995758
	FBgn0003447	593.056	0.284129	0.183578	1.54763	0.121711	0.822851
	FBgn0003448	31.2352	0.04165	0.21525	0.193262	0.846754	0.999119
	FBgn0003449	780.364	0.003329	0.169153	0.01968	0.984299	0.999187
	FBgn0003450	90.9905	-0.36396	0.204959	-1.77625	0.075691	0.709879
	FBgn0003459	133.571	0.14167	0.207299	0.683529	0.494273	0.997478
	FBgn0003460	240.743	-0.03439	0.169784	-0.20259	0.839457	0.999119
	FBgn0003462	4280.99	-0.14892	0.184123	-0.80884	0.418606	0.988976
	FBgn0003463	852.626	0.090186	0.196379	0.459248	0.646056	0.999119
	FBgn0003464	833.367	0.110717	0.166487	0.665023	0.506036	0.998086
	FBgn0003475	496.197	-0.05314	0.190291	-0.27922	0.78008	0.999119
	FBgn0003479	164.291	-0.0089	0.181474	-0.04903	0.960893	0.999187
	FBgn0003480	42.1112	0.184052	0.212863	0.865421	0.386808	0.977652
	FBgn0003482	4.47722	0.008411	0.131902	0.064129	0.948867	0.999187
	FBgn0003483	49.2181	0.139614	0.214496	0.650914	0.515102	0.998086
	FBgn0003486	6.91615	-0.00866	0.188158	-0.04599	0.963315	0.999187
	FBgn0003495	503.861	-0.03587	0.168747	-0.21257	0.831661	0.999119
	FBgn0003499	335.337	0.15361	0.174694	0.87921	0.379288	0.976472
	FBgn0003502	1200.96	0.028759	0.164323	0.17501	0.861072	0.999119
	FBgn0003507	592.483	-0.02109	0.168639	-0.12503	0.900497	0.999119
	FBgn0003510	85.505	-0.00421	0.196563	-0.02141	0.982917	0.999187
	FBgn0003511	85.505	-0.00421	0.196563	-0.02141	0.982917	0.999187
	FBgn0003512	392.384	-0.14375	0.17699	-0.81227	0.416639	0.988238
	FBgn0003513	37.7067	0.182746	0.214913	0.849977	0.395338	0.977652
	FBgn0003514	2277.39	-0.23592	0.145427	-1.62226	0.104749	0.787128
	FBgn0003515	330.493	-0.01084	0.169301	-0.06402	0.948951	0.999187
	FBgn0003517	57736.9	-0.1534	0.179228	-0.85592	0.392044	0.977652
	FBgn0003520	904.977	0.262758	0.177583	1.47955	0.138993	0.847674
	FBgn0003525	143.585	0.329664	0.19802	1.66446	0.09602	0.765132
	FBgn0003527	10.774	-0.09617	0.181558	-0.53308	0.593981	0.999119
	FBgn0003545	49.7627	0.593334	0.208829	2.83762	0.004545	0.140134
	FBgn0003557	909.586	0.008017	0.178347	0.044951	0.964146	0.999187
	FBgn0003559	734.285	0.072992	0.169602	0.430389	0.666913	0.999119
	FBgn0003567	781.764	0.184416	0.152717	1.20753	0.227229	0.920494
	FBgn0003575	758.363	0.087164	0.180066	0.484043	0.628355	0.999119
	FBgn0003598	475.254	0.217545	0.169791	1.28115	0.200142	0.909802
	FBgn0003607	1638.45	0.084961	0.153481	0.553563	0.579878	0.999119
	FBgn0003612	948.44	0.198126	0.160724	1.2327	0.217687	0.915774
	FBgn0003638	2695.88	0.218378	0.163928	1.33216	0.182807	0.904073
	FBgn0003651	556.445	0.18768	0.165214	1.13597	0.25597	0.93725
	FBgn0003654	754.9	0.044845	0.157993	0.283832	0.776539	0.999119
	FBgn0003655	2.36228	-0.10136	0.11785	-0.89435	0.371134	0.976472
	FBgn0003656	718.637	0.126191	0.181404	0.695617	0.486668	0.997309
	FBgn0003660	2325.66	-0.16843	0.154666	-1.08898	0.276161	0.939558
	FBgn0003676	4505.2	0.028128	0.165119	0.170353	0.864733	0.999119
	FBgn0003683	0	NA	NA	NA	NA	NA
	FBgn0003687	233.007	0.000694	0.169616	0.004094	0.996734	0.999236
	FBgn0003701	59.6505	0.394031	0.215308	1.83421	0.066622	0.672895
	FBgn0003710	251.145	0.112912	0.175587	0.642969	0.520244	0.998086
	FBgn0003714	547.54	0.18972	0.183287	1.03509	0.300629	0.944982
	FBgn0003716	1016.85	0.074072	0.177959	0.416222	0.677248	0.999119
	FBgn0003719	25.2376	-0.00465	0.215108	-0.0216	0.982771	0.999187
	FBgn0003720	24.3807	0.56666	0.214568	2.64694	0.008122	0.210015
	FBgn0003721	46537	-0.08113	0.168742	-0.48078	0.630671	0.999119
	FBgn0003731	1181.45	0.07371	0.176326	0.418028	0.675926	0.999119
	FBgn0003733	10.6179	-0.00534	0.197049	-0.02708	0.978399	0.999187
	FBgn0003741	76.8725	-0.14828	0.194186	-0.76366	0.445071	0.993027
	FBgn0003742	475.339	-0.02108	0.159485	-0.13221	0.894821	0.999119
	FBgn0003744	722.816	0.162734	0.155288	1.04791	0.294678	0.94145
	FBgn0003747	0.55281	0.015516	0.057604	0.277304	0.781547	NA
	FBgn0003748	2419.45	-0.10272	0.148077	-0.69371	0.487864	0.997478
	FBgn0003751	24.7479	-0.01904	0.215338	-0.0884	0.929556	0.999119
	FBgn0003861	23.4877	-0.21607	0.214091	-1.01029	0.312357	0.950397
	FBgn0003862	868.332	0.331035	0.199348	1.6608	0.096754	0.765132
	FBgn0003863	2334.43	-0.28732	0.206546	-1.39157	0.164053	0.891339
	FBgn0003865	0.144762	0.008824	0.044955	0.196295	0.844379	NA
	FBgn0003866	1230.72	0.07908	0.164844	0.479723	0.631425	0.999119
	FBgn0003867	853.905	-0.34719	0.209346	-1.65946	0.097023	0.765132
	FBgn0003870	1803	0.382063	0.16933	2.25633	0.02405	0.416779
	FBgn0003882	546.867	-0.03518	0.156718	-0.22449	0.822379	0.999119
	FBgn0003884	50416.3	-0.02689	0.173399	-0.15509	0.876747	0.999119
	FBgn0003885	4017.36	0.074686	0.162855	0.458611	0.646514	0.999119
	FBgn0003886	3125.92	-0.2015	0.20744	-0.97158	0.331261	0.962356
	FBgn0003888	1212.88	-0.29895	0.208531	-1.43433	0.151479	0.870362
	FBgn0003889	10.2771	0.059155	0.199892	0.296365	0.766951	0.999119
	FBgn0003890	4554.01	-0.19668	0.149334	-1.31703	0.187828	0.909802
	FBgn0003891	4299.01	0.320231	0.187297	1.70991	0.087283	0.741938
	FBgn0003892	296.859	0.273988	0.190842	1.43562	0.151111	0.869099
	FBgn0003896	308.972	0.191971	0.165933	1.15687	0.247325	0.933764
	FBgn0003900	39.1447	0.014831	0.214426	0.069228	0.944808	0.999187
	FBgn0003916	0.682051	-0.00448	0.069638	-0.06466	0.948444	NA
	FBgn0003920	2.65249	-0.01517	0.139662	-0.10865	0.913482	0.999119
	FBgn0003922	2.65249	-0.01517	0.139662	-0.10865	0.913482	0.999119
	FBgn0003923	0.144762	0.008824	0.044955	0.196295	0.844379	NA
	FBgn0003926	0	NA	NA	NA	NA	NA
	FBgn0003930	2.52076	-0.0823	0.13757	-0.60155	0.547474	0.999119
	FBgn0003931	0.152466	0.008824	0.044955	0.196295	0.844379	NA
	FBgn0003933	0	NA	NA	NA	NA	NA
	FBgn0003934	0	NA	NA	NA	NA	NA
	FBgn0003935	0	NA	NA	NA	NA	NA
	FBgn0003936	0	NA	NA	NA	NA	NA
	FBgn0003938	1.13862	0.015187	0.098412	0.154072	0.877553	NA
	FBgn0003941	26033.5	-0.16884	0.176877	-0.9546	0.339782	0.963563
	FBgn0003942	32922.2	-0.2445	0.174723	-1.39941	0.16169	0.887038
	FBgn0003943	5047.44	-0.17999	0.142781	-1.26064	0.207438	0.909802
	FBgn0003944	371.158	0.123928	0.166969	0.742171	0.457984	0.995647
	FBgn0003950	5.85189	-0.05768	0.175173	-0.32965	0.741666	0.999119
	FBgn0003961	355.23	0.030034	0.157582	0.190762	0.848712	0.999119
	FBgn0003963	305.447	0.216828	0.18704	1.15912	0.246405	0.933278
	FBgn0003964	758.369	0.030183	0.149181	0.202323	0.839664	0.999119
	FBgn0003965	800.25	-0.31967	0.207021	-1.54478	0.122399	0.824154
	FBgn0003969	863.47	0.126607	0.177106	0.714863	0.474694	0.995758
	FBgn0003975	44.1576	0.298083	0.211146	1.41129	0.158158	0.881191
	FBgn0003977	441.657	0.246892	0.17748	1.39105	0.164211	0.891823
	FBgn0003978	309.629	0.059397	0.177893	0.333926	0.738435	0.999119
	FBgn0003979	0.304103	-0.00205	0.048339	-0.04245	0.966142	NA
	FBgn0003980	0	NA	NA	NA	NA	NA
	FBgn0003983	0.144762	0.008824	0.044955	0.196295	0.844379	NA
	FBgn0003984	265.3	0.108919	0.190369	0.57201	0.567315	0.999119
	FBgn0003996	104.244	-0.37808	0.193017	-1.95774	0.05026	0.599613
	FBgn0003997	29.9135	-0.02481	0.215293	-0.11513	0.908345	0.999119
	FBgn0004003	525.094	0.279032	0.192413	1.45031	0.146972	0.865377
	FBgn0004034	2350.26	-0.24733	0.212143	-1.16641	0.243447	0.932998
	FBgn0004045	15.2405	-0.3642	0.183912	-2.04066	0.041285	0.546311
	FBgn0004047	27.4538	-0.43585	0.201618	-2.19637	0.028065	0.451817
	FBgn0004049	536.089	0.20078	0.17826	1.12625	0.260058	0.939558
	FBgn0004050	551.732	-0.01741	0.151271	-0.11506	0.908398	0.999119
	FBgn0004052	0.918668	0.032797	0.085268	0.38463	0.700511	NA
	FBgn0004053	0.151637	-0.01237	0.044955	-0.27511	0.783232	NA
	FBgn0004054	0	NA	NA	NA	NA	NA
	FBgn0004055	1611.04	0.007328	0.179739	0.04077	0.967479	0.999187
	FBgn0004057	784.521	-0.13969	0.199695	-0.69949	0.484245	0.99623
	FBgn0004066	2071.12	-0.03339	0.192056	-0.17387	0.861967	0.999119
	FBgn0004087	212.139	-0.3567	0.192531	-1.85278	0.063914	0.661035
	FBgn0004101	391.124	0.12747	0.179179	0.711427	0.47682	0.995758
	FBgn0004102	256.673	0.213305	0.191549	1.11333	0.265568	0.939558
	FBgn0004103	5065.44	0.069226	0.137162	0.5047	0.613769	0.999119
	FBgn0004106	144.589	0.565085	0.187012	3.01897	0.002536	0.091705
	FBgn0004107	508.237	0.378979	0.215117	1.76779	0.077095	0.714275
	FBgn0004108	440.652	0.487206	0.182127	2.67499	0.007473	0.198365
	FBgn0004110	4.67629	-0.081	0.152231	-0.53421	0.593196	0.999119
	FBgn0004117	51360.1	-0.05859	0.167251	-0.35029	0.726118	0.999119
	FBgn0004118	201.966	0.056191	0.189364	0.29669	0.766703	0.999119
	FBgn0004132	487.416	-0.04722	0.196516	-0.24031	0.810092	0.999119
	FBgn0004133	453.412	0.064491	0.165918	0.388712	0.697489	0.999119
	FBgn0004143	0.176733	0.008824	0.044955	0.196295	0.844379	NA
	FBgn0004167	5441.7	0.205978	0.198242	1.03911	0.298752	0.943592
	FBgn0004168	287.994	0.285258	0.179045	1.59292	0.111177	0.794436
	FBgn0004169	70848.6	-0.07897	0.180967	-0.43637	0.662566	0.999119
	FBgn0004170	0.785268	0.010075	0.072905	0.137709	0.890471	NA
	FBgn0004171	0.48521	0.012241	0.055678	0.215316	0.829521	NA
	FBgn0004172	0	NA	NA	NA	NA	NA
	FBgn0004173	0	NA	NA	NA	NA	NA
	FBgn0004174	0.152466	0.008824	0.044955	0.196295	0.844379	NA
	FBgn0004175	0	NA	NA	NA	NA	NA
	FBgn0004177	5383.13	0.012015	0.136145	0.088252	0.929676	0.999119
	FBgn0004179	2474.37	0.100589	0.161723	0.621982	0.533954	0.999119
	FBgn0004181	29.1957	-0.5052	0.215128	-2.34708	0.018921	0.360639
	FBgn0004183	0.180278	-0.01237	0.044955	-0.27511	0.783232	NA
	FBgn0004185	0.682051	-0.00448	0.069638	-0.06466	0.948444	NA
	FBgn0004186	0.682051	-0.00448	0.069638	-0.06466	0.948444	NA
	FBgn0004187	0.357011	-0.00229	0.051017	-0.04487	0.964215	NA
	FBgn0004188	5.91885	-0.07429	0.181489	-0.40863	0.682812	0.999119
	FBgn0004189	4.79833	-0.05455	0.171646	-0.31758	0.750803	0.999119
	FBgn0004190	4.97424	-0.07201	0.173969	-0.41384	0.678989	0.999119
	FBgn0004191	4.19854	-0.08028	0.159434	-0.50515	0.613456	0.999119
	FBgn0004192	8.74367	-0.07013	0.183519	-0.38194	0.702502	0.999119
	FBgn0004197	426.948	0.459477	0.187865	2.44562	0.01446	0.309217
	FBgn0004198	864.632	0.422782	0.183181	2.30798	0.021	0.387193
	FBgn0004227	1182.41	0.273226	0.157934	1.72996	0.083638	0.734395
	FBgn0004228	791.094	-0.38884	0.197753	-1.96691	0.049193	0.596494
	FBgn0004237	3568.81	0.261222	0.151992	1.71867	0.085675	0.739304
	FBgn0004240	73.9053	-0.66878	0.207003	-3.3387	0.000842	0.037675
	FBgn0004242	1889.01	0.280245	0.175244	1.59916	0.109784	0.790796
	FBgn0004244	1521.65	0.28115	0.199182	1.41169	0.15804	0.881166
	FBgn0004359	232.699	0.176315	0.166859	1.05649	0.290742	0.941379
	FBgn0004360	140.52	-0.01593	0.184353	-0.08645	0.931106	0.999119
	FBgn0004362	3977.99	0.393151	0.156142	2.51796	0.011804	0.267382
	FBgn0004363	26659.5	-0.00254	0.157428	-0.01612	0.987135	0.999236
	FBgn0004364	505.437	0.298592	0.184867	1.61507	0.106295	0.788513
	FBgn0004367	114.319	0.278114	0.192303	1.4458	0.148234	0.867076
	FBgn0004368	786.822	0.117265	0.181937	0.64451	0.519245	0.998086
	FBgn0004369	660.958	0.180231	0.203251	0.886767	0.375204	0.976472
	FBgn0004370	1206.15	0.272539	0.182959	1.48958	0.136335	0.844839
	FBgn0004372	3.15098	-0.19147	0.144547	-1.35539	0.175294	0.900588
	FBgn0004373	1236.23	0.076575	0.177363	0.431724	0.665942	0.999119
	FBgn0004374	80.3007	0.078609	0.201396	0.390174	0.696408	0.999119
	FBgn0004378	149.036	0.534173	0.186675	2.85967	0.004241	0.133608
	FBgn0004379	78.7533	0.339623	0.214813	1.58373	0.113254	0.800163
	FBgn0004380	639.289	-0.14571	0.152104	-0.95796	0.338085	0.962356
	FBgn0004381	387.923	0.048644	0.16793	0.289641	0.772091	0.999119
	FBgn0004387	567.899	0.065144	0.177922	0.366122	0.714274	0.999119
	FBgn0004389	0.199344	-0.01237	0.044955	-0.27511	0.783232	NA
	FBgn0004390	404.287	0.112355	0.185158	0.606721	0.544036	0.999119
	FBgn0004391	301.24	0.345076	0.200235	1.72351	0.084795	0.737204
	FBgn0004394	85.1279	0.241573	0.198043	1.21956	0.222631	0.918588
	FBgn0004395	543.496	-0.00676	0.203311	-0.03326	0.97347	0.999187
	FBgn0004396	1306.51	0.288342	0.15304	1.88403	0.059561	0.64372
	FBgn0004397	2563.23	0.106255	0.173	0.614199	0.539084	0.999119
	FBgn0004400	6.4123	0.01269	0.164041	0.077063	0.938573	0.999187
	FBgn0004401	4919.92	0.16462	0.150364	1.09482	0.273596	0.939558
	FBgn0004403	22249.7	-0.22937	0.189986	-1.20737	0.227291	0.920494
	FBgn0004404	11767.4	-0.2382	0.192646	-1.23656	0.216249	0.912722
	FBgn0004406	235.684	0.150373	0.188016	0.799705	0.423882	0.989238
	FBgn0004407	355.517	0.019736	0.164334	0.120106	0.904399	0.999119
	FBgn0004414	0	NA	NA	NA	NA	NA
	FBgn0004419	1996.26	0.116763	0.147002	0.794288	0.427028	0.990458
	FBgn0004425	6412.6	-0.94949	0.189104	-5.02661	4.99e-07	7.36e-05
	FBgn0004426	1740.11	-0.74397	0.205885	-3.62156	0.000293	0.015327
	FBgn0004427	7484.77	-0.92651	0.18775	-4.93965	7.83e-07	0.000103
	FBgn0004428	1056.37	-0.99296	0.19435	-5.11603	3.12e-07	4.94e-05
	FBgn0004429	8.39745	-0.40897	0.187641	-2.20135	0.027712	0.450037
	FBgn0004430	632.418	-1.34225	0.201135	-6.69843	2.11e-11	7.01e-09
	FBgn0004431	0.817239	0.015462	0.081696	0.189899	0.849388	NA
	FBgn0004432	15327.6	0.029983	0.175781	0.170573	0.86456	0.999119
	FBgn0004435	1066.47	0.349301	0.16576	2.10713	0.035106	0.508596
	FBgn0004436	2445.23	0.002459	0.155169	0.015846	0.987357	0.999236
	FBgn0004449	1096.12	0.287879	0.197708	1.45619	0.145339	0.86181
	FBgn0004456	979.421	-0.04825	0.164674	-0.29301	0.769518	0.999119
	FBgn0004463	510.907	0.176053	0.163556	1.07644	0.281729	0.941379
	FBgn0004465	968.815	-0.03757	0.174175	-0.21573	0.829196	0.999119
	FBgn0004507	18107.7	0.169373	0.16249	1.04237	0.297241	0.943592
	FBgn0004509	1503.45	0.039652	0.173018	0.22917	0.818737	0.999119
	FBgn0004510	187.682	-0.12588	0.171209	-0.73529	0.462162	0.995758
	FBgn0004511	168.69	0.063055	0.138767	0.457942	0.646994	0.999119
	FBgn0004512	631.707	-0.25439	0.196327	-1.29594	0.194996	0.909802
	FBgn0004513	661.998	0.056913	0.15646	0.363741	0.716051	0.999119
	FBgn0004514	168.436	0.101611	0.18517	0.548728	0.583192	0.999119
	FBgn0004516	2059.78	0.162797	0.174299	0.934001	0.350303	0.968031
	FBgn0004552	94.4646	-0.01757	0.215263	-0.0816	0.934963	0.999119
	FBgn0004554	642.419	-1.07471	0.186516	-5.76602	8.12e-09	2.03e-06
	FBgn0004556	345.842	0.073036	0.169123	0.431899	0.665815	0.999119
	FBgn0004567	71.284	0.233514	0.200643	1.16338	0.244675	0.933041
	FBgn0004569	232.699	-0.02102	0.18947	-0.11093	0.911675	0.999119
	FBgn0004573	169.144	0.129575	0.202944	0.638261	0.523304	0.998343
	FBgn0004574	2104.6	0.037942	0.144364	0.262825	0.792686	0.999119
	FBgn0004575	1398.59	0.259137	0.192394	1.34694	0.177998	0.900588
	FBgn0004577	271.041	0.079181	0.213443	0.37092	0.710697	0.999119
	FBgn0004580	1130.72	0.028772	0.170262	0.168984	0.865809	0.999119
	FBgn0004581	16.9383	0.201544	0.21202	0.951333	0.341436	0.963633
	FBgn0004583	608.853	0.441252	0.195098	2.26189	0.023704	0.414658
	FBgn0004584	315.678	0.639604	0.167149	3.82473	0.000131	0.007978
	FBgn0004587	5607.16	0.199844	0.154137	1.29655	0.194788	0.909802
	FBgn0004588	0.35181	-0.00227	0.050769	-0.04464	0.964393	NA
	FBgn0004589	0	NA	NA	NA	NA	NA
	FBgn0004590	0	NA	NA	NA	NA	NA
	FBgn0004591	0	NA	NA	NA	NA	NA
	FBgn0004592	0	NA	NA	NA	NA	NA
	FBgn0004593	0	NA	NA	NA	NA	NA
	FBgn0004594	0	NA	NA	NA	NA	NA
	FBgn0004595	293.16	0.555238	0.199925	2.7774	0.00548	0.159473
	FBgn0004597	225.359	0.031163	0.173089	0.180055	0.857109	0.999119
	FBgn0004598	2114.85	-0.05639	0.178597	-0.31574	0.752197	0.999119
	FBgn0004606	499.589	0.175446	0.194693	0.901066	0.367553	0.976472
	FBgn0004607	855.02	0.385028	0.200268	1.92303	0.054476	0.615559
	FBgn0004611	1163.4	0.184286	0.182342	1.01067	0.312176	0.950397
	FBgn0004618	9.08073	-0.0607	0.198122	-0.30617	0.759477	0.999119
	FBgn0004619	194.719	0.005432	0.199626	0.027206	0.978295	0.999187
	FBgn0004620	528.42	0.125828	0.18922	0.665021	0.506037	0.998086
	FBgn0004622	91.074	0.012825	0.203557	0.062993	0.949772	0.999187
	FBgn0004623	23.6253	-0.10256	0.215045	-0.47634	0.633832	0.999119
	FBgn0004629	2341.88	-0.02648	0.180351	-0.14683	0.883266	0.999119
	FBgn0004635	296.169	0.108407	0.18152	0.597086	0.55045	0.999119
	FBgn0004636	2436.56	0.065122	0.14937	0.435971	0.662858	0.999119
	FBgn0004638	1930.79	-0.01177	0.145324	-0.08097	0.935468	0.999119
	FBgn0004643	423.222	0.093	0.162199	0.573398	0.566375	0.999119
	FBgn0004644	109.541	0.003278	0.193004	0.016983	0.98645	0.999236
	FBgn0004646	1917.02	0.423446	0.150736	2.80915	0.004967	0.147878
	FBgn0004647	521.754	0.708195	0.199845	3.54687	0.00039	0.019537
	FBgn0004648	2196.49	0.045612	0.158607	0.287576	0.773671	0.999119
	FBgn0004649	2.96358	-0.0135	0.145489	-0.09269	0.926147	0.999119
	FBgn0004650	4.26128	-0.05429	0.153185	-0.35601	0.721832	0.999119
	FBgn0004652	2689.79	0.106294	0.189431	0.561112	0.574721	0.999119
	FBgn0004654	4090.71	-0.15584	0.176757	-0.8817	0.377941	0.976472
	FBgn0004655	596.887	0.254225	0.183871	1.38249	0.16682	0.893179
	FBgn0004656	2326.1	0.267922	0.189463	1.41419	0.157307	0.880687
	FBgn0004657	3327.27	0.010461	0.183924	0.056878	0.954642	0.999187
	FBgn0004666	8.41173	0.14021	0.189474	0.739602	0.459541	0.995647
	FBgn0004687	2747.6	-0.19814	0.14263	-1.38915	0.164786	0.891962
	FBgn0004698	651.64	0.158827	0.18854	0.842371	0.39958	0.978345
	FBgn0004777	7047.6	-0.16397	0.18582	-0.88914	0.37393	0.976472
	FBgn0004778	3262.93	-0.08744	0.142193	-0.62333	0.533067	0.999119
	FBgn0004779	4074.43	-0.14695	0.151675	-0.99516	0.319659	0.957733
	FBgn0004780	5966.76	-0.19009	0.214891	-0.88504	0.376134	0.976472
	FBgn0004781	2946.35	-0.04912	0.145672	-0.33846	0.735017	0.999119
	FBgn0004782	4567.15	-0.18288	0.186702	-0.97957	0.327299	0.962356
	FBgn0004783	4504.51	-0.19962	0.209737	-0.952	0.341098	0.963633
	FBgn0004784	10.3129	-0.03618	0.19507	-0.18561	0.852752	0.999119
	FBgn0004795	288.401	0.22758	0.188397	1.20785	0.227103	0.920494
	FBgn0004797	960.807	-0.09531	0.163636	-0.58246	0.560258	0.999119
	FBgn0004811	355.781	-0.00496	0.16398	-0.03026	0.975856	0.999187
	FBgn0004828	7968.16	0.075348	0.142977	0.526992	0.598199	0.999119
	FBgn0004832	121.38	0.113636	0.194964	0.582999	0.559894	0.999119
	FBgn0004837	172.045	0.494006	0.197294	2.50369	0.012291	0.274583
	FBgn0004838	12692.7	0.304109	0.155023	1.96173	0.049793	0.597912
	FBgn0004839	183.025	0.126543	0.180352	0.701539	0.482966	0.995758
	FBgn0004841	53.2499	0.175234	0.207459	0.843916	0.398717	0.977738
	FBgn0004842	12.1222	0.077053	0.200964	0.3823	0.702239	0.999119
	FBgn0004852	1486.97	0.202941	0.190982	1.06269	0.287921	0.941379
	FBgn0004854	72.5721	0.362578	0.206091	1.7578	0.078782	0.719628
	FBgn0004855	426.207	-0.09021	0.177192	-0.50918	0.610626	0.999119
	FBgn0004856	916.764	0.000194	0.147478	0.001314	0.998951	0.999801
	FBgn0004858	742.282	-0.04858	0.177738	-0.27331	0.784616	0.999119
	FBgn0004859	903.053	0.093601	0.193255	0.484326	0.628155	0.999119
	FBgn0004860	306.887	0.320684	0.185867	1.72502	0.084523	0.73712
	FBgn0004861	565.22	0.281944	0.179024	1.57476	0.115313	0.804497
	FBgn0004862	45.1092	-0.21409	0.209849	-1.02092	0.307292	0.949055
	FBgn0004863	56.4719	-0.0751	0.209035	-0.35912	0.719503	0.999119
	FBgn0004864	581.18	0.167012	0.175983	0.94895	0.342646	0.964562
	FBgn0004865	327.8	0.29403	0.20994	1.40078	0.161278	0.885905
	FBgn0004867	48536.2	-0.1375	0.183056	-0.75114	0.452568	0.993794
	FBgn0004868	4979.28	0.000685	0.155742	0.004401	0.996488	0.999236
	FBgn0004870	38.7126	-0.13075	0.211833	-0.61731	0.537033	0.999119
	FBgn0004872	76.1374	-0.02373	0.193502	-0.1226	0.902422	0.999119
	FBgn0004875	1292.79	0.301728	0.194913	1.54815	0.121587	0.822851
	FBgn0004876	778.291	-0.03513	0.186879	-0.18795	0.850919	0.999119
	FBgn0004878	267.584	0.99991	0.18879	5.29228	1.21e-07	2.27e-05
	FBgn0004880	728.215	0.217136	0.197317	1.10039	0.271161	0.939558
	FBgn0004882	80.5578	0.181175	0.213277	0.849495	0.395606	0.977652
	FBgn0004885	853.968	-0.13577	0.161831	-0.83896	0.401491	0.979501
	FBgn0004888	5809.23	-0.05345	0.15393	-0.34726	0.728394	0.999119
	FBgn0004889	1510.85	0.182579	0.189294	0.964542	0.334774	0.962356
	FBgn0004892	141.104	0.070415	0.177173	0.397434	0.691047	0.999119
	FBgn0004893	1391.25	0.074987	0.179992	0.416617	0.676959	0.999119
	FBgn0004895	4.40902	-0.07708	0.164849	-0.46663	0.640762	0.999119
	FBgn0004896	22.0036	0.211991	0.214459	0.989231	0.32255	0.958863
	FBgn0004897	8.77477	-0.04244	0.191079	-0.22278	0.823708	0.999119
	FBgn0004898	38.195	-0.00611	0.214033	-0.02857	0.97721	0.999187
	FBgn0004901	820.955	-0.06535	0.148388	-0.44043	0.659623	0.999119
	FBgn0004903	584.858	0.127612	0.158626	0.804445	0.42114	0.989238
	FBgn0004907	27457.9	0.019484	0.14011	0.139065	0.889399	0.999119
	FBgn0004908	175.416	-0.13642	0.188274	-0.72467	0.468656	0.995758
	FBgn0004910	890.241	-0.20009	0.176265	-1.13515	0.256314	0.93725
	FBgn0004911	24.5376	9.14e-05	0.214952	0.000425	0.999661	0.999815
	FBgn0004913	484.591	0.054313	0.170646	0.318289	0.750265	0.999119
	FBgn0004914	735.433	0.053593	0.172236	0.311165	0.755675	0.999119
	FBgn0004915	482.723	0.041414	0.15618	0.265177	0.790873	0.999119
	FBgn0004919	297.775	-0.13133	0.192359	-0.68276	0.494757	0.997478
	FBgn0004921	5919.81	-0.01342	0.144963	-0.09255	0.92626	0.999119
	FBgn0004924	2067.59	0.360165	0.160176	2.24851	0.024543	0.421352
	FBgn0004926	4970.1	-0.00545	0.174823	-0.03117	0.975133	0.999187
	FBgn0004956	23.0508	0.418334	0.212141	1.98344	0.047319	0.586491
	FBgn0004957	277.281	-0.111	0.161282	-0.68827	0.491282	0.997478
	FBgn0004959	278.304	-0.00656	0.191089	-0.03434	0.972606	0.999187
	FBgn0005198	679.396	0.186629	0.182641	1.02177	0.306889	0.949055
	FBgn0005278	11124.1	-0.07077	0.158739	-0.44584	0.655715	0.999119
	FBgn0005322	1110.98	-0.03891	0.151155	-0.25743	0.796849	0.999119
	FBgn0005355	386.661	0.038803	0.167456	0.231739	0.816741	0.999119
	FBgn0005386	348.678	0.352735	0.186187	1.89423	0.058194	0.635826
	FBgn0005390	3.84425	-0.02279	0.154475	-0.14658	0.883465	0.999119
	FBgn0005391	32.9371	-0.38018	0.185837	-2.11989	0.034016	0.501729
	FBgn0005411	1196.23	-0.14523	0.153953	-0.94336	0.345495	0.966185
	FBgn0005427	503.803	0.121667	0.191949	0.633853	0.526177	0.999119
	FBgn0005533	29861.5	-0.26719	0.177086	-1.5089	0.131324	0.83644
	FBgn0005536	1944.85	0.096615	0.16955	0.569826	0.568796	0.999119
	FBgn0005558	99.2202	0.391688	0.193718	2.02056	0.043325	0.560116
	FBgn0005561	89.233	0.217842	0.197879	1.10033	0.271187	0.939558
	FBgn0005564	619.862	0.1727	0.165062	1.04623	0.295454	0.942027
	FBgn0005585	16567.4	0.041224	0.166338	0.247833	0.804264	0.999119
	FBgn0005586	1319.62	0.115722	0.169613	0.682257	0.495076	0.997478
	FBgn0005590	0.199344	-0.01237	0.044955	-0.27511	0.783232	NA
	FBgn0005593	49695.7	-0.12835	0.164332	-0.78103	0.434784	0.991656
	FBgn0005596	251.905	0.155111	0.177953	0.871498	0.383482	0.977652
	FBgn0005612	138.667	-0.28973	0.190183	-1.52281	0.127807	0.832645
	FBgn0005613	27.3183	0.158129	0.214365	0.737825	0.460621	0.995647
	FBgn0005614	39.1104	-0.11093	0.213193	-0.51992	0.603122	0.999119
	FBgn0005616	384.123	0.17351	0.186518	0.930246	0.352244	0.970147
	FBgn0005617	470.182	0.255461	0.176145	1.45018	0.147007	0.865377
	FBgn0005619	35.8433	0.212116	0.212744	0.995985	0.319257	0.957256
	FBgn0005624	241.47	0.436755	0.199857	2.18511	0.028881	0.454941
	FBgn0005626	2633.25	-0.21328	0.191063	-1.11635	0.264273	0.939558
	FBgn0005631	413.122	0.401482	0.189474	2.1188	0.034107	0.502153
	FBgn0005632	2329.97	0.247556	0.188981	1.31001	0.190192	0.909802
	FBgn0005633	8.51145	-0.08999	0.195576	-0.46056	0.645113	0.999119
	FBgn0005636	264.93	0.057267	0.172411	0.332137	0.739786	0.999119
	FBgn0005638	617.356	-0.0966	0.157432	-0.61906	0.535879	0.999119
	FBgn0005640	1160.08	0.13309	0.169686	0.784321	0.432852	0.991484
	FBgn0005642	452.027	-0.01246	0.16844	-0.07398	0.941028	0.999187
	FBgn0005648	1586.44	0.096265	0.164621	0.584769	0.558703	0.999119
	FBgn0005649	2119.22	0.195101	0.151233	1.29007	0.197027	0.909802
	FBgn0005654	96.6015	0.232588	0.192181	1.2099	0.226316	0.920494
	FBgn0005655	1086.49	0.227361	0.182716	1.24443	0.21334	0.911888
	FBgn0005658	102.478	0.164585	0.194196	0.847648	0.396634	0.977652
	FBgn0005659	440.363	-0.07817	0.179214	-0.43618	0.662704	0.999119
	FBgn0005660	145.67	-0.56933	0.200918	-2.83429	0.004593	0.141264
	FBgn0005664	2.89492	0.14854	0.143548	1.04795	0.294663	0.94145
	FBgn0005666	37264.2	0.288253	0.195638	1.47363	0.14058	0.850331
	FBgn0005670	806.893	-0.14801	0.197205	-0.75061	0.452886	0.993794
	FBgn0005671	16745.5	-0.18234	0.158799	-1.14825	0.250867	0.935707
	FBgn0005672	1043.47	0.029194	0.150261	0.19429	0.845949	0.999119
	FBgn0005674	3541.04	0.252803	0.168772	1.49792	0.134154	0.841358
	FBgn0005677	259.105	0.469269	0.182837	2.56557	0.010301	0.247599
	FBgn0005683	24.5982	0.063101	0.215296	0.292864	0.769626	0.999119
	FBgn0005694	1369.28	0.219138	0.151865	1.44293	0.149041	0.867076
	FBgn0005695	306.014	-0.00923	0.167517	-0.05509	0.95607	0.999187
	FBgn0005696	171.584	0.193679	0.187978	1.0305	0.302774	0.94623
	FBgn0005771	920.108	0.026534	0.154149	0.172127	0.863337	0.999119
	FBgn0005775	348.891	0.235418	0.189506	1.24217	0.214172	0.911888
	FBgn0005777	1257.84	0.144942	0.152629	0.94964	0.342295	0.964562
	FBgn0005778	0	NA	NA	NA	NA	NA
	FBgn0005779	0	NA	NA	NA	NA	NA
	FBgn0008635	3032.46	0.119112	0.173542	0.686361	0.492485	0.997478
	FBgn0008636	7.95228	0.094547	0.193792	0.48871	0.625047	0.999119
	FBgn0008646	81.8611	0.276642	0.196479	1.40789	0.159163	0.881963
	FBgn0008651	64.0098	0.121243	0.210866	0.575335	0.565065	0.999119
	FBgn0010014	382.534	0.042216	0.17519	0.240966	0.809582	0.999119
	FBgn0010015	627.915	0.140704	0.192804	0.729856	0.465478	0.995758
	FBgn0010019	4261.49	-0.24515	0.203523	-1.20476	0.228295	0.920983
	FBgn0010038	214.548	-0.93835	0.21223	-4.44785	8.67e-06	0.000816
	FBgn0010039	385.141	-0.48778	0.178958	-2.72593	0.006412	0.177461
	FBgn0010040	65.2121	-0.3698	0.215336	-1.72054	0.085334	0.738803
	FBgn0010041	229.295	-0.51644	0.215323	-2.41006	0.01595	0.324419
	FBgn0010042	139.678	-0.01365	0.213691	-0.06389	0.949057	0.999187
	FBgn0010043	422.019	0.165216	0.197208	0.837818	0.402133	0.97952
	FBgn0010044	54.2699	-0.12683	0.214768	-0.59091	0.55458	0.999119
	FBgn0010051	1048.63	0.325428	0.184951	1.75952	0.078489	0.717958
	FBgn0010052	10.5264	-0.03115	0.199631	-0.15587	0.876138	0.999119
	FBgn0010053	617.63	0.05671	0.199616	0.284107	0.776328	0.999119
	FBgn0010078	36249.5	-0.26947	0.198079	-1.36064	0.173627	0.899626
	FBgn0010097	3.14659	-0.06595	0.143037	-0.46594	0.641255	0.999119
	FBgn0010100	19744	0.188665	0.16602	1.13641	0.255785	0.93725
	FBgn0010105	138.913	0.036623	0.189548	0.193197	0.846805	0.999119
	FBgn0010109	30.6381	0.444138	0.215113	2.06595	0.038834	0.535241
	FBgn0010113	854.492	0.354475	0.201088	1.7631	0.077883	0.715948
	FBgn0010114	538.341	0.227758	0.185952	1.22472	0.220682	0.918588
	FBgn0010173	784.713	0.340356	0.172389	1.97439	0.048337	0.591901
	FBgn0010194	220.166	0.47608	0.19248	2.47259	0.013414	0.289218
	FBgn0010197	21.8266	0.073368	0.212087	0.345564	0.729671	0.999119
	FBgn0010198	23724	-0.20282	0.171337	-1.18374	0.236515	0.928004
	FBgn0010213	3218.62	-0.02513	0.173958	-0.14448	0.885122	0.999119
	FBgn0010215	1427.81	0.139861	0.178539	0.783351	0.433421	0.991484
	FBgn0010217	54471.6	0.008945	0.146549	0.06104	0.951327	0.999187
	FBgn0010220	512.279	-0.04002	0.154253	-0.25947	0.795272	0.999119
	FBgn0010222	481.441	-0.1114	0.197728	-0.56354	0.573067	0.999119
	FBgn0010223	207.657	-0.16227	0.193518	-0.8386	0.401693	0.979501
	FBgn0010225	8530	-0.11507	0.156457	-0.73544	0.462069	0.995758
	FBgn0010226	3722.85	-0.00862	0.168968	-0.05099	0.959333	0.999187
	FBgn0010228	4605.63	-0.15247	0.184683	-0.82559	0.409034	0.985125
	FBgn0010235	1386.81	-0.04111	0.14309	-0.28731	0.773875	0.999119
	FBgn0010238	1432.75	0.191638	0.168901	1.13463	0.256531	0.93725
	FBgn0010240	210.2	-0.0567	0.173151	-0.32741	0.743359	0.999119
	FBgn0010241	539.66	-0.41303	0.211366	-1.95633	0.050427	0.599942
	FBgn0010246	2777.59	-0.31162	0.17669	-1.76375	0.077773	0.715948
	FBgn0010247	284.62	0.230124	0.180072	1.27793	0.201274	0.909802
	FBgn0010258	8.12704	0.074247	0.19125	0.387863	0.698118	0.999119
	FBgn0010263	1514.21	-0.00401	0.194758	-0.02057	0.983589	0.999187
	FBgn0010265	25367	-0.1283	0.151654	-0.84602	0.397543	0.977652
	FBgn0010269	461.248	-0.00112	0.162027	-0.00689	0.994506	0.999236
	FBgn0010278	1642.39	0.338782	0.160241	2.11424	0.034494	0.505919
	FBgn0010280	1426.79	0.173292	0.172337	1.00552	0.314649	0.9525
	FBgn0010282	972.644	0.120041	0.158502	0.757357	0.448836	0.993027
	FBgn0010287	103.984	-0.03247	0.196121	-0.16558	0.868487	0.999119
	FBgn0010288	755.256	0.154526	0.157745	0.979609	0.327279	0.962356
	FBgn0010292	812.944	-0.03565	0.174832	-0.20393	0.838411	0.999119
	FBgn0010294	577.215	0.06592	0.153076	0.432766	0.665184	0.999119
	FBgn0010295	658.436	-0.00872	0.168214	-0.05184	0.958658	0.999187
	FBgn0010296	61.0822	-0.10434	0.133877	-0.80008	0.423665	0.989238
	FBgn0010300	1656.94	0.238071	0.188361	1.26394	0.206253	0.909802
	FBgn0010303	1045.05	0.041645	0.173052	0.240648	0.809828	0.999119
	FBgn0010309	210.436	0.008748	0.177077	0.049397	0.960603	0.999187
	FBgn0010313	971.616	0.203494	0.16918	1.20276	0.229068	0.921882
	FBgn0010314	80.4251	0.629363	0.199341	3.15271	0.001618	0.063435
	FBgn0010315	428.681	0.033563	0.156939	0.21387	0.830649	0.999119
	FBgn0010316	259.58	0.246914	0.164707	1.49892	0.133894	0.840398
	FBgn0010317	8.58596	-0.16691	0.192229	-0.8737	0.382282	0.977652
	FBgn0010323	20.799	0.042692	0.21467	0.198684	0.84251	0.999119
	FBgn0010328	1611.55	0.287133	0.175951	1.63192	0.102696	0.78044
	FBgn0010329	277.223	0.201179	0.189949	1.05891	0.289641	0.941379
	FBgn0010333	2439.05	0.07183	0.148276	0.48443	0.62808	0.999119
	FBgn0010339	1719.02	-0.12081	0.180553	-0.66915	0.5034	0.998086
	FBgn0010340	445.517	-0.04991	0.159112	-0.31368	0.753761	0.999119
	FBgn0010341	2639.26	0.219989	0.164277	1.33915	0.180523	0.903156
	FBgn0010342	412.144	0.275685	0.163524	1.68583	0.091828	0.751191
	FBgn0010348	11306.2	0.015479	0.158733	0.097517	0.922316	0.999119
	FBgn0010350	1138.73	0.033541	0.165919	0.202153	0.839797	0.999119
	FBgn0010352	9340.92	0.021007	0.170592	0.123141	0.901996	0.999119
	FBgn0010355	842.522	0.193032	0.175085	1.10245	0.270264	0.939558
	FBgn0010356	311.72	0.108878	0.170231	0.639607	0.522428	0.998343
	FBgn0010357	9040.99	-0.14993	0.213239	-0.70327	0.481885	0.995758
	FBgn0010358	4539.85	-0.14923	0.204995	-0.72802	0.466604	0.995758
	FBgn0010359	4337.69	-0.13041	0.206248	-0.63235	0.52716	0.999119
	FBgn0010379	1190.48	0.119102	0.1634	0.728895	0.466066	0.995758
	FBgn0010380	1471.55	0.072159	0.149009	0.484255	0.628205	0.999119
	FBgn0010382	280.711	0.519807	0.176651	2.94156	0.003266	0.110387
	FBgn0010383	989.392	-0.16872	0.21463	-0.78668	0.43147	0.991484
	FBgn0010385	8.04022	-0.39035	0.168273	-2.46703	0.013624	0.292782
	FBgn0010387	2161.26	-0.37569	0.204025	-1.84228	0.065435	0.666985
	FBgn0010388	362.228	-1.39061	0.214479	-6.92726	4.29e-12	1.56e-09
	FBgn0010389	238.936	0.196541	0.180762	1.08728	0.276914	0.939698
	FBgn0010391	2562.67	-0.08958	0.190933	-0.46915	0.638961	0.999119
	FBgn0010395	494.715	-0.3858	0.19756	-1.9532	0.050796	0.603226
	FBgn0010397	6011.62	-0.01238	0.162554	-0.07618	0.939279	0.999187
	FBgn0010398	70.1055	0.063104	0.203356	0.310365	0.756284	0.999119
	FBgn0010399	352.943	0.086203	0.179664	0.479737	0.631414	0.999119
	FBgn0010401	1.26599	-0.00752	0.094964	-0.07842	0.93749	NA
	FBgn0010403	0.48521	0.012241	0.055678	0.215316	0.829521	NA
	FBgn0010406	373.938	-0.19171	0.158606	-1.20869	0.226781	0.920494
	FBgn0010407	92.5654	0.230019	0.196323	1.17113	0.241546	0.931266
	FBgn0010408	23109	-0.22198	0.183093	-1.21246	0.225335	0.920494
	FBgn0010409	32535.7	-0.05824	0.15693	-0.37111	0.710559	0.999119
	FBgn0010411	27875	-0.19284	0.178819	-1.07843	0.280843	0.941379
	FBgn0010412	33503.3	-0.22957	0.185459	-1.23792	0.215745	0.912471
	FBgn0010414	175.776	0.037351	0.190787	0.195784	0.844779	0.999119
	FBgn0010415	2656.09	0.026573	0.167203	0.158924	0.873729	0.999119
	FBgn0010416	539.388	0.112888	0.163698	0.689639	0.490421	0.997478
	FBgn0010417	405.214	-0.17151	0.161987	-1.05881	0.289688	0.941379
	FBgn0010421	231.817	0.067271	0.171297	0.392739	0.694512	0.999119
	FBgn0010422	739.709	0.040614	0.166797	0.2435	0.807618	0.999119
	FBgn0010423	15037.1	-0.06434	0.166284	-0.38694	0.6988	0.999119
	FBgn0010424	8060.33	-0.07042	0.191181	-0.36836	0.712604	0.999119
	FBgn0010425	10451.5	-0.12088	0.208517	-0.57974	0.562087	0.999119
	FBgn0010431	1.46345	0.061733	0.107876	0.576172	0.564499	NA
	FBgn0010433	0.304103	-0.00205	0.048339	-0.04245	0.966142	NA
	FBgn0010434	5815.04	0.17161	0.187012	0.917671	0.358791	0.97161
	FBgn0010435	2219.85	-0.11026	0.208577	-0.52863	0.597065	0.999119
	FBgn0010438	381.304	0.046295	0.196165	0.236024	0.813414	0.999119
	FBgn0010441	257.415	-0.05308	0.167458	-0.31694	0.751293	0.999119
	FBgn0010452	251.501	0.224361	0.197409	1.13626	0.255847	0.93725
	FBgn0010453	184.311	0.17216	0.179229	0.960322	0.336893	0.962356
	FBgn0010470	5349	-0.11931	0.20801	-0.5736	0.566239	0.999119
	FBgn0010473	1159.03	0.376778	0.201994	1.86588	0.062058	0.649611
	FBgn0010482	13272.4	0.16094	0.19783	0.813576	0.415888	0.988238
	FBgn0010488	5439.78	0.263781	0.174037	1.5157	0.129595	0.833986
	FBgn0010497	3492.21	-0.22359	0.194657	-1.14875	0.250659	0.935707
	FBgn0010501	136.713	-0.09979	0.196805	-0.50703	0.61213	0.999119
	FBgn0010504	557.421	-0.12061	0.15261	-0.79032	0.429341	0.990458
	FBgn0010516	6940.14	-0.07888	0.172008	-0.45861	0.646513	0.999119
	FBgn0010520	323.056	-0.05699	0.188962	-0.30162	0.762939	0.999119
	FBgn0010531	236.893	-0.08002	0.188409	-0.42475	0.671019	0.999119
	FBgn0010548	2245.09	-0.21207	0.180061	-1.17779	0.23888	0.930014
	FBgn0010549	2457.82	0.00205	0.190788	0.010744	0.991428	0.999236
	FBgn0010551	6501.4	0.120021	0.159688	0.751604	0.452289	0.993794
	FBgn0010583	821.784	0.115015	0.169628	0.678011	0.497765	0.998086
	FBgn0010590	1912.12	-0.12713	0.193676	-0.65643	0.51155	0.998086
	FBgn0010591	2015.02	-0.08167	0.151231	-0.54005	0.589166	0.999119
	FBgn0010602	2016.64	0.135067	0.153775	0.878346	0.379756	0.976472
	FBgn0010607	236.873	0.001598	0.180573	0.008851	0.992938	0.999236
	FBgn0010611	3227.58	-0.05688	0.199636	-0.28492	0.775706	0.999119
	FBgn0010612	7173.95	-0.16496	0.188062	-0.87719	0.380384	0.976472
	FBgn0010620	1395.67	-0.02702	0.151023	-0.17891	0.858009	0.999119
	FBgn0010621	6107.11	-0.00285	0.160272	-0.01777	0.98582	0.999236
	FBgn0010622	347.093	-0.07669	0.172059	-0.44571	0.65581	0.999119
	FBgn0010638	5932.11	-0.04218	0.205619	-0.20516	0.83745	0.999119
	FBgn0010651	835.118	0.207289	0.186552	1.11127	0.266452	0.939558
	FBgn0010660	793.547	0.358625	0.168983	2.12223	0.033819	0.499959
	FBgn0010741	2154.73	-0.09394	0.169253	-0.55502	0.578883	0.999119
	FBgn0010747	2482.51	0.105934	0.158538	0.66819	0.504013	0.998086
	FBgn0010750	557.048	-0.02505	0.156556	-0.15999	0.872887	0.999119
	FBgn0010762	679.058	0.21924	0.176875	1.23949	0.215163	0.912389
	FBgn0010768	281.347	0.175638	0.197759	0.888148	0.374461	0.976472
	FBgn0010770	679.927	0.073969	0.169215	0.437151	0.662002	0.999119
	FBgn0010772	1547.01	0.058415	0.152425	0.383241	0.701541	0.999119
	FBgn0010774	2198.27	-0.01638	0.154873	-0.10574	0.915792	0.999119
	FBgn0010786	1617.29	-0.11992	0.165846	-0.72307	0.469636	0.995758
	FBgn0010803	1047.65	-0.02623	0.159492	-0.16448	0.86935	0.999119
	FBgn0010808	2775.66	-0.09641	0.165613	-0.58216	0.560462	0.999119
	FBgn0010812	1225.02	0.073951	0.16271	0.454497	0.649471	0.999119
	FBgn0010825	1259.77	0.272977	0.18664	1.46259	0.14358	0.85649
	FBgn0010830	318.555	0.014742	0.176322	0.083613	0.933364	0.999119
	FBgn0010877	752.646	-0.00797	0.16398	-0.0486	0.961238	0.999187
	FBgn0010894	807.878	0.108341	0.167741	0.645859	0.518371	0.998086
	FBgn0010905	982.84	0.087577	0.181642	0.482113	0.629725	0.999119
	FBgn0010909	2149.72	0.078098	0.172329	0.453177	0.650421	0.999119
	FBgn0010926	781.156	-0.01848	0.149677	-0.12349	0.901721	0.999119
	FBgn0011016	4935.24	-0.03107	0.201805	-0.15395	0.877653	0.999119
	FBgn0011020	107.528	0.279311	0.201062	1.38927	0.16475	0.891962
	FBgn0011202	875.496	-0.14858	0.192711	-0.77103	0.44069	0.993027
	FBgn0011204	1380.1	0.074405	0.155552	0.47832	0.632422	0.999119
	FBgn0011205	1231.38	-0.11944	0.155103	-0.77003	0.441283	0.993027
	FBgn0011206	1009.88	0.207539	0.1879	1.10447	0.269388	0.939558
	FBgn0011207	1097.04	0.135875	0.151055	0.899514	0.368379	0.976472
	FBgn0011211	57884.9	0.131518	0.149392	0.880359	0.378665	0.976472
	FBgn0011217	11068.9	0.084295	0.137462	0.613225	0.539727	0.999119
	FBgn0011224	2352.19	0.33865	0.183625	1.84441	0.065123	0.666286
	FBgn0011225	1695.09	0.05374	0.155369	0.345885	0.729429	0.999119
	FBgn0011227	2217.85	-0.28968	0.187258	-1.54708	0.121843	0.822851
	FBgn0011230	2648.1	0.283906	0.193278	1.46905	0.141819	0.852623
	FBgn0011232	589.967	0.059854	0.14865	0.402655	0.687202	0.999119
	FBgn0011236	898.967	-0.02077	0.215327	-0.09645	0.923159	0.999119
	FBgn0011239	0	NA	NA	NA	NA	NA
	FBgn0011244	0.152466	0.008824	0.044955	0.196295	0.844379	NA
	FBgn0011259	440.579	0.34821	0.186377	1.86808	0.061751	0.648096
	FBgn0011260	1024.26	0.349713	0.1768	1.97808	0.047919	0.590179
	FBgn0011270	0.861287	0.014098	0.082399	0.173663	0.862131	NA
	FBgn0011272	40148	-0.16983	0.171786	-0.98866	0.32283	0.958885
	FBgn0011273	0	NA	NA	NA	NA	NA
	FBgn0011274	746.277	-0.11924	0.17187	-0.69374	0.487842	0.997478
	FBgn0011276	21.6585	-0.16456	0.214068	-0.76873	0.442053	0.993027
	FBgn0011277	12.3712	0.072898	0.204733	0.356087	0.721776	0.999119
	FBgn0011278	0.350981	-0.02924	0.050652	-0.56477	0.572228	NA
	FBgn0011279	4.11179	-0.08444	0.161397	-0.52256	0.601283	0.999119
	FBgn0011280	17.3574	0.250101	0.198343	1.2666	0.205298	0.909802
	FBgn0011281	0.657569	0.039291	0.069287	0.538788	0.590033	NA
	FBgn0011282	35.2458	-0.08495	0.212691	-0.39934	0.689645	0.999119
	FBgn0011283	800.654	-0.34996	0.177677	-1.96983	0.048857	0.595463
	FBgn0011284	39273.6	-0.00908	0.140786	-0.06449	0.94858	0.999187
	FBgn0011286	3387.89	0.387664	0.193234	2.00664	0.044788	0.568339
	FBgn0011288	746.597	0.12597	0.169297	0.74403	0.456858	0.995304
	FBgn0011289	1065.5	-0.16895	0.155605	-1.0858	0.277565	0.940433
	FBgn0011290	393.301	-0.04361	0.178442	-0.2444	0.806925	0.999119
	FBgn0011291	183.394	-0.04666	0.191895	-0.24319	0.807861	0.999119
	FBgn0011293	8.11613	0.031749	0.188606	0.168511	0.866181	0.999119
	FBgn0011294	0.353466	0.01942	0.044955	0.457914	0.647014	NA
	FBgn0011296	2415.24	-0.13141	0.181271	-0.72495	0.468482	0.995758
	FBgn0011297	672.6	-0.10246	0.16776	-0.61078	0.541343	0.999119
	FBgn0011300	1323.6	0.131415	0.175763	0.747667	0.454661	0.994495
	FBgn0011305	738.48	0.064036	0.149048	0.429642	0.667456	0.999119
	FBgn0011327	689.976	0.046827	0.169389	0.276464	0.782192	0.999119
	FBgn0011335	260.357	-0.05051	0.172569	-0.29272	0.769734	0.999119
	FBgn0011336	3996.54	0.179837	0.142551	1.26156	0.207108	0.909802
	FBgn0011361	4701.36	-0.10037	0.173911	-0.57714	0.563846	0.999119
	FBgn0011455	4003.86	-0.02207	0.158067	-0.13963	0.888949	0.999119
	FBgn0011474	570.588	0.321486	0.176225	1.82413	0.068132	0.676631
	FBgn0011476	196.395	-0.23828	0.191505	-1.24428	0.213398	0.911888
	FBgn0011481	1607.54	0.243607	0.170725	1.42689	0.153612	0.875664
	FBgn0011509	1132.55	-0.02971	0.175962	-0.16885	0.865917	0.999119
	FBgn0011554	293.357	-0.43459	0.203542	-2.13611	0.032671	0.490248
	FBgn0011555	1730.03	-0.03241	0.181512	-0.17863	0.858226	0.999119
	FBgn0011556	1238.7	-0.45924	0.201636	-2.27899	0.022668	0.404162
	FBgn0011559	0.350981	-0.02924	0.050652	-0.56477	0.572228	NA
	FBgn0011566	235.643	0.136673	0.180392	0.757749	0.448602	0.993027
	FBgn0011569	2.23323	-0.04468	0.128145	-0.35096	0.725619	0.999119
	FBgn0011570	1331.29	0.017766	0.145487	0.122111	0.902811	0.999119
	FBgn0011573	1155.76	-0.06704	0.157266	-0.42631	0.66988	0.999119
	FBgn0011576	113.612	0.043344	0.196872	0.220116	0.825781	0.999119
	FBgn0011581	278.364	-0.10483	0.16764	-0.62538	0.531724	0.999119
	FBgn0011582	209.73	0.29459	0.202543	1.45395	0.145959	0.863121
	FBgn0011584	2881.63	-0.03554	0.165609	-0.2146	0.830077	0.999119
	FBgn0011586	733.801	-0.01497	0.159144	-0.09409	0.92504	0.999119
	FBgn0011589	210.367	0.219096	0.1893	1.15718	0.247199	0.933764
	FBgn0011591	209.799	0.125699	0.177011	0.710214	0.477571	0.995758
	FBgn0011592	408.403	0.204434	0.18947	1.07891	0.280628	0.941379
	FBgn0011596	8.06976	0.07823	0.191199	0.40825	0.68309	0.999119
	FBgn0011603	1489.91	0.168183	0.176146	0.954816	0.339671	0.963563
	FBgn0011604	814.67	0.34863	0.161541	2.15804	0.030925	0.474473
	FBgn0011606	144.541	0.404949	0.205066	1.97527	0.048237	0.591373
	FBgn0011638	3306.41	0.037684	0.176621	0.213365	0.831042	0.999119
	FBgn0011640	1947.22	0.103804	0.155439	0.66781	0.504255	0.998086
	FBgn0011642	983.051	0.060096	0.151329	0.397103	0.691291	0.999119
	FBgn0011648	539.241	-0.15612	0.162062	-0.96332	0.335387	0.962356
	FBgn0011653	691.637	0.21531	0.160911	1.39336	0.163512	0.891339
	FBgn0011655	609.876	0.101195	0.154146	0.656473	0.51152	0.998086
	FBgn0011656	1754	0.046516	0.179709	0.258839	0.79576	0.999119
	FBgn0011659	148.016	0.074525	0.185274	0.402315	0.687452	0.999119
	FBgn0011660	96.4939	0.254372	0.205678	1.23725	0.215995	0.912722
	FBgn0011661	7303.71	0.029859	0.145156	0.205706	0.83702	0.999119
	FBgn0011666	702.039	0.411292	0.182753	2.25039	0.024424	0.421013
	FBgn0011668	0.180278	-0.01237	0.044955	-0.27511	0.783232	NA
	FBgn0011669	0	NA	NA	NA	NA	NA
	FBgn0011670	0	NA	NA	NA	NA	NA
	FBgn0011672	855.169	-0.10721	0.182622	-0.58708	0.557151	0.999119
	FBgn0011674	119.451	0.23736	0.203929	1.16413	0.244373	0.933041
	FBgn0011676	108.485	0.08776	0.206152	0.425489	0.67048	0.999119
	FBgn0011692	130.791	0.421467	0.20098	2.09751	0.035949	0.516735
	FBgn0011693	6.02773	0.188394	0.177349	1.0691	0.285025	0.941379
	FBgn0011694	0.498228	0.04604	0.05634	0.745935	0.455707	NA
	FBgn0011695	2955.41	-0.3719	0.215079	-1.73525	0.082697	0.729716
	FBgn0011701	205.921	0.120085	0.175451	0.684484	0.493669	0.997478
	FBgn0011703	941.462	0.42266	0.175272	2.41165	0.01588	0.323592
	FBgn0011704	1289.75	0.195014	0.174757	1.11597	0.264435	0.939558
	FBgn0011705	364.376	-0.30747	0.183972	-1.67146	0.094631	0.760096
	FBgn0011706	20.5749	-0.0451	0.214901	-0.20993	0.833726	0.999119
	FBgn0011708	1153.95	-0.04683	0.17086	-0.27408	0.784021	0.999119
	FBgn0011710	547.87	0.082074	0.162323	0.505628	0.613118	0.999119
	FBgn0011715	559.524	-0.04686	0.171167	-0.27379	0.784248	0.999119
	FBgn0011722	9760.71	-0.06759	0.187187	-0.3611	0.718022	0.999119
	FBgn0011723	215.279	-0.18313	0.178856	-1.02392	0.305874	0.948004
	FBgn0011725	947.1	0.126827	0.147837	0.857867	0.390966	0.977652
	FBgn0011726	11547	-0.05917	0.169606	-0.34885	0.727199	0.999119
	FBgn0011737	260.766	-0.00725	0.163874	-0.04423	0.964723	0.999187
	FBgn0011739	1007.69	0.147562	0.191235	0.771614	0.440343	0.993027
	FBgn0011740	383.2	0.282564	0.176747	1.59851	0.10993	0.790796
	FBgn0011741	541.003	-0.03092	0.169749	-0.18217	0.855451	0.999119
	FBgn0011742	1601.01	0.062863	0.161819	0.388478	0.697662	0.999119
	FBgn0011743	0	NA	NA	NA	NA	NA
	FBgn0011745	1908.68	-0.18673	0.17028	-1.09666	0.27279	0.939558
	FBgn0011746	264.153	-0.24811	0.202229	-1.227	0.219821	0.918588
	FBgn0011747	4421.02	0.117626	0.185755	0.633237	0.526579	0.999119
	FBgn0011754	1379.27	0.01276	0.154918	0.08237	0.934352	0.999119
	FBgn0011758	63.2218	0.280225	0.203153	1.37833	0.168103	0.894607
	FBgn0011760	8000.56	0.018625	0.145387	0.128107	0.898064	0.999119
	FBgn0011761	6.83833	-0.11434	0.171246	-0.66686	0.504862	0.998086
	FBgn0011762	135.638	0.311541	0.18587	1.67602	0.093735	0.757583
	FBgn0011763	1399.22	0.154208	0.163756	0.941707	0.346342	0.966185
	FBgn0011766	2638.97	0.255675	0.168875	1.51402	0.130022	0.835435
	FBgn0011768	3716.98	-0.19595	0.184525	-1.06195	0.28826	0.941379
	FBgn0011769	215.68	0.17429	0.188759	0.923517	0.355738	0.970852
	FBgn0011770	1497.06	0.021643	0.186513	0.116041	0.90762	0.999119
	FBgn0011771	626.016	0.129733	0.173277	0.748667	0.454058	0.994495
	FBgn0011774	174.623	0.077578	0.198406	0.391087	0.695733	0.999119
	FBgn0011785	844.705	0.33	0.181207	1.82109	0.068593	0.678611
	FBgn0011787	2126.38	-0.0118	0.177622	-0.06641	0.947052	0.999187
	FBgn0011802	173.629	0.321036	0.187673	1.71033	0.087204	0.741938
	FBgn0011812	0.151637	-0.01237	0.044955	-0.27511	0.783232	NA
	FBgn0011817	748.486	0.409733	0.171164	2.3936	0.016684	0.335011
	FBgn0011818	485	0.05314	0.181479	0.292818	0.769661	0.999119
	FBgn0011822	355.132	-0.40786	0.185399	-2.20011	0.027799	0.450037
	FBgn0011824	1453.74	-0.10266	0.150198	-0.6835	0.49429	0.997478
	FBgn0011826	1323.9	0.131462	0.156323	0.840947	0.400377	0.979161
	FBgn0011828	959.219	0.500734	0.18153	2.75854	0.005806	0.164729
	FBgn0011829	170.703	0.115498	0.19584	0.589733	0.55537	0.999119
	FBgn0011832	0	NA	NA	NA	NA	NA
	FBgn0011834	72.0219	1.24785	0.214919	5.82517	5.71e-09	1.51e-06
	FBgn0011836	401.595	0.248348	0.163745	1.51659	0.129371	0.833854
	FBgn0011837	1835.54	-0.11777	0.16383	-0.71884	0.472241	0.995758
	FBgn0011840	0	NA	NA	NA	NA	NA
	FBgn0011844	0	NA	NA	NA	NA	NA
	FBgn0011845	0.344106	-0.00223	0.050396	-0.0443	0.964662	NA
	FBgn0011848	0.176733	0.008824	0.044955	0.196295	0.844379	NA
	FBgn0011849	0.176733	0.008824	0.044955	0.196295	0.844379	NA
	FBgn0011850	0.176733	0.008824	0.044955	0.196295	0.844379	NA
	FBgn0011851	0	NA	NA	NA	NA	NA
	FBgn0011852	0	NA	NA	NA	NA	NA
	FBgn0011853	0	NA	NA	NA	NA	NA
	FBgn0011854	0	NA	NA	NA	NA	NA
	FBgn0011855	0	NA	NA	NA	NA	NA
	FBgn0011858	0	NA	NA	NA	NA	NA
	FBgn0011859	0.199344	-0.01237	0.044955	-0.27511	0.783232	NA
	FBgn0011860	0	NA	NA	NA	NA	NA
	FBgn0011861	0	NA	NA	NA	NA	NA
	FBgn0011862	0	NA	NA	NA	NA	NA
	FBgn0011863	0.152466	0.008824	0.044955	0.196295	0.844379	NA
	FBgn0011864	0	NA	NA	NA	NA	NA
	FBgn0011865	0	NA	NA	NA	NA	NA
	FBgn0011866	0	NA	NA	NA	NA	NA
	FBgn0011867	0	NA	NA	NA	NA	NA
	FBgn0011868	0.996721	-0.06234	0.061787	-1.17219	0.241122	NA
	FBgn0011869	0	NA	NA	NA	NA	NA
	FBgn0011870	0	NA	NA	NA	NA	NA
	FBgn0011871	0	NA	NA	NA	NA	NA
	FBgn0011872	0	NA	NA	NA	NA	NA
	FBgn0011877	0	NA	NA	NA	NA	NA
	FBgn0011878	0	NA	NA	NA	NA	NA
	FBgn0011879	0	NA	NA	NA	NA	NA
	FBgn0011880	0	NA	NA	NA	NA	NA
	FBgn0011881	0	NA	NA	NA	NA	NA
	FBgn0011882	0	NA	NA	NA	NA	NA
	FBgn0011883	0	NA	NA	NA	NA	NA
	FBgn0011884	0	NA	NA	NA	NA	NA
	FBgn0011885	0	NA	NA	NA	NA	NA
	FBgn0011887	1.99344	-0.0974	0.076434	-1.78873	0.073659	0.701976
	FBgn0011888	0	NA	NA	NA	NA	NA
	FBgn0011889	0	NA	NA	NA	NA	NA
	FBgn0011890	0	NA	NA	NA	NA	NA
	FBgn0011891	0	NA	NA	NA	NA	NA
	FBgn0011892	0	NA	NA	NA	NA	NA
	FBgn0011893	0	NA	NA	NA	NA	NA
	FBgn0011894	0	NA	NA	NA	NA	NA
	FBgn0011895	0	NA	NA	NA	NA	NA
	FBgn0011896	0	NA	NA	NA	NA	NA
	FBgn0011897	0	NA	NA	NA	NA	NA
	FBgn0011902	0	NA	NA	NA	NA	NA
	FBgn0011904	0.176733	0.008824	0.044955	0.196295	0.844379	NA
	FBgn0011905	0.176733	0.008824	0.044955	0.196295	0.844379	NA
	FBgn0011906	0	NA	NA	NA	NA	NA
	FBgn0011909	0	NA	NA	NA	NA	NA
	FBgn0011910	0.398688	-0.02296	0.044955	-0.5408	0.588643	NA
	FBgn0011915	0.151637	-0.01237	0.044955	-0.27511	0.783232	NA
	FBgn0011916	0.152466	0.008824	0.044955	0.196295	0.844379	NA
	FBgn0011919	0.180278	-0.01237	0.044955	-0.27511	0.783232	NA
	FBgn0011921	0	NA	NA	NA	NA	NA
	FBgn0011927	0.144762	0.008824	0.044955	0.196295	0.844379	NA
	FBgn0011928	0	NA	NA	NA	NA	NA
	FBgn0011931	0	NA	NA	NA	NA	NA
	FBgn0011932	0	NA	NA	NA	NA	NA
	FBgn0011933	0.152466	0.008824	0.044955	0.196295	0.844379	NA
	FBgn0011934	0	NA	NA	NA	NA	NA
	FBgn0011935	0	NA	NA	NA	NA	NA
	FBgn0011936	0	NA	NA	NA	NA	NA
	FBgn0011937	0	NA	NA	NA	NA	NA
	FBgn0011938	0	NA	NA	NA	NA	NA
	FBgn0011944	0	NA	NA	NA	NA	NA
	FBgn0011945	0	NA	NA	NA	NA	NA
	FBgn0011948	0	NA	NA	NA	NA	NA
	FBgn0011949	0	NA	NA	NA	NA	NA
	FBgn0011950	0	NA	NA	NA	NA	NA
	FBgn0011951	0	NA	NA	NA	NA	NA
	FBgn0011952	0	NA	NA	NA	NA	NA
	FBgn0011953	0	NA	NA	NA	NA	NA
	FBgn0011954	0	NA	NA	NA	NA	NA
	FBgn0011955	0	NA	NA	NA	NA	NA
	FBgn0011956	0	NA	NA	NA	NA	NA
	FBgn0011957	0	NA	NA	NA	NA	NA
	FBgn0011958	0	NA	NA	NA	NA	NA
	FBgn0011959	0	NA	NA	NA	NA	NA
	FBgn0011960	0	NA	NA	NA	NA	NA
	FBgn0011961	0	NA	NA	NA	NA	NA
	FBgn0011962	0	NA	NA	NA	NA	NA
	FBgn0011963	0	NA	NA	NA	NA	NA
	FBgn0011965	0.480007	-0.01618	0.055888	-0.27363	0.784373	NA
	FBgn0011966	0.199344	-0.01237	0.044955	-0.27511	0.783232	NA
	FBgn0011970	0	NA	NA	NA	NA	NA
	FBgn0011971	0.144762	0.008824	0.044955	0.196295	0.844379	NA
	FBgn0011974	0	NA	NA	NA	NA	NA
	FBgn0011975	0	NA	NA	NA	NA	NA
	FBgn0011976	0	NA	NA	NA	NA	NA
	FBgn0011977	0	NA	NA	NA	NA	NA
	FBgn0011980	0.199344	-0.01237	0.044955	-0.27511	0.783232	NA
	FBgn0011981	0	NA	NA	NA	NA	NA
	FBgn0011982	0.144762	0.008824	0.044955	0.196295	0.844379	NA
	FBgn0011983	0	NA	NA	NA	NA	NA
	FBgn0011984	0	NA	NA	NA	NA	NA
	FBgn0011985	0	NA	NA	NA	NA	NA
	FBgn0011986	0	NA	NA	NA	NA	NA
	FBgn0011987	0.151637	-0.01237	0.044955	-0.27511	0.783232	NA
	FBgn0011993	0.176733	0.008824	0.044955	0.196295	0.844379	NA
	FBgn0011994	0	NA	NA	NA	NA	NA
	FBgn0011998	0	NA	NA	NA	NA	NA
	FBgn0011999	0	NA	NA	NA	NA	NA
	FBgn0012000	0	NA	NA	NA	NA	NA
	FBgn0012001	0	NA	NA	NA	NA	NA
	FBgn0012002	0	NA	NA	NA	NA	NA
	FBgn0012003	0	NA	NA	NA	NA	NA
	FBgn0012004	0	NA	NA	NA	NA	NA
	FBgn0012009	0	NA	NA	NA	NA	NA
	FBgn0012010	0	NA	NA	NA	NA	NA
	FBgn0012011	0.152466	0.008824	0.044955	0.196295	0.844379	NA
	FBgn0012016	0	NA	NA	NA	NA	NA
	FBgn0012017	0	NA	NA	NA	NA	NA
	FBgn0012018	0	NA	NA	NA	NA	NA
	FBgn0012024	0	NA	NA	NA	NA	NA
	FBgn0012025	0.152466	0.008824	0.044955	0.196295	0.844379	NA
	FBgn0012026	0	NA	NA	NA	NA	NA
	FBgn0012027	0	NA	NA	NA	NA	NA
	FBgn0012028	0.151637	-0.01237	0.044955	-0.27511	0.783232	NA
	FBgn0012034	5783.12	0.268686	0.178637	1.50416	0.132541	0.837762
	FBgn0012036	16434.7	0.30925	0.168702	1.83319	0.066774	0.672895
	FBgn0012037	3599.49	0.022577	0.155655	0.145044	0.884676	0.999119
	FBgn0012042	377.585	-0.22578	0.128563	-2.15339	0.031288	0.477696
	FBgn0012051	1973.96	0.007553	0.178134	0.042403	0.966178	0.999187
	FBgn0012058	592.571	0.232377	0.156079	1.48875	0.136554	0.844839
	FBgn0012344	270.556	0.14785	0.19078	0.774848	0.438429	0.993027
	FBgn0013263	1287.11	0.291083	0.151402	1.9225	0.054543	0.615559
	FBgn0013269	3661.59	0.103344	0.161751	0.638916	0.522878	0.998343
	FBgn0013272	7228.2	-0.09314	0.180835	-0.51506	0.606511	0.999119
	FBgn0013275	1262.11	-0.56432	0.165915	-4.98748	6.12e-07	8.45e-05
	FBgn0013276	1272.85	-0.55741	0.165234	-4.95497	7.23e-07	9.78e-05
	FBgn0013277	790.869	-0.47672	0.154543	-5.00216	5.67e-07	8e-05
	FBgn0013278	899.841	-0.51312	0.158516	-5.22278	1.76e-07	3.18e-05
	FBgn0013279	844.682	-0.49333	0.156772	-5.00294	5.65e-07	8e-05
	FBgn0013300	0	NA	NA	NA	NA	NA
	FBgn0013301	0	NA	NA	NA	NA	NA
	FBgn0013303	512.266	-0.052	0.16366	-0.31773	0.750691	0.999119
	FBgn0013305	1299.71	-0.3015	0.147697	-2.04128	0.041223	0.546311
	FBgn0013307	1583.83	-0.20876	0.170692	-1.22304	0.221315	0.918588
	FBgn0013308	496.393	-0.09719	0.197607	-0.49192	0.622775	0.999119
	FBgn0013323	11.6079	-0.00056	0.204789	-0.00272	0.997829	0.999437
	FBgn0013325	29918.9	-0.15082	0.190196	-0.793	0.427775	0.990458
	FBgn0013334	3728.39	0.220009	0.173134	1.27075	0.203818	0.909802
	FBgn0013342	2708.47	0.196817	0.172369	1.14183	0.253524	0.93725
	FBgn0013343	1131.45	0.220438	0.201452	1.09432	0.273816	0.939558
	FBgn0013347	598.103	-0.183	0.180754	-1.01249	0.311305	0.950397
	FBgn0013348	15.6405	-0.06875	0.211809	-0.32473	0.745389	0.999119
	FBgn0013432	675.47	-0.00694	0.162932	-0.04258	0.96604	0.999187
	FBgn0013433	118.415	0.115933	0.203595	0.569378	0.5691	0.999119
	FBgn0013435	163.106	0.131484	0.191226	0.687579	0.491718	0.997478
	FBgn0013467	1610.81	0.16441	0.170001	0.9671	0.333494	0.962356
	FBgn0013469	203.975	0.322981	0.194831	1.65764	0.097391	0.766139
	FBgn0013531	118.609	0.073989	0.189761	0.390033	0.696512	0.999119
	FBgn0013548	207.791	0.229216	0.189675	1.20866	0.226795	0.920494
	FBgn0013563	375.253	-0.03506	0.174869	-0.20049	0.841096	0.999119
	FBgn0013576	3392.05	0.154514	0.161771	0.955128	0.339513	0.963563
	FBgn0013672	36270.9	-0.10492	0.187727	-0.5589	0.576227	0.999119
	FBgn0013673	754.932	-0.04758	0.197798	-0.24054	0.809915	0.999119
	FBgn0013674	198312	0.015787	0.181792	0.086843	0.930796	0.999119
	FBgn0013675	55366.3	-0.1739	0.19713	-0.8822	0.377667	0.976472
	FBgn0013676	105868	-0.08304	0.169727	-0.48926	0.624661	0.999119
	FBgn0013678	83771.4	-0.06164	0.174542	-0.35316	0.723968	0.999119
	FBgn0013679	28729	-0.24283	0.198749	-1.22195	0.221726	0.918588
	FBgn0013680	1483.28	-0.16233	0.193046	-0.84095	0.400374	0.979161
	FBgn0013681	5719.78	-0.21803	0.203957	-1.06916	0.284998	0.941379
	FBgn0013683	871.505	0.084818	0.186681	0.454342	0.649583	0.999119
	FBgn0013684	33693.2	-0.08467	0.185013	-0.45763	0.647216	0.999119
	FBgn0013685	786.975	-0.18628	0.201676	-0.92376	0.355612	0.970852
	FBgn0013686	2363640	-0.21227	0.197619	-1.07425	0.282711	0.941379
	FBgn0013687	47.1504	-0.27766	0.212898	-1.30709	0.191182	0.909802
	FBgn0013688	239.782	-0.30791	0.215339	-1.43237	0.152038	0.871281
	FBgn0013689	30.183	-0.35467	0.215249	-1.64943	0.099059	0.771586
	FBgn0013690	35.0856	0.210542	0.213311	0.98724	0.323525	0.959955
	FBgn0013691	2.52013	-0.04347	0.132696	-0.32831	0.74268	0.999119
	FBgn0013692	0.360556	-0.02296	0.044955	-0.50791	0.611517	NA
	FBgn0013693	16.0657	-0.2337	0.201704	-1.16473	0.244127	0.933041
	FBgn0013694	864.51	-0.2082	0.207373	-1.0042	0.315282	0.9525
	FBgn0013695	96.9116	-0.18672	0.208364	-0.89621	0.370139	0.976472
	FBgn0013696	7.95354	-0.0842	0.184187	-0.45863	0.646501	0.999119
	FBgn0013697	39.1694	-0.1033	0.210952	-0.48933	0.624607	0.999119
	FBgn0013698	6969.4	-0.24118	0.214528	-1.12508	0.260555	0.939558
	FBgn0013699	21.4044	0.076037	0.201762	0.376805	0.706318	0.999119
	FBgn0013700	1.84555	0.094059	0.1135	0.851391	0.394552	0.977652
	FBgn0013701	3.68907	-0.06434	0.147353	-0.43756	0.661705	0.999119
	FBgn0013702	0.858785	0.014142	0.0753	0.190257	0.849108	NA
	FBgn0013703	0.752155	-0.00372	0.063449	-0.05988	0.952254	NA
	FBgn0013704	24.8374	0.008319	0.208978	0.039759	0.968285	0.999187
	FBgn0013705	2.51931	-0.08648	0.135817	-0.63942	0.522553	0.998343
	FBgn0013706	248.709	-0.25765	0.210598	-1.22392	0.220983	0.918588
	FBgn0013707	0.640506	-0.00623	0.0687	-0.08998	0.928305	NA
	FBgn0013708	31.2819	-0.02143	0.188222	-0.11425	0.90904	0.999119
	FBgn0013709	16.3535	-0.15554	0.206056	-0.75633	0.449451	0.993027
	FBgn0013710	61.0845	-0.00412	0.215024	-0.01916	0.984715	0.999187
	FBgn0013717	333.656	0.184463	0.165574	1.11411	0.265232	0.939558
	FBgn0013718	1316.04	-0.00551	0.160433	-0.03435	0.972601	0.999187
	FBgn0013720	670.855	-0.01698	0.153663	-0.1105	0.912012	0.999119
	FBgn0013725	126.656	0.28357	0.192402	1.47335	0.140656	0.850331
	FBgn0013726	1269.12	0.220282	0.144982	1.51935	0.128674	0.833643
	FBgn0013732	116.261	0.211382	0.201635	1.04789	0.294689	0.94145
	FBgn0013733	9677.82	0.194355	0.186832	1.0403	0.298199	0.943592
	FBgn0013746	795.727	0.014445	0.159741	0.090431	0.927945	0.999119
	FBgn0013749	1812.02	-0.17562	0.19609	-0.89568	0.370426	0.976472
	FBgn0013750	1817.4	0.070374	0.142406	0.494176	0.621182	0.999119
	FBgn0013751	147.907	-0.07797	0.175397	-0.44453	0.656661	0.999119
	FBgn0013753	265.253	-0.00419	0.175164	-0.02393	0.980908	0.999187
	FBgn0013755	0.484381	-0.0232	0.063073	-0.34916	0.726972	NA
	FBgn0013756	1333.14	0.359532	0.176533	2.03669	0.041681	0.54779
	FBgn0013759	1493.68	0.238267	0.181169	1.31517	0.188453	0.909802
	FBgn0013762	259.905	-0.14856	0.168816	-0.88004	0.378835	0.976472
	FBgn0013763	14190.3	-0.18908	0.160374	-1.17903	0.238386	0.929205
	FBgn0013764	636.255	-0.06316	0.152017	-0.41551	0.677767	0.999119
	FBgn0013765	422.672	0.093773	0.184869	0.507227	0.611996	0.999119
	FBgn0013767	96.3697	-0.13091	0.204127	-0.64113	0.52144	0.998111
	FBgn0013770	3715.86	-0.28173	0.16369	-1.72116	0.085221	0.738429
	FBgn0013771	203.908	-0.39865	0.215302	-1.85754	0.063234	0.657146
	FBgn0013772	252.099	0.287414	0.21382	1.3454	0.178494	0.900588
	FBgn0013773	79.456	-0.30437	0.194571	-1.56443	0.117716	0.812907
	FBgn0013799	681.419	0.17511	0.162005	1.08081	0.27978	0.941379
	FBgn0013810	9.59577	0.232499	0.194995	1.19396	0.232492	0.925472
	FBgn0013811	25.062	-0.00847	0.210726	-0.04017	0.967955	0.999187
	FBgn0013812	47.797	0.125365	0.215271	0.581572	0.560855	0.999119
	FBgn0013813	7.3139	-0.07741	0.180494	-0.42889	0.668	0.999119
	FBgn0013949	2314.26	-0.93865	0.166729	-5.63095	1.79e-08	3.94e-06
	FBgn0013953	393.989	-0.31584	0.207514	-1.52294	0.127774	0.832645
	FBgn0013954	7488.58	-0.1072	0.193741	-0.55335	0.580025	0.999119
	FBgn0013972	471.209	0.058316	0.181822	0.320729	0.748416	0.999119
	FBgn0013973	254.974	0.070228	0.187723	0.374042	0.708373	0.999119
	FBgn0013981	3959.71	-0.2196	0.18222	-1.20516	0.228143	0.920983
	FBgn0013983	314.818	-0.23596	0.170143	-1.38701	0.16544	0.893179
	FBgn0013987	1450.33	-0.03397	0.152846	-0.22224	0.824125	0.999119
	FBgn0013995	641.409	-0.00981	0.191629	-0.05117	0.959187	0.999187
	FBgn0013997	1462.51	0.233987	0.186678	1.25346	0.210039	0.910286
	FBgn0014000	575.625	-0.37198	0.178985	-2.07843	0.03767	0.528026
	FBgn0014002	17033.2	0.059213	0.190072	0.31153	0.755398	0.999119
	FBgn0014006	745.035	0.162017	0.167364	0.968017	0.333036	0.962356
	FBgn0014007	572.852	0.10304	0.188887	0.545502	0.585408	0.999119
	FBgn0014009	1510.71	-0.11096	0.149006	-0.74463	0.456496	0.995304
	FBgn0014010	2709.17	-0.05002	0.14404	-0.34729	0.728372	0.999119
	FBgn0014011	1342.54	-0.12863	0.176958	-0.7269	0.467288	0.995758
	FBgn0014018	1832.97	-0.58529	0.211526	-2.77413	0.005535	0.160111
	FBgn0014019	93.8248	-0.04009	0.202944	-0.1975	0.843435	0.999119
	FBgn0014020	6955.57	0.036582	0.160787	0.227516	0.820022	0.999119
	FBgn0014022	300.643	0.188727	0.165543	1.1399	0.254329	0.93725
	FBgn0014023	1152.55	-0.00727	0.189662	-0.03834	0.969413	0.999187
	FBgn0014024	720.654	0.163498	0.14694	1.11265	0.265858	0.939558
	FBgn0014026	55886.8	-0.15536	0.168221	-0.92354	0.355726	0.970852
	FBgn0014028	5075.92	0.09336	0.153655	0.607601	0.543452	0.999119
	FBgn0014029	804.659	-0.0244	0.164993	-0.1479	0.882423	0.999119
	FBgn0014031	1061.1	-0.25487	0.186412	-1.36737	0.171509	0.898294
	FBgn0014032	337.42	0.163934	0.17767	0.922669	0.35618	0.970852
	FBgn0014033	240.783	0.019175	0.198475	0.096607	0.923038	0.999119
	FBgn0014037	2611.39	0.022566	0.180363	0.125111	0.900435	0.999119
	FBgn0014073	549.294	0.112058	0.174167	0.643323	0.520014	0.998086
	FBgn0014075	1522.5	0.3312	0.168024	1.97117	0.048705	0.594162
	FBgn0014076	0.502618	-0.05063	0.05682	-0.81438	0.415425	NA
	FBgn0014092	360.357	0.012715	0.180422	0.070478	0.943813	0.999187
	FBgn0014127	208.697	0.308995	0.193264	1.59912	0.109795	0.790796
	FBgn0014133	1136.18	0.051161	0.175902	0.29084	0.771173	0.999119
	FBgn0014135	425.457	0.192872	0.193265	0.997896	0.31833	0.9558
	FBgn0014141	12198.8	0.076569	0.193143	0.396441	0.691779	0.999119
	FBgn0014143	40.2891	0.153643	0.211478	0.726427	0.467577	0.995758
	FBgn0014163	3598.14	0.222358	0.168702	1.31805	0.187487	0.909802
	FBgn0014179	5.74995	0.245319	0.171391	1.44148	0.14945	0.867946
	FBgn0014184	9335.31	-0.20841	0.166156	-1.25434	0.209717	0.909802
	FBgn0014189	2678.2	0.106505	0.160985	0.66159	0.508234	0.998086
	FBgn0014269	373.721	-0.00184	0.159794	-0.01154	0.990792	0.999236
	FBgn0014340	221.265	0.153576	0.18273	0.840477	0.400641	0.979161
	FBgn0014342	85.4338	0.101831	0.193285	0.526619	0.598458	0.999119
	FBgn0014343	380.034	0.218078	0.183994	1.18507	0.235989	0.927574
	FBgn0014366	592.642	0.079164	0.153587	0.515449	0.60624	0.999119
	FBgn0014368	10835.9	-0.27254	0.199536	-1.36612	0.171901	0.898294
	FBgn0014380	798.356	-0.39196	0.162434	-2.41302	0.015821	0.322959
	FBgn0014388	1236.25	0.158202	0.164917	0.959241	0.337437	0.962356
	FBgn0014391	5933.39	-0.19361	0.194713	-0.99441	0.320026	0.957789
	FBgn0014395	32.4641	0.011645	0.215104	0.054121	0.956839	0.999187
	FBgn0014396	37.1235	-0.15801	0.215224	-0.73303	0.46354	0.995758
	FBgn0014411	930.385	0.079863	0.156195	0.511306	0.609137	0.999119
	FBgn0014417	79.3335	-0.21325	0.203318	-1.04847	0.294422	0.94145
	FBgn0014427	1381.45	-0.30427	0.168156	-1.80951	0.070372	0.686826
	FBgn0014454	309.853	0.410542	0.215336	1.91298	0.05575	0.621149
	FBgn0014455	5560.11	-0.07941	0.165007	-0.48125	0.630342	0.999119
	FBgn0014464	3.17356	-0.17369	0.149641	-1.17023	0.241908	0.931266
	FBgn0014465	0.697573	0.035097	0.07087	0.54063	0.588762	NA
	FBgn0014466	0.785768	0.052435	0.073926	0.707515	0.479246	NA
	FBgn0014469	977.521	-0.07695	0.18199	-0.42285	0.672407	0.999119
	FBgn0014848	0	NA	NA	NA	NA	NA
	FBgn0014849	0.144762	0.008824	0.044955	0.196295	0.844379	NA
	FBgn0014850	0	NA	NA	NA	NA	NA
	FBgn0014851	0	NA	NA	NA	NA	NA
	FBgn0014857	1788.51	-0.00775	0.182791	-0.04241	0.966174	0.999187
	FBgn0014859	61.1927	0.044599	0.213022	0.209195	0.834296	0.999119
	FBgn0014861	342.746	0.43569	0.178333	2.44312	0.014561	0.310181
	FBgn0014863	11819.3	-0.06818	0.190786	-0.35735	0.720831	0.999119
	FBgn0014865	370.878	-1.21707	0.21388	-5.77545	7.67e-09	1.95e-06
	FBgn0014868	2613.97	0.015994	0.185642	0.086158	0.931341	0.999119
	FBgn0014869	9510.69	0.001183	0.17281	0.006847	0.994537	0.999236
	FBgn0014870	1507.21	0.320034	0.17178	1.86305	0.062455	0.651701
	FBgn0014877	1381.24	0.206295	0.168313	1.22569	0.220314	0.918588
	FBgn0014879	1400.44	0.187423	0.164323	1.14061	0.254034	0.93725
	FBgn0014903	855.838	-0.02428	0.171237	-0.14179	0.88725	0.999119
	FBgn0014906	1120.64	-0.10932	0.171771	-0.63643	0.524494	0.998882
	FBgn0014930	599.548	-0.02989	0.184254	-0.16223	0.871125	0.999119
	FBgn0014931	47.4473	-0.29214	0.20637	-1.41546	0.156934	0.879536
	FBgn0014949	7.57726	-0.03607	0.191345	-0.1883	0.850645	0.999119
	FBgn0015000	678.609	-0.03408	0.163323	-0.2087	0.834685	0.999119
	FBgn0015001	263.271	-0.6775	0.208669	-3.25299	0.001142	0.049409
	FBgn0015008	0	NA	NA	NA	NA	NA
	FBgn0015010	1821.23	-1.24837	0.205235	-6.11934	9.4e-10	2.77e-07
	FBgn0015011	858.133	-0.22444	0.182378	-1.23071	0.218431	0.915774
	FBgn0015019	4734.54	0.066291	0.155276	0.426927	0.669433	0.999119
	FBgn0015024	3073.65	0.05454	0.143422	0.380278	0.703739	0.999119
	FBgn0015025	50.1896	0.083678	0.208015	0.40187	0.687779	0.999119
	FBgn0015031	5140.08	-0.17663	0.182111	-0.96994	0.332076	0.962356
	FBgn0015032	2032.68	-0.27454	0.215019	-1.27929	0.200795	0.909802
	FBgn0015033	5.68182	0.019409	0.167968	0.116439	0.907305	0.999119
	FBgn0015034	26.9056	0.231666	0.212935	1.08807	0.276564	0.939558
	FBgn0015035	9.11349	-0.32212	0.180348	-1.82496	0.068007	0.676631
	FBgn0015036	46.2568	-0.0411	0.210834	-0.19497	0.845414	0.999119
	FBgn0015037	1239.26	-0.22016	0.178721	-1.23196	0.217965	0.915774
	FBgn0015038	114.676	-0.06657	0.215082	-0.30968	0.756804	0.999119
	FBgn0015039	805.876	-1.01545	0.211668	-4.83479	1.33e-06	0.000162
	FBgn0015040	634.451	-0.06412	0.188869	-0.33951	0.734228	0.999119
	FBgn0015075	586.326	0.277813	0.164811	1.68563	0.091866	0.751191
	FBgn0015218	5344.38	0.039126	0.138234	0.283046	0.777141	0.999119
	FBgn0015221	4629.83	-0.25258	0.172294	-1.46602	0.142642	0.854679
	FBgn0015222	5338.02	-0.43793	0.141563	-3.09359	0.001978	0.075262
	FBgn0015229	353.451	-0.03691	0.187624	-0.19669	0.84407	0.999119
	FBgn0015230	1.53792	0.015761	0.086352	0.183727	0.854227	NA
	FBgn0015239	1010.56	0.114101	0.144604	0.789059	0.430078	0.990458
	FBgn0015240	448.728	-0.04686	0.16271	-0.28801	0.773342	0.999119
	FBgn0015245	15229.2	0.036648	0.158448	0.231296	0.817085	0.999119
	FBgn0015247	901.752	-0.10362	0.158008	-0.65579	0.511956	0.998086
	FBgn0015268	4170.11	-0.06826	0.16078	-0.42457	0.67115	0.999119
	FBgn0015269	670.27	0.40458	0.191618	2.11145	0.034733	0.506061
	FBgn0015270	82.4318	0.305325	0.206281	1.48114	0.138568	0.846494
	FBgn0015271	126.902	0.165272	0.187687	0.880738	0.37846	0.976472
	FBgn0015277	322.88	-0.09993	0.172034	-0.58084	0.56135	0.999119
	FBgn0015278	828.925	0.15626	0.178053	0.877564	0.38018	0.976472
	FBgn0015279	759.271	0.010112	0.180311	0.056081	0.955277	0.999187
	FBgn0015282	1992.93	-0.08475	0.187499	-0.45203	0.651247	0.999119
	FBgn0015283	2010.09	-0.0746	0.172793	-0.43175	0.66592	0.999119
	FBgn0015286	1293.39	0.132722	0.162688	0.815778	0.414627	0.987867
	FBgn0015288	21023.1	0.002536	0.150035	0.016905	0.986512	0.999236
	FBgn0015295	309.095	-0.1509	0.176933	-0.85281	0.393762	0.977652
	FBgn0015296	334.804	-0.17995	0.172838	-1.04129	0.297743	0.943592
	FBgn0015298	929.39	-0.15409	0.208524	-0.73903	0.459886	0.995647
	FBgn0015299	338.182	-0.04712	0.199376	-0.23635	0.813157	0.999119
	FBgn0015300	0.332744	-0.00218	0.049833	-0.0438	0.965068	NA
	FBgn0015316	11.364	-0.37398	0.201228	-1.86813	0.061743	0.648096
	FBgn0015320	725.932	-0.05395	0.14826	-0.36387	0.715954	0.999119
	FBgn0015321	1198.85	0.022091	0.14727	0.150008	0.880758	0.999119
	FBgn0015331	242.356	0.193494	0.172417	1.12221	0.261775	0.939558
	FBgn0015336	98.5064	-0.32353	0.211935	-1.52708	0.126742	0.832645
	FBgn0015338	926.392	-0.18023	0.181648	-0.99222	0.321089	0.958761
	FBgn0015351	144.291	-0.04755	0.182447	-0.26066	0.794351	0.999119
	FBgn0015359	442.58	0.066157	0.170759	0.387444	0.698427	0.999119
	FBgn0015360	501.974	0.037949	0.155146	0.244589	0.806775	0.999119
	FBgn0015371	846.051	0.161754	0.18564	0.87128	0.383601	0.977652
	FBgn0015372	237.617	-0.13557	0.166983	-0.81191	0.416844	0.988238
	FBgn0015376	163.963	0.252131	0.184527	1.36637	0.171823	0.898294
	FBgn0015379	712.983	-0.01777	0.185764	-0.09565	0.923801	0.999119
	FBgn0015380	171.961	0.158156	0.195094	0.810534	0.417633	0.988238
	FBgn0015381	9.4611	-0.07331	0.1911	-0.38352	0.701331	0.999119
	FBgn0015391	269.045	0.438213	0.18076	2.42373	0.015362	0.318918
	FBgn0015393	2612.78	-0.08359	0.203582	-0.41063	0.681346	0.999119
	FBgn0015396	254.475	0.324494	0.193893	1.67328	0.094272	0.759085
	FBgn0015399	479.981	0.292545	0.185912	1.57335	0.115637	0.804497
	FBgn0015400	285.858	0.307881	0.188319	1.63445	0.102165	0.779144
	FBgn0015402	442.038	0.201763	0.16865	1.19623	0.231605	0.924518
	FBgn0015477	900.46	0.30213	0.176379	1.71291	0.08673	0.740974
	FBgn0015509	1951.72	0.164559	0.147613	1.11478	0.264945	0.939558
	FBgn0015513	844.762	-0.0241	0.189969	-0.12683	0.899071	0.999119
	FBgn0015519	155.744	0.284052	0.204225	1.39057	0.164356	0.891865
	FBgn0015520	177.593	0.19628	0.199183	0.985448	0.324404	0.960431
	FBgn0015521	18778.3	-0.22502	0.186862	-1.20429	0.228478	0.921008
	FBgn0015522	403.17	-0.53609	0.166469	-3.22003	0.001282	0.053325
	FBgn0015524	348.866	0.120831	0.180505	0.669444	0.503212	0.998086
	FBgn0015527	1638.56	0.009296	0.172744	0.053816	0.957082	0.999187
	FBgn0015543	31.4908	0.296014	0.215021	1.37423	0.169371	0.896512
	FBgn0015544	252.828	0.157894	0.174442	0.905022	0.365454	0.974243
	FBgn0015546	116.498	0.245944	0.201367	1.22159	0.221861	0.918588
	FBgn0015550	29.3017	0.401773	0.215321	1.86597	0.062045	0.649611
	FBgn0015553	78.5556	0.476357	0.199421	2.38599	0.017033	0.337458
	FBgn0015558	1174.78	0.284409	0.18002	1.57985	0.114141	0.801229
	FBgn0015561	11.1428	-0.04121	0.202013	-0.20366	0.838622	0.999119
	FBgn0015568	888.221	-0.35904	0.153044	-2.34596	0.018978	0.361192
	FBgn0015569	437.545	-0.12834	0.194215	-0.66077	0.50876	0.998086
	FBgn0015570	368.394	-0.27656	0.17373	-1.59188	0.111411	0.795442
	FBgn0015571	221.902	-0.20521	0.202847	-1.01182	0.311625	0.950397
	FBgn0015572	185.185	-0.24779	0.205953	-1.2034	0.228821	0.921882
	FBgn0015574	6.21681	0.000103	0.169265	0.000606	0.999516	0.999801
	FBgn0015575	2165.09	0.0942	0.17139	0.549636	0.582569	0.999119
	FBgn0015576	392.317	-0.50081	0.187712	-2.66822	0.007625	0.200565
	FBgn0015577	1020.82	-0.14662	0.185725	-0.78948	0.429829	0.990458
	FBgn0015582	386.077	0.099941	0.164811	0.606414	0.54424	0.999119
	FBgn0015583	0	NA	NA	NA	NA	NA
	FBgn0015584	0.151637	-0.01237	0.044955	-0.27511	0.783232	NA
	FBgn0015585	1.49492	0.047771	0.107799	0.451131	0.651895	NA
	FBgn0015586	0	NA	NA	NA	NA	NA
	FBgn0015589	845.47	0.279807	0.19206	1.4569	0.145145	0.86105
	FBgn0015591	314.151	-0.19403	0.178483	-1.08707	0.277008	0.939698
	FBgn0015600	1331.1	0.158264	0.170092	0.930433	0.352147	0.970147
	FBgn0015602	484.455	0.027849	0.169157	0.164646	0.869223	0.999119
	FBgn0015609	953.853	0.415815	0.201403	2.06528	0.038896	0.535241
	FBgn0015614	1286.87	0.022976	0.144242	0.159289	0.873441	0.999119
	FBgn0015615	526.067	0.23332	0.156583	1.48997	0.136232	0.844839
	FBgn0015618	100.442	0.365713	0.186083	1.96374	0.049561	0.597861
	FBgn0015621	183.633	0.003963	0.19032	0.020832	0.98338	0.999187
	FBgn0015622	3911.71	0.133755	0.140712	0.950552	0.341832	0.964351
	FBgn0015623	4314.97	-0.08908	0.157084	-0.56707	0.570666	0.999119
	FBgn0015625	83.9998	0.52593	0.214144	2.46099	0.013856	0.296775
	FBgn0015663	249.451	-0.03327	0.178279	-0.18663	0.85195	0.999119
	FBgn0015664	692.635	0.238889	0.149466	1.59826	0.109985	0.790796
	FBgn0015714	579.416	-0.20092	0.206213	-0.97449	0.329815	0.962356
	FBgn0015721	49.9066	0.250606	0.204956	1.22235	0.221575	0.918588
	FBgn0015737	3987.86	0.158883	0.158122	1.0048	0.314991	0.9525
	FBgn0015754	1804.87	-0.02835	0.142828	-0.19849	0.84266	0.999119
	FBgn0015756	32990.6	-0.16665	0.177024	-0.94144	0.346478	0.966185
	FBgn0015765	330.823	-0.07841	0.179238	-0.43748	0.661763	0.999119
	FBgn0015766	13261.7	-0.19361	0.152982	-1.26556	0.205671	0.909802
	FBgn0015770	0	NA	NA	NA	NA	NA
	FBgn0015772	933.575	0.08226	0.179737	0.457632	0.647216	0.999119
	FBgn0015773	164.141	-0.04378	0.199731	-0.21924	0.826466	0.999119
	FBgn0015774	575.142	0.304105	0.190124	1.59939	0.109734	0.790796
	FBgn0015776	3023.24	-0.03367	0.169023	-0.19922	0.842093	0.999119
	FBgn0015777	2129.85	0.085797	0.153779	0.557923	0.576897	0.999119
	FBgn0015778	5456.77	0.358197	0.161292	2.22085	0.026361	0.436353
	FBgn0015781	539.501	-0.01302	0.177883	-0.07322	0.941631	0.999187
	FBgn0015789	1979.43	0.1029	0.166013	0.619843	0.535361	0.999119
	FBgn0015790	4557.81	-0.03919	0.137788	-0.28442	0.776092	0.999119
	FBgn0015791	555.504	-0.08572	0.155967	-0.54956	0.582623	0.999119
	FBgn0015793	263.813	-0.30245	0.161779	-1.8693	0.061581	0.648096
	FBgn0015794	576.256	-0.26688	0.169513	-1.57444	0.115385	0.804497
	FBgn0015795	2124.62	-0.16359	0.154408	-1.05948	0.289382	0.941379
	FBgn0015797	1869.23	-0.05219	0.141584	-0.36863	0.712406	0.999119
	FBgn0015799	1150.49	0.164277	0.163956	1.00196	0.316361	0.953018
	FBgn0015801	976.856	-0.18182	0.197539	-0.92045	0.357338	0.970852
	FBgn0015803	811.217	0.014769	0.174364	0.084702	0.932499	0.999119
	FBgn0015805	1746.33	0.287817	0.16964	1.69671	0.089751	0.747731
	FBgn0015808	1010.02	-0.24047	0.176634	-1.36146	0.173369	0.899626
	FBgn0015818	424.815	0.155137	0.165612	0.936777	0.348873	0.967478
	FBgn0015828	469.566	-0.10056	0.176374	-0.57023	0.568524	0.999119
	FBgn0015829	189.786	-0.00571	0.179695	-0.03175	0.974669	0.999187
	FBgn0015831	3.31726	0.012839	0.151133	0.085089	0.932191	0.999119
	FBgn0015834	5055.33	-0.07658	0.148197	-0.51674	0.605335	0.999119
	FBgn0015838	525.952	0.187252	0.187026	1.00118	0.316739	0.953448
	FBgn0015872	1669.44	-0.07677	0.169872	-0.45191	0.651337	0.999119
	FBgn0015903	718.659	0.254424	0.200137	1.27146	0.203565	0.909802
	FBgn0015904	211.68	0.142915	0.177851	0.803538	0.421664	0.989238
	FBgn0015905	298.003	0.084407	0.166523	0.506913	0.612216	0.999119
	FBgn0015919	322.508	0.114819	0.191935	0.59825	0.549673	0.999119
	FBgn0015924	635.276	-0.11419	0.190533	-0.59934	0.548948	0.999119
	FBgn0015925	427.66	0.143202	0.161192	0.888383	0.374335	0.976472
	FBgn0015926	17.8404	0.290377	0.211946	1.37247	0.169916	0.896941
	FBgn0015929	509.493	0.323772	0.177218	1.8271	0.067684	0.676631
	FBgn0015946	1.32672	0.039708	0.109434	0.365602	0.714662	NA
	FBgn0015949	1258.16	0.18831	0.17422	1.08088	0.279752	0.941379
	FBgn0016013	1222.7	0.19743	0.18754	1.05277	0.292446	0.94145
	FBgn0016031	1390.96	-0.10314	0.15903	-0.64855	0.516632	0.998086
	FBgn0016032	145.845	-0.21148	0.187583	-1.12722	0.259651	0.939558
	FBgn0016034	33.6719	-0.20549	0.213701	-0.96193	0.336083	0.962356
	FBgn0016036	7.80067	-0.09048	0.179922	-0.50368	0.614483	0.999119
	FBgn0016038	356.428	-0.06082	0.170141	-0.35747	0.72074	0.999119
	FBgn0016041	3869.67	0.186225	0.149478	1.24585	0.212821	0.911888
	FBgn0016047	400.402	0.251367	0.17822	1.41029	0.158454	0.881191
	FBgn0016053	141.769	-0.19204	0.185751	-1.03402	0.301125	0.945476
	FBgn0016054	52.8256	0.006588	0.212037	0.031059	0.975222	0.999187
	FBgn0016059	1281.08	0.057367	0.168873	0.339692	0.734089	0.999119
	FBgn0016061	428.178	0.195057	0.178152	1.09477	0.273619	0.939558
	FBgn0016070	398.398	0.20338	0.180883	1.12423	0.260914	0.939558
	FBgn0016075	31073.2	0.032606	0.178711	0.182451	0.855229	0.999119
	FBgn0016076	271.67	0.463177	0.213409	2.18721	0.028727	0.454941
	FBgn0016078	551.269	-0.18036	0.171256	-1.05318	0.29226	0.94145
	FBgn0016080	62.4998	0.212955	0.208576	1.02088	0.30731	0.949055
	FBgn0016081	813.922	0.16694	0.203579	0.820037	0.412195	0.986009
	FBgn0016119	7338.45	-0.11711	0.180208	-0.64988	0.515769	0.998086
	FBgn0016120	10782.7	-0.07151	0.176229	-0.40577	0.684909	0.999119
	FBgn0016122	1396.51	-0.26734	0.164401	-1.62617	0.103912	0.78485
	FBgn0016123	746.44	0.209631	0.197945	1.05907	0.289565	0.941379
	FBgn0016126	1846.68	0.000667	0.148103	0.004501	0.996409	0.999236
	FBgn0016131	789.083	0.031702	0.153437	0.206617	0.836309	0.999119
	FBgn0016641	577.206	0.11689	0.163185	0.716257	0.473833	0.995758
	FBgn0016650	260.356	0.232438	0.198336	1.17219	0.241119	0.931266
	FBgn0016660	86.4638	0.132922	0.205295	0.647165	0.517525	0.998086
	FBgn0016672	497.712	0.217299	0.183412	1.18482	0.23609	0.927574
	FBgn0016675	358.362	-0.32746	0.185783	-1.76251	0.077983	0.716365
	FBgn0016684	1819.9	0.187154	0.192549	0.972061	0.33102	0.962356
	FBgn0016685	4875.21	0.086104	0.179028	0.480957	0.630547	0.999119
	FBgn0016687	6407.38	-0.06751	0.168347	-0.40102	0.688406	0.999119
	FBgn0016691	8302.16	-0.07723	0.181024	-0.42664	0.669643	0.999119
	FBgn0016693	3986.83	-0.07774	0.162542	-0.47828	0.632454	0.999119
	FBgn0016694	4361.7	0.027021	0.178339	0.151512	0.879572	0.999119
	FBgn0016696	1718	0.07789	0.167708	0.464439	0.642334	0.999119
	FBgn0016697	1491.5	-0.10085	0.191161	-0.52758	0.597791	0.999119
	FBgn0016698	333.441	0.051311	0.162945	0.314895	0.752841	0.999119
	FBgn0016701	768.166	-0.09315	0.149842	-0.62163	0.534183	0.999119
	FBgn0016715	656.448	-0.28672	0.203741	-1.40771	0.159216	0.881963
	FBgn0016726	16052	-0.257	0.190678	-1.34793	0.177682	0.900588
	FBgn0016754	524.354	0.018738	0.205433	0.091194	0.927338	0.999119
	FBgn0016756	4065.38	0.044123	0.176738	0.249652	0.802857	0.999119
	FBgn0016762	191.598	-0.13739	0.178063	-0.77149	0.440419	0.993027
	FBgn0016794	288.236	-0.13828	0.1825	-0.75776	0.448596	0.993027
	FBgn0016797	1520.79	0.063924	0.182524	0.350214	0.726178	0.999119
	FBgn0016917	2142.89	0.042345	0.16671	0.254005	0.799492	0.999119
	FBgn0016919	27.1926	0.082048	0.215276	0.380846	0.703317	0.999119
	FBgn0016920	186.012	0.175621	0.192551	0.911833	0.361857	0.972259
	FBgn0016926	2561.6	-0.39007	0.16888	-2.30987	0.020896	0.38636
	FBgn0016930	599.036	0.038546	0.199288	0.193389	0.846654	0.999119
	FBgn0016970	170.519	-0.16608	0.20506	-0.80992	0.417983	0.988238
	FBgn0016974	1.46262	0.056997	0.110745	0.519708	0.603267	NA
	FBgn0016975	636.358	0.356374	0.199852	1.78343	0.074516	0.703944
	FBgn0016976	636.358	0.356374	0.199852	1.78343	0.074516	0.703944
	FBgn0016977	1965.38	0.269679	0.204267	1.32051	0.186664	0.909802
	FBgn0016978	1327.08	0.175443	0.151118	1.16098	0.245649	0.933041
	FBgn0016983	1264.25	0.218271	0.174587	1.25025	0.211206	0.910871
	FBgn0016984	1249.54	0.062242	0.150364	0.413941	0.678917	0.999119
	FBgn0017414	84.079	-0.18899	0.194418	-0.97214	0.33098	0.962356
	FBgn0017418	857.049	0.121513	0.171845	0.707081	0.479516	0.995758
	FBgn0017424	0.180278	-0.01237	0.044955	-0.27511	0.783232	NA
	FBgn0017429	808.095	-0.01372	0.156426	-0.08773	0.930093	0.999119
	FBgn0017430	261.804	-0.0416	0.176055	-0.23632	0.813182	0.999119
	FBgn0017448	516.536	0.05395	0.193175	0.279245	0.780057	0.999119
	FBgn0017456	15.2509	0.151128	0.209742	0.72189	0.470362	0.995758
	FBgn0017457	638.307	0.017417	0.163039	0.106834	0.914921	0.999119
	FBgn0017482	442.252	-0.15506	0.170068	-0.91182	0.361863	0.972259
	FBgn0017545	45233	-0.06318	0.158139	-0.39955	0.689489	0.999119
	FBgn0017550	962.226	0.108796	0.162487	0.669541	0.503151	0.998086
	FBgn0017551	92.0738	-0.03823	0.189378	-0.20191	0.839986	0.999119
	FBgn0017556	0.624769	0.000145	0.068284	0.002093	0.99833	NA
	FBgn0017558	2595.82	-0.3391	0.171687	-1.97517	0.048248	0.591373
	FBgn0017561	138.004	-0.12088	0.207235	-0.5834	0.559627	0.999119
	FBgn0017566	8286.15	-0.02035	0.153098	-0.13291	0.894267	0.999119
	FBgn0017567	2661.49	-0.03318	0.141125	-0.2351	0.814131	0.999119
	FBgn0017572	1317.75	0.117923	0.145395	0.811046	0.417339	0.988238
	FBgn0017577	447.84	0.352227	0.179096	1.9669	0.049195	0.596494
	FBgn0017578	498.982	0.05853	0.154112	0.379784	0.704106	0.999119
	FBgn0017579	27665.7	-0.19498	0.163932	-1.18941	0.234278	0.926233
	FBgn0017581	5416.32	-0.12145	0.193599	-0.62733	0.530443	0.999119
	FBgn0017590	480.894	0.234779	0.187049	1.25511	0.209439	0.909802
	FBgn0019624	10685.6	-0.15112	0.178027	-0.84885	0.395965	0.977652
	FBgn0019637	276.711	0.026471	0.178794	0.148064	0.882292	0.999119
	FBgn0019643	1012.35	-0.13773	0.178226	-0.77286	0.439606	0.993027
	FBgn0019644	12285.2	-0.10005	0.176562	-0.56668	0.57093	0.999119
	FBgn0019650	181.379	0.298383	0.185574	1.60721	0.108007	0.790131
	FBgn0019660	153.668	-0.14253	0.204658	-0.69636	0.486206	0.996667
	FBgn0019661	4764.6	0.159753	0.190542	0.838439	0.401784	0.979501
	FBgn0019662	561.454	-0.05032	0.168616	-0.2984	0.7654	0.999119
	FBgn0019686	230.758	0.026271	0.185678	0.141501	0.887474	0.999119
	FBgn0019809	7.25842	0.277084	0.18498	1.50436	0.132489	0.837762
	FBgn0019828	0	NA	NA	NA	NA	NA
	FBgn0019830	3031.15	-0.16842	0.188232	-0.8948	0.370894	0.976472
	FBgn0019890	1093.7	-0.01795	0.178402	-0.1006	0.919867	0.999119
	FBgn0019925	5164.46	-0.08707	0.190759	-0.45645	0.648063	0.999119
	FBgn0019928	0.180278	-0.01237	0.044955	-0.27511	0.783232	NA
	FBgn0019929	1.87017	0.004373	0.120744	0.036469	0.970909	0.999187
	FBgn0019932	737.366	-0.10977	0.173295	-0.63344	0.526448	0.999119
	FBgn0019936	21880.4	-0.18411	0.167382	-1.09993	0.271362	0.939558
	FBgn0019938	1749.77	0.104001	0.158696	0.655364	0.512233	0.998086
	FBgn0019940	131.474	-0.10951	0.200106	-0.54717	0.584264	0.999119
	FBgn0019949	243.891	0.120375	0.176079	0.683673	0.494182	0.997478
	FBgn0019952	490.938	0.174971	0.161934	1.0805	0.279919	0.941379
	FBgn0019957	5867.1	-0.05353	0.155999	-0.34318	0.731466	0.999119
	FBgn0019960	5457.94	0.052259	0.161291	0.324006	0.745933	0.999119
	FBgn0019968	1384.34	0.184734	0.177839	1.03874	0.298925	0.943592
	FBgn0019972	261.917	0.065497	0.179695	0.364471	0.715506	0.999119
	FBgn0019982	1383.15	0.009861	0.187833	0.052499	0.958131	0.999187
	FBgn0019985	349.766	0.079743	0.181703	0.438815	0.660796	0.999119
	FBgn0019990	547.083	0.205918	0.179894	1.14463	0.252361	0.93725
	FBgn0020018	411.834	0.046534	0.162944	0.285602	0.775183	0.999119
	FBgn0020224	567.609	0.140459	0.179447	0.782699	0.433804	0.991484
	FBgn0020235	14363.7	-0.09452	0.157625	-0.59968	0.548721	0.999119
	FBgn0020236	6229.91	0.150443	0.187921	0.800581	0.423374	0.989238
	FBgn0020238	16315.3	0.153885	0.138714	1.10937	0.267269	0.939558
	FBgn0020248	20.0872	-0.02328	0.214844	-0.1083	0.91376	0.999119
	FBgn0020249	1797.37	-0.21595	0.158681	-1.36092	0.173539	0.899626
	FBgn0020251	482.619	0.112147	0.182315	0.615083	0.5385	0.999119
	FBgn0020255	8053.92	0.089639	0.155356	0.576992	0.563945	0.999119
	FBgn0020257	376.188	0.150219	0.189862	0.791169	0.428845	0.990458
	FBgn0020258	169.365	-0.1454	0.210892	-0.68966	0.490406	0.997478
	FBgn0020261	691.881	0.267315	0.184651	1.44771	0.1477	0.865917
	FBgn0020269	649.869	-0.03228	0.160279	-0.20137	0.840408	0.999119
	FBgn0020270	135.458	-0.11436	0.1808	-0.63252	0.527046	0.999119
	FBgn0020272	189.786	0.09122	0.176144	0.51795	0.604493	0.999119
	FBgn0020277	1.36578	-0.06059	0.108703	-0.56322	0.573286	NA
	FBgn0020278	642.551	-0.21498	0.173132	-1.2417	0.214348	0.911888
	FBgn0020279	4722.44	0.364555	0.171581	2.12478	0.033605	0.498502
	FBgn0020280	0	NA	NA	NA	NA	NA
	FBgn0020294	1102.74	0.316196	0.178517	1.77123	0.076523	0.71304
	FBgn0020299	353.309	0.294184	0.194548	1.51224	0.130474	0.835496
	FBgn0020300	425.144	-0.34305	0.215182	-1.59693	0.11028	0.790796
	FBgn0020304	926.207	-0.15708	0.184758	-0.85016	0.395236	0.977652
	FBgn0020305	552.464	-0.05123	0.19373	-0.26446	0.791426	0.999119
	FBgn0020306	3621.96	0.341991	0.175367	1.95024	0.051147	0.603808
	FBgn0020307	390.812	0.233317	0.193976	1.20274	0.229075	0.921882
	FBgn0020309	2563.56	0.32926	0.183938	1.79019	0.073424	0.70128
	FBgn0020312	522.688	0.247554	0.157467	1.57194	0.115966	0.805958
	FBgn0020369	1844.59	-0.05963	0.187596	-0.31785	0.750596	0.999119
	FBgn0020370	2292.7	0.097013	0.157909	0.614356	0.53898	0.999119
	FBgn0020371	0	NA	NA	NA	NA	NA
	FBgn0020372	753.758	-0.10203	0.177701	-0.57416	0.56586	0.999119
	FBgn0020376	13.7067	-0.11744	0.210427	-0.55859	0.576438	0.999119
	FBgn0020377	0.810864	0.075199	0.068418	1.15272	0.249023	NA
	FBgn0020378	141.74	0.318451	0.198527	1.6037	0.108781	0.790786
	FBgn0020379	150.006	0.130045	0.192896	0.674063	0.500271	0.998086
	FBgn0020381	479.268	-0.0514	0.162521	-0.31632	0.751763	0.999119
	FBgn0020385	4043.59	-0.0925	0.171809	-0.53837	0.590318	0.999119
	FBgn0020386	1698.23	0.026589	0.169601	0.156767	0.875428	0.999119
	FBgn0020388	562.583	0.035091	0.184816	0.189875	0.849407	0.999119
	FBgn0020389	2129.75	0.287325	0.190388	1.5093	0.131223	0.83644
	FBgn0020391	215.57	0.003078	0.177682	0.017323	0.986179	0.999236
	FBgn0020392	1279.12	0.185249	0.160964	1.15091	0.24977	0.934857
	FBgn0020399	10.5121	0.054683	0.203289	0.269505	0.787541	0.999119
	FBgn0020407	137.753	0.032761	0.180906	0.181058	0.856322	0.999119
	FBgn0020412	849.994	0.294917	0.175842	1.67707	0.093528	0.756385
	FBgn0020414	2370.91	-0.31474	0.153686	-2.04799	0.040561	0.54239
	FBgn0020415	4212.96	-0.35534	0.15031	-2.36412	0.018073	0.353289
	FBgn0020416	1235.67	-0.84818	0.185198	-4.58251	4.59e-06	0.000459
	FBgn0020429	158.374	-0.03293	0.184566	-0.17845	0.858368	0.999119
	FBgn0020440	852.267	0.152909	0.18285	0.836255	0.403011	0.980277
	FBgn0020443	5586.11	0.246907	0.147883	1.66962	0.094996	0.761692
	FBgn0020445	697.094	0.455933	0.158679	2.8729	0.004067	0.129077
	FBgn0020493	541.502	0.139732	0.192217	0.726952	0.467255	0.995758
	FBgn0020496	3918.56	0.130412	0.149422	0.872774	0.382786	0.977652
	FBgn0020497	1921.31	0.241943	0.170314	1.42059	0.155435	0.878157
	FBgn0020503	2694.02	-0.06732	0.149793	-0.44938	0.653154	0.999119
	FBgn0020506	86.236	-0.58378	0.215339	-2.72755	0.006381	0.176968
	FBgn0020508	2454.32	-1.057	0.187191	-5.65305	1.58e-08	3.53e-06
	FBgn0020509	0	NA	NA	NA	NA	NA
	FBgn0020510	782.618	0.086381	0.166256	0.519558	0.603372	0.999119
	FBgn0020513	1536.59	-0.31868	0.155111	-2.05454	0.039924	0.54018
	FBgn0020518	3.31811	-0.10369	0.152746	-0.68057	0.496141	0.997478
	FBgn0020521	3300.54	0.190242	0.165382	1.15033	0.25001	0.934857
	FBgn0020545	1705.26	-0.22266	0.159255	-1.39821	0.16205	0.887696
	FBgn0020546	10.6411	-0.10961	0.200942	-0.54454	0.58607	0.999119
	FBgn0020556	3.42818	-0.0015	0.15433	-0.0097	0.992264	0.999236
	FBgn0020616	399.092	0.202026	0.179977	1.12255	0.261628	0.939558
	FBgn0020617	40.0752	0.197383	0.215338	0.916058	0.359637	0.971785
	FBgn0020618	41439.9	-0.17028	0.165381	-1.02962	0.303187	0.946686
	FBgn0020620	631.488	0.087389	0.157084	0.556312	0.577997	0.999119
	FBgn0020621	1294.59	0.232901	0.188974	1.23246	0.217776	0.915774
	FBgn0020622	955.182	0.130292	0.170948	0.762159	0.445965	0.993027
	FBgn0020626	1503.66	0.043871	0.159203	0.275566	0.782881	0.999119
	FBgn0020633	283.811	0.303492	0.179606	1.68984	0.091058	0.75054
	FBgn0020637	80338.7	-0.28283	0.148426	-1.90553	0.056711	0.625416
	FBgn0020638	77442.6	-0.28795	0.144123	-1.99797	0.04572	0.573381
	FBgn0020639	22950.8	-0.4067	0.204755	-1.98753	0.046864	0.583213
	FBgn0020640	9207.11	-0.92236	0.194638	-4.74614	2.07e-06	0.00023
	FBgn0020641	1105.55	-0.0578	0.12427	-0.47078	0.637794	0.999119
	FBgn0020642	6008.63	-0.45066	0.182168	-2.47432	0.013349	0.288606
	FBgn0020643	1038.14	-0.7654	0.195397	-3.92105	8.82e-05	0.005751
	FBgn0020644	1037.96	-0.76621	0.195347	-3.92618	8.63e-05	0.005658
	FBgn0020645	1250.95	0.198906	0.205766	0.966873	0.333608	0.962356
	FBgn0020646	24.4365	0.066242	0.213196	0.311664	0.755296	0.999119
	FBgn0020647	759.341	-0.08092	0.171801	-0.47099	0.637651	0.999119
	FBgn0020653	6001.87	-0.12618	0.154041	-0.81912	0.412716	0.986009
	FBgn0020655	1683.16	-0.03981	0.180178	-0.22096	0.825124	0.999119
	FBgn0020660	2061.89	0.080217	0.144868	0.55372	0.579771	0.999119
	FBgn0020762	679.861	-0.04782	0.174898	-0.27341	0.784535	0.999119
	FBgn0020764	1373.66	0.006252	0.159606	0.039174	0.968752	0.999187
	FBgn0020765	4.33299	-0.05492	0.145841	-0.37707	0.706124	0.999119
	FBgn0020767	1365.58	0.177181	0.165578	1.07005	0.284599	0.941379
	FBgn0020880	297.714	0.626907	0.179308	3.49524	0.000474	0.023287
	FBgn0020887	816.06	0.301085	0.168638	1.78538	0.074199	0.703944
	FBgn0020906	4591.07	-0.2967	0.199556	-1.48711	0.136985	0.845889
	FBgn0020907	540.732	-0.0215	0.183796	-0.11697	0.906884	0.999119
	FBgn0020908	15.3404	-0.10596	0.211818	-0.4998	0.617218	0.999119
	FBgn0020909	479.385	-0.06754	0.179392	-0.37653	0.706525	0.999119
	FBgn0020910	49524.6	-0.06097	0.15036	-0.40548	0.685124	0.999119
	FBgn0020912	420.908	-0.00801	0.179817	-0.04457	0.964449	0.999187
	FBgn0020930	669.789	-0.05406	0.169497	-0.31894	0.749774	0.999119
	FBgn0021738	17.5478	0.122886	0.21336	0.57493	0.565338	0.999119
	FBgn0021742	112.036	0.157342	0.153047	1.05785	0.290123	0.941379
	FBgn0021750	411.837	0.131063	0.166777	0.785869	0.431944	0.991484
	FBgn0021760	1397.6	0.231848	0.180396	1.28522	0.198715	0.909802
	FBgn0021761	1052.31	0.295967	0.167662	1.76528	0.077517	0.715948
	FBgn0021764	509.646	0.290192	0.180826	1.60465	0.10857	0.790786
	FBgn0021765	4511.64	-0.076	0.189319	-0.40143	0.688102	0.999119
	FBgn0021767	39.9502	-0.12723	0.21523	-0.59176	0.554014	0.999119
	FBgn0021768	986.842	0.03317	0.173029	0.191713	0.847967	0.999119
	FBgn0021776	174.445	0.932241	0.19057	4.8866	1.03e-06	0.000128
	FBgn0021795	4575.5	-0.22044	0.203486	-1.0835	0.278585	0.941379
	FBgn0021796	822.747	0.309248	0.18109	1.70766	0.0877	0.74328
	FBgn0021800	521.442	0.262485	0.179136	1.46519	0.142869	0.854973
	FBgn0021814	375.233	-0.31128	0.175404	-1.77462	0.075961	0.710026
	FBgn0021825	1224.31	0.010157	0.154018	0.065948	0.947419	0.999187
	FBgn0021847	447.91	-0.01555	0.153423	-0.10133	0.919291	0.999119
	FBgn0021856	624.421	0.054241	0.159785	0.339472	0.734254	0.999119
	FBgn0021872	8062.97	-0.07124	0.147722	-0.48225	0.629631	0.999119
	FBgn0021874	587.775	-0.06253	0.17735	-0.35263	0.724368	0.999119
	FBgn0021875	394.268	-0.06881	0.168488	-0.4084	0.68298	0.999119
	FBgn0021895	1675.75	0.087668	0.141554	0.619323	0.535704	0.999119
	FBgn0021906	8464.16	-0.17889	0.182532	-0.98007	0.327051	0.962356
	FBgn0021944	757.033	0.077649	0.17451	0.444975	0.656338	0.999119
	FBgn0021967	3793.58	-0.19078	0.188275	-1.01337	0.310883	0.950397
	FBgn0021979	1131.13	-0.05236	0.15941	-0.32845	0.742573	0.999119
	FBgn0021995	1338.45	-0.02027	0.161545	-0.12547	0.900155	0.999119
	FBgn0022023	4808.23	-0.10474	0.151884	-0.6896	0.490445	0.997478
	FBgn0022027	332.08	-0.34375	0.201446	-1.70696	0.087829	0.74328
	FBgn0022029	909.194	0.124913	0.1491	0.837793	0.402147	0.97952
	FBgn0022069	1510.61	0.155512	0.164914	0.943019	0.345671	0.966185
	FBgn0022097	4585.8	-0.27289	0.155144	-1.75901	0.078576	0.718253
	FBgn0022153	948.164	0.096706	0.170738	0.566391	0.571128	0.999119
	FBgn0022160	3652.27	-0.06326	0.162046	-0.3904	0.696238	0.999119
[truncated: 15,782 more rows]
