# Supplementary material for: Programmable RNA Targeting Using CasRx in Flies
Source: CRISPR J. 2020 Jun 17;3(3):164–76. doi: 10.1089/crispr.2020.0018 (PMC7307691; doi:10.1089/crispr.2020.0018)
Supplement: Supplemental data [file Supp_TableS7.xlsx]

## Sheet: Table S7
SUPPLEMENTARY TABLE S7. YELLOW-TARGETING DESEQ2 ANALYSIS
	ID	baseMean	log2FoldChange	lfcSE	stat	pvalue	padj
	CasRx	2788.21	-0.6048	0.128424	-4.72135	2.34e-06	0.002071
	FBgn0000003	40.3334	-0.10019	0.117969	-0.85076	0.394902	0.999958
	FBgn0000008	875.736	0.040491	0.126806	0.319345	0.749465	0.999958
	FBgn0000014	2419.86	0.046423	0.119054	0.38994	0.696581	0.999958
	FBgn0000015	1062.51	0.051487	0.120789	0.426263	0.669916	0.999958
	FBgn0000017	1562.72	0.204546	0.130383	1.56969	0.116488	0.999958
	FBgn0000018	86.5615	0.083771	0.130833	0.640269	0.521998	0.999958
	FBgn0000022	0.816746	-0.00497	0.024745	-0.20174	0.840123	NA
	FBgn0000024	2843.75	0.055231	0.113363	0.487203	0.626114	0.999958
	FBgn0000028	180.917	0.033809	0.125468	0.269426	0.787602	0.999958
	FBgn0000032	596.713	0.101064	0.117375	0.861087	0.38919	0.999958
	FBgn0000036	2066.21	0.02219	0.121295	0.182938	0.854847	0.999958
	FBgn0000037	1419.98	0.119185	0.119128	1.00051	0.317062	0.999958
	FBgn0000038	2434.39	-0.00601	0.096654	-0.06215	0.950447	0.999958
	FBgn0000039	735.922	0.016206	0.111417	0.145453	0.884353	0.999958
	FBgn0000042	45528.8	0.054809	0.100467	0.545547	0.585377	0.999958
	FBgn0000043	4014.32	0.10721	0.124904	0.858386	0.390679	0.999958
	FBgn0000044	280595	0.123101	0.115051	1.06998	0.284627	0.999958
	FBgn0000045	73.293	0.033611	0.11954	0.281019	0.778696	0.999958
	FBgn0000046	11706.2	-0.12919	0.124951	-1.03398	0.301146	0.999958
	FBgn0000047	316.193	0.027251	0.130916	0.208127	0.835129	0.999958
	FBgn0000052	1301.24	-0.04384	0.120182	-0.36483	0.715239	0.999958
	FBgn0000053	1780.49	0.079246	0.113545	0.697946	0.485211	0.999958
	FBgn0000055	13384.2	0.149686	0.104779	1.4286	0.153119	0.999958
	FBgn0000056	13381.5	0.149814	0.104769	1.42995	0.15273	0.999958
	FBgn0000057	358.272	0.040851	0.123038	0.332038	0.739861	0.999958
	FBgn0000061	260.516	-0.04707	0.121383	-0.38781	0.698158	0.999958
	FBgn0000063	37.1417	0.070893	0.124496	0.569182	0.569233	0.999958
	FBgn0000064	42727.1	0.039424	0.106514	0.370126	0.711289	0.999958
	FBgn0000071	129.727	-0.0636	0.113823	-0.55915	0.576062	0.999958
	FBgn0000075	116.608	-0.01256	0.128681	-0.0976	0.92225	0.999958
	FBgn0000077	132.419	-0.11441	0.129241	-0.88528	0.376005	0.999958
	FBgn0000078	1381.81	-0.15445	0.130916	-1.18036	0.237856	0.999958
	FBgn0000079	1562.12	-0.23022	0.130173	-1.77176	0.076434	0.999958
	FBgn0000083	11383.3	-0.04437	0.106796	-0.41544	0.67782	0.999958
	FBgn0000084	64.6312	-0.1649	0.129316	-1.27579	0.20203	0.999958
	FBgn0000092	67.0957	0.021483	0.130622	0.164441	0.869384	0.999958
	FBgn0000094	0.187154	-0.0043	0.016732	-0.25705	0.797141	NA
	FBgn0000097	1626.38	0.043454	0.126116	0.344567	0.73042	0.999958
	FBgn0000100	39384	-0.07917	0.116949	-0.67694	0.498446	0.999958
	FBgn0000108	6530.98	0.041914	0.117411	0.356986	0.721102	0.999958
	FBgn0000109	641.413	-0.06658	0.120288	-0.55354	0.579897	0.999958
	FBgn0000114	803.947	-0.06227	0.118911	-0.52369	0.600496	0.999958
	FBgn0000115	409.665	-0.00874	0.118127	-0.074	0.941013	0.999958
	FBgn0000116	19292.5	-0.06616	0.1286	-0.5145	0.606904	0.999958
	FBgn0000117	10324.5	0.207347	0.130913	1.58518	0.112926	0.999958
	FBgn0000119	833.794	0.083481	0.117275	0.711887	0.476535	0.999958
	FBgn0000120	386.653	-0.03079	0.127708	-0.24105	0.809514	0.999958
	FBgn0000121	65.2534	0.026949	0.124788	0.215737	0.829193	0.999958
	FBgn0000137	56.2435	0.169235	0.130137	1.30064	0.19338	0.999958
	FBgn0000139	793.538	0.144265	0.129312	1.11667	0.264134	0.999958
	FBgn0000140	162.289	0.138303	0.123077	1.12613	0.260112	0.999958
	FBgn0000146	108.508	0.055232	0.117603	0.470027	0.638336	0.999958
	FBgn0000147	44.4239	-0.01851	0.111985	-0.16541	0.868621	0.999958
	FBgn0000150	4736.83	-0.10615	0.118785	-0.89361	0.371531	0.999958
	FBgn0000152	136.495	-0.09097	0.130884	-0.69486	0.487142	0.999958
	FBgn0000153	23.7961	-0.29686	0.108399	-2.79305	0.005221	0.600368
	FBgn0000157	287.926	0.040248	0.127991	0.314458	0.753173	0.999958
	FBgn0000158	39.6564	-0.08838	0.116399	-0.76055	0.446928	0.999958
	FBgn0000163	619.723	0.076256	0.126817	0.601382	0.547585	0.999958
	FBgn0000166	201.51	0.025781	0.07454	0.346794	0.728746	0.999958
	FBgn0000173	1555.5	-0.03469	0.108064	-0.32105	0.748176	0.999958
	FBgn0000179	423.349	0.104614	0.123465	0.847343	0.396804	0.999958
	FBgn0000180	63.3484	0.073116	0.128719	0.568195	0.569903	0.999958
	FBgn0000181	14461	-0.01695	0.097624	-0.17361	0.862174	0.999958
	FBgn0000182	54.665	-0.02463	0.040997	-0.62353	0.532935	0.999958
	FBgn0000183	1609.74	0.033389	0.102167	0.326811	0.743811	0.999958
	FBgn0000206	51.5045	-0.02055	0.127168	-0.16156	0.871653	0.999958
	FBgn0000212	3925.12	0.113205	0.088426	1.30625	0.191469	0.999958
	FBgn0000216	7.6856	0.084322	0.066957	1.30481	0.191958	0.999958
	FBgn0000221	89.4152	0.018097	0.130907	0.138222	0.890065	0.999958
	FBgn0000227	0.160551	-0.0043	0.016732	-0.25705	0.797141	NA
	FBgn0000228	705.105	0.080374	0.126841	0.633703	0.526274	0.999958
	FBgn0000229	994.731	-0.06534	0.101706	-0.64247	0.520565	0.999958
	FBgn0000233	60.7156	0.139586	0.130459	1.06997	0.284634	0.999958
	FBgn0000239	1421.63	0.085901	0.118842	0.722857	0.469767	0.999958
	FBgn0000241	64.4922	-0.01792	0.124001	-0.14453	0.88508	0.999958
	FBgn0000244	5400.52	0.086297	0.097598	0.884206	0.376585	0.999958
	FBgn0000246	99.1463	0.065915	0.123108	0.535758	0.592126	0.999958
	FBgn0000247	958.657	0.090772	0.114324	0.793978	0.427208	0.999958
	FBgn0000250	4874.25	0.16952	0.10574	1.60321	0.108888	0.999958
	FBgn0000251	768.564	-0.07901	0.112212	-0.70412	0.481356	0.999958
	FBgn0000253	31274.9	0.010211	0.101482	0.100623	0.919849	0.999958
	FBgn0000256	535.727	-0.05663	0.111004	-0.51012	0.609969	0.999958
	FBgn0000257	277.995	-0.04334	0.122782	-0.35297	0.724109	0.999958
	FBgn0000259	2307.44	0.014025	0.102246	0.137171	0.890896	0.999958
	FBgn0000261	836.461	-0.17705	0.124996	-1.41654	0.156617	0.999958
	FBgn0000273	8362.87	0.143709	0.103631	1.38674	0.165521	0.999958
	FBgn0000274	2.96808	-0.015	0.052079	-0.28799	0.773355	0.999958
	FBgn0000276	0.171797	0.003587	0.016732	0.214355	0.83027	NA
	FBgn0000277	0	NA	NA	NA	NA	NA
	FBgn0000278	0.494176	0.005539	0.02127	0.255362	0.798444	NA
	FBgn0000279	2.81347	-0.01569	0.044202	-0.35698	0.721107	0.999958
	FBgn0000280	0	NA	NA	NA	NA	NA
	FBgn0000281	3.16759	0.017324	0.053213	0.326678	0.743912	0.999958
	FBgn0000283	2600.04	0.192883	0.130438	1.48045	0.138752	0.999958
	FBgn0000286	739.768	-0.0239	0.111568	-0.21422	0.830375	0.999958
	FBgn0000287	754.64	0.056349	0.110119	0.511734	0.608837	0.999958
	FBgn0000289	2490.66	0.145321	0.101251	1.43526	0.151213	0.999958
	FBgn0000299	43265.6	0.131648	0.105812	1.24418	0.213433	0.999958
	FBgn0000303	1784.31	0.073293	0.102567	0.714585	0.474865	0.999958
	FBgn0000307	1582.64	0.142493	0.120977	1.17794	0.238822	0.999958
	FBgn0000308	8080.94	0.003131	0.107291	0.029186	0.976716	0.999958
	FBgn0000316	933.832	0.099008	0.13087	0.756764	0.449191	0.999958
	FBgn0000317	1261.9	0.234191	0.123942	1.90007	0.057423	0.999958
	FBgn0000318	982.783	-0.06966	0.115732	-0.60188	0.547256	0.999958
	FBgn0000319	5652.3	0.166356	0.128308	1.2968	0.1947	0.999958
	FBgn0000320	160.323	0.042645	0.127865	0.333579	0.738697	0.999958
	FBgn0000326	300.288	-0.01748	0.13091	-0.13353	0.893777	0.999958
	FBgn0000330	368.48	-0.0407	0.126089	-0.32284	0.746819	0.999958
	FBgn0000337	83.8082	-0.30648	0.130421	-2.35168	0.018689	0.999958
	FBgn0000339	650.82	0.029289	0.130823	0.223902	0.822834	0.999958
	FBgn0000346	1498.37	0.051208	0.114204	0.448391	0.653871	0.999958
	FBgn0000351	18.5023	-0.10224	0.086789	-1.19314	0.232816	0.999958
	FBgn0000352	800.676	0.061994	0.126698	0.489351	0.624593	0.999958
	FBgn0000355	3.89746	-0.01859	0.043178	-0.43672	0.662316	0.999958
	FBgn0000356	0.844626	0.006829	0.03162	0.217971	0.827452	NA
	FBgn0000357	8.40154	-0.01207	0.067314	-0.17896	0.857966	0.999958
	FBgn0000358	1.34383	-0.02017	0.024704	-0.96842	0.332836	0.999958
	FBgn0000359	2.47993	-0.03129	0.03391	-1.02581	0.304982	0.999958
	FBgn0000360	4.88845	-0.08352	0.062004	-1.39633	0.162614	0.999958
	FBgn0000370	8631.88	-0.00129	0.098292	-0.01309	0.989557	0.999958
	FBgn0000376	672.2	0.118434	0.1309	0.905153	0.365385	0.999958
	FBgn0000377	829.783	0.148304	0.130867	1.1337	0.25692	0.999958
	FBgn0000382	2633.18	0.016081	0.109548	0.146795	0.883294	0.999958
	FBgn0000384	835.349	0.100845	0.118348	0.852161	0.394125	0.999958
	FBgn0000392	172.8	-0.11265	0.129936	-0.86735	0.385748	0.999958
	FBgn0000394	598.275	-0.04317	0.115911	-0.37244	0.709565	0.999958
	FBgn0000395	961.281	0.069927	0.10677	0.654941	0.512505	0.999958
	FBgn0000404	965.539	0.045833	0.08405	0.547654	0.58393	0.999958
	FBgn0000405	2578.4	0.064297	0.075707	0.862048	0.388661	0.999958
	FBgn0000406	3227.72	-0.2316	0.130837	-1.77241	0.076326	0.999958
	FBgn0000411	562.395	-0.03425	0.116764	-0.2933	0.769295	0.999958
	FBgn0000412	1722.81	0.14562	0.130752	1.11407	0.265247	0.999958
	FBgn0000414	1763.57	0.184164	0.112328	1.63958	0.101093	0.999958
	FBgn0000416	3292.41	-0.17181	0.127031	-1.35265	0.176166	0.999958
	FBgn0000422	1528.94	-0.0898	0.096738	-0.92829	0.353257	0.999958
	FBgn0000426	122.908	0.035769	0.125794	0.284447	0.776068	0.999958
	FBgn0000427	7.15209	0.027046	0.078726	0.343842	0.730965	0.999958
	FBgn0000439	203.354	-0.0249	0.128691	-0.19353	0.846544	0.999958
	FBgn0000442	252.408	0.158005	0.120211	1.31412	0.188804	0.999958
	FBgn0000447	400.239	0.102865	0.116933	0.879626	0.379062	0.999958
	FBgn0000448	319.489	0.051697	0.123285	0.41931	0.674989	0.999958
	FBgn0000449	40.7636	-0.0268	0.12615	-0.21233	0.831847	0.999958
	FBgn0000451	402.192	0.085672	0.082406	1.05734	0.290358	0.999958
	FBgn0000454	603.889	-0.09198	0.127299	-0.72257	0.469942	0.999958
	FBgn0000455	541.499	-0.07045	0.115016	-0.61255	0.540172	0.999958
	FBgn0000459	464.389	0.088176	0.116904	0.75423	0.450711	0.999958
	FBgn0000463	248.112	0.156239	0.130899	1.19435	0.232342	0.999958
	FBgn0000464	1685.25	0.084025	0.11318	0.742413	0.457837	0.999958
	FBgn0000473	631.533	0.041463	0.113173	0.366368	0.71409	0.999958
	FBgn0000477	827.185	0.090737	0.102302	0.88696	0.375101	0.999958
	FBgn0000479	3775.47	-0.0119	0.117709	-0.10109	0.919482	0.999958
	FBgn0000482	469.24	0.087934	0.125335	0.701697	0.482868	0.999958
	FBgn0000489	1132.49	-0.02311	0.129401	-0.17855	0.858291	0.999958
	FBgn0000490	561.796	0.02591	0.122784	0.211026	0.832867	0.999958
	FBgn0000492	322.584	0.007504	0.118407	0.063372	0.94947	0.999958
	FBgn0000499	654.825	0.168104	0.130812	1.28575	0.19853	0.999958
	FBgn0000500	55.8682	0.050879	0.125157	0.406269	0.684545	0.999958
	FBgn0000504	33.11	-0.03051	0.119993	-0.25415	0.799376	0.999958
	FBgn0000520	260.037	0.055221	0.119154	0.463412	0.643069	0.999958
	FBgn0000524	244.807	-0.10639	0.128194	-0.83002	0.406525	0.999958
	FBgn0000527	275.889	0.047501	0.123369	0.385041	0.700207	0.999958
	FBgn0000529	19.645	-0.15424	0.111106	-1.39227	0.163841	0.999958
	FBgn0000533	616.236	0.021708	0.121217	0.179089	0.857868	0.999958
	FBgn0000535	898.663	0.098885	0.123878	0.798243	0.424729	0.999958
	FBgn0000536	2736.28	-0.02605	0.09715	-0.26815	0.788581	0.999958
	FBgn0000541	3966.5	0.1378	0.126278	1.09137	0.275111	0.999958
	FBgn0000542	1394.32	0.104874	0.125015	0.838959	0.401492	0.999958
	FBgn0000543	681.272	0.210203	0.128614	1.63495	0.10206	0.999958
	FBgn0000546	947.767	0.045176	0.124758	0.362126	0.717258	0.999958
	FBgn0000547	2524.79	0.148826	0.117656	1.26499	0.205876	0.999958
	FBgn0000551	176.269	-0.14198	0.130822	-1.08547	0.277714	0.999958
	FBgn0000552	4.15961	0.011433	0.049853	0.229749	0.818287	0.999958
	FBgn0000557	223.506	-0.08469	0.130483	-0.64899	0.516345	0.999958
	FBgn0000559	87787	0.109996	0.107301	1.02513	0.305304	0.999958
	FBgn0000560	2.36802	-0.00327	0.045578	-0.07187	0.942706	0.999958
	FBgn0000562	1349.68	-0.08389	0.102137	-0.82132	0.411464	0.999958
	FBgn0000564	87.8071	0.176612	0.130916	1.34931	0.177239	0.999958
	FBgn0000565	1086.29	-0.15857	0.130916	-1.21168	0.225634	0.999958
	FBgn0000566	1349.9	0.049011	0.126446	0.387618	0.698299	0.999958
	FBgn0000567	293.146	-0.13401	0.117221	-1.1472	0.251298	0.999958
	FBgn0000568	6047.71	0.05974	0.129454	0.461501	0.644439	0.999958
	FBgn0000575	3240.76	-0.03796	0.104975	-0.36157	0.717672	0.999958
	FBgn0000576	243.465	-0.03561	0.124984	-0.28494	0.775687	0.999958
	FBgn0000577	270.577	-0.00981	0.123042	-0.07972	0.936463	0.999958
	FBgn0000578	1794.05	0.090625	0.116472	0.778094	0.436514	0.999958
	FBgn0000579	19237.4	-0.0563	0.114513	-0.49166	0.62296	0.999958
	FBgn0000581	2094.62	0.140199	0.124261	1.12836	0.259168	0.999958
	FBgn0000588	93.6694	0.035916	0.130877	0.274463	0.783729	0.999958
	FBgn0000591	9.94517	-0.01283	0.080622	-0.15943	0.873328	0.999958
	FBgn0000592	125.941	0.066565	0.128721	0.517196	0.605019	0.999958
	FBgn0000594	7.3982	-0.02356	0.080344	-0.2937	0.76899	0.999958
	FBgn0000606	73.7789	-0.03173	0.130357	-0.24347	0.807645	0.999958
	FBgn0000611	3080.12	0.031895	0.097675	0.326539	0.744017	0.999958
	FBgn0000615	55.7203	-0.05269	0.082117	-0.64593	0.518328	0.999958
	FBgn0000617	241.505	0.077203	0.130665	0.591052	0.554485	0.999958
	FBgn0000618	79.515	-0.04023	0.126063	-0.31925	0.749538	0.999958
	FBgn0000625	222.404	-0.02598	0.127738	-0.20335	0.838863	0.999958
	FBgn0000629	555	0.002053	0.113083	0.018153	0.985517	0.999958
	FBgn0000633	1124.44	0.068581	0.11596	0.591426	0.554235	0.999958
	FBgn0000635	3216.11	0.024857	0.106286	0.23387	0.815086	0.999958
	FBgn0000636	2204.66	-0.04089	0.118814	-0.34415	0.730736	0.999958
	FBgn0000639	2.8388	-0.01907	0.033325	-0.59926	0.549002	0.999958
	FBgn0000640	2.26836	0.011246	0.048217	0.232509	0.816143	0.999958
	FBgn0000644	10.3132	-0.01658	0.08629	-0.19254	0.847319	0.999958
	FBgn0000658	793.089	0.055655	0.117516	0.473616	0.635773	0.999958
	FBgn0000659	1076.09	0.006195	0.103595	0.059796	0.952318	0.999958
	FBgn0000662	1856.1	0.079577	0.10137	0.785035	0.432433	0.999958
	FBgn0000667	20012.9	0.124463	0.109632	1.13529	0.256254	0.999958
	FBgn0000709	798.741	0.097163	0.112405	0.864411	0.387362	0.999958
	FBgn0000711	2037.38	0.033401	0.098645	0.33859	0.734919	0.999958
	FBgn0000715	168.991	-0.11473	0.130787	-0.87714	0.38041	0.999958
	FBgn0000719	904.796	0.113734	0.108576	1.04749	0.294875	0.999958
	FBgn0000721	4264	0.166261	0.12924	1.28678	0.19817	0.999958
	FBgn0000723	1458.78	0.11978	0.106894	1.12051	0.262498	0.999958
	FBgn0000808	3.7168	-0.01386	0.055434	-0.25094	0.801861	0.999958
	FBgn0000810	656.908	0.212898	0.130861	1.62861	0.103396	0.999958
	FBgn0000826	26.3966	-0.12556	0.078483	-1.67117	0.094688	0.999958
	FBgn0000927	51.0259	-0.04365	0.052078	-0.87312	0.382596	0.999958
	FBgn0000928	25.2578	0.155553	0.117396	1.32813	0.184134	0.999958
	FBgn0000964	219.176	0.076819	0.128534	0.597693	0.550044	0.999958
	FBgn0000996	4935.05	0.094885	0.082959	1.16712	0.243162	0.999958
	FBgn0001075	980.927	0.154627	0.124668	1.24046	0.214805	0.999958
	FBgn0001077	3.47908	-0.01161	0.059351	-0.19528	0.845172	0.999958
	FBgn0001078	1458.29	-0.06165	0.128547	-0.47972	0.631426	0.999958
	FBgn0001079	323.888	0.138494	0.130296	1.06383	0.287408	0.999958
	FBgn0001083	295.066	0.029641	0.118553	0.249998	0.802589	0.999958
	FBgn0001084	85.0488	-0.08716	0.130854	-0.66583	0.50552	0.999958
	FBgn0001085	742.969	0.069214	0.107654	0.642932	0.520268	0.999958
	FBgn0001086	701.142	0.070905	0.082407	0.870417	0.384073	0.999958
	FBgn0001087	800.169	0.018001	0.102824	0.17507	0.861025	0.999958
	FBgn0001089	165.531	-0.05017	0.126942	-0.39519	0.692705	0.999958
	FBgn0001090	3329.61	0.109761	0.112707	0.973862	0.330125	0.999958
	FBgn0001091	14839.2	-0.04526	0.119551	-0.37856	0.705013	0.999958
	FBgn0001092	21575.8	-0.04325	0.112748	-0.38362	0.701261	0.999958
	FBgn0001098	17489.8	-0.10521	0.125573	-0.83787	0.402102	0.999958
	FBgn0001099	47.905	-0.13484	0.127493	-1.05769	0.290196	0.999958
	FBgn0001104	1215.53	0.091463	0.127871	0.715358	0.474388	0.999958
	FBgn0001105	9173.8	0.079223	0.103753	0.76358	0.445118	0.999958
	FBgn0001108	869.812	0.058763	0.105731	0.555788	0.578356	0.999958
	FBgn0001112	105.217	0.131951	0.130561	1.01081	0.312109	0.999958
	FBgn0001114	14340.4	0.024411	0.111229	0.219466	0.826287	0.999958
	FBgn0001120	51.7572	-0.09316	0.077043	-1.24354	0.213669	0.999958
	FBgn0001122	7667.97	0.081307	0.113575	0.715895	0.474056	0.999958
	FBgn0001123	2117.26	-0.01455	0.105482	-0.13792	0.890301	0.999958
	FBgn0001124	4323.16	-0.14655	0.115486	-1.26903	0.204429	0.999958
	FBgn0001125	3746.68	-0.19812	0.123639	-1.60262	0.109018	0.999958
	FBgn0001128	14677.8	-0.06826	0.120048	-0.56865	0.569595	0.999958
	FBgn0001133	419.438	0.020792	0.122763	0.169375	0.865501	0.999958
	FBgn0001134	110.076	-0.05849	0.130247	-0.44912	0.653346	0.999958
	FBgn0001137	188.943	0.091888	0.130389	0.704738	0.480973	0.999958
	FBgn0001138	811.086	-0.08005	0.110863	-0.72207	0.470251	0.999958
	FBgn0001139	2377.09	0.149223	0.128697	1.15972	0.246162	0.999958
	FBgn0001142	4337.59	-0.05846	0.116392	-0.5023	0.615457	0.999958
	FBgn0001145	9494.04	0.093518	0.108355	0.863067	0.388101	0.999958
	FBgn0001147	64.0606	-0.07093	0.128828	-0.55066	0.581866	0.999958
	FBgn0001148	29.4897	0.03465	0.116816	0.296467	0.766873	0.999958
	FBgn0001149	5019.51	-0.2112	0.117689	-1.79466	0.072709	0.999958
	FBgn0001150	27.39	0.107834	0.114643	0.940926	0.346743	0.999958
	FBgn0001168	1695.93	-0.03036	0.119635	-0.25373	0.799701	0.999958
	FBgn0001169	609.343	0.116652	0.130682	0.893074	0.371817	0.999958
	FBgn0001170	96.864	-0.01052	0.130669	-0.0805	0.935843	0.999958
	FBgn0001174	1.65013	-0.01695	0.042406	-0.40127	0.68822	0.999958
	FBgn0001179	237.953	-0.04207	0.118423	-0.35524	0.722413	0.999958
	FBgn0001180	118.653	0.037801	0.128375	0.294516	0.768364	0.999958
	FBgn0001185	458.337	-0.02729	0.115654	-0.23597	0.813456	0.999958
	FBgn0001186	7981.16	0.019168	0.106162	0.180555	0.856717	0.999958
	FBgn0001187	894.833	-0.03611	0.11186	-0.32285	0.746808	0.999958
	FBgn0001189	499.856	-0.05379	0.111342	-0.48309	0.629029	0.999958
	FBgn0001197	3657.68	0.060306	0.099105	0.610185	0.541739	0.999958
	FBgn0001202	884.931	0.164071	0.13048	1.25795	0.208409	0.999958
	FBgn0001206	832.326	0.113185	0.084551	1.37404	0.169429	0.999958
	FBgn0001208	2927.23	0.106852	0.120075	0.88989	0.373525	0.999958
	FBgn0001215	5512.57	0.125301	0.122307	1.02453	0.305584	0.999958
	FBgn0001216	149.827	0.006438	0.128425	0.050129	0.960019	0.999958
	FBgn0001217	72.7479	-0.08427	0.129298	-0.65169	0.5146	0.999958
	FBgn0001218	4347.05	0.116762	0.114369	1.02094	0.307284	0.999958
	FBgn0001220	6416.32	0.061689	0.114992	0.536465	0.591637	0.999958
	FBgn0001222	803.086	-0.05182	0.101342	-0.5113	0.60914	0.999958
	FBgn0001223	123.505	-0.00825	0.127522	-0.0647	0.948411	0.999958
	FBgn0001224	499.754	-0.11949	0.128908	-0.92758	0.353625	0.999958
	FBgn0001225	519.455	-0.04048	0.086711	-0.46813	0.639688	0.999958
	FBgn0001226	317.94	-0.16883	0.117794	-1.44078	0.149647	0.999958
	FBgn0001227	8.53002	-0.06438	0.077285	-0.83961	0.401128	0.999958
	FBgn0001228	125.034	-0.00406	0.127624	-0.0318	0.97463	0.999958
	FBgn0001229	922.042	-0.10403	0.102617	-1.0137	0.310725	0.999958
	FBgn0001230	484.989	-0.07989	0.086781	-0.93065	0.352036	0.999958
	FBgn0001233	7122.47	0.001688	0.121571	0.013884	0.988922	0.999958
	FBgn0001234	3980.25	-0.11706	0.117815	-0.9936	0.320419	0.999958
	FBgn0001235	4835.87	0.031976	0.116344	0.27484	0.783439	0.999958
	FBgn0001247	1563.73	-0.01055	0.095607	-0.11033	0.912145	0.999958
	FBgn0001248	12017.1	-0.18519	0.108568	-1.70581	0.088044	0.999958
	FBgn0001250	5440.06	0.141472	0.112961	1.25242	0.210417	0.999958
	FBgn0001253	205.215	0.22942	0.129722	1.77203	0.07639	0.999958
	FBgn0001254	49.7715	0.053119	0.048411	1.19913	0.230478	0.999958
	FBgn0001255	11.7188	0.005227	0.088634	0.058877	0.95305	0.999958
	FBgn0001256	128.933	0.04282	0.033352	2.00472	NA	NA
	FBgn0001257	1894.91	-0.2194	0.122044	-1.79788	0.072196	0.999958
	FBgn0001258	13625.7	0.079681	0.123575	0.644809	0.519051	0.999958
	FBgn0001259	81.0907	-0.10107	0.13087	-0.77214	0.440033	0.999958
	FBgn0001263	171.369	0.018535	0.130592	0.141976	0.887099	0.999958
	FBgn0001269	316.635	0.072304	0.11939	0.605595	0.544784	0.999958
	FBgn0001276	180.191	0.14551	0.130655	1.11462	0.265012	0.999958
	FBgn0001280	205.602	0.053953	0.122331	0.441208	0.659062	0.999958
	FBgn0001281	5.90709	0.040364	0.065766	0.616603	0.537497	0.999958
	FBgn0001285	821.955	0.032294	0.128739	0.250854	0.801927	0.999958
	FBgn0001291	1374.09	-0.07089	0.113645	-0.62374	0.532797	0.999958
	FBgn0001296	562.699	-0.19782	0.113401	-1.74435	0.081098	0.999958
	FBgn0001297	3444.93	-0.08268	0.10275	-0.80467	0.42101	0.999958
	FBgn0001301	4969.45	0.105148	0.113649	0.92522	0.354851	0.999958
	FBgn0001308	2124.76	0.085505	0.100788	0.848367	0.396233	0.999958
	FBgn0001311	3198.94	0.050335	0.095839	0.525204	0.599441	0.999958
	FBgn0001313	0	NA	NA	NA	NA	NA
	FBgn0001316	4518.95	0.146921	0.118677	1.23804	0.2157	0.999958
	FBgn0001319	806.474	0.073905	0.111057	0.665429	0.505776	0.999958
	FBgn0001320	300.336	-0.01309	0.125799	-0.10402	0.917156	0.999958
	FBgn0001321	141.422	-0.12149	0.130134	-0.93328	0.350674	0.999958
	FBgn0001323	406.751	0.049974	0.12847	0.389029	0.697255	0.999958
	FBgn0001324	650.85	0.089523	0.119664	0.748122	0.454387	0.999958
	FBgn0001325	567.118	-0.0304	0.124809	-0.24359	0.80755	0.999958
	FBgn0001330	868.591	0.130392	0.128464	1.01521	0.310007	0.999958
	FBgn0001341	950.562	0.221359	0.127408	1.73798	0.082215	0.999958
	FBgn0001404	1754.12	0.050539	0.107526	0.470019	0.638341	0.999958
	FBgn0001491	446.379	-0.00352	0.130458	-0.02699	0.978465	0.999958
	FBgn0001565	2984.47	0.010374	0.116847	0.088782	0.929255	0.999958
	FBgn0001612	209.068	-0.16977	0.128314	-1.32315	0.185786	0.999958
	FBgn0001624	5262.36	0.233795	0.108308	2.15868	0.030875	0.999958
	FBgn0001941	1114.2	-0.04856	0.128298	-0.3785	0.705057	0.999958
	FBgn0001942	38401.2	0.093203	0.111755	0.833997	0.404283	0.999958
	FBgn0001961	1407.07	-0.01982	0.113505	-0.17457	0.861415	0.999958
	FBgn0001965	837.749	0.105137	0.108773	0.96657	0.333759	0.999958
	FBgn0001967	2.64378	-0.02953	0.048836	-0.60998	0.541878	0.999958
	FBgn0001970	86.5963	0.039794	0.130868	0.304098	0.761053	0.999958
	FBgn0001977	706.962	-0.00677	0.109027	-0.06212	0.95047	0.999958
	FBgn0001978	1578.25	0.1079	0.124762	0.864929	0.387078	0.999958
	FBgn0001981	475.336	0.032098	0.118214	0.271522	0.78599	0.999958
	FBgn0001983	67.4681	0.036026	0.130818	0.27537	0.783032	0.999958
	FBgn0001986	1278.07	0.242513	0.129995	1.86682	0.061926	0.999958
	FBgn0001987	1361.69	-0.05333	0.105732	-0.50438	0.613993	0.999958
	FBgn0001989	2082.95	-0.05245	0.113474	-0.46224	0.643912	0.999958
	FBgn0001990	334.786	0.10699	0.130663	0.819183	0.412682	0.999958
	FBgn0001991	2353.89	0.085862	0.105019	0.817576	0.413599	0.999958
	FBgn0001992	144.439	0.033526	0.130396	0.257144	0.797067	0.999958
	FBgn0001994	3044.33	0.104643	0.112689	0.928631	0.353081	0.999958
	FBgn0001995	657.195	0.015249	0.114594	0.133071	0.894137	0.999958
	FBgn0002021	576.674	0.009769	0.112958	0.086487	0.931079	0.999958
	FBgn0002022	691.012	0.06424	0.122754	0.523359	0.600724	0.999958
	FBgn0002023	510.803	-0.09003	0.115057	-0.78246	0.433945	0.999958
	FBgn0002031	3469.31	-0.03917	0.115202	-0.34005	0.733816	0.999958
	FBgn0002036	251.396	-0.05097	0.119526	-0.42648	0.669755	0.999958
	FBgn0002044	2161.26	0.091896	0.103861	0.884812	0.376258	0.999958
	FBgn0002069	1016.29	-0.05693	0.112853	-0.50443	0.613961	0.999958
	FBgn0002121	2671.08	-0.0121	0.129249	-0.09362	0.925413	0.999958
	FBgn0002174	1254.71	0.077692	0.121641	0.638706	0.523014	0.999958
	FBgn0002183	602.892	-0.00391	0.106905	-0.03661	0.970797	0.999958
	FBgn0002283	398.848	-0.0679	0.116932	-0.58068	0.561455	0.999958
	FBgn0002284	574.902	-0.03047	0.126193	-0.24147	0.809191	0.999958
	FBgn0002306	1047.66	-0.15279	0.10737	-1.42305	0.154722	0.999958
	FBgn0002354	223.653	-0.12402	0.125436	-0.98867	0.322822	0.999958
	FBgn0002413	2606.75	0.066018	0.117916	0.559888	0.575556	0.999958
	FBgn0002431	3592.54	0.157983	0.124859	1.26543	0.205716	0.999958
	FBgn0002440	657.453	0.091073	0.125626	0.725045	0.468424	0.999958
	FBgn0002441	1238.17	0.135453	0.130032	1.04197	0.297424	0.999958
	FBgn0002466	2718.12	0.094819	0.082352	1.17586	0.239649	0.999958
	FBgn0002521	1343.23	0.189116	0.130616	1.44866	0.147433	0.999958
	FBgn0002522	245.028	-0.04832	0.130889	-0.36908	0.712069	0.999958
	FBgn0002524	1077.24	-0.01763	0.099052	-0.17798	0.858737	0.999958
	FBgn0002525	2331.09	0.16625	0.111774	1.4874	0.136909	0.999958
	FBgn0002526	7927.16	0.060043	0.113187	0.530478	0.595781	0.999958
	FBgn0002531	21.21	-0.05082	0.10782	-0.47154	0.637257	0.999958
	FBgn0002533	24.6669	-0.05075	0.108802	-0.466	0.641215	0.999958
	FBgn0002534	6.21484	0.030318	0.069251	0.43767	0.661626	0.999958
	FBgn0002535	85.3607	-0.14625	0.128973	-1.13378	0.256887	0.999958
	FBgn0002542	111.76	-0.00907	0.130715	-0.06934	0.944716	0.999958
	FBgn0002543	642.994	0.024706	0.128126	0.192816	0.847103	0.999958
	FBgn0002552	411.249	0.046421	0.115403	0.402261	0.687492	0.999958
	FBgn0002561	4.31412	0.023509	0.061107	0.385498	0.699868	0.999958
	FBgn0002562	1.17414	-0.02388	0.035579	-0.69241	0.488678	0.999958
	FBgn0002563	5.1549	0.026314	0.063241	0.417395	0.67639	0.999958
	FBgn0002564	76.3399	-0.03809	0.050215	-0.78681	0.431392	0.999958
	FBgn0002565	1.19389	0.005792	0.03546	0.164657	0.869214	0.999958
	FBgn0002566	1691.83	0.088791	0.106155	0.836434	0.402911	0.999958
	FBgn0002567	1206.94	0.052227	0.111245	0.469483	0.638724	0.999958
	FBgn0002569	192.593	0.036783	0.12802	0.287387	0.773816	0.999958
	FBgn0002570	1055.04	-0.35279	0.130551	-2.71161	0.006696	0.676407
	FBgn0002571	1698.55	0.078342	0.126612	0.618776	0.536064	0.999958
	FBgn0002573	24.7115	0.012946	0.113976	0.113626	0.909535	0.999958
	FBgn0002576	10.8745	0.003429	0.083799	0.040832	0.96743	0.999958
	FBgn0002577	12.7031	0.057177	0.046121	1.40239	0.160799	0.999958
	FBgn0002578	4198.01	-0.09935	0.128146	-0.77534	0.438138	0.999958
	FBgn0002579	20955.7	-0.00486	0.114903	-0.04229	0.966271	0.999958
	FBgn0002590	27355.9	-0.0607	0.108441	-0.55971	0.575677	0.999958
	FBgn0002592	43.6105	0.03969	0.124682	0.318481	0.75012	0.999958
	FBgn0002593	32690.3	-0.07684	0.105023	-0.73166	0.464378	0.999958
	FBgn0002609	185.392	0.148246	0.125084	1.18509	0.235984	0.999958
	FBgn0002622	29317.8	-0.09258	0.109279	-0.84719	0.396888	0.999958
	FBgn0002626	21821.2	-0.05858	0.109097	-0.53693	0.591319	0.999958
	FBgn0002629	18.3032	-0.11349	0.106072	-1.07162	0.283891	0.999958
	FBgn0002631	7.57732	0.072552	0.075777	0.968083	0.333003	0.999958
	FBgn0002632	37.7611	-0.08949	0.121581	-0.73716	0.461025	0.999958
	FBgn0002633	19.8899	-0.04247	0.090729	-0.46803	0.639761	0.999958
	FBgn0002638	1799.81	0.087606	0.092772	0.952766	0.340709	0.999958
	FBgn0002641	195.454	-0.03511	0.129036	-0.272	0.785618	0.999958
	FBgn0002643	2065.28	0.09852	0.117946	0.835321	0.403537	0.999958
	FBgn0002645	1658.39	0.140682	0.130804	1.07606	0.281902	0.999958
	FBgn0002673	576.967	0.05031	0.073104	0.695703	0.486615	0.999958
	FBgn0002707	69.9631	0.072354	0.130747	0.553369	0.58001	0.999958
	FBgn0002709	53.1189	0.109352	0.128288	0.852392	0.393997	0.999958
	FBgn0002715	254.925	0.157714	0.121615	1.30107	0.193233	0.999958
	FBgn0002716	134.815	0.149261	0.130868	1.14105	0.25385	0.999958
	FBgn0002719	15748.5	0.101539	0.096274	1.05469	0.291566	0.999958
	FBgn0002723	843.43	-0.04334	0.112997	-0.38354	0.701316	0.999958
	FBgn0002732	15.3508	-0.03236	0.094431	-0.34229	0.732134	0.999958
	FBgn0002733	374.631	-0.19441	0.124313	-1.56383	0.117859	0.999958
	FBgn0002734	6.36461	0.020627	0.074568	0.277173	0.781648	0.999958
	FBgn0002735	27.9471	-0.03526	0.114078	-0.30894	0.757365	0.999958
	FBgn0002736	507.722	0.126033	0.130522	0.966131	0.333979	0.999958
	FBgn0002772	41699	-0.03137	0.111621	-0.28102	0.778697	0.999958
	FBgn0002773	104690	-0.01221	0.111003	-0.11	0.91241	0.999958
	FBgn0002774	1176.99	0.057677	0.116467	0.495228	0.620439	0.999958
	FBgn0002775	574.611	0.069064	0.126408	0.546425	0.584774	0.999958
	FBgn0002778	1835.71	-0.04889	0.128426	-0.38072	0.70341	0.999958
	FBgn0002780	14802.3	0.203533	0.109909	1.85189	0.064042	0.999958
	FBgn0002781	3717.72	0.177872	0.129818	1.37183	0.170117	0.999958
	FBgn0002783	1880.07	0.219262	0.122558	1.79929	0.071972	0.999958
	FBgn0002787	828.327	-0.05871	0.102173	-0.57458	0.565578	0.999958
	FBgn0002789	37682.9	-0.03893	0.121335	-0.32088	0.748302	0.999958
	FBgn0002791	229.553	0.017518	0.126747	0.138204	0.890079	0.999958
	FBgn0002838	0.347705	-0.00824	0.016732	-0.48436	0.628132	NA
	FBgn0002842	2.94485	0.00178	0.045011	0.039801	0.968252	0.999958
	FBgn0002855	0.323935	0.00753	0.016732	0.437905	0.661455	NA
	FBgn0002856	0.357396	-0.00824	0.016732	-0.49344	0.6217	NA
	FBgn0002862	0.330793	-0.00824	0.016732	-0.46844	0.639467	NA
	FBgn0002863	4.43077	-0.01173	0.064469	-0.18135	0.856092	0.999958
	FBgn0002865	0.680053	-0.01219	0.023867	-0.54223	0.587661	NA
	FBgn0002868	9247.66	0.024181	0.118071	0.204803	0.837726	0.999958
	FBgn0002869	389.83	-0.391	0.12967	-3.03207	0.002429	0.354129
	FBgn0002872	196.343	0.123813	0.111192	1.11897	0.263154	0.999958
	FBgn0002873	242.951	0.105361	0.128371	0.821365	0.411438	0.999958
	FBgn0002878	58.4687	-0.05027	0.129836	-0.38736	0.698491	0.999958
	FBgn0002887	150.411	-0.04076	0.126654	-0.32174	0.747649	0.999958
	FBgn0002891	134.954	0.089561	0.128578	0.696504	0.486113	0.999958
	FBgn0002899	38.6775	-0.07402	0.116016	-0.63795	0.523504	0.999958
	FBgn0002901	36.8745	-0.07229	0.115565	-0.62651	0.530978	0.999958
	FBgn0002905	64.6466	0.100024	0.128662	0.777506	0.43686	0.999958
	FBgn0002906	264.495	0.103224	0.119337	0.866684	0.386115	0.999958
	FBgn0002909	238.107	-0.03964	0.120544	-0.32888	0.742243	0.999958
	FBgn0002914	3031	0.19634	0.126497	1.55245	0.120555	0.999958
	FBgn0002917	1512.33	0.106067	0.120815	0.877961	0.379965	0.999958
	FBgn0002921	33987.4	0.063375	0.10983	0.577034	0.563916	0.999958
	FBgn0002922	72.5901	-0.02606	0.128342	-0.20294	0.83918	0.999958
	FBgn0002924	809.491	0.091447	0.085131	1.09168	0.274973	0.999958
	FBgn0002926	17.1503	0.106106	0.102822	1.0366	0.29992	0.999958
	FBgn0002930	578.143	-0.14981	0.11989	-1.24957	0.211455	0.999958
	FBgn0002931	152.254	0.03406	0.130914	0.260088	0.794796	0.999958
	FBgn0002932	390.234	0.072835	0.130406	0.558724	0.57635	0.999958
	FBgn0002933	0	NA	NA	NA	NA	NA
	FBgn0002936	9.4187	-0.06195	0.085463	-0.72752	0.466908	0.999958
	FBgn0002937	49.5979	0.093128	0.12651	0.736454	0.461454	0.999958
	FBgn0002938	67.1404	-0.03647	0.119066	-0.30635	0.759336	0.999958
	FBgn0002939	6.76416	-0.06486	0.041386	-2.09192	0.036445	0.999958
	FBgn0002940	51.1264	-0.02713	0.046265	-0.60189	0.54725	0.999958
	FBgn0002941	212.133	-0.01665	0.127163	-0.1309	0.895851	0.999958
	FBgn0002945	1358.37	0.03236	0.107177	0.301935	0.762702	0.999958
	FBgn0002948	44.1751	0.048029	0.1248	0.385082	0.700176	0.999958
	FBgn0002962	77.8942	-0.02282	0.120833	-0.18888	0.850187	0.999958
	FBgn0002973	1696.37	-0.03124	0.10138	-0.30818	0.757948	0.999958
	FBgn0002985	287.895	-0.08355	0.117741	-0.70956	0.477975	0.999958
	FBgn0002989	96.4506	-0.05127	0.130315	-0.39338	0.694041	0.999958
	FBgn0003002	223.491	-0.01034	0.126135	-0.082	0.934644	0.999958
	FBgn0003008	248.925	0.016492	0.130689	0.126217	0.89956	0.999958
	FBgn0003009	63.4645	-0.01117	0.079342	-0.14086	0.88798	0.999958
	FBgn0003011	1.67226	-0.01139	0.03589	-0.32034	0.748708	0.999958
	FBgn0003015	192.011	-0.03393	0.041984	-0.86377	0.387717	0.999958
	FBgn0003016	1462.28	0.109534	0.122757	0.892338	0.372212	0.999958
	FBgn0003023	47.7944	-0.08247	0.088497	-0.94142	0.346489	0.999958
	FBgn0003028	639.329	0.026968	0.127773	0.211079	0.832825	0.999958
	FBgn0003034	0	NA	NA	NA	NA	NA
	FBgn0003041	730.271	0.01822	0.118197	0.154148	0.877493	0.999958
	FBgn0003042	299.166	-0.03245	0.121727	-0.26655	0.789818	0.999958
	FBgn0003044	405.204	-0.07934	0.129013	-0.61504	0.538529	0.999958
	FBgn0003046	18.7801	0.012525	0.098734	0.126826	0.899078	0.999958
	FBgn0003048	579.488	0.090177	0.1299	0.694268	0.487514	0.999958
	FBgn0003053	613.229	-0.00925	0.122623	-0.07539	0.939901	0.999958
	FBgn0003057	22286.8	0.149076	0.128365	1.16153	0.245425	0.999958
	FBgn0003060	21581.8	-0.13095	0.130907	-1.00072	0.316962	0.999958
	FBgn0003062	7415.77	0.079578	0.126589	0.628651	0.529577	0.999958
	FBgn0003065	47.8583	-0.05844	0.046773	-1.42647	0.153732	0.999958
	FBgn0003067	5011.82	-0.06205	0.098612	-0.62922	0.529205	0.999958
	FBgn0003068	213.064	-0.06776	0.126779	-0.53456	0.592956	0.999958
	FBgn0003071	8160.45	0.106924	0.105255	1.01586	0.309697	0.999958
	FBgn0003074	9237.21	0.024789	0.108912	0.227603	0.819955	0.999958
	FBgn0003076	4335.9	0.022717	0.121875	0.186394	0.852136	0.999958
	FBgn0003079	584.107	0.035239	0.105131	0.335188	0.737483	0.999958
	FBgn0003082	400.503	-0.23013	0.121489	-1.89415	0.058206	0.999958
	FBgn0003086	616.862	0.080704	0.130877	0.616651	0.537465	0.999958
	FBgn0003087	396.568	0.069247	0.07415	0.952099	0.341047	0.999958
	FBgn0003089	622.933	0.161642	0.120869	1.33724	0.181145	0.999958
	FBgn0003090	998.102	0.11228	0.120969	0.928206	0.353301	0.999958
	FBgn0003091	1360.84	0.074789	0.113212	0.660613	0.508861	0.999958
	FBgn0003093	3453.13	0.09212	0.117182	0.786141	0.431785	0.999958
	FBgn0003114	58.5032	0.019704	0.054689	0.362704	0.716826	0.999958
	FBgn0003116	113.891	0.040047	0.128677	0.31118	0.755664	0.999958
	FBgn0003117	91.4997	0.038603	0.130891	0.294935	0.768043	0.999958
	FBgn0003118	1309.84	0.048503	0.099521	0.487354	0.626007	0.999958
	FBgn0003124	2450.99	0.094068	0.086683	1.1021	0.270417	0.999958
	FBgn0003129	114.058	0.130392	0.129192	1.00926	0.312853	0.999958
	FBgn0003130	96.3906	0.047784	0.130876	0.365154	0.714996	0.999958
	FBgn0003132	2.43341	0.004427	0.038722	0.113915	0.909305	0.999958
	FBgn0003134	2603.06	0.077686	0.103198	0.752798	0.451571	0.999958
	FBgn0003137	3656.06	0.198767	0.11701	1.69879	0.089358	0.999958
	FBgn0003139	545.449	0.087596	0.112099	0.781422	0.434554	0.999958
	FBgn0003140	0.152137	0.003587	0.016732	0.214355	0.83027	NA
	FBgn0003141	615.224	0.038082	0.125753	0.302862	0.761995	0.999958
	FBgn0003145	11.0971	0.058256	0.09414	0.619679	0.535469	0.999958
	FBgn0003149	36409.9	0.112648	0.109024	1.03325	0.301486	0.999958
	FBgn0003159	1474.16	0.019972	0.099354	0.201019	0.840684	0.999958
	FBgn0003162	1331.37	-0.0323	0.095696	-0.33751	0.735731	0.999958
	FBgn0003165	3534.66	0.09683	0.101315	0.955738	0.339205	0.999958
	FBgn0003169	1268.32	0.020749	0.12058	0.172089	0.863368	0.999958
	FBgn0003174	139.8	-0.02396	0.130244	-0.18396	0.854048	0.999958
	FBgn0003175	1669.03	-0.01355	0.109472	-0.12374	0.901524	0.999958
	FBgn0003187	163.085	0.099658	0.125826	0.791937	0.428397	0.999958
	FBgn0003189	3113.23	0.194755	0.121362	1.60492	0.108512	0.999958
	FBgn0003204	2470.03	0.053184	0.115334	0.461137	0.644701	0.999958
	FBgn0003205	1518.94	0.136262	0.130612	1.04384	0.296561	0.999958
	FBgn0003206	3115.79	-0.07211	0.106818	-0.67503	0.499659	0.999958
	FBgn0003209	2863.24	-0.02588	0.109118	-0.23713	0.812555	0.999958
	FBgn0003210	864.136	0.179929	0.13084	1.37598	0.168829	0.999958
	FBgn0003218	2210.1	-0.03391	0.107523	-0.31539	0.752469	0.999958
	FBgn0003227	206.135	-0.02015	0.129558	-0.15558	0.876366	0.999958
	FBgn0003231	4692.7	0.140667	0.130913	1.07493	0.282406	0.999958
	FBgn0003248	1.00664	-0.00059	0.03035	-0.01949	0.984446	0.999958
	FBgn0003249	3.13121	0.003841	0.042895	0.089402	0.928762	0.999958
	FBgn0003250	16.1589	0.07877	0.092395	0.855401	0.392329	0.999958
	FBgn0003254	1311.26	-0.1122	0.12437	-0.90214	0.366984	0.999958
	FBgn0003255	146.815	0.162776	0.129323	1.25873	0.208128	0.999958
	FBgn0003256	1258.57	0.099024	0.105754	0.936362	0.349087	0.999958
	FBgn0003257	1935.99	0.142015	0.121634	1.16766	0.242945	0.999958
	FBgn0003261	21688.6	0.112636	0.097849	1.15112	0.249684	0.999958
	FBgn0003267	6.2664	0.006656	0.074706	0.088904	0.929158	0.999958
	FBgn0003268	57.8614	-0.0316	0.124676	-0.25358	0.799818	0.999958
	FBgn0003270	0.668806	-0.01774	0.02036	-0.87492	0.381615	NA
	FBgn0003274	29117.7	-0.09385	0.10935	-0.85822	0.390771	0.999958
	FBgn0003275	746.923	-0.01911	0.125649	-0.15214	0.87908	0.999958
	FBgn0003277	2337.22	0.21664	0.128513	1.68987	0.091052	0.999958
	FBgn0003278	1274.94	0.151116	0.127655	1.18397	0.236424	0.999958
	FBgn0003279	43081.3	0.012295	0.107826	0.114025	0.909218	0.999958
	FBgn0003285	756.566	0.064244	0.112116	0.573027	0.566627	0.999958
	FBgn0003292	52.4794	0.067876	0.113505	0.598526	0.549489	0.999958
	FBgn0003295	34.1511	-0.08458	0.122808	-0.68859	0.491084	0.999958
	FBgn0003300	176.293	-0.04492	0.126406	-0.3553	0.722365	0.999958
	FBgn0003301	883.386	0.124247	0.121072	1.02628	0.304761	0.999958
	FBgn0003302	151.613	-0.02736	0.127609	-0.21444	0.830207	0.999958
	FBgn0003308	623.131	0.239863	0.118857	2.01816	0.043574	0.999958
	FBgn0003310	685.945	-0.03109	0.121146	-0.25663	0.797462	0.999958
	FBgn0003312	29.0208	0.162562	0.119382	1.36446	0.172423	0.999958
	FBgn0003313	23.5443	-0.00976	0.109436	-0.08917	0.928944	0.999958
	FBgn0003317	787.02	0.060144	0.121429	0.495333	0.620365	0.999958
	FBgn0003319	36.8432	-0.04784	0.110503	-0.43302	0.665	0.999958
	FBgn0003321	1936.83	0.02559	0.091984	0.278201	0.780858	0.999958
	FBgn0003326	478.224	0.052256	0.12052	0.433592	0.664585	0.999958
	FBgn0003328	1174.08	-0.11806	0.118149	-0.99927	0.317665	0.999958
	FBgn0003330	366.11	0.053531	0.126161	0.424324	0.67133	0.999958
	FBgn0003334	539.085	0.013799	0.116331	0.118619	0.905578	0.999958
	FBgn0003339	514.379	0.060802	0.123791	0.491185	0.623296	0.999958
	FBgn0003345	2131.12	0.041724	0.121772	0.342643	0.731867	0.999958
	FBgn0003346	1056.92	0.099252	0.088907	1.13305	0.257193	0.999958
	FBgn0003353	421.847	-0.06781	0.117155	-0.5788	0.562727	0.999958
	FBgn0003356	8862.57	0.014932	0.127974	0.116678	0.907115	0.999958
	FBgn0003357	8219.72	0.023574	0.127454	0.184958	0.853262	0.999958
	FBgn0003358	1178.34	-0.05839	0.120982	-0.48264	0.629353	0.999958
	FBgn0003360	62432.1	-0.04742	0.106727	-0.44428	0.656843	0.999958
	FBgn0003366	327.686	0.08678	0.121779	0.712698	0.476033	0.999958
	FBgn0003371	4868.47	0.131852	0.110039	1.19825	0.230819	0.999958
	FBgn0003372	10.4948	0.000774	0.086098	0.008966	0.992846	0.999958
	FBgn0003373	1.6152	-0.03221	0.027321	-1.5915	0.111498	0.999958
	FBgn0003374	3.46948	-0.06171	0.047468	-1.41899	0.155901	0.999958
	FBgn0003375	0	NA	NA	NA	NA	NA
	FBgn0003377	6.50265	0.018034	0.066803	0.270593	0.786704	0.999958
	FBgn0003378	12.7607	-0.06108	0.095547	-0.64062	0.52177	0.999958
	FBgn0003380	4586.3	0.085104	0.121059	0.702997	0.482058	0.999958
	FBgn0003382	6.5162	0.030026	0.062428	0.483684	0.62861	0.999958
	FBgn0003386	1789.7	0.086382	0.115272	0.749379	0.453629	0.999958
	FBgn0003388	282.888	-0.09968	0.130649	-0.76292	0.445509	0.999958
	FBgn0003390	284.108	-0.11055	0.126469	-0.87407	0.382079	0.999958
	FBgn0003391	1111.77	0.099081	0.128376	0.771899	0.440174	0.999958
	FBgn0003392	5685.78	0.045742	0.100244	0.456304	0.648171	0.999958
	FBgn0003396	2030.64	0.063085	0.126466	0.498846	0.617888	0.999958
	FBgn0003401	33.4679	0.037039	0.118394	0.312874	0.754377	0.999958
	FBgn0003410	846.246	0.033907	0.114061	0.297274	0.766257	0.999958
	FBgn0003411	14.0886	-0.12961	0.061508	-2.50748	0.01216	0.969214
	FBgn0003415	1596.6	0.055101	0.121349	0.454071	0.649777	0.999958
	FBgn0003416	446.809	0.150666	0.130083	1.1592	0.246375	0.999958
	FBgn0003423	3846.82	0.089505	0.109391	0.818209	0.413238	0.999958
	FBgn0003429	4502.04	0.076842	0.116403	0.660136	0.509167	0.999958
	FBgn0003430	160.698	-0.04082	0.128933	-0.31656	0.751581	0.999958
	FBgn0003435	3071.23	0.02637	0.118863	0.221849	0.824432	0.999958
	FBgn0003444	418.183	0.095984	0.128159	0.749087	0.453804	0.999958
	FBgn0003447	1304.81	0.250302	0.12423	2.02724	0.042638	0.999958
	FBgn0003448	222.037	0.049431	0.130086	0.380053	0.703906	0.999958
	FBgn0003449	599.421	0.082985	0.123729	0.670738	0.502388	0.999958
	FBgn0003450	97.906	0.050591	0.121633	0.416309	0.677184	0.999958
	FBgn0003459	199.795	0.155263	0.130913	1.18673	0.235335	0.999958
	FBgn0003460	244.851	0.033178	0.128884	0.257362	0.796899	0.999958
	FBgn0003462	2803.14	-0.1139	0.111283	-1.02355	0.306047	0.999958
	FBgn0003463	1139.92	-0.01869	0.118748	-0.15736	0.874961	0.999958
	FBgn0003464	1441.93	0.015181	0.102335	0.148346	0.88207	0.999958
	FBgn0003475	971.284	-0.0072	0.117755	-0.06116	0.951232	0.999958
	FBgn0003479	163.37	-0.01635	0.126125	-0.12967	0.896826	0.999958
	FBgn0003480	48.9976	0.035419	0.124351	0.285057	0.7756	0.999958
	FBgn0003482	7.26702	-0.01047	0.07395	-0.1419	0.887156	0.999958
	FBgn0003483	94.2178	-0.02087	0.129982	-0.16062	0.87239	0.999958
	FBgn0003486	20.1181	-0.07911	0.092617	-0.85809	0.390845	0.999958
	FBgn0003495	396.953	-0.102	0.123391	-0.82656	0.408484	0.999958
	FBgn0003499	536.361	7.92e-05	0.12788	0.000619	0.999506	0.999958
	FBgn0003502	1890.08	0.087509	0.10492	0.834057	0.404249	0.999958
	FBgn0003507	1020.47	-0.0247	0.113088	-0.21838	0.827131	0.999958
	FBgn0003510	105.827	0.03376	0.130498	0.258779	0.795805	0.999958
	FBgn0003511	105.827	0.03376	0.130498	0.258779	0.795805	0.999958
	FBgn0003512	483.505	0.124776	0.119942	1.04037	0.29817	0.999958
	FBgn0003513	147.674	0.052239	0.127871	0.408556	0.682866	0.999958
	FBgn0003514	2518.8	0.009551	0.117217	0.08148	0.93506	0.999958
	FBgn0003515	150.16	0.023153	0.128479	0.180195	0.857	0.999958
	FBgn0003517	39107.8	-0.11736	0.117334	-1.00023	0.317201	0.999958
	FBgn0003520	1997.02	0.17722	0.130439	1.35922	0.174079	0.999958
	FBgn0003525	264.7	-0.0183	0.123265	-0.14849	0.881957	0.999958
	FBgn0003527	15.0928	-0.07015	0.090698	-0.77697	0.437176	0.999958
	FBgn0003545	105.621	0.015324	0.109104	0.140491	0.888272	0.999958
	FBgn0003557	1354.8	0.006048	0.105063	0.05757	0.954091	0.999958
	FBgn0003559	809.415	0.093774	0.121135	0.774155	0.438839	0.999958
	FBgn0003567	1371.24	0.222674	0.125106	1.78768	0.073828	0.999958
	FBgn0003575	1360.23	0.120038	0.11436	1.0497	0.293858	0.999958
	FBgn0003598	584.782	0.096779	0.130906	0.739535	0.459582	0.999958
	FBgn0003607	1080.42	0.059208	0.129693	0.456604	0.647956	0.999958
	FBgn0003612	1316.96	0.113005	0.125789	0.898477	0.368931	0.999958
	FBgn0003638	2420.11	0.185238	0.103902	1.78278	0.074622	0.999958
	FBgn0003651	918.14	0.012922	0.112661	0.114698	0.908685	0.999958
	FBgn0003654	851.085	0.015536	0.104294	0.148961	0.881585	0.999958
	FBgn0003655	523.578	0.070422	0.072631	0.991438	0.321472	0.999958
	FBgn0003656	1771.43	0.071294	0.116471	0.61214	0.540445	0.999958
	FBgn0003660	1977.19	-0.09449	0.098036	-0.9638	0.335145	0.999958
	FBgn0003676	2061.65	0.080332	0.107798	0.745222	0.456138	0.999958
	FBgn0003683	0.65345	-0.00807	0.019831	-0.43042	0.666888	NA
	FBgn0003687	231.159	-0.09883	0.121461	-0.81367	0.415833	0.999958
	FBgn0003701	1241.3	0.088418	0.081954	1.09924	0.271662	0.999958
	FBgn0003710	776.451	0.084102	0.118097	0.712119	0.476391	0.999958
	FBgn0003714	407.556	0.111176	0.115156	0.965381	0.334354	0.999958
	FBgn0003716	1686.52	0.039436	0.099303	0.397139	0.691265	0.999958
	FBgn0003719	72.8624	-0.07702	0.125062	-0.61584	0.538003	0.999958
	FBgn0003720	42.3959	-0.01125	0.126976	-0.08857	0.929422	0.999958
	FBgn0003721	43269.2	0.011952	0.110794	0.107872	0.914097	0.999958
	FBgn0003731	1531.78	-0.03102	0.106993	-0.28992	0.771875	0.999958
	FBgn0003733	105.141	0.065695	0.066232	1.02255	0.306519	0.999958
	FBgn0003741	117.681	0.121078	0.124268	0.975776	0.329176	0.999958
	FBgn0003742	510.046	0.068528	0.112297	0.610255	0.541693	0.999958
	FBgn0003744	1016.22	-0.01059	0.10664	-0.09933	0.920873	0.999958
	FBgn0003747	0.62812	0.011075	0.023214	0.461815	0.644214	NA
	FBgn0003748	3695.14	0.090549	0.108382	0.835468	0.403454	0.999958
	FBgn0003751	14.7426	-0.04952	0.099736	-0.49698	0.619202	0.999958
	FBgn0003861	19.3764	-0.05572	0.085365	-0.65502	0.512454	0.999958
	FBgn0003862	2518.03	0.092362	0.126993	0.727346	0.467014	0.999958
	FBgn0003863	5246.88	-0.40629	0.119685	-3.39567	0.000685	0.166935
	FBgn0003865	0	NA	NA	NA	NA	NA
	FBgn0003866	3099.15	0.041199	0.110162	0.373988	0.708414	0.999958
	FBgn0003867	376.349	-0.39024	0.113668	-3.43213	0.000599	0.151242
	FBgn0003870	1682.77	0.077432	0.106033	0.730252	0.465236	0.999958
	FBgn0003882	439.428	-0.00224	0.110722	-0.02025	0.983845	0.999958
	FBgn0003884	27730.4	0.068144	0.110459	0.616916	0.53729	0.999958
	FBgn0003885	2595.66	0.051367	0.109826	0.467716	0.639988	0.999958
	FBgn0003886	4069.45	-0.00605	0.122929	-0.04925	0.960716	0.999958
	FBgn0003888	1091.83	0.051275	0.118627	0.432233	0.665572	0.999958
	FBgn0003889	27.4647	-0.12051	0.113763	-1.06115	0.288623	0.999958
	FBgn0003890	5289.32	0.000703	0.094851	0.007412	0.994086	0.999958
	FBgn0003891	2589.65	0.019012	0.118901	0.159898	0.872961	0.999958
	FBgn0003892	375.96	0.112569	0.123456	0.911857	0.361844	0.999958
	FBgn0003896	634.952	0.071434	0.108815	0.656472	0.51152	0.999958
	FBgn0003900	95.9878	0.054055	0.130895	0.41297	0.679629	0.999958
	FBgn0003916	2.20601	-0.01135	0.049043	-0.23252	0.816134	0.999958
	FBgn0003920	4.17861	-0.02309	0.060558	-0.38236	0.702191	0.999958
	FBgn0003922	4.16169	-0.01213	0.063698	-0.1903	0.849077	0.999958
	FBgn0003923	0.987072	0.01456	0.03373	0.437903	0.661457	0.999958
	FBgn0003926	0	NA	NA	NA	NA	NA
	FBgn0003930	4.72481	0.022829	0.066206	0.346548	0.728931	0.999958
	FBgn0003931	0.505335	0.005859	0.021375	0.269123	0.787835	NA
	FBgn0003933	0	NA	NA	NA	NA	NA
	FBgn0003934	0.160551	-0.0043	0.016732	-0.25705	0.797141	NA
	FBgn0003935	0.335093	0.00753	0.016732	0.448986	0.653442	NA
	FBgn0003936	0.163295	0.003587	0.016732	0.214355	0.83027	NA
	FBgn0003938	0.677132	0.011704	0.023699	0.502914	0.615025	NA
	FBgn0003941	22047.2	-0.08822	0.107669	-0.8194	0.412556	0.999958
	FBgn0003942	28606.5	-0.08252	0.099436	-0.82986	0.40662	0.999958
	FBgn0003943	5946.44	-0.03266	0.097952	-0.33338	0.738847	0.999958
	FBgn0003944	964.576	0.069645	0.102956	0.67644	0.498762	0.999958
	FBgn0003950	4.06312	-0.00439	0.05885	-0.07487	0.940317	0.999958
	FBgn0003961	11.7866	-0.13505	0.071635	-2.02141	0.043238	0.999958
	FBgn0003963	623.734	0.116799	0.111078	1.05149	0.293035	0.999958
	FBgn0003964	687.249	-0.04678	0.111369	-0.41999	0.67449	0.999958
	FBgn0003965	635.605	-0.15429	0.123749	-1.24691	0.212429	0.999958
	FBgn0003969	1799.48	0.227756	0.117433	1.93962	0.052426	0.999958
	FBgn0003975	125.38	0.086832	0.129938	0.668384	0.503889	0.999958
	FBgn0003977	440.001	0.179795	0.128333	1.4014	0.161094	0.999958
	FBgn0003978	153.154	-0.08869	0.126258	-0.70236	0.482457	0.999958
	FBgn0003979	1.00362	-0.01823	0.033952	-0.54528	0.585563	0.999958
	FBgn0003980	1.68917	-0.01525	0.040658	-0.37861	0.704979	0.999958
	FBgn0003983	0.481653	-0.01177	0.016759	-0.60932	0.542309	NA
	FBgn0003984	244.324	0.027601	0.130862	0.210888	0.832975	0.999958
	FBgn0003996	84.2025	-0.16446	0.130809	-1.25725	0.208662	0.999958
	FBgn0003997	84.6038	-0.08162	0.126408	-0.64581	0.518401	0.999958
	FBgn0004003	198.446	-0.05909	0.123811	-0.47723	0.633201	0.999958
	FBgn0004034	1699.53	0.502987	0.104282	4.82312	1.41e-06	0.001333
	FBgn0004045	8.49155	-0.02281	0.069128	-0.3305	0.741024	0.999958
	FBgn0004047	15.6637	-0.02873	0.070447	-0.40959	0.682105	0.999958
	FBgn0004049	961.181	0.189585	0.122676	1.5456	0.122201	0.999958
	FBgn0004050	769.307	0.053692	0.110725	0.484916	0.627736	0.999958
	FBgn0004052	1.8275	0.039725	0.045993	0.887306	0.374914	0.999958
	FBgn0004053	4.75151	-0.04245	0.056943	-0.76016	0.447161	0.999958
	FBgn0004054	0.491344	-0.01391	0.018183	-0.67127	0.502049	NA
	FBgn0004055	4658.6	0.048766	0.113901	0.42815	0.668542	0.999958
	FBgn0004057	594.109	0.072367	0.125175	0.578095	0.5632	0.999958
	FBgn0004066	706.523	0.044792	0.123306	0.363273	0.716401	0.999958
	FBgn0004087	65.4187	-0.0928	0.127234	-0.72913	0.465923	0.999958
	FBgn0004101	478.312	0.062901	0.127313	0.494082	0.621248	0.999958
	FBgn0004102	530.149	0.094108	0.122032	0.771203	0.440587	0.999958
	FBgn0004103	4795.8	0.001154	0.092927	0.012417	0.990093	0.999958
	FBgn0004106	218.544	0.108544	0.109986	0.991133	0.32162	0.999958
	FBgn0004107	112.704	-0.00908	0.129881	-0.06989	0.944283	0.999958
	FBgn0004108	1084.85	0.212143	0.114517	1.85258	0.063943	0.999958
	FBgn0004110	16.6282	-0.04119	0.092683	-0.44443	0.656729	0.999958
	FBgn0004117	52353.8	0.032108	0.115888	0.277062	0.781732	0.999958
	FBgn0004118	791.185	-0.0135	0.106417	-0.1269	0.89902	0.999958
	FBgn0004132	159.872	-0.08617	0.130718	-0.65915	0.509801	0.999958
	FBgn0004133	540.248	0.043298	0.111229	0.38925	0.697091	0.999958
	FBgn0004143	0.534858	-0.01463	0.018597	-0.71857	0.472408	NA
	FBgn0004167	8301.6	0.081994	0.098005	0.836629	0.402801	0.999958
	FBgn0004168	1174.92	-0.00029	0.103599	-0.00279	0.997774	0.999958
	FBgn0004169	66271.4	0.022457	0.123798	0.181402	0.856052	0.999958
	FBgn0004170	6.77374	-0.00023	0.076126	-0.00302	0.997593	0.999958
	FBgn0004171	0.83466	-0.00593	0.024875	-0.24077	0.80973	NA
	FBgn0004172	0	NA	NA	NA	NA	NA
	FBgn0004173	0	NA	NA	NA	NA	NA
	FBgn0004174	0.171797	0.003587	0.016732	0.214355	0.83027	NA
	FBgn0004175	0	NA	NA	NA	NA	NA
	FBgn0004177	6536.31	0.088641	0.110368	0.803148	0.421889	0.999958
	FBgn0004179	4448.56	0.032559	0.094984	0.342782	0.731763	0.999958
	FBgn0004181	6.77281	0.001677	0.073152	0.022989	0.981659	0.999958
	FBgn0004183	1.01515	-0.00035	0.030381	-0.01158	0.990757	0.999958
	FBgn0004185	2.19906	0.004645	0.048967	0.095224	0.924137	0.999958
	FBgn0004186	2.1879	0.00411	0.04798	0.085898	0.931548	0.999958
	FBgn0004187	1.18117	-0.01013	0.035521	-0.28657	0.774441	0.999958
	FBgn0004188	11.197	0.095951	0.092925	1.03986	0.298406	0.999958
	FBgn0004189	9.89891	0.093739	0.08618	1.09975	0.271441	0.999958
	FBgn0004190	10.4322	0.061923	0.088072	0.707233	0.479422	0.999958
	FBgn0004191	5.01473	-0.02031	0.069464	-0.29261	0.769822	0.999958
	FBgn0004192	6.02265	-0.01913	0.073128	-0.26184	0.793445	0.999958
	FBgn0004197	394.353	0.086664	0.125916	0.688358	0.491227	0.999958
	FBgn0004198	2092.32	0.093639	0.11862	0.78942	0.429866	0.999958
	FBgn0004227	1901.45	0.190081	0.130806	1.45404	0.145936	0.999958
	FBgn0004228	661.251	-0.24137	0.119156	-2.02565	0.042801	0.999958
	FBgn0004237	1469.17	0.075392	0.127004	0.593649	0.552747	0.999958
	FBgn0004240	1.93063	-0.0366	0.035362	-1.15063	0.249884	0.999958
	FBgn0004242	6163.52	0.039934	0.112565	0.354765	0.722766	0.999958
	FBgn0004244	6062.54	0.063629	0.116231	0.547433	0.584081	0.999958
	FBgn0004359	335.974	-0.00916	0.116143	-0.0789	0.937109	0.999958
	FBgn0004360	147.849	-0.0294	0.129479	-0.22708	0.820364	0.999958
	FBgn0004362	2183.2	-0.05807	0.111179	-0.5223	0.601465	0.999958
	FBgn0004363	14312.6	-0.00711	0.103576	-0.0686	0.94531	0.999958
	FBgn0004364	637.136	0.009182	0.125096	0.073406	0.941483	0.999958
	FBgn0004367	53.0305	0.140883	0.129151	1.09137	0.27511	0.999958
	FBgn0004368	1183.89	0.070006	0.108372	0.645997	0.518281	0.999958
	FBgn0004369	1773.64	-0.02577	0.099845	-0.25809	0.796334	0.999958
	FBgn0004370	2277.94	0.154957	0.116612	1.32888	0.183887	0.999958
	FBgn0004372	2.70569	-0.00544	0.03304	-0.16561	0.868462	0.999958
	FBgn0004373	2725.18	0.049454	0.119862	0.412604	0.679897	0.999958
	FBgn0004374	112.142	-0.16453	0.129666	-1.26888	0.204484	0.999958
	FBgn0004378	648.659	0.099019	0.085074	1.18634	0.235489	0.999958
	FBgn0004379	179.907	0.098439	0.077086	1.31884	0.187223	0.999958
	FBgn0004380	1062.79	0.011117	0.103201	0.107715	0.914221	0.999958
	FBgn0004381	698.97	-0.01276	0.109164	-0.1169	0.906941	0.999958
	FBgn0004387	1051.5	-0.04796	0.113222	-0.42364	0.671827	0.999958
	FBgn0004389	9.03839	-0.08135	0.044323	-2.6714	0.007554	0.736758
	FBgn0004390	908.597	0.090348	0.120917	0.747233	0.454923	0.999958
	FBgn0004391	183.077	0.0515	0.128076	0.40223	0.687515	0.999958
	FBgn0004394	188.02	0.032746	0.128338	0.255166	0.798595	0.999958
	FBgn0004395	3362.21	0.135532	0.120013	1.12936	0.258747	0.999958
	FBgn0004396	532.105	-0.17458	0.11786	-1.48129	0.138529	0.999958
	FBgn0004397	6383.92	0.039844	0.115473	0.345047	0.730059	0.999958
	FBgn0004400	23.7252	-0.00447	0.083317	-0.05374	0.957143	0.999958
	FBgn0004401	2915.62	0.103111	0.125482	0.821759	0.411214	0.999958
	FBgn0004403	22079.2	-0.01955	0.115131	-0.16982	0.865151	0.999958
	FBgn0004404	10957.1	-0.00946	0.123013	-0.07689	0.938709	0.999958
	FBgn0004406	130.11	0.155997	0.12749	1.22348	0.221147	0.999958
	FBgn0004407	192.33	-0.03684	0.124985	-0.29477	0.768169	0.999958
	FBgn0004414	1.31101	0.011566	0.03339	0.349041	0.727058	0.999958
	FBgn0004419	1649.28	0.03297	0.128022	0.257547	0.796757	0.999958
	FBgn0004425	2814.14	-0.55161	0.130588	-4.24168	2.22e-05	0.013297
	FBgn0004426	924.592	-0.48806	0.130414	-3.76886	0.000164	0.055222
	FBgn0004427	4916.32	-0.53013	0.130916	-4.07213	4.66e-05	0.021961
	FBgn0004428	1213.34	-0.52181	0.130784	-4.01614	5.92e-05	0.026339
	FBgn0004429	20.7731	-0.23147	0.094695	-2.53951	0.011101	0.934527
	FBgn0004430	1554.29	-0.17476	0.090542	-2.01533	0.04387	0.999958
	FBgn0004431	58.9651	-0.0224	0.025706	-1.17516	NA	NA
	FBgn0004432	5141.19	-0.03638	0.088729	-0.41002	0.681792	0.999958
	FBgn0004435	1919.54	0.097565	0.110077	0.886326	0.375442	0.999958
	FBgn0004436	4261.51	0.035565	0.095698	0.371641	0.71016	0.999958
	FBgn0004449	3473.7	0.135401	0.125746	1.07687	0.281537	0.999958
	FBgn0004456	1824.96	-0.00451	0.102921	-0.04387	0.96501	0.999958
	FBgn0004463	463.789	0.161787	0.123573	1.30936	0.190414	0.999958
	FBgn0004465	904.732	0.186963	0.113555	1.6464	0.099681	0.999958
	FBgn0004507	14957.2	0.047225	0.112072	0.421378	0.673479	0.999958
	FBgn0004509	2709.95	0.143009	0.127432	1.12239	0.261696	0.999958
	FBgn0004510	275.043	0.029074	0.120993	0.240281	0.810112	0.999958
	FBgn0004511	5.41648	0.007589	0.055572	0.136911	0.891101	0.999958
	FBgn0004512	1213.02	-0.38458	0.116373	-3.30525	0.000949	0.220008
	FBgn0004513	2236.43	-0.00248	0.112276	-0.02208	0.982385	0.999958
	FBgn0004514	404.295	0.074114	0.118656	0.624601	0.532233	0.999958
	FBgn0004516	6461.79	0.052187	0.102175	0.510763	0.609517	0.999958
	FBgn0004552	183.156	-0.14927	0.129973	-1.14851	0.250758	0.999958
	FBgn0004554	457.456	-0.15664	0.081075	-2.06438	0.038982	0.999958
	FBgn0004556	658.118	0.143198	0.117245	1.22141	0.221931	0.999958
	FBgn0004567	153.068	0.023446	0.128272	0.182775	0.854974	0.999958
	FBgn0004569	451.542	-0.14137	0.122094	-1.15785	0.246926	0.999958
	FBgn0004573	474.487	0.029866	0.126647	0.235814	0.813577	0.999958
	FBgn0004574	4189.14	0.02824	0.102327	0.27598	0.782563	0.999958
	FBgn0004575	5309.65	0.082301	0.116972	0.703607	0.481677	0.999958
	FBgn0004577	90.9876	0.148342	0.128524	1.15451	0.248291	0.999958
	FBgn0004580	4708.36	-0.00479	0.110225	-0.04349	0.965313	0.999958
	FBgn0004581	22.3007	0.084292	0.111022	0.759551	0.447523	0.999958
	FBgn0004583	1098.18	0.078576	0.126211	0.622624	0.533531	0.999958
	FBgn0004584	135.663	0.073093	0.130333	0.56098	0.574811	0.999958
	FBgn0004587	5005.72	0.140053	0.127187	1.1013	0.270765	0.999958
	FBgn0004588	0.171797	0.003587	0.016732	0.214355	0.83027	NA
	FBgn0004589	0.50259	-0.0066	0.021451	-0.29867	0.765195	NA
	FBgn0004590	0.487142	0.0042	0.017899	0.216478	0.828615	NA
	FBgn0004591	0.333537	-0.00036	0.016732	-0.02135	0.982969	NA
	FBgn0004592	1.18675	-0.041	0.030715	-1.61452	0.106416	0.999958
	FBgn0004593	0.152137	0.003587	0.016732	0.214355	0.83027	NA
	FBgn0004594	0.502586	0.005546	0.021407	0.247549	0.804483	NA
	FBgn0004595	835.091	0.067761	0.12439	0.544763	0.585916	0.999958
	FBgn0004597	199.054	0.068456	0.129724	0.527779	0.597653	0.999958
	FBgn0004598	2039.57	0.126537	0.12453	1.01621	0.309529	0.999958
	FBgn0004606	1475.77	0.101294	0.125932	0.8044	0.421166	0.999958
	FBgn0004607	2244.01	0.05496	0.129219	0.425342	0.670588	0.999958
	FBgn0004611	2624.05	0.107	0.111732	0.957666	0.338231	0.999958
	FBgn0004618	31.1346	-0.12446	0.121044	-1.02885	0.303549	0.999958
	FBgn0004619	697.019	0.058698	0.110249	0.532424	0.594432	0.999958
	FBgn0004620	977.277	0.132527	0.113297	1.1697	0.242121	0.999958
	FBgn0004622	332.476	0.017458	0.119531	0.146037	0.883892	0.999958
	FBgn0004623	61.3919	-0.01871	0.130431	-0.1434	0.885972	0.999958
	FBgn0004629	6103.5	-0.15097	0.114884	-1.31418	0.188785	0.999958
	FBgn0004635	416.596	0.042449	0.128482	0.330371	0.74112	0.999958
	FBgn0004636	3429.53	0.107104	0.122002	0.877922	0.379986	0.999958
	FBgn0004638	1795.93	-0.01274	0.108304	-0.11766	0.906335	0.999958
	FBgn0004643	210.901	-0.08059	0.122606	-0.6574	0.510923	0.999958
	FBgn0004644	91.8252	-0.08881	0.130664	-0.67952	0.496806	0.999958
	FBgn0004646	2116.66	0.056663	0.102979	0.550229	0.582162	0.999958
	FBgn0004647	721.963	0.16717	0.129663	1.2897	0.197154	0.999958
	FBgn0004648	2745.25	0.014608	0.104317	0.140032	0.888635	0.999958
	FBgn0004649	225.047	-0.03972	0.04208	-1.03646	0.299986	0.999958
	FBgn0004650	69.0118	-0.21928	0.130653	-1.6791	0.093133	0.999958
	FBgn0004652	1891.68	0.065301	0.116774	0.559206	0.576021	0.999958
	FBgn0004654	1568.09	0.086856	0.127066	0.683578	0.494242	0.999958
	FBgn0004655	1273.24	0.17304	0.128962	1.34217	0.179541	0.999958
	FBgn0004656	3558.32	0.123581	0.118058	1.04682	0.295183	0.999958
	FBgn0004657	5146.5	0.065255	0.105657	0.617615	0.536829	0.999958
	FBgn0004666	41.7945	0.018709	0.123904	0.151133	0.87987	0.999958
	FBgn0004687	2571.59	0.030695	0.120514	0.254704	0.798952	0.999958
	FBgn0004698	3854.38	0.205825	0.128377	1.60691	0.108075	0.999958
	FBgn0004777	1971.42	-0.06186	0.124638	-0.49632	0.619669	0.999958
	FBgn0004778	26.5667	-0.09192	0.107334	-0.85939	0.390124	0.999958
	FBgn0004779	233.208	-0.01677	0.039785	-0.42978	0.667352	0.999958
	FBgn0004780	1079.78	-0.04596	0.127207	-0.36132	0.717859	0.999958
	FBgn0004781	39.7617	-0.30981	0.081711	-5.09613	3.47e-07	0.000409
	FBgn0004782	1146.11	-0.31915	0.117237	-2.72243	0.00648	0.673908
	FBgn0004783	806.701	-0.3018	0.122858	-2.45694	0.014013	0.999958
	FBgn0004784	23.6304	-0.05451	0.115375	-0.47224	0.636756	0.999958
	FBgn0004795	784.385	0.203311	0.127966	1.59266	0.111236	0.999958
	FBgn0004797	1079.02	-0.02958	0.099224	-0.29809	0.765634	0.999958
	FBgn0004811	450.317	0.078869	0.130742	0.603405	0.546239	0.999958
	FBgn0004828	15800.1	0.076366	0.126968	0.601475	0.547524	0.999958
	FBgn0004832	86.5356	-0.06121	0.130558	-0.46884	0.639183	0.999958
	FBgn0004837	218.962	0.053166	0.12926	0.411427	0.680759	0.999958
	FBgn0004838	9786.87	0.065074	0.114346	0.569102	0.569287	0.999958
	FBgn0004839	564.077	0.058368	0.115817	0.503953	0.614294	0.999958
	FBgn0004841	208.304	-0.18141	0.125316	-1.44747	0.147766	0.999958
	FBgn0004842	33.7098	-0.00393	0.123227	-0.0319	0.974552	0.999958
	FBgn0004852	2823.32	0.219057	0.106613	2.05472	0.039906	0.999958
	FBgn0004854	145.829	0.087894	0.128886	0.681756	0.495393	0.999958
	FBgn0004855	304.987	0.07028	0.130538	0.538482	0.590245	0.999958
	FBgn0004856	1757.4	0.185678	0.130035	1.42847	0.153155	0.999958
	FBgn0004858	1522.61	0.008932	0.107423	0.083146	0.933735	0.999958
	FBgn0004859	1085.75	0.093571	0.11787	0.793849	0.427283	0.999958
	FBgn0004860	483.794	0.05706	0.122026	0.467629	0.64005	0.999958
	FBgn0004861	906.107	0.013933	0.113304	0.122974	0.902128	0.999958
	FBgn0004862	119.659	0.023782	0.130383	0.182413	0.855258	0.999958
	FBgn0004863	158.483	0.063028	0.126289	0.499133	0.617686	0.999958
	FBgn0004864	715.128	0.023244	0.116904	0.198844	0.842385	0.999958
	FBgn0004865	275.221	-0.10963	0.123291	-0.88914	0.373928	0.999958
	FBgn0004867	36353.2	-0.07312	0.122552	-0.59665	0.550738	0.999958
	FBgn0004868	3227.02	-0.01677	0.092811	-0.18064	0.856649	0.999958
	FBgn0004870	53.2834	0.048281	0.129109	0.37408	0.708345	0.999958
	FBgn0004872	238.834	0.171299	0.12511	1.36931	0.170901	0.999958
	FBgn0004875	3351.05	0.098074	0.121218	0.809105	0.418455	0.999958
	FBgn0004876	1288.71	-0.03173	0.110137	-0.28809	0.773277	0.999958
	FBgn0004878	542.048	0.146318	0.114309	1.27994	0.200566	0.999958
	FBgn0004880	2936.12	0.03106	0.113729	0.273102	0.784775	0.999958
	FBgn0004882	169.502	-0.0637	0.130908	-0.48661	0.626538	0.999958
	FBgn0004885	1347.76	-0.12906	0.107655	-1.1988	0.230604	0.999958
	FBgn0004888	4272.08	-0.06458	0.117891	-0.54783	0.583812	0.999958
	FBgn0004889	1689.3	-0.01382	0.106727	-0.12945	0.896999	0.999958
	FBgn0004892	261.492	-0.02765	0.128022	-0.21604	0.828956	0.999958
	FBgn0004893	2611.36	0.073432	0.113084	0.649368	0.5161	0.999958
	FBgn0004895	17.4183	-0.00057	0.107111	-0.0053	0.995774	0.999958
	FBgn0004896	82.6519	-0.02292	0.130457	-0.17576	0.860482	0.999958
	FBgn0004897	14.4158	-0.00734	0.098268	-0.07477	0.940398	0.999958
	FBgn0004898	69.9866	0.055776	0.130128	0.428455	0.66832	0.999958
	FBgn0004901	1333.91	0.121823	0.123852	0.983683	0.325271	0.999958
	FBgn0004903	872.241	-0.0341	0.106394	-0.32052	0.748575	0.999958
	FBgn0004907	33577.6	0.02124	0.095354	0.222751	0.823729	0.999958
	FBgn0004908	109.703	-0.13323	0.129667	-1.02761	0.304135	0.999958
	FBgn0004910	1287.37	-0.17805	0.100384	-1.77363	0.076124	0.999958
	FBgn0004911	34.0955	0.146005	0.123426	1.18408	0.23638	0.999958
	FBgn0004913	372.064	0.034269	0.110631	0.30976	0.756743	0.999958
	FBgn0004914	1356.67	-0.00524	0.094251	-0.05565	0.955622	0.999958
	FBgn0004915	887.896	0.130388	0.126488	1.03097	0.302553	0.999958
	FBgn0004919	870.556	-0.00927	0.117559	-0.07885	0.937152	0.999958
	FBgn0004921	9159.47	0.017178	0.090794	0.189195	0.84994	0.999958
	FBgn0004924	4425.11	0.146591	0.09914	1.50336	0.132747	0.999958
	FBgn0004926	2555.49	0.001397	0.106627	0.013098	0.98955	0.999958
	FBgn0004956	19.632	-0.04451	0.106651	-0.41777	0.676115	0.999958
	FBgn0004957	337.121	-0.03606	0.119085	-0.30285	0.762008	0.999958
	FBgn0004959	264.629	0.122139	0.126044	0.968915	0.332588	0.999958
	FBgn0005198	833.608	0.095003	0.112864	0.841777	0.399913	0.999958
	FBgn0005278	25700.3	0.023987	0.100036	0.239785	0.810497	0.999958
	FBgn0005322	894.697	0.008577	0.103478	0.082889	0.93394	0.999958
	FBgn0005355	409.562	0.05458	0.130177	0.419309	0.67499	0.999958
	FBgn0005386	749.384	0.152418	0.128136	1.18975	0.234144	0.999958
	FBgn0005390	17.8601	-0.05919	0.088568	-0.67072	0.502399	0.999958
	FBgn0005391	16.4479	-0.00468	0.065558	-0.07149	0.943005	0.999958
	FBgn0005411	2020.89	0.042545	0.122206	0.348151	0.727727	0.999958
	FBgn0005427	1308.41	-0.00647	0.10769	-0.06005	0.952119	0.999958
	FBgn0005533	26501.8	-0.08441	0.105295	-0.8017	0.422729	0.999958
	FBgn0005536	2484.08	0.116597	0.098703	1.18128	0.237491	0.999958
	FBgn0005558	249.675	0.078186	0.123055	0.635356	0.525196	0.999958
	FBgn0005561	382.212	0.04134	0.122028	0.338765	0.734787	0.999958
	FBgn0005564	2073.06	0.009575	0.107128	0.089376	0.928783	0.999958
	FBgn0005585	5955.85	0.068542	0.094923	0.722078	0.470246	0.999958
	FBgn0005586	5228.33	0.035954	0.112247	0.320314	0.74873	0.999958
	FBgn0005590	0.171797	0.003587	0.016732	0.214355	0.83027	NA
	FBgn0005593	41861.6	-0.06201	0.110388	-0.56174	0.574292	0.999958
	FBgn0005596	233.265	-0.01403	0.126462	-0.11096	0.911646	0.999958
	FBgn0005612	355.313	-0.23061	0.129036	-1.7875	0.073856	0.999958
	FBgn0005613	51.8529	0.150529	0.129213	1.16517	0.243952	0.999958
	FBgn0005614	112.314	0.015875	0.130069	0.122047	0.902861	0.999958
	FBgn0005616	549.189	0.103946	0.118829	0.874759	0.381705	0.999958
	FBgn0005617	670.206	0.18211	0.130351	1.39864	0.161921	0.999958
	FBgn0005619	131.97	-0.00838	0.129968	-0.06444	0.948622	0.999958
	FBgn0005624	577.587	0.036406	0.123791	0.294115	0.76867	0.999958
	FBgn0005626	1541.4	-0.27382	0.108115	-2.53275	0.011317	0.943039
	FBgn0005631	1246.43	0.082405	0.125218	0.65813	0.510454	0.999958
	FBgn0005632	2383.01	0.114065	0.11188	1.01955	0.307942	0.999958
	FBgn0005633	29.1421	-0.17858	0.12059	-1.48274	0.138143	0.999958
	FBgn0005636	693.595	0.055952	0.105042	0.532653	0.594274	0.999958
	FBgn0005638	67.3901	0.007275	0.047794	0.152441	0.878839	0.999958
	FBgn0005640	2565.75	0.153971	0.122456	1.25746	0.208587	0.999958
	FBgn0005642	682.335	0.00187	0.125681	0.014882	0.988126	0.999958
	FBgn0005648	882.13	0.070653	0.104736	0.674575	0.499946	0.999958
	FBgn0005649	1963.1	0.138684	0.130665	1.06168	0.288379	0.999958
	FBgn0005654	36.6763	0.028326	0.124165	0.228123	0.819551	0.999958
	FBgn0005655	304.976	0.023301	0.126932	0.1836	0.854327	0.999958
	FBgn0005658	311.504	0.089094	0.126593	0.703867	0.481516	0.999958
	FBgn0005659	904.25	-0.06835	0.103545	-0.66006	0.509217	0.999958
	FBgn0005660	216.892	-0.10902	0.125169	-0.87102	0.383745	0.999958
	FBgn0005664	41.5568	0.066565	0.078005	0.863796	0.3877	0.999958
	FBgn0005666	42824.8	0.132892	0.116214	1.14354	0.252815	0.999958
	FBgn0005670	237.573	-0.06563	0.127744	-0.51367	0.607482	0.999958
	FBgn0005671	26140.2	-0.0768	0.111893	-0.68634	0.4925	0.999958
	FBgn0005672	1933.61	-0.11398	0.116732	-0.97644	0.328847	0.999958
	FBgn0005674	1345.2	0.104324	0.104097	1.00219	0.316253	0.999958
	FBgn0005677	912.527	0.070134	0.105526	0.664612	0.506299	0.999958
	FBgn0005683	21.0825	-0.04627	0.099241	-0.46732	0.640268	0.999958
	FBgn0005694	1745.42	0.056994	0.116967	0.487271	0.626066	0.999958
	FBgn0005695	938.025	-0.12696	0.114404	-1.1097	0.267127	0.999958
	FBgn0005696	53.9186	-0.06148	0.11953	-0.51452	0.606889	0.999958
	FBgn0005771	2080.29	-0.01658	0.108753	-0.15246	0.878826	0.999958
	FBgn0005775	1377.46	0.030492	0.11727	0.260018	0.79485	0.999958
	FBgn0005777	740.869	0.068963	0.105115	0.65609	0.511766	0.999958
	FBgn0005778	0.816555	0.004459	0.025102	0.178261	0.858518	NA
	FBgn0005779	0.869951	-0.00814	0.028861	-0.28658	0.774432	0.999958
	FBgn0008635	1403.41	0.043583	0.101854	0.427898	0.668725	0.999958
	FBgn0008636	31.9476	-0.11705	0.110579	-1.06023	0.289041	0.999958
	FBgn0008646	135.558	-0.00444	0.130625	-0.03399	0.972884	0.999958
	FBgn0008651	148.858	0.166408	0.128529	1.29463	0.195446	0.999958
	FBgn0010014	1328.98	-0.02762	0.104498	-0.26432	0.791532	0.999958
	FBgn0010015	929.192	0.111676	0.122128	0.91443	0.360491	0.999958
	FBgn0010019	2645.45	-0.06513	0.123157	-0.5288	0.596946	0.999958
	FBgn0010038	251.742	-0.07613	0.13076	-0.58209	0.560504	0.999958
	FBgn0010039	84.571	-0.13412	0.118334	-1.13667	0.255674	0.999958
	FBgn0010040	46.6259	-0.30689	0.119315	-2.59779	0.009383	0.84173
	FBgn0010041	464.807	-0.18089	0.130906	-1.38239	0.166851	0.999958
	FBgn0010042	18.6499	-0.16284	0.087223	-1.92663	0.054026	0.999958
	FBgn0010043	261.697	-0.36927	0.118234	-3.12224	0.001795	0.313378
	FBgn0010044	213.726	-0.06776	0.127638	-0.53095	0.595456	0.999958
	FBgn0010051	1767.32	0.098774	0.115808	0.852908	0.393711	0.999958
	FBgn0010052	12.538	-0.07082	0.097586	-0.72675	0.467377	0.999958
	FBgn0010053	945.593	-0.1083	0.105576	-1.02576	0.305002	0.999958
	FBgn0010078	26755.3	-0.04585	0.088447	-0.51836	0.604204	0.999958
	FBgn0010097	17.8017	-0.04699	0.063089	-0.75831	0.448266	0.999958
	FBgn0010100	12495.6	0.019666	0.103133	0.190689	0.848769	0.999958
	FBgn0010105	450.591	-0.07561	0.116152	-0.65097	0.515065	0.999958
	FBgn0010109	58.3807	0.087739	0.128101	0.684807	0.493466	0.999958
	FBgn0010113	3789.69	0.181665	0.123075	1.4762	0.13989	0.999958
	FBgn0010114	2396.15	0.173626	0.104221	1.66593	0.095727	0.999958
	FBgn0010173	318.694	-0.00941	0.130253	-0.07226	0.942396	0.999958
	FBgn0010194	472.692	0.095328	0.115553	0.825012	0.409365	0.999958
	FBgn0010197	74.8379	-0.02067	0.130889	-0.15787	0.874555	0.999958
	FBgn0010198	19267.5	-0.06203	0.099633	-0.62255	0.533579	0.999958
	FBgn0010213	1398.54	-0.05448	0.107721	-0.50573	0.613046	0.999958
	FBgn0010215	4167.09	0.208892	0.130827	1.59838	0.109958	0.999958
	FBgn0010217	39169.4	0.018547	0.110786	0.167414	0.867044	0.999958
	FBgn0010220	958.042	0.103561	0.110434	0.937748	0.348374	0.999958
	FBgn0010222	1391.26	-0.05912	0.121291	-0.48739	0.625979	0.999958
	FBgn0010223	312.856	-0.13223	0.116169	-1.13815	0.255058	0.999958
	FBgn0010225	5656.11	-0.01458	0.091539	-0.15931	0.873426	0.999958
	FBgn0010226	1985.12	-0.15274	0.125521	-1.21696	0.22362	0.999958
	FBgn0010228	4054.66	-0.03352	0.097806	-0.34269	0.731831	0.999958
	FBgn0010235	1641.27	-0.05378	0.113071	-0.47561	0.634355	0.999958
	FBgn0010238	1977.53	0.13541	0.102634	1.31936	0.18705	0.999958
	FBgn0010240	512.745	-0.03096	0.113347	-0.27314	0.784749	0.999958
	FBgn0010241	922.652	-0.2616	0.127365	-2.05472	0.039906	0.999958
	FBgn0010246	2974.81	-0.10919	0.097707	-1.11755	0.263757	0.999958
	FBgn0010247	1262.12	0.184995	0.121206	1.53343	0.125171	0.999958
	FBgn0010258	4.25469	-0.01489	0.059019	-0.25156	0.80138	0.999958
	FBgn0010263	1395.65	0.034011	0.121776	0.279276	0.780033	0.999958
	FBgn0010265	22849.6	-0.06034	0.104367	-0.57814	0.563169	0.999958
	FBgn0010269	328.753	-0.10125	0.126289	-0.80172	0.422715	0.999958
	FBgn0010278	503.482	-0.04298	0.117747	-0.36497	0.715131	0.999958
	FBgn0010280	1875.88	0.035327	0.10558	0.334601	0.737926	0.999958
	FBgn0010282	1539.64	0.111519	0.098133	1.148	0.25097	0.999958
	FBgn0010287	282.814	0.172697	0.128452	1.34661	0.178107	0.999958
	FBgn0010288	164.623	-0.147	0.125707	-1.17109	0.241562	0.999958
	FBgn0010292	1426.55	0.102375	0.113737	0.900123	0.368055	0.999958
	FBgn0010294	0	NA	NA	NA	NA	NA
	FBgn0010295	0.717902	-0.0007	0.020248	-0.03484	0.972207	NA
	FBgn0010296	0	NA	NA	NA	NA	NA
	FBgn0010300	3953.59	0.183733	0.12892	1.42748	0.15344	0.999958
	FBgn0010303	1490.13	0.080528	0.099186	0.811893	0.416853	0.999958
	FBgn0010309	427.75	-0.03797	0.1156	-0.32843	0.742586	0.999958
	FBgn0010313	2277.33	0.06524	0.098861	0.659919	0.509306	0.999958
	FBgn0010314	239.258	0.043329	0.080708	0.539464	0.589566	0.999958
	FBgn0010315	442.097	0.156921	0.130284	1.20557	0.227983	0.999958
	FBgn0010316	417.73	-0.04015	0.117722	-0.34105	0.733069	0.999958
	FBgn0010317	11.3984	-0.02971	0.08639	-0.34438	0.73056	0.999958
	FBgn0010323	51.6764	-0.06587	0.126577	-0.52029	0.602861	0.999958
	FBgn0010328	1204.68	0.099647	0.116477	0.855542	0.392251	0.999958
	FBgn0010329	642.941	0.081469	0.115055	0.708057	0.47891	0.999958
	FBgn0010333	2446.59	0.140648	0.119721	1.17485	0.240056	0.999958
	FBgn0010339	1128.64	0.072619	0.118362	0.613565	0.539503	0.999958
	FBgn0010340	233.685	-0.05459	0.121391	-0.44968	0.652938	0.999958
	FBgn0010341	2816.4	0.143118	0.124305	1.15144	0.24955	0.999958
	FBgn0010342	3121.47	0.110677	0.093798	1.19586	0.23175	0.999958
	FBgn0010348	8699.14	0.035182	0.103305	0.340564	0.733432	0.999958
	FBgn0010350	2710.96	-0.01337	0.098383	-0.13593	0.891876	0.999958
	FBgn0010352	9304.57	0.072423	0.09241	0.783713	0.433209	0.999958
	FBgn0010355	1969.13	0.214336	0.123849	1.73881	0.082068	0.999958
	FBgn0010356	476.538	0.09129	0.116683	0.78244	0.433956	0.999958
	FBgn0010357	1609.49	-0.52541	0.130151	-4.07498	4.6e-05	0.021961
	FBgn0010358	2279.21	-0.24133	0.13063	-1.84889	0.064473	0.999958
	FBgn0010359	2191.38	-0.24576	0.130571	-1.88361	0.059618	0.999958
	FBgn0010379	1502.81	-0.00326	0.107244	-0.03042	0.975729	0.999958
	FBgn0010380	1686.77	0.031299	0.109751	0.285189	0.775499	0.999958
	FBgn0010382	179.992	-0.00492	0.12316	-0.03998	0.968113	0.999958
	FBgn0010383	722.954	-0.41494	0.106015	-3.91343	9.1e-05	0.03677
	FBgn0010385	0.878087	-0.01854	0.0263	-0.76935	0.441686	0.999958
	FBgn0010387	2088.49	-0.01839	0.112019	-0.16419	0.869579	0.999958
	FBgn0010388	2.36647	-0.03975	0.045745	-0.90137	0.367393	0.999958
	FBgn0010389	459.617	0.146225	0.124449	1.17499	0.24	0.999958
	FBgn0010391	1015.05	0.04778	0.104011	0.459365	0.645972	0.999958
	FBgn0010395	619.855	-0.1217	0.116296	-1.04642	0.295366	0.999958
	FBgn0010397	18933.7	0.128819	0.106389	1.21084	0.225956	0.999958
	FBgn0010398	91.0652	-0.08025	0.130409	-0.61525	0.538392	0.999958
	FBgn0010399	1473.66	0.059325	0.110547	0.536643	0.591514	0.999958
	FBgn0010401	3.55149	0.020545	0.053653	0.382591	0.702023	0.999958
	FBgn0010403	0.661586	-0.01809	0.020555	-0.87998	0.378869	NA
	FBgn0010406	773.412	0.04177	0.130454	0.320206	0.748812	0.999958
	FBgn0010407	282.271	-0.06613	0.127964	-0.5167	0.605364	0.999958
	FBgn0010408	21440.9	-0.04386	0.106418	-0.41217	0.680216	0.999958
	FBgn0010409	29569.3	-0.02999	0.116301	-0.25787	0.796504	0.999958
	FBgn0010411	24590.5	0.010293	0.109828	0.093719	0.925333	0.999958
	FBgn0010412	26389.8	-0.10407	0.107676	-0.96653	0.333781	0.999958
	FBgn0010414	438.476	0.09665	0.117226	0.824483	0.409665	0.999958
	FBgn0010415	6909.06	0.050579	0.10288	0.491632	0.622979	0.999958
	FBgn0010416	669.362	0.079138	0.12656	0.625368	0.531729	0.999958
	FBgn0010417	939.159	0.105848	0.128714	0.822429	0.410833	0.999958
	FBgn0010421	331.214	0.078826	0.125302	0.629583	0.528968	0.999958
	FBgn0010422	621.609	0.054087	0.107454	0.503333	0.61473	0.999958
	FBgn0010423	14064.6	-0.03852	0.121864	-0.31607	0.751952	0.999958
	FBgn0010424	7492.4	0.097886	0.113982	0.858779	0.390463	0.999958
	FBgn0010425	3693.98	-0.38974	0.128306	-3.0407	0.00236	0.347726
	FBgn0010431	89.2612	-0.02513	0.03952	-0.66567	0.505623	0.999958
	FBgn0010433	0.96605	-0.01435	0.022489	-0.71629	0.473814	0.999958
	FBgn0010434	13236.9	0.075041	0.092064	0.815093	0.415019	0.999958
	FBgn0010435	2567.97	0.081875	0.10859	0.753989	0.450856	0.999958
	FBgn0010438	140.785	-0.01973	0.128798	-0.15322	0.878225	0.999958
	FBgn0010441	311.697	0.097265	0.129699	0.750083	0.453205	0.999958
	FBgn0010452	816.813	0.080251	0.115165	0.696869	0.485885	0.999958
	FBgn0010453	635.951	0.135883	0.114889	1.18269	0.236931	0.999958
	FBgn0010470	1260.15	-0.10232	0.110256	-0.92799	0.35341	0.999958
	FBgn0010473	4379.59	0.051571	0.115267	0.447406	0.654582	0.999958
	FBgn0010482	21404.9	0.090209	0.120743	0.747133	0.454983	0.999958
	FBgn0010488	5436.09	0.071626	0.112401	0.637249	0.523963	0.999958
	FBgn0010497	3008.25	0.01419	0.107698	0.131764	0.895171	0.999958
	FBgn0010501	417.284	0.178669	0.118405	1.51758	0.12912	0.999958
	FBgn0010504	888.409	-0.07944	0.109578	-0.72501	0.468449	0.999958
	FBgn0010516	4377.28	-0.00578	0.113157	-0.05106	0.959277	0.999958
	FBgn0010520	442.132	0.004423	0.127197	0.03478	0.972255	0.999958
	FBgn0010531	168.272	-0.07214	0.128323	-0.56216	0.574009	0.999958
	FBgn0010548	2534.22	0.02531	0.095052	0.266278	0.790025	0.999958
	FBgn0010549	2612.85	-0.21437	0.113053	-1.89627	0.057925	0.999958
	FBgn0010551	3447.41	-0.00047	0.105384	-0.00446	0.996445	0.999958
	FBgn0010583	1235.72	0.089905	0.102174	0.879926	0.378899	0.999958
	FBgn0010590	627.155	0.004758	0.126549	0.037598	0.970008	0.999958
	FBgn0010591	1120.03	-0.0582	0.10018	-0.58098	0.561251	0.999958
	FBgn0010602	2628.72	0.122803	0.125884	0.975606	0.32926	0.999958
	FBgn0010607	278.566	-0.04071	0.127296	-0.31983	0.749095	0.999958
	FBgn0010611	1690.72	0.021121	0.107628	0.19624	0.844423	0.999958
	FBgn0010612	5024.78	-0.00873	0.097839	-0.08927	0.928867	0.999958
	FBgn0010620	2199.32	0.074169	0.096515	0.768466	0.44221	0.999958
	FBgn0010621	2836.81	0.078827	0.116057	0.679219	0.496999	0.999958
	FBgn0010622	489.774	-0.03736	0.110292	-0.33871	0.73483	0.999958
	FBgn0010638	1853.3	-0.07128	0.100824	-0.707	0.479569	0.999958
	FBgn0010651	753.066	0.110043	0.127085	0.865945	0.38652	0.999958
	FBgn0010660	895.203	0.189815	0.12814	1.4843	0.13773	0.999958
	FBgn0010741	1672.6	0.000139	0.11254	0.001233	0.999016	0.999958
	FBgn0010747	1822.36	0.032464	0.105819	0.306793	0.759001	0.999958
	FBgn0010750	567.322	0.100534	0.130916	0.768103	0.442426	0.999958
	FBgn0010762	1234.33	0.092636	0.115038	0.805294	0.42065	0.999958
	FBgn0010768	616.4	0.107072	0.116828	0.916526	0.359391	0.999958
	FBgn0010770	1095.8	0.163966	0.122079	1.34326	0.179186	0.999958
	FBgn0010772	2387.91	0.127295	0.100766	1.26328	0.206487	0.999958
	FBgn0010774	1738.59	0.046242	0.117767	0.392667	0.694566	0.999958
	FBgn0010786	1311.38	-0.03315	0.103577	-0.32004	0.748941	0.999958
	FBgn0010803	641.419	0.005897	0.116172	0.050764	0.959514	0.999958
	FBgn0010808	1961.51	-0.02339	0.112007	-0.20884	0.83457	0.999958
	FBgn0010812	467.404	0.040245	0.117849	0.341462	0.732756	0.999958
	FBgn0010825	2926.83	0.086533	0.114671	0.754635	0.450468	0.999958
	FBgn0010830	304.312	-0.02356	0.119015	-0.19798	0.843064	0.999958
	FBgn0010877	1738.93	0.086578	0.127637	0.678376	0.497534	0.999958
	FBgn0010894	1376.13	0.064024	0.098418	0.650534	0.515347	0.999958
	FBgn0010905	3022.34	0.144473	0.114217	1.26494	0.205891	0.999958
	FBgn0010909	3362.93	0.125866	0.126642	0.993962	0.320241	0.999958
	FBgn0010926	1398.83	0.157351	0.122805	1.28146	0.200034	0.999958
	FBgn0011016	1381.81	-0.06256	0.106015	-0.59013	0.555101	0.999958
	FBgn0011020	103.917	-0.03513	0.130145	-0.26985	0.787274	0.999958
	FBgn0011202	1829.66	-0.01319	0.105007	-0.12559	0.900058	0.999958
	FBgn0011204	1180.72	0.02458	0.100362	0.244922	0.806517	0.999958
	FBgn0011205	1141.09	-0.06933	0.10361	-0.66912	0.503419	0.999958
	FBgn0011206	2517.08	0.060726	0.122795	0.494536	0.620928	0.999958
	FBgn0011207	820.126	-0.0067	0.108013	-0.06201	0.950555	0.999958
	FBgn0011211	40775	0.00759	0.117108	0.064814	0.948322	0.999958
	FBgn0011217	11254	0.125518	0.118065	1.06316	0.287711	0.999958
	FBgn0011224	4904.21	0.105868	0.117139	0.903802	0.3661	0.999958
	FBgn0011225	1210.28	-0.06162	0.108135	-0.56985	0.56878	0.999958
	FBgn0011227	1614.96	-0.13334	0.095228	-1.40019	0.161456	0.999958
	FBgn0011230	2719.38	0.097524	0.12157	0.802225	0.422423	0.999958
	FBgn0011232	473.661	0.07791	0.114304	0.681589	0.495499	0.999958
	FBgn0011236	834.579	-0.09437	0.10703	-0.88171	0.377931	0.999958
	FBgn0011239	0	NA	NA	NA	NA	NA
	FBgn0011244	0.527638	-0.01463	0.01855	-0.71099	0.477091	NA
	FBgn0011259	1255.67	0.084291	0.122351	0.688923	0.490872	0.999958
	FBgn0011260	3231.44	0.206065	0.130297	1.58371	0.11326	0.999958
	FBgn0011270	7.82307	-0.00511	0.07977	-0.06405	0.94893	0.999958
	FBgn0011272	34250.4	-0.078	0.10579	-0.73734	0.460915	0.999958
	FBgn0011273	0	NA	NA	NA	NA	NA
	FBgn0011274	1889.75	0.052964	0.112874	0.469218	0.638914	0.999958
	FBgn0011276	79.3152	-0.08421	0.130406	-0.64572	0.518458	0.999958
	FBgn0011277	59.235	-0.08437	0.130135	-0.64844	0.516703	0.999958
	FBgn0011278	1.02748	-0.031	0.03206	-1.05357	0.292081	0.999958
	FBgn0011279	8.70475	0.018301	0.083853	0.218503	0.827037	0.999958
	FBgn0011280	2.82692	-0.02716	0.04517	-0.61218	0.540416	0.999958
	FBgn0011281	5.51797	-0.0097	0.063694	-0.15238	0.878886	0.999958
	FBgn0011282	37.3976	0.032459	0.124074	0.261681	0.793567	0.999958
	FBgn0011283	1935.42	-0.01555	0.127465	-0.12201	0.902892	0.999958
	FBgn0011284	38757.6	-0.01295	0.102867	-0.12593	0.899789	0.999958
	FBgn0011286	3094.53	0.213761	0.10531	2.02983	0.042374	0.999958
	FBgn0011288	1205.21	-0.09757	0.112271	-0.86904	0.384825	0.999958
	FBgn0011289	1244.66	-0.01972	0.127586	-0.15453	0.877188	0.999958
	FBgn0011290	523.507	0.00106	0.127671	0.008304	0.993374	0.999958
	FBgn0011291	211.587	0.047474	0.129476	0.366749	0.713806	0.999958
	FBgn0011293	76.1429	0.011595	0.130014	0.089225	0.928903	0.999958
	FBgn0011294	0.160551	-0.0043	0.016732	-0.25705	0.797141	NA
	FBgn0011296	5578.18	-0.10669	0.091595	-1.18165	0.237344	0.999958
	FBgn0011297	125.102	-0.07059	0.130291	-0.54164	0.588069	0.999958
	FBgn0011300	1664.44	0.064113	0.107881	0.594297	0.552313	0.999958
	FBgn0011305	912.839	-0.00806	0.110842	-0.07269	0.942049	0.999958
	FBgn0011327	369.692	0.094953	0.118606	0.801926	0.422596	0.999958
	FBgn0011335	351.7	-0.00883	0.126215	-0.07001	0.944188	0.999958
	FBgn0011336	699.322	0.083141	0.112427	0.739467	0.459624	0.999958
	FBgn0011361	3156.21	-0.10593	0.104254	-1.01605	0.309605	0.999958
	FBgn0011455	2929.96	-0.0358	0.104604	-0.34226	0.732155	0.999958
	FBgn0011474	624.248	0.044576	0.117037	0.380887	0.703287	0.999958
	FBgn0011476	122.753	-0.08822	0.128254	-0.68789	0.49152	0.999958
	FBgn0011481	2397.33	0.142265	0.127458	1.11633	0.264281	0.999958
	FBgn0011509	546.472	-0.01764	0.112488	-0.15679	0.875412	0.999958
	FBgn0011554	208.021	0.018268	0.125346	0.145747	0.884121	0.999958
	FBgn0011555	903.486	-0.20973	0.130176	-1.61168	0.107032	0.999958
	FBgn0011556	1095.68	0.028738	0.116172	0.247382	0.804612	0.999958
	FBgn0011559	0.347705	-0.00824	0.016732	-0.48436	0.628132	NA
	FBgn0011566	322.716	-0.07152	0.130233	-0.54917	0.582889	0.999958
	FBgn0011569	2.65934	0.038691	0.049707	0.795352	0.426409	0.999958
	FBgn0011570	658.296	-0.09281	0.114724	-0.80892	0.418559	0.999958
	FBgn0011573	944.519	0.052792	0.116039	0.45495	0.649145	0.999958
	FBgn0011576	132.441	-0.00862	0.128639	-0.06701	0.946575	0.999958
	FBgn0011581	451.582	-0.0521	0.114754	-0.45395	0.649866	0.999958
	FBgn0011582	590.068	0.103157	0.127975	0.806137	0.420164	0.999958
	FBgn0011584	1993.04	0.059805	0.110496	0.541249	0.588336	0.999958
	FBgn0011586	602.619	0.092685	0.129712	0.714683	0.474805	0.999958
	FBgn0011589	457.008	-0.00484	0.111181	-0.04358	0.965243	0.999958
	FBgn0011591	515.572	-0.2028	0.111789	-1.81407	0.069667	0.999958
	FBgn0011592	1081.76	0.103051	0.116633	0.883562	0.376933	0.999958
	FBgn0011596	13.7512	0.050583	0.099087	0.510742	0.609532	0.999958
	FBgn0011603	2158.55	0.118429	0.114223	1.03681	0.299826	0.999958
	FBgn0011604	1664.91	0.169268	0.12489	1.35886	0.17419	0.999958
	FBgn0011606	67.6469	-0.00162	0.124908	-0.01299	0.989632	0.999958
	FBgn0011638	2709.9	0.085437	0.120366	0.709829	0.47781	0.999958
	FBgn0011640	1338.48	-0.07707	0.104197	-0.73968	0.459496	0.999958
	FBgn0011642	1384.87	0.025724	0.10477	0.24553	0.806046	0.999958
	FBgn0011648	1556.41	0.151484	0.128401	1.18124	0.237506	0.999958
	FBgn0011653	12.277	0.039144	0.06056	0.65531	0.512268	0.999958
	FBgn0011655	904.507	0.018857	0.109371	0.172418	0.863109	0.999958
	FBgn0011656	3482.42	0.0776	0.105403	0.73622	0.461597	0.999958
	FBgn0011659	65.3227	0.016897	0.130841	0.12913	0.897255	0.999958
	FBgn0011660	126.46	0.229315	0.130887	1.75348	0.079519	0.999958
	FBgn0011661	7319.57	-0.00644	0.099522	-0.06468	0.948428	0.999958
	FBgn0011666	1982.74	0.025855	0.117511	0.220019	0.825856	0.999958
	FBgn0011668	0	NA	NA	NA	NA	NA
	FBgn0011669	0	NA	NA	NA	NA	NA
	FBgn0011670	0	NA	NA	NA	NA	NA
	FBgn0011672	1104.16	-0.08576	0.113961	-0.75252	0.451736	0.999958
	FBgn0011674	151.548	-0.02865	0.129266	-0.2217	0.824547	0.999958
	FBgn0011676	569.025	0.178909	0.113771	1.57249	0.115837	0.999958
	FBgn0011692	127.883	0.069327	0.121435	0.571367	0.567751	0.999958
	FBgn0011693	7.62652	-0.04809	0.0738	-0.65426	0.512947	0.999958
	FBgn0011694	0.187154	-0.0043	0.016732	-0.25705	0.797141	NA
	FBgn0011695	586.034	-0.11683	0.124346	-0.93948	0.347483	0.999958
	FBgn0011701	555.115	0.152351	0.12395	1.22926	0.218974	0.999958
	FBgn0011703	212.549	0.00863	0.128313	0.067258	0.946377	0.999958
	FBgn0011704	346.204	-0.05088	0.130071	-0.39126	0.695602	0.999958
	FBgn0011705	1423.3	0.013769	0.114985	0.119747	0.904684	0.999958
	FBgn0011706	43.3929	-0.08702	0.110529	-0.78871	0.430281	0.999958
	FBgn0011708	1072	0.016677	0.107156	0.155635	0.876321	0.999958
	FBgn0011710	2619.74	0.08146	0.087895	0.936687	0.348919	0.999958
	FBgn0011715	928.884	0.105928	0.130632	0.811192	0.417255	0.999958
	FBgn0011722	6042.22	-0.00326	0.10593	-0.03075	0.97547	0.999958
	FBgn0011723	310.282	0.057881	0.12013	0.481822	0.629932	0.999958
	FBgn0011725	1264.28	0.006674	0.103433	0.06452	0.948556	0.999958
	FBgn0011726	6197.9	0.059723	0.11013	0.542299	0.587612	0.999958
	FBgn0011737	498.344	0.07767	0.130528	0.59517	0.55173	0.999958
	FBgn0011739	1352.98	0.121937	0.100797	1.20972	0.226388	0.999958
	FBgn0011740	294.999	0.075305	0.12186	0.617997	0.536577	0.999958
	FBgn0011741	396.552	0.033831	0.127597	0.265151	0.790893	0.999958
	FBgn0011742	1140.2	-0.0428	0.09968	-0.42934	0.667672	0.999958
	FBgn0011743	0.152137	0.003587	0.016732	0.214355	0.83027	NA
	FBgn0011745	1418.46	-0.06765	0.108712	-0.62227	0.533764	0.999958
	FBgn0011746	476.905	-0.03328	0.113414	-0.29342	0.7692	0.999958
	FBgn0011747	8008.53	0.151534	0.104291	1.45301	0.146221	0.999958
	FBgn0011754	1600.4	-0.00597	0.098262	-0.06077	0.95154	0.999958
	FBgn0011758	135.781	0.035612	0.129168	0.275617	0.782842	0.999958
	FBgn0011760	9120.51	0.073646	0.10244	0.718917	0.472192	0.999958
	FBgn0011761	900.738	-0.02184	0.036672	-0.62468	0.532179	0.999958
	FBgn0011762	71.341	0.063093	0.130363	0.483671	0.628619	0.999958
	FBgn0011763	1675.82	0.089799	0.111249	0.807216	0.419542	0.999958
	FBgn0011766	2093.59	0.076608	0.111124	0.689396	0.490574	0.999958
	FBgn0011768	1420.42	0.186929	0.107188	1.74395	0.081167	0.999958
	FBgn0011769	144.48	-0.06784	0.127022	-0.53413	0.593249	0.999958
	FBgn0011770	727.527	-0.16202	0.106237	-1.52507	0.127243	0.999958
	FBgn0011771	716.699	0.050089	0.113217	0.442405	0.658196	0.999958
	FBgn0011774	87.0475	-0.10351	0.12927	-0.80094	0.423168	0.999958
	FBgn0011785	2594.5	0.224138	0.125647	1.79125	0.073253	0.999958
	FBgn0011787	1203.55	0.018301	0.09759	0.187526	0.851248	0.999958
	FBgn0011802	193.195	0.13766	0.128191	1.07508	0.282337	0.999958
	FBgn0011812	0.330793	-0.00824	0.016732	-0.46844	0.639467	NA
	FBgn0011817	2486.31	0.17131	0.128111	1.33749	0.181063	0.999958
	FBgn0011818	1183.49	-0.01233	0.116613	-0.1057	0.915821	0.999958
	FBgn0011822	571.859	-0.21718	0.129511	-1.67969	0.093018	0.999958
	FBgn0011824	2506.36	0.03175	0.103031	0.308159	0.757961	0.999958
	FBgn0011826	1416.42	0.011571	0.105083	0.110112	0.91232	0.999958
	FBgn0011828	301.498	-0.09006	0.125564	-0.71732	0.473175	0.999958
	FBgn0011829	343.107	-0.0621	0.127454	-0.48719	0.626126	0.999958
	FBgn0011832	0	NA	NA	NA	NA	NA
	FBgn0011834	136.022	0.024365	0.051474	0.479456	0.631614	0.999958
	FBgn0011836	236.074	0.132874	0.130541	1.01847	0.308454	0.999958
	FBgn0011837	3824.04	0.012107	0.10542	0.114847	0.908566	0.999958
	FBgn0011840	0	NA	NA	NA	NA	NA
	FBgn0011844	0	NA	NA	NA	NA	NA
	FBgn0011845	1.52615	-0.00664	0.035035	-0.19058	0.848855	0.999958
	FBgn0011848	0	NA	NA	NA	NA	NA
	FBgn0011849	0	NA	NA	NA	NA	NA
	FBgn0011850	0	NA	NA	NA	NA	NA
	FBgn0011851	0	NA	NA	NA	NA	NA
	FBgn0011852	0	NA	NA	NA	NA	NA
	FBgn0011853	0	NA	NA	NA	NA	NA
	FBgn0011854	0	NA	NA	NA	NA	NA
	FBgn0011855	0	NA	NA	NA	NA	NA
	FBgn0011858	0.152137	0.003587	0.016732	0.214355	0.83027	NA
	FBgn0011859	0.663225	0.010576	0.023652	0.475927	0.634126	NA
	FBgn0011860	0	NA	NA	NA	NA	NA
	FBgn0011861	0	NA	NA	NA	NA	NA
	FBgn0011862	0	NA	NA	NA	NA	NA
	FBgn0011863	0	NA	NA	NA	NA	NA
	FBgn0011864	0	NA	NA	NA	NA	NA
	FBgn0011865	0	NA	NA	NA	NA	NA
	FBgn0011866	0	NA	NA	NA	NA	NA
	FBgn0011867	0	NA	NA	NA	NA	NA
	FBgn0011868	0	NA	NA	NA	NA	NA
	FBgn0011869	0	NA	NA	NA	NA	NA
	FBgn0011870	0.160551	-0.0043	0.016732	-0.25705	0.797141	NA
	FBgn0011871	0	NA	NA	NA	NA	NA
	FBgn0011872	0.187154	-0.0043	0.016732	-0.25705	0.797141	NA
	FBgn0011877	0	NA	NA	NA	NA	NA
	FBgn0011878	0	NA	NA	NA	NA	NA
	FBgn0011879	0	NA	NA	NA	NA	NA
	FBgn0011880	0	NA	NA	NA	NA	NA
	FBgn0011881	0.342039	-0.00036	0.016732	-0.02135	0.982969	NA
	FBgn0011882	0	NA	NA	NA	NA	NA
	FBgn0011883	0	NA	NA	NA	NA	NA
	FBgn0011884	0	NA	NA	NA	NA	NA
	FBgn0011885	0	NA	NA	NA	NA	NA
	FBgn0011887	0	NA	NA	NA	NA	NA
	FBgn0011888	0	NA	NA	NA	NA	NA
	FBgn0011889	0	NA	NA	NA	NA	NA
	FBgn0011890	0	NA	NA	NA	NA	NA
	FBgn0011891	0	NA	NA	NA	NA	NA
	FBgn0011892	0.187154	-0.0043	0.016732	-0.25705	0.797141	NA
	FBgn0011893	0	NA	NA	NA	NA	NA
	FBgn0011894	0.163295	0.003587	0.016732	0.214355	0.83027	NA
	FBgn0011895	0	NA	NA	NA	NA	NA
	FBgn0011896	0	NA	NA	NA	NA	NA
	FBgn0011897	0	NA	NA	NA	NA	NA
	FBgn0011902	0	NA	NA	NA	NA	NA
	FBgn0011904	0.163295	0.003587	0.016732	0.214355	0.83027	NA
	FBgn0011905	0	NA	NA	NA	NA	NA
	FBgn0011906	0	NA	NA	NA	NA	NA
	FBgn0011909	0.171797	0.003587	0.016732	0.214355	0.83027	NA
	FBgn0011910	0	NA	NA	NA	NA	NA
	FBgn0011915	0	NA	NA	NA	NA	NA
	FBgn0011916	0.312688	-0.00036	0.016732	-0.02135	0.982969	NA
	FBgn0011919	2.11934	0.031684	0.044682	0.723378	0.469447	0.999958
	FBgn0011921	0	NA	NA	NA	NA	NA
	FBgn0011927	0	NA	NA	NA	NA	NA
	FBgn0011928	0	NA	NA	NA	NA	NA
	FBgn0011931	0	NA	NA	NA	NA	NA
	FBgn0011932	0	NA	NA	NA	NA	NA
	FBgn0011933	0	NA	NA	NA	NA	NA
	FBgn0011934	0.187154	-0.0043	0.016732	-0.25705	0.797141	NA
	FBgn0011935	0.187154	-0.0043	0.016732	-0.25705	0.797141	NA
	FBgn0011936	0	NA	NA	NA	NA	NA
	FBgn0011937	0	NA	NA	NA	NA	NA
	FBgn0011938	0	NA	NA	NA	NA	NA
	FBgn0011944	0	NA	NA	NA	NA	NA
	FBgn0011945	0	NA	NA	NA	NA	NA
	FBgn0011948	0	NA	NA	NA	NA	NA
	FBgn0011949	0	NA	NA	NA	NA	NA
	FBgn0011950	0	NA	NA	NA	NA	NA
	FBgn0011951	0	NA	NA	NA	NA	NA
	FBgn0011952	0	NA	NA	NA	NA	NA
	FBgn0011953	0	NA	NA	NA	NA	NA
	FBgn0011954	0	NA	NA	NA	NA	NA
	FBgn0011955	0	NA	NA	NA	NA	NA
	FBgn0011956	0	NA	NA	NA	NA	NA
	FBgn0011957	0	NA	NA	NA	NA	NA
	FBgn0011958	0	NA	NA	NA	NA	NA
	FBgn0011959	0	NA	NA	NA	NA	NA
	FBgn0011960	0	NA	NA	NA	NA	NA
	FBgn0011961	0	NA	NA	NA	NA	NA
	FBgn0011962	0	NA	NA	NA	NA	NA
	FBgn0011963	0	NA	NA	NA	NA	NA
	FBgn0011965	0.660393	-0.01272	0.023604	-0.53766	0.590808	NA
	FBgn0011966	0	NA	NA	NA	NA	NA
	FBgn0011970	0	NA	NA	NA	NA	NA
	FBgn0011971	0.152137	0.003587	0.016732	0.214355	0.83027	NA
	FBgn0011974	0	NA	NA	NA	NA	NA
	FBgn0011975	0	NA	NA	NA	NA	NA
	FBgn0011976	0	NA	NA	NA	NA	NA
	FBgn0011977	0	NA	NA	NA	NA	NA
	FBgn0011980	0	NA	NA	NA	NA	NA
	FBgn0011981	0	NA	NA	NA	NA	NA
	FBgn0011982	0.333537	-0.00036	0.016732	-0.02135	0.982969	NA
	FBgn0011983	0	NA	NA	NA	NA	NA
	FBgn0011984	0	NA	NA	NA	NA	NA
	FBgn0011985	0.815278	-0.00741	0.028558	-0.26018	0.794722	NA
	FBgn0011986	0	NA	NA	NA	NA	NA
	FBgn0011987	0.160551	-0.0043	0.016732	-0.25705	0.797141	NA
	FBgn0011993	0.323846	-0.00036	0.016732	-0.02135	0.982969	NA
	FBgn0011994	0.163295	0.003587	0.016732	0.214355	0.83027	NA
	FBgn0011998	0	NA	NA	NA	NA	NA
	FBgn0011999	0	NA	NA	NA	NA	NA
	FBgn0012000	0	NA	NA	NA	NA	NA
	FBgn0012001	0	NA	NA	NA	NA	NA
	FBgn0012002	0	NA	NA	NA	NA	NA
	FBgn0012003	0	NA	NA	NA	NA	NA
	FBgn0012004	0	NA	NA	NA	NA	NA
	FBgn0012009	0	NA	NA	NA	NA	NA
	FBgn0012010	0.187154	-0.0043	0.016732	-0.25705	0.797141	NA
	FBgn0012011	0	NA	NA	NA	NA	NA
	FBgn0012016	0.152137	0.003587	0.016732	0.214355	0.83027	NA
	FBgn0012017	0.330793	-0.00824	0.016732	-0.46844	0.639467	NA
	FBgn0012018	0.315432	0.00753	0.016732	0.429436	0.667606	NA
	FBgn0012024	0	NA	NA	NA	NA	NA
	FBgn0012025	0	NA	NA	NA	NA	NA
	FBgn0012026	0	NA	NA	NA	NA	NA
	FBgn0012027	0.152137	0.003587	0.016732	0.214355	0.83027	NA
	FBgn0012028	0	NA	NA	NA	NA	NA
	FBgn0012034	5015.48	0.213947	0.126958	1.68559	0.091875	0.999958
	FBgn0012036	8583.97	-0.01264	0.112285	-0.11253	0.910402	0.999958
	FBgn0012037	2587.38	0.006385	0.098231	0.065001	0.948173	0.999958
	FBgn0012042	4.94909	0.030374	0.060975	0.500216	0.616923	0.999958
	FBgn0012051	4823.96	0.11883	0.111601	1.06478	0.286977	0.999958
	FBgn0012058	716.685	0.045392	0.113602	0.399571	0.689472	0.999958
	FBgn0012344	379.747	0.053941	0.117229	0.460078	0.645461	0.999958
	FBgn0013263	1494.94	0.153298	0.118971	1.28862	0.197531	0.999958
	FBgn0013269	2695.17	0.17703	0.128291	1.38024	0.167513	0.999958
	FBgn0013272	9516	0.030241	0.108056	0.279864	0.779582	0.999958
	FBgn0013275	190.93	-0.1386	0.126278	-1.09873	0.271887	0.999958
	FBgn0013276	192.228	-0.14125	0.126251	-1.12007	0.262684	0.999958
	FBgn0013277	110.952	-0.16211	0.129983	-1.24744	0.212235	0.999958
	FBgn0013278	129.1	-0.14055	0.129894	-1.08214	0.279192	0.999958
	FBgn0013279	129.871	-0.14982	0.130357	-1.14942	0.250383	0.999958
	FBgn0013300	0.160551	-0.0043	0.016732	-0.25705	0.797141	NA
	FBgn0013301	0.160551	-0.0043	0.016732	-0.25705	0.797141	NA
	FBgn0013303	823.452	-0.04351	0.111834	-0.38905	0.69724	0.999958
	FBgn0013305	1687.82	-0.07164	0.096318	-0.74374	0.457033	0.999958
	FBgn0013307	1429.33	-0.05051	0.12579	-0.4015	0.688051	0.999958
	FBgn0013308	693.843	-0.00612	0.124127	-0.04927	0.960704	0.999958
	FBgn0013323	10.0794	-0.03516	0.084252	-0.41806	0.6759	0.999958
	FBgn0013325	24325.6	-0.0477	0.117175	-0.40704	0.683975	0.999958
	FBgn0013334	10936.6	0.067532	0.105448	0.640429	0.521894	0.999958
	FBgn0013342	7995.41	0.029265	0.108649	0.269354	0.787657	0.999958
	FBgn0013343	2395.58	0.162225	0.122251	1.32708	0.184482	0.999958
	FBgn0013347	772.419	-0.11157	0.112255	-0.99392	0.320259	0.999958
	FBgn0013348	142.596	-0.1873	0.126478	-1.48069	0.138689	0.999958
	FBgn0013432	317.546	-0.01384	0.122814	-0.11269	0.910278	0.999958
	FBgn0013433	429.293	-0.04397	0.118518	-0.37096	0.710669	0.999958
	FBgn0013435	177.29	0.014043	0.128161	0.109585	0.912739	0.999958
	FBgn0013467	5634.66	0.008798	0.106163	0.082873	0.933953	0.999958
	FBgn0013469	351.286	0.066815	0.12008	0.556461	0.577896	0.999958
	FBgn0013531	71.1891	-0.01757	0.128561	-0.13664	0.891315	0.999958
	FBgn0013548	137.997	-0.22378	0.129325	-1.73003	0.083625	0.999958
	FBgn0013563	324.423	-0.0563	0.115179	-0.48876	0.625014	0.999958
	FBgn0013576	6610.52	0.018195	0.104583	0.173974	0.861886	0.999958
	FBgn0013672	32075.6	-0.03635	0.129323	-0.28111	0.778628	0.999958
	FBgn0013673	560.636	0.113447	0.129482	0.876792	0.3806	0.999958
	FBgn0013674	147351	-0.00851	0.12601	-0.06754	0.946151	0.999958
	FBgn0013675	35353.2	-0.06546	0.107078	-0.61133	0.540981	0.999958
	FBgn0013676	74447.2	-0.06027	0.121926	-0.49434	0.621064	0.999958
	FBgn0013678	66152.3	-0.04328	0.118718	-0.36453	0.715464	0.999958
	FBgn0013679	15480.7	-0.02028	0.126076	-0.16086	0.872203	0.999958
	FBgn0013680	852.245	-0.12068	0.123616	-0.9764	0.328866	0.999958
	FBgn0013681	2953.96	-0.06768	0.126719	-0.53414	0.593242	0.999958
	FBgn0013683	464.914	0.075878	0.126987	0.597595	0.55011	0.999958
	FBgn0013684	18882.3	-0.0576	0.118811	-0.48479	0.627828	0.999958
	FBgn0013685	372.753	0.047725	0.119258	0.400193	0.689014	0.999958
	FBgn0013686	2645379	0.003082	0.12226	0.025209	0.979888	0.999958
	FBgn0013687	45.4128	-0.02239	0.127074	-0.17624	0.860109	0.999958
	FBgn0013688	664.218	0.041167	0.126117	0.326502	0.744045	0.999958
	FBgn0013689	25.2037	0.007697	0.115574	0.066677	0.946838	0.999958
	FBgn0013690	21.8448	0.036688	0.098884	0.372112	0.709809	0.999958
	FBgn0013691	4.18694	0.058419	0.06192	0.961924	0.336088	0.999958
	FBgn0013692	0.170242	-0.0043	0.016732	-0.25705	0.797141	NA
	FBgn0013693	5.81977	0.01338	0.073022	0.183261	0.854594	0.999958
	FBgn0013694	662.918	-0.01397	0.127928	-0.10918	0.913058	0.999958
	FBgn0013695	63.4508	-0.04614	0.130242	-0.35427	0.723137	0.999958
	FBgn0013696	1.37537	0.012354	0.036806	0.341351	0.732839	0.999958
	FBgn0013697	39.0713	0.149909	0.119271	1.26102	0.207302	0.999958
	FBgn0013698	7726.91	0.078729	0.130779	0.602063	0.547132	0.999958
	FBgn0013699	23.9334	0.042019	0.098918	0.425883	0.670193	0.999958
	FBgn0013700	2.38905	0.020511	0.044564	0.469112	0.63899	0.999958
	FBgn0013701	1.84121	-0.00906	0.04117	-0.22059	0.825408	0.999958
	FBgn0013702	0.816467	-0.00795	0.028579	-0.27902	0.780231	NA
	FBgn0013703	0.656195	0.000197	0.023278	0.008412	0.993288	NA
	FBgn0013704	21.3718	-0.03697	0.109829	-0.33669	0.736354	0.999958
	FBgn0013705	1.88893	-0.03935	0.042956	-0.95176	0.34122	0.999958
	FBgn0013706	177.113	-0.0308	0.129643	-0.23764	0.812164	0.999958
	FBgn0013707	0.160551	-0.0043	0.016732	-0.25705	0.797141	NA
	FBgn0013708	41.4705	-0.01995	0.086591	-0.23052	0.817688	0.999958
	FBgn0013709	8.58615	0.010634	0.084132	0.126655	0.899213	0.999958
	FBgn0013710	36.099	0.077506	0.101955	0.763521	0.445153	0.999958
	FBgn0013717	235.675	0.004164	0.122372	0.034029	0.972854	0.999958
	FBgn0013718	2688.04	-0.00314	0.126145	-0.0249	0.980135	0.999958
	FBgn0013720	1235.97	0.007548	0.109154	0.069154	0.944867	0.999958
	FBgn0013725	360.744	0.012411	0.121704	0.10197	0.918781	0.999958
	FBgn0013726	1611.65	0.162049	0.130821	1.23927	0.215244	0.999958
	FBgn0013732	489.865	0.156887	0.125747	1.25029	0.211194	0.999958
	FBgn0013733	21121.4	0.085591	0.119178	0.718188	0.472642	0.999958
	FBgn0013746	949.178	0.141943	0.124742	1.14002	0.25428	0.999958
	FBgn0013749	1344.47	-0.0026	0.09854	-0.02643	0.978913	0.999958
	FBgn0013750	1822.14	0.021095	0.103849	0.203136	0.839029	0.999958
	FBgn0013751	259.183	-0.01156	0.118461	-0.09759	0.922258	0.999958
	FBgn0013753	689.681	-0.08456	0.111807	-0.7563	0.449472	0.999958
	FBgn0013755	0.171797	0.003587	0.016732	0.214355	0.83027	NA
	FBgn0013756	2528.77	0.111019	0.095096	1.18195	0.237224	0.999958
	FBgn0013759	4004.37	0.099108	0.108891	0.910161	0.362738	0.999958
	FBgn0013762	376.997	-0.05332	0.111549	-0.47799	0.632656	0.999958
	FBgn0013763	10660.6	-0.07459	0.123957	-0.60172	0.54736	0.999958
	FBgn0013764	868.027	0.076517	0.126518	0.604843	0.545283	0.999958
	FBgn0013765	1454.84	0.194371	0.127596	1.52369	0.127587	0.999958
	FBgn0013767	135.63	-0.07079	0.127851	-0.5536	0.579855	0.999958
	FBgn0013770	2568.7	-0.27297	0.130206	-2.09815	0.035892	0.999958
	FBgn0013771	472.146	-0.14663	0.1295	-1.13239	0.257472	0.999958
	FBgn0013772	1265.69	0.035901	0.120971	0.296768	0.766644	0.999958
	FBgn0013773	144.869	-0.04862	0.12688	-0.38336	0.701451	0.999958
	FBgn0013799	1246.63	0.063196	0.095201	0.66381	0.506812	0.999958
	FBgn0013810	32.0707	0.008924	0.122191	0.073051	0.941765	0.999958
	FBgn0013811	38.2942	-0.02873	0.121425	-0.23652	0.813028	0.999958
	FBgn0013812	188.925	0.027075	0.126608	0.213882	0.830639	0.999958
	FBgn0013813	27.3361	-0.02551	0.112969	-0.22561	0.821506	0.999958
	FBgn0013949	1729.01	0.112345	0.102318	1.098	0.272204	0.999958
	FBgn0013953	296.313	-0.02824	0.130295	-0.21669	0.828449	0.999958
	FBgn0013954	3141.41	-0.01303	0.101702	-0.12809	0.898079	0.999958
	FBgn0013972	1302.99	0.021951	0.118527	0.185203	0.85307	0.999958
	FBgn0013973	913.289	0.074949	0.110486	0.67838	0.497531	0.999958
	FBgn0013981	4926.35	-0.02881	0.124107	-0.23217	0.816403	0.999958
	FBgn0013983	224.71	-0.04619	0.127304	-0.36276	0.716785	0.999958
	FBgn0013987	1682.21	-0.04226	0.098531	-0.4289	0.667997	0.999958
	FBgn0013995	1554.8	-0.01018	0.123169	-0.08262	0.934155	0.999958
	FBgn0013997	2164.15	0.063424	0.113273	0.559924	0.575531	0.999958
	FBgn0014000	317.584	-0.12299	0.124814	-0.98532	0.324466	0.999958
	FBgn0014002	3326.68	-0.02516	0.126672	-0.19863	0.842552	0.999958
	FBgn0014006	797.571	0.028364	0.110647	0.256347	0.797683	0.999958
	FBgn0014007	683.399	0.07047	0.109269	0.644957	0.518955	0.999958
	FBgn0014009	2959.1	-0.06902	0.102505	-0.67336	0.500719	0.999958
	FBgn0014010	3536.86	-0.09833	0.09706	-1.01309	0.311015	0.999958
	FBgn0014011	1726.8	-0.04514	0.12493	-0.36131	0.717871	0.999958
	FBgn0014018	3283.23	-0.03777	0.106251	-0.35546	0.722249	0.999958
	FBgn0014019	179.534	-0.04006	0.130081	-0.30795	0.758119	0.999958
	FBgn0014020	8473.13	-0.00315	0.094071	-0.03353	0.973248	0.999958
	FBgn0014022	507.18	0.186337	0.12526	1.4879	0.136778	0.999958
	FBgn0014023	589.3	-0.01763	0.114598	-0.15381	0.877763	0.999958
	FBgn0014024	347.775	-0.00639	0.118172	-0.05405	0.956896	0.999958
	FBgn0014026	51809.2	0.021077	0.114113	0.184701	0.853464	0.999958
	FBgn0014028	3266.57	0.02273	0.120035	0.189363	0.849809	0.999958
	FBgn0014029	1804.86	0.146267	0.127827	1.14571	0.251916	0.999958
	FBgn0014031	1224.33	-0.37672	0.126172	-2.98757	0.002812	0.397707
	FBgn0014032	120.769	0.024754	0.128444	0.192698	0.847196	0.999958
	FBgn0014033	205.216	0.115634	0.125954	0.918013	0.358612	0.999958
	FBgn0014037	3988.84	0.040058	0.108918	0.367786	0.713033	0.999958
	FBgn0014073	987.356	0.049147	0.100905	0.48707	0.626209	0.999958
	FBgn0014075	285.5	0.047989	0.126632	0.378921	0.704747	0.999958
	FBgn0014076	0.171797	0.003587	0.016732	0.214355	0.83027	NA
	FBgn0014092	190.06	0.103316	0.126875	0.814348	0.415446	0.999958
	FBgn0014127	191.147	0.006581	0.124726	0.052768	0.957917	0.999958
	FBgn0014133	1557.95	-0.05157	0.108986	-0.47322	0.636058	0.999958
	FBgn0014135	354.268	-0.00553	0.117298	-0.04715	0.962393	0.999958
	FBgn0014141	4933.26	0.027227	0.107676	0.252856	0.800379	0.999958
	FBgn0014143	81.0049	-0.04001	0.130882	-0.30575	0.759796	0.999958
	FBgn0014163	15582.3	0.095203	0.098074	0.970731	0.331682	0.999958
	FBgn0014179	28.2009	-0.09392	0.112235	-0.83745	0.402339	0.999958
	FBgn0014184	16666	0.028407	0.126129	0.225224	0.821805	0.999958
	FBgn0014189	3287.75	0.099176	0.0949	1.05552	0.29119	0.999958
	FBgn0014269	729.92	0.110141	0.130892	0.84174	0.399934	0.999958
	FBgn0014340	425.782	0.24445	0.123701	1.98826	0.046783	0.999958
	FBgn0014342	78.8904	0.097802	0.130914	0.7469	0.455124	0.999958
	FBgn0014343	907.09	0.030833	0.115728	0.266435	0.789905	0.999958
	FBgn0014366	377.864	0.097362	0.123691	0.787247	0.431137	0.999958
	FBgn0014368	11.0144	0.071208	0.075177	0.963086	0.335504	0.999958
	FBgn0014380	1217.79	-0.0773	0.106968	-0.7226	0.469928	0.999958
	FBgn0014388	2139.95	-0.00062	0.112445	-0.00555	0.995569	0.999958
	FBgn0014391	4291.11	-0.07352	0.100094	-0.7345	0.462645	0.999958
	FBgn0014395	47.1449	0.005231	0.128556	0.04068	0.967551	0.999958
	FBgn0014396	58.0375	0.029961	0.125166	0.239257	0.810906	0.999958
	FBgn0014411	979.371	0.092374	0.1217	0.759073	0.447809	0.999958
	FBgn0014417	164.933	-0.04732	0.130508	-0.36248	0.716996	0.999958
	FBgn0014427	226.736	-0.12619	0.129105	-0.97728	0.328429	0.999958
	FBgn0014454	62.0779	0.006964	0.126048	0.055299	0.9559	0.999958
	FBgn0014455	3093.49	-0.13269	0.1249	-1.06242	0.288047	0.999958
	FBgn0014464	2.97229	0.011675	0.054372	0.214599	0.83008	0.999958
	FBgn0014465	1.64446	-0.00065	0.040335	-0.01617	0.987095	0.999958
	FBgn0014466	5.93716	-0.07915	0.071196	-1.13061	0.258219	0.999958
	FBgn0014469	1191.14	-0.0864	0.104639	-0.82567	0.408991	0.999958
	FBgn0014848	0	NA	NA	NA	NA	NA
	FBgn0014849	0.187154	-0.0043	0.016732	-0.25705	0.797141	NA
	FBgn0014850	0	NA	NA	NA	NA	NA
	FBgn0014851	0	NA	NA	NA	NA	NA
	FBgn0014857	1211.07	-0.07686	0.107652	-0.71401	0.475222	0.999958
	FBgn0014859	68.4019	-0.08565	0.126702	-0.6762	0.498913	0.999958
	FBgn0014861	186.221	0.1712	0.129716	1.32141	0.186365	0.999958
	FBgn0014863	10171.5	-0.02537	0.111852	-0.22686	0.820532	0.999958
	FBgn0014865	27.5887	-0.04702	0.09855	-0.47753	0.632988	0.999958
	FBgn0014868	580.984	0.135	0.130905	1.03163	0.302244	0.999958
	FBgn0014869	6004.36	-0.01477	0.116449	-0.12688	0.899039	0.999958
	FBgn0014870	1529.36	0.179234	0.113188	1.58358	0.11329	0.999958
	FBgn0014877	1174.24	0.158215	0.117733	1.3439	0.178982	0.999958
	FBgn0014879	994.109	0.093705	0.121741	0.770609	0.440938	0.999958
	FBgn0014903	216.55	-0.07343	0.123404	-0.59513	0.551759	0.999958
	FBgn0014906	913.896	-0.03489	0.116898	-0.29844	0.765365	0.999958
	FBgn0014930	497.058	-0.11061	0.123418	-0.89618	0.370156	0.999958
	FBgn0014931	237.244	0.082513	0.082194	1.0199	0.307777	0.999958
	FBgn0014949	12.161	0.070266	0.095925	0.734479	0.462657	0.999958
	FBgn0015000	851.297	-0.01088	0.109999	-0.09893	0.921196	0.999958
	FBgn0015001	91.7094	-0.03919	0.130858	-0.2995	0.764558	0.999958
	FBgn0015008	0	NA	NA	NA	NA	NA
	FBgn0015010	2988.05	0.031321	0.117169	0.267318	0.789224	0.999958
	FBgn0015011	1716.57	0.033791	0.121349	0.278453	0.780665	0.999958
	FBgn0015019	2469.46	0.048345	0.107592	0.449334	0.65319	0.999958
	FBgn0015024	4486.08	0.10801	0.105703	1.02183	0.30686	0.999958
	FBgn0015025	70.1348	-0.07416	0.130907	-0.56647	0.571076	0.999958
	FBgn0015031	3749.91	-0.07342	0.096993	-0.75694	0.449085	0.999958
	FBgn0015032	1421.69	0.056225	0.122863	0.457609	0.647234	0.999958
	FBgn0015033	2.57859	-0.01643	0.042308	-0.39373	0.693777	0.999958
	FBgn0015034	25.4982	-0.0625	0.105184	-0.5947	0.552041	0.999958
	FBgn0015035	22.8435	-0.12703	0.104902	-1.21614	0.223932	0.999958
	FBgn0015036	54.8903	-0.0102	0.127322	-0.08005	0.9362	0.999958
	FBgn0015037	1336.99	-0.08015	0.117443	-0.68249	0.494926	0.999958
	FBgn0015038	100.801	-0.25189	0.129215	-1.95245	0.050885	0.999958
	FBgn0015039	894.864	-0.3425	0.110947	-3.08697	0.002022	0.319407
	FBgn0015040	264.406	-0.22365	0.128627	-1.73876	0.082077	0.999958
	FBgn0015075	173.073	0.118855	0.123819	0.959785	0.337163	0.999958
	FBgn0015218	4426.15	-0.06154	0.091727	-0.67094	0.502259	0.999958
	FBgn0015221	8231.25	-0.19395	0.116414	-1.66608	0.095698	0.999958
	FBgn0015222	9212.15	-0.07353	0.126713	-0.58034	0.561686	0.999958
	FBgn0015229	1255.33	-0.16008	0.115979	-1.38026	0.167507	0.999958
	FBgn0015230	5.87589	-0.01639	0.073251	-0.22393	0.822808	0.999958
	FBgn0015239	1160.34	0.041816	0.102934	0.406238	0.684568	0.999958
	FBgn0015240	444.669	-0.03881	0.114245	-0.33967	0.734106	0.999958
	FBgn0015245	7536.25	0.120884	0.105678	1.1439	0.252667	0.999958
	FBgn0015247	1379.88	-0.01636	0.095657	-0.17105	0.864187	0.999958
	FBgn0015268	4215.46	-0.03715	0.116814	-0.31801	0.750479	0.999958
	FBgn0015269	1425.96	0.152641	0.121464	1.25675	0.208846	0.999958
	FBgn0015270	32.4495	0.042405	0.112331	0.377886	0.705515	0.999958
	FBgn0015271	43.8298	-0.14329	0.126979	-1.12826	0.259209	0.999958
	FBgn0015277	801.603	-0.013	0.116054	-0.11202	0.91081	0.999958
	FBgn0015278	1227.58	0.090137	0.117487	0.767238	0.44294	0.999958
	FBgn0015279	1343.03	-0.04998	0.097697	-0.51161	0.608925	0.999958
	FBgn0015282	740.145	-0.10077	0.109202	-0.92274	0.356145	0.999958
	FBgn0015283	1102.88	-0.00405	0.108143	-0.03745	0.970124	0.999958
	FBgn0015286	2377.84	-0.08558	0.100846	-0.84856	0.396124	0.999958
	FBgn0015288	21492.1	-0.03614	0.123728	-0.2921	0.770208	0.999958
	FBgn0015295	409.644	-0.02714	0.109722	-0.24738	0.804615	0.999958
	FBgn0015296	365.17	-0.13568	0.126441	-1.07307	0.283238	0.999958
	FBgn0015298	548.434	-0.13443	0.111179	-1.20913	0.226615	0.999958
	FBgn0015299	102.646	-0.02943	0.130322	-0.22581	0.821348	0.999958
	FBgn0015300	0.64897	0.011072	0.02345	0.475203	0.634642	NA
	FBgn0015316	220.637	0.015121	0.06966	0.217343	0.827941	0.999958
	FBgn0015320	722.509	0.128177	0.130856	0.979973	0.327099	0.999958
	FBgn0015321	1247.53	0.107193	0.127397	0.841483	0.400078	0.999958
	FBgn0015331	248.16	0.156283	0.124268	1.25755	0.208555	0.999958
	FBgn0015336	73.0894	0.120231	0.130915	0.918168	0.358531	0.999958
	FBgn0015338	509.315	-0.11636	0.10887	-1.06881	0.285155	0.999958
	FBgn0015351	77.122	-0.05916	0.127725	-0.46314	0.64326	0.999958
	FBgn0015359	374.915	-0.09637	0.112181	-0.85905	0.390311	0.999958
	FBgn0015360	486.799	0.037212	0.123454	0.301456	0.763067	0.999958
	FBgn0015371	3638.05	0.055873	0.107172	0.521345	0.602127	0.999958
	FBgn0015372	399.143	-0.22121	0.129742	-1.70537	0.088126	0.999958
	FBgn0015376	55.2161	0.058568	0.128842	0.454815	0.649242	0.999958
	FBgn0015379	372.019	0.06432	0.117791	0.546053	0.585029	0.999958
	FBgn0015380	732.276	0.006762	0.104408	0.064766	0.94836	0.999958
	FBgn0015381	40.6611	0.159381	0.123505	1.2915	0.196529	0.999958
	FBgn0015391	1515.93	0.09915	0.085472	1.18188	0.237253	0.999958
	FBgn0015393	2798.84	0.051535	0.12042	0.427972	0.668671	0.999958
	FBgn0015396	331.237	0.021544	0.121911	0.176716	0.859731	0.999958
	FBgn0015399	1280.93	0.01225	0.11774	0.104042	0.917136	0.999958
	FBgn0015400	1030.8	0.087427	0.115486	0.757043	0.449024	0.999958
	FBgn0015402	703.324	0.100309	0.106306	0.943588	0.34538	0.999958
	FBgn0015477	1065.5	0.176268	0.130907	1.34748	0.177826	0.999958
	FBgn0015509	2892.97	0.129579	0.130334	0.994762	0.319852	0.999958
	FBgn0015513	1539.05	-0.01602	0.11552	-0.1387	0.889688	0.999958
	FBgn0015519	556.231	0.063355	0.115272	0.549625	0.582577	0.999958
	FBgn0015520	301.308	-0.04301	0.122613	-0.35079	0.725746	0.999958
	FBgn0015521	15348.9	-0.10248	0.098735	-1.03794	0.299297	0.999958
	FBgn0015522	1130.7	-0.13554	0.112882	-1.2007	0.229868	0.999958
	FBgn0015524	789.171	0.117906	0.107275	1.09909	0.271728	0.999958
	FBgn0015527	2403.33	0.176137	0.115285	1.52791	0.126534	0.999958
	FBgn0015543	19.4148	0.062729	0.095023	0.661242	0.508457	0.999958
	FBgn0015544	198.248	-0.02105	0.126727	-0.16612	0.868064	0.999958
	FBgn0015546	125.433	0.065805	0.128176	0.513302	0.60774	0.999958
	FBgn0015550	77.4401	-0.01895	0.130914	-0.14474	0.884919	0.999958
	FBgn0015553	57.2888	-0.09916	0.116706	-0.85109	0.394717	0.999958
	FBgn0015558	2635.61	0.115311	0.116019	0.993914	0.320265	0.999958
	FBgn0015561	54.523	0.053222	0.126481	0.420729	0.673953	0.999958
	FBgn0015568	844.694	-0.22593	0.126443	-1.78705	0.07393	0.999958
	FBgn0015569	234.167	0.011375	0.122356	0.092954	0.92594	0.999958
	FBgn0015570	458.303	-0.09572	0.112871	-0.848	0.396436	0.999958
	FBgn0015571	406.422	-0.19239	0.129891	-1.48141	0.138498	0.999958
	FBgn0015572	117.089	-0.25455	0.130867	-1.94609	0.051644	0.999958
	FBgn0015574	5.95701	-0.07262	0.068843	-1.07533	0.282228	0.999958
	FBgn0015575	1420.88	-0.11251	0.11746	-0.9579	0.338115	0.999958
	FBgn0015576	654.119	-0.2497	0.121257	-2.05936	0.03946	0.999958
	FBgn0015577	2692.41	0.048909	0.109092	0.448327	0.653917	0.999958
	FBgn0015582	167.396	0.069808	0.130497	0.534842	0.592759	0.999958
	FBgn0015583	0	NA	NA	NA	NA	NA
	FBgn0015584	0.817935	-0.00559	0.025148	-0.2236	0.823071	NA
	FBgn0015585	1.77428	0.004043	0.036671	0.109721	0.91263	0.999958
	FBgn0015586	0.695409	-0.01868	0.020885	-0.91168	0.361938	NA
	FBgn0015589	1826.68	0.013229	0.114431	0.11561	0.907962	0.999958
	FBgn0015591	661.552	-0.06365	0.112669	-0.56493	0.572123	0.999958
	FBgn0015600	2763.27	0.016471	0.106364	0.154853	0.876937	0.999958
	FBgn0015602	1051.72	0.191546	0.126963	1.51245	0.13042	0.999958
	FBgn0015609	3774.99	0.092274	0.123561	0.746813	0.455177	0.999958
	FBgn0015614	2216.56	-0.00466	0.096503	-0.04825	0.961515	0.999958
	FBgn0015615	648.802	0.087732	0.116397	0.753739	0.451006	0.999958
	FBgn0015618	95.6022	0.012339	0.130484	0.094535	0.924684	0.999958
	FBgn0015621	126.61	-0.00017	0.130791	-0.00127	0.998985	0.999958
	FBgn0015622	2129.68	0.102369	0.102919	0.994657	0.319903	0.999958
	FBgn0015623	5075.63	0.032508	0.108665	0.299163	0.764816	0.999958
	FBgn0015625	2425.91	0.070965	0.074452	0.972367	0.330868	0.999958
	FBgn0015663	299.67	-0.03594	0.126385	-0.28435	0.776142	0.999958
	FBgn0015664	877.365	0.116698	0.129254	0.903033	0.366508	0.999958
	FBgn0015714	1919.44	-0.09711	0.130608	-0.7437	0.457056	0.999958
	FBgn0015721	194.72	0.080112	0.125432	0.638735	0.522995	0.999958
	FBgn0015737	938.358	0.097894	0.129423	0.756438	0.449387	0.999958
	FBgn0015754	3815.18	-0.02881	0.101456	-0.28393	0.776462	0.999958
	FBgn0015756	26771.8	-0.02616	0.105039	-0.24908	0.803297	0.999958
	FBgn0015765	358.706	-0.063	0.112643	-0.55925	0.575993	0.999958
	FBgn0015766	11989.2	0.012722	0.124828	0.101919	0.918821	0.999958
	FBgn0015770	0.170242	-0.0043	0.016732	-0.25705	0.797141	NA
	FBgn0015772	1642.55	0.026065	0.108952	0.239229	0.810928	0.999958
	FBgn0015773	460.848	0.040532	0.124071	0.326634	0.743944	0.999958
	FBgn0015774	1843.33	0.047997	0.12434	0.386017	0.699484	0.999958
	FBgn0015776	5234.51	-0.01785	0.112087	-0.15925	0.873472	0.999958
	FBgn0015777	5755.18	0.003165	0.100451	0.031505	0.974867	0.999958
	FBgn0015778	2057.53	0.092355	0.115756	0.797868	0.424947	0.999958
	FBgn0015781	487.637	0.014545	0.121325	0.119893	0.904568	0.999958
	FBgn0015789	3031.47	0.12747	0.090559	1.40758	0.159255	0.999958
	FBgn0015790	4526.92	0.010987	0.101302	0.108455	0.913635	0.999958
	FBgn0015791	1268.41	0.010853	0.109673	0.098958	0.921172	0.999958
	FBgn0015793	544.911	-0.20605	0.121751	-1.6924	0.09057	0.999958
	FBgn0015794	893.842	-0.15039	0.123377	-1.21892	0.222875	0.999958
	FBgn0015795	4110.99	-0.15648	0.110468	-1.41654	0.156618	0.999958
	FBgn0015797	1428.24	-0.04688	0.104677	-0.44784	0.654268	0.999958
	FBgn0015799	618.942	0.002825	0.10946	0.025807	0.979411	0.999958
	FBgn0015801	1618.12	-0.06318	0.119477	-0.52882	0.596933	0.999958
	FBgn0015803	1344.16	0.086719	0.101	0.858597	0.390563	0.999958
	FBgn0015805	1523.87	0.061716	0.090575	0.684853	0.493437	0.999958
	FBgn0015808	815.696	-0.05437	0.105693	-0.51436	0.606999	0.999958
	FBgn0015818	346.256	0.046361	0.129463	0.358189	0.720202	0.999958
	FBgn0015828	373.151	-0.17797	0.118315	-1.50415	0.132543	0.999958
	FBgn0015829	281.941	0.035574	0.118933	0.29911	0.764856	0.999958
	FBgn0015831	1.62901	0.012216	0.038519	0.31764	0.750758	0.999958
	FBgn0015834	3981.51	0.04654	0.095476	0.487452	0.625938	0.999958
	FBgn0015838	550.451	0.005317	0.112966	0.047063	0.962463	0.999958
	FBgn0015872	1830.17	-0.00307	0.102799	-0.02985	0.976187	0.999958
	FBgn0015903	2480.88	0.195947	0.118631	1.65187	0.098562	0.999958
	FBgn0015904	433.68	0.117703	0.118229	0.995585	0.319452	0.999958
	FBgn0015905	409.894	0.138667	0.128834	1.07655	0.28168	0.999958
	FBgn0015919	638.896	0.120589	0.120433	1.00137	0.316648	0.999958
	FBgn0015924	489.407	-0.31252	0.126665	-2.46775	0.013596	0.999958
	FBgn0015925	188.223	0.054006	0.128713	0.419682	0.674717	0.999958
	FBgn0015926	269.238	0.085919	0.072049	1.23503	0.216818	0.999958
	FBgn0015929	239.946	-0.03651	0.130498	-0.27979	0.779637	0.999958
	FBgn0015946	10.1823	0.021047	0.083628	0.251863	0.801147	0.999958
	FBgn0015949	2162.86	0.043865	0.093661	0.468333	0.639546	0.999958
	FBgn0016013	3979.03	0.059074	0.114234	0.517137	0.605061	0.999958
	FBgn0016031	899.124	-0.00866	0.126777	-0.06832	0.945531	0.999958
	FBgn0016032	1014.04	0.052505	0.105786	0.496326	0.619665	0.999958
	FBgn0016034	343.34	0.077931	0.081316	0.97289	0.330608	0.999958
	FBgn0016036	5.59862	-0.01052	0.056649	-0.18557	0.852786	0.999958
	FBgn0016038	199.007	-0.14533	0.1227	-1.18444	0.236237	0.999958
	FBgn0016041	2840.35	0.118503	0.094179	1.25827	0.208295	0.999958
	FBgn0016047	670.825	0.222242	0.120076	1.85095	0.064177	0.999958
	FBgn0016053	209.979	-0.13986	0.130863	-1.06926	0.284953	0.999958
	FBgn0016054	30.89	0.01731	0.115889	0.149426	0.881217	0.999958
	FBgn0016059	1751.79	-0.02841	0.111949	-0.25378	0.799664	0.999958
	FBgn0016061	1246.86	0.007632	0.111557	0.06841	0.945459	0.999958
	FBgn0016070	2651.51	0.069847	0.091054	0.771966	0.440134	0.999958
	FBgn0016075	22293	0.122276	0.111376	1.09788	0.272256	0.999958
	FBgn0016076	110.597	-0.40203	0.130578	-3.08543	0.002033	0.319407
	FBgn0016078	1168.4	-0.1094	0.101118	-1.08191	0.279291	0.999958
	FBgn0016080	29.057	0.08115	0.116498	0.697314	0.485606	0.999958
	FBgn0016081	1805.91	0.092907	0.115729	0.802812	0.422083	0.999958
	FBgn0016119	5029.3	-0.04286	0.11491	-0.37296	0.709179	0.999958
	FBgn0016120	7448.18	-0.01732	0.113548	-0.15252	0.878774	0.999958
	FBgn0016122	786.547	-0.02383	0.120484	-0.1978	0.843199	0.999958
	FBgn0016123	637.733	0.071387	0.130589	0.546665	0.584609	0.999958
	FBgn0016126	3030.43	0.033358	0.098932	0.337176	0.735984	0.999958
	FBgn0016131	926.315	0.142662	0.118	1.20908	0.226633	0.999958
	FBgn0016641	882.425	-0.005	0.121587	-0.04111	0.967208	0.999958
	FBgn0016650	481.513	0.06156	0.115016	0.535191	0.592518	0.999958
	FBgn0016660	255.452	0.102056	0.119813	0.851746	0.394355	0.999958
	FBgn0016672	678.68	0.086183	0.115023	0.749291	0.453682	0.999958
	FBgn0016675	77.0385	-0.23587	0.127471	-1.85464	0.063648	0.999958
	FBgn0016684	927.982	0.029836	0.127876	0.233319	0.815514	0.999958
	FBgn0016685	1625.13	0.078098	0.126377	0.618025	0.536559	0.999958
	FBgn0016687	2672.65	-0.06995	0.107199	-0.65256	0.514038	0.999958
	FBgn0016691	5861.65	-0.01835	0.11337	-0.16187	0.871411	0.999958
	FBgn0016693	3110.82	-0.04022	0.10427	-0.38568	0.699732	0.999958
	FBgn0016694	7427.22	0.107705	0.118443	0.909358	0.363161	0.999958
	FBgn0016696	3184.47	0.032125	0.09273	0.346433	0.729017	0.999958
	FBgn0016697	452.662	0.054142	0.130855	0.413844	0.678989	0.999958
	FBgn0016698	211.142	-0.03532	0.125188	-0.28207	0.777889	0.999958
	FBgn0016701	1081.01	-0.11056	0.10834	-1.02048	0.307499	0.999958
	FBgn0016715	469.302	-0.24357	0.125754	-1.94574	0.051686	0.999958
	FBgn0016726	13205.4	-0.04111	0.11352	-0.36214	0.717244	0.999958
	FBgn0016754	1682.25	0.04498	0.107974	0.416583	0.676984	0.999958
	FBgn0016756	4273.95	0.123806	0.121935	1.01539	0.309918	0.999958
	FBgn0016762	221.02	0.074524	0.124313	0.599403	0.548904	0.999958
	FBgn0016794	667.705	-0.07338	0.103101	-0.7117	0.476649	0.999958
	FBgn0016797	2988.87	0.003331	0.113182	0.029432	0.97652	0.999958
	FBgn0016917	3029.32	0.094766	0.106575	0.889212	0.373889	0.999958
	FBgn0016919	115.602	-0.15837	0.128955	-1.2279	0.219486	0.999958
	FBgn0016920	496.2	0.04362	0.125765	0.346805	0.728738	0.999958
	FBgn0016926	3419.2	-0.1517	0.113685	-1.33439	0.182077	0.999958
	FBgn0016930	1223.11	0.110153	0.1268	0.868787	0.384963	0.999958
	FBgn0016970	80.5464	-0.06655	0.130916	-0.50829	0.611251	0.999958
	FBgn0016974	11.8131	0.013203	0.088669	0.149227	0.881374	0.999958
	FBgn0016975	2140.8	0.091506	0.126264	0.724772	0.468592	0.999958
	FBgn0016976	2140.8	0.091506	0.126264	0.724772	0.468592	0.999958
	FBgn0016977	6822.98	0.21891	0.130466	1.68036	0.092888	0.999958
	FBgn0016978	1166.9	0.107418	0.113171	0.9492	0.342519	0.999958
	FBgn0016983	936.378	0.065041	0.130865	0.497086	0.619129	0.999958
	FBgn0016984	1302.66	0.039251	0.105503	0.372037	0.709865	0.999958
	FBgn0017414	58.701	-0.0122	0.128512	-0.09496	0.924348	0.999958
	FBgn0017418	1564.55	0.144232	0.110183	1.30904	0.190521	0.999958
	FBgn0017424	0.682797	-0.00065	0.026685	-0.02461	0.980364	NA
	FBgn0017429	465.29	0.00249	0.11552	0.021551	0.982806	0.999958
	FBgn0017430	289.51	-0.10789	0.116056	-0.92966	0.352546	0.999958
	FBgn0017448	527.687	0.254815	0.112452	2.26579	0.023464	0.999958
	FBgn0017456	11.023	0.013821	0.087583	0.157872	0.874558	0.999958
	FBgn0017457	774.805	0.199438	0.127885	1.56315	0.118017	0.999958
	FBgn0017482	463.878	-0.01633	0.112854	-0.14469	0.884959	0.999958
	FBgn0017545	35823	0.049395	0.095778	0.515728	0.606045	0.999958
	FBgn0017550	1467.12	0.08809	0.111589	0.789433	0.429859	0.999958
	FBgn0017551	157.733	-0.13729	0.129856	-1.05721	0.290418	0.999958
	FBgn0017556	0.984327	-0.00125	0.030269	-0.04112	0.967199	0.999958
	FBgn0017558	4837.83	-0.05421	0.114745	-0.4724	0.636641	0.999958
	FBgn0017561	284.404	-0.09973	0.118836	-0.83919	0.401362	0.999958
	FBgn0017566	5652.85	0.012994	0.108154	0.120146	0.904368	0.999958
	FBgn0017567	2271.45	-0.05354	0.104532	-0.51222	0.608495	0.999958
	FBgn0017572	1028.93	-0.01877	0.104971	-0.17885	0.858054	0.999958
	FBgn0017577	146.16	-0.1056	0.128772	-0.82032	0.412031	0.999958
	FBgn0017578	1486.94	0.031384	0.111476	0.281536	0.778299	0.999958
	FBgn0017579	23953.8	-0.10759	0.09606	-1.11999	0.26272	0.999958
	FBgn0017581	10749.3	-0.03036	0.110326	-0.27518	0.783179	0.999958
	FBgn0017590	1889.77	0.082849	0.107066	0.773816	0.43904	0.999958
	FBgn0019624	7713.59	-0.01621	0.120215	-0.13482	0.892758	0.999958
	FBgn0019637	280.927	0.190141	0.127809	1.49074	0.136029	0.999958
	FBgn0019643	1743.9	-0.13418	0.124633	-1.07666	0.281634	0.999958
	FBgn0019644	8898.21	-0.02685	0.122656	-0.21889	0.826734	0.999958
	FBgn0019650	655.755	-0.01005	0.119757	-0.08394	0.933108	0.999958
	FBgn0019660	353.346	0.177845	0.115162	1.54416	0.122549	0.999958
	FBgn0019661	8511.08	0.22766	0.129306	1.76145	0.078162	0.999958
	FBgn0019662	1095.95	-0.09586	0.105108	-0.91202	0.36176	0.999958
	FBgn0019686	395.13	-0.03271	0.130126	-0.25136	0.801536	0.999958
	FBgn0019809	23.8963	0.01054	0.112897	0.093399	0.925587	0.999958
	FBgn0019828	0.171797	0.003587	0.016732	0.214355	0.83027	NA
	FBgn0019830	1029.51	-0.12588	0.104464	-1.20499	0.228209	0.999958
	FBgn0019890	3095.62	0.016483	0.096364	0.171052	0.864183	0.999958
	FBgn0019925	2061.99	-0.0461	0.098035	-0.47023	0.638188	0.999958
	FBgn0019928	0.520691	-0.00706	0.021547	-0.32868	0.742395	NA
	FBgn0019929	29.1925	0.007779	0.117837	0.065958	0.947411	0.999958
	FBgn0019932	1008.59	-0.04707	0.115315	-0.40823	0.683103	0.999958
	FBgn0019936	16357.3	-0.09461	0.106718	-0.88654	0.375329	0.999958
	FBgn0019938	2556.84	0.139387	0.123069	1.13266	0.257357	0.999958
	FBgn0019940	258.622	-0.04923	0.130328	-0.37772	0.705636	0.999958
	FBgn0019949	365.731	0.084975	0.130826	0.649682	0.515898	0.999958
	FBgn0019952	239.608	0.032745	0.130897	0.250178	0.80245	0.999958
	FBgn0019957	4707.19	0.000511	0.106906	0.004779	0.996187	0.999958
	FBgn0019960	3081.81	0.004008	0.109689	0.036535	0.970856	0.999958
	FBgn0019968	3097.16	0.053515	0.115953	0.461531	0.644418	0.999958
	FBgn0019972	1245.65	0.168555	0.122508	1.38054	0.167421	0.999958
	FBgn0019982	1328.71	-0.08801	0.121285	-0.72565	0.468052	0.999958
	FBgn0019985	1074.69	0.02897	0.117454	0.246658	0.805173	0.999958
	FBgn0019990	467.87	0.068609	0.126572	0.542113	0.587741	0.999958
	FBgn0020018	198.768	-0.02699	0.12778	-0.21123	0.832706	0.999958
	FBgn0020224	1617.78	0.163718	0.126252	1.29941	0.193804	0.999958
	FBgn0020235	9818.6	-0.03909	0.115866	-0.3374	0.735814	0.999958
	FBgn0020236	2423.66	0.166453	0.125009	1.33165	0.182975	0.999958
	FBgn0020238	21708.5	0.151358	0.119704	1.2645	0.206051	0.999958
	FBgn0020248	44.3956	-0.01836	0.127494	-0.14397	0.885521	0.999958
	FBgn0020249	3505.23	-0.07583	0.122344	-0.61984	0.535365	0.999958
	FBgn0020251	884.999	-0.00448	0.11084	-0.04043	0.967751	0.999958
	FBgn0020255	4010.43	0.161309	0.130398	1.23747	0.215912	0.999958
	FBgn0020257	719.745	-0.0589	0.118445	-0.49724	0.61902	0.999958
	FBgn0020258	376.325	0.081336	0.13046	0.623423	0.533006	0.999958
	FBgn0020261	825.073	0.144324	0.123098	1.17258	0.240964	0.999958
	FBgn0020269	1188.74	-0.08864	0.108665	-0.81574	0.414647	0.999958
	FBgn0020270	169.568	-0.08454	0.130891	-0.64588	0.518355	0.999958
	FBgn0020272	82.9646	0.083169	0.130909	0.635443	0.52514	0.999958
	FBgn0020277	1.18822	0.021539	0.03545	0.628265	0.52983	0.999958
	FBgn0020278	1127.47	-0.0498	0.110059	-0.45244	0.65095	0.999958
	FBgn0020279	3716.92	0.258825	0.128337	2.01773	0.043619	0.999958
	FBgn0020280	0	NA	NA	NA	NA	NA
	FBgn0020294	1554.25	0.105492	0.114804	0.918914	0.358141	0.999958
	FBgn0020299	713.372	0.06013	0.122155	0.492247	0.622544	0.999958
	FBgn0020300	438.259	0.07293	0.127582	0.57173	0.567505	0.999958
	FBgn0020304	1808.44	-0.08047	0.110333	-0.72931	0.46581	0.999958
	FBgn0020305	840.449	0.054805	0.126717	0.432524	0.665361	0.999958
	FBgn0020306	4938.45	0.122261	0.130124	0.939746	0.347348	0.999958
	FBgn0020307	860.307	0.053324	0.120621	0.442097	0.658419	0.999958
	FBgn0020309	3983.63	0.027574	0.117151	0.235369	0.813922	0.999958
	FBgn0020312	588.725	0.022349	0.114851	0.194593	0.845711	0.999958
	FBgn0020369	920.79	0.011708	0.101467	0.115389	0.908137	0.999958
	FBgn0020370	1757.44	0.0061	0.106998	0.057012	0.954535	0.999958
	FBgn0020371	0.160551	-0.0043	0.016732	-0.25705	0.797141	NA
	FBgn0020372	1181.93	-0.10614	0.116967	-0.90739	0.364202	0.999958
	FBgn0020376	24.9779	-0.17275	0.116284	-1.48924	0.136424	0.999958
	FBgn0020377	16.661	-0.08716	0.052518	-1.97432	NA	NA
	FBgn0020378	367.793	0.101076	0.122179	0.827265	0.408087	0.999958
	FBgn0020379	451.062	0.003283	0.114439	0.028688	0.977114	0.999958
	FBgn0020381	490.028	0.065318	0.125837	0.519062	0.603718	0.999958
	FBgn0020385	3910.62	-0.19605	0.129608	-1.51321	0.130225	0.999958
	FBgn0020386	4478.86	-0.05439	0.095054	-0.57225	0.567154	0.999958
	FBgn0020388	991.446	0.075598	0.13066	0.578666	0.562814	0.999958
	FBgn0020389	624.901	0.053724	0.106065	0.50652	0.612492	0.999958
	FBgn0020391	565.64	0.017896	0.109987	0.162713	0.870744	0.999958
	FBgn0020392	320.197	0.021632	0.116981	0.184909	0.8533	0.999958
	FBgn0020399	13.2844	-0.01689	0.095483	-0.1771	0.859428	0.999958
	FBgn0020407	119.291	0.05033	0.129668	0.388354	0.697754	0.999958
	FBgn0020412	1260.06	0.159289	0.130808	1.21854	0.223019	0.999958
	FBgn0020414	1836.18	-0.14172	0.115669	-1.22524	0.220483	0.999958
	FBgn0020415	4492.21	-0.04796	0.088895	-0.53949	0.58955	0.999958
	FBgn0020416	2014.11	0.034335	0.092108	0.372765	0.709324	0.999958
	FBgn0020429	291.284	0.056288	0.127994	0.439659	0.660184	0.999958
	FBgn0020440	1135.75	0.108927	0.10878	1.00135	0.316656	0.999958
	FBgn0020443	3077.79	0.106903	0.11822	0.90429	0.365842	0.999958
	FBgn0020445	407.449	-0.02143	0.123285	-0.17387	0.861964	0.999958
	FBgn0020493	956.721	0.093858	0.112274	0.83598	0.403166	0.999958
	FBgn0020496	5026.59	0.148156	0.124053	1.1944	0.232322	0.999958
	FBgn0020497	1368.79	0.051443	0.115592	0.445046	0.656286	0.999958
	FBgn0020503	5134.5	-0.02972	0.102687	-0.28947	0.772225	0.999958
	FBgn0020506	99.8934	-0.06235	0.105366	-0.59278	0.553329	0.999958
	FBgn0020508	557.646	-0.16779	0.130481	-1.2861	0.198409	0.999958
	FBgn0020509	0.68974	-0.00168	0.023528	-0.07201	0.942593	NA
	FBgn0020510	1123.2	-0.00294	0.103606	-0.0284	0.977342	0.999958
	FBgn0020513	3340.11	-0.21708	0.129657	-1.67501	0.093933	0.999958
	FBgn0020518	4.23729	-0.05666	0.063414	-0.90568	0.365108	0.999958
	FBgn0020521	4915.55	0.104106	0.103915	1.00184	0.316422	0.999958
	FBgn0020545	1781.01	-0.1156	0.121005	-0.95537	0.33939	0.999958
	FBgn0020546	17.8666	-0.00731	0.102743	-0.07116	0.94327	0.999958
	FBgn0020556	27.3253	-0.01922	0.116247	-0.16526	0.868743	0.999958
	FBgn0020616	546.761	0.056727	0.115245	0.492227	0.622559	0.999958
	FBgn0020617	162.747	0.07424	0.130044	0.571037	0.567975	0.999958
	FBgn0020618	35652.2	-0.09587	0.105181	-0.91147	0.362048	0.999958
	FBgn0020620	1066.5	0.123946	0.121224	1.02254	0.306527	0.999958
	FBgn0020621	1936.88	0.098106	0.10923	0.898161	0.369099	0.999958
	FBgn0020622	1100.52	0.005499	0.113368	0.048502	0.961316	0.999958
	FBgn0020626	1307.04	0.035351	0.100868	0.350475	0.725982	0.999958
	FBgn0020633	2089.66	0.089567	0.083545	1.09073	0.275391	0.999958
	FBgn0020637	72052.6	0.075675	0.098109	0.771336	0.440508	0.999958
	FBgn0020638	56880.4	0.064503	0.100581	0.641305	0.521325	0.999958
	FBgn0020639	1156.3	-0.03552	0.130881	-0.2714	0.78608	0.999958
	FBgn0020640	7693.93	-0.33799	0.120795	-2.79877	0.00513	0.600368
	FBgn0020641	9.29345	-0.08382	0.085516	-0.98454	0.324849	0.999958
	FBgn0020642	4724.3	-0.16705	0.108021	-1.54646	0.121995	0.999958
	FBgn0020643	377.424	0.108403	0.126977	0.853811	0.39321	0.999958
	FBgn0020644	377.424	0.108403	0.126977	0.853811	0.39321	0.999958
	FBgn0020645	450.758	0.146965	0.122226	1.20249	0.229173	0.999958
	FBgn0020646	9.16396	0.005503	0.084522	0.06511	0.948086	0.999958
	FBgn0020647	1410.47	-0.05053	0.105739	-0.47787	0.63274	0.999958
	FBgn0020653	4107.27	-0.09625	0.117537	-0.8189	0.412843	0.999958
	FBgn0020655	1110.3	0.059963	0.108055	0.554929	0.578943	0.999958
	FBgn0020660	2084.07	0.055915	0.101266	0.552162	0.580837	0.999958
	FBgn0020762	2363.71	0.066183	0.097559	0.678378	0.497532	0.999958
	FBgn0020764	1389.92	-0.1177	0.128308	-0.91737	0.358946	0.999958
	FBgn0020765	17.274	-0.01214	0.101708	-0.11925	0.905081	0.999958
	FBgn0020767	3146.3	0.052561	0.108544	0.484233	0.628221	0.999958
	FBgn0020880	425.4	0.137331	0.118782	1.15606	0.247656	0.999958
	FBgn0020887	693.034	0.185626	0.107636	1.72456	0.084607	0.999958
	FBgn0020906	5889.39	-0.31331	0.123528	-2.5633	0.010368	0.888716
	FBgn0020907	425.578	-0.07448	0.112679	-0.661	0.508615	0.999958
	FBgn0020908	49.7932	0.020001	0.128857	0.155256	0.876619	0.999958
	FBgn0020909	717.627	0.085198	0.126267	0.67483	0.499784	0.999958
	FBgn0020910	52238.4	-0.01657	0.11374	-0.14571	0.884152	0.999958
	FBgn0020912	903.636	-0.01548	0.111672	-0.13858	0.889781	0.999958
	FBgn0020930	574.624	0.002993	0.113674	0.026325	0.978998	0.999958
	FBgn0021738	43.6196	0.081259	0.127395	0.638247	0.523313	0.999958
	FBgn0021742	12.7041	0.060382	0.086846	0.698453	0.484894	0.999958
	FBgn0021750	187.585	-0.02271	0.125343	-0.18118	0.85623	0.999958
	FBgn0021760	1680.79	0.105657	0.107973	0.978559	0.327798	0.999958
	FBgn0021761	887.824	0.273277	0.128062	2.13503	0.032758	0.999958
	FBgn0021764	889.054	0.054631	0.128968	0.423622	0.671842	0.999958
	FBgn0021765	1567.88	-0.16932	0.122885	-1.37792	0.168227	0.999958
	FBgn0021767	142.715	-0.02692	0.130751	-0.20578	0.836966	0.999958
	FBgn0021768	315.915	0.013983	0.114439	0.122186	0.902752	0.999958
	FBgn0021776	209.442	0.131839	0.122353	1.07735	0.281325	0.999958
	FBgn0021795	1621.76	-0.08973	0.096211	-0.93258	0.351039	0.999958
	FBgn0021796	593.856	-0.00487	0.110399	-0.04408	0.964837	0.999958
	FBgn0021800	1367.59	0.072186	0.116783	0.618111	0.536502	0.999958
	FBgn0021814	380.798	-0.09174	0.123168	-0.7448	0.456393	0.999958
	FBgn0021825	1411.62	0.082849	0.120786	0.685942	0.49275	0.999958
	FBgn0021847	715.747	0.062215	0.11399	0.545787	0.585212	0.999958
	FBgn0021856	511.17	0.03144	0.113956	0.27589	0.782633	0.999958
	FBgn0021872	6237.15	-0.1441	0.10892	-1.32301	0.185832	0.999958
	FBgn0021874	942.866	0.118721	0.127091	0.934235	0.350183	0.999958
	FBgn0021875	477.711	-0.00994	0.119634	-0.0831	0.93377	0.999958
	FBgn0021895	1190.46	0.071673	0.129682	0.552723	0.580453	0.999958
	FBgn0021906	6019.25	-0.01723	0.118045	-0.14597	0.883943	0.999958
	FBgn0021944	129.456	0.019111	0.128291	0.148985	0.881566	0.999958
	FBgn0021967	2528.51	-0.07092	0.113267	-0.62609	0.531254	0.999958
	FBgn0021979	1322.33	0.055122	0.122591	0.449656	0.652958	0.999958
	FBgn0021995	2245.47	0.213148	0.124184	1.71671	0.086033	0.999958
	FBgn0022023	4214.61	0.005197	0.103399	0.05026	0.959915	0.999958
	FBgn0022027	310.975	-0.13369	0.129937	-1.02886	0.303543	0.999958
	FBgn0022029	970.573	0.159137	0.117678	1.35238	0.176255	0.999958
	FBgn0022069	2614.18	0.189765	0.13014	1.4588	0.14462	0.999958
	FBgn0022097	5684.11	-0.10046	0.120445	-0.83407	0.40424	0.999958
	FBgn0022153	784.189	0.056941	0.114408	0.497684	0.618706	0.999958
	FBgn0022160	5011.35	0.114237	0.123651	0.923908	0.355534	0.999958
[truncated: 15,782 more rows]
