# Supplementary material for: Programmable RNA Targeting Using CasRx in Flies
Source: CRISPR J. 2020 Jun 17;3(3):164–76. doi: 10.1089/crispr.2020.0018 (PMC7307691; doi:10.1089/crispr.2020.0018)
Supplement: Supplemental data [file Supp_TableS8.xlsx]

## Sheet: Table S8
SUPPLEMENTARY TABLE S8. WHITE-TARGETING DESEQ2 ANALYSIS
	ID	baseMean	log2FoldChange	lfcSE	stat	pvalue	padj
	CasRx	6203.84	-0.35205	0.16269	-2.16411	0.030456	0.485743
	FBgn0000003	53.4452	-0.04011	0.188855	-0.21214	0.832	0.997726
	FBgn0000008	787.984	0.082155	0.10634	0.772555	0.439786	0.997726
	FBgn0000014	10.5806	0.253413	0.178898	1.42232	0.154935	0.919308
	FBgn0000015	2.4073	0.020037	0.094955	0.213452	0.830974	NA
	FBgn0000017	3346.63	-0.05968	0.097371	-0.6129	0.539943	0.997726
	FBgn0000018	95.0359	-0.14985	0.178471	-0.83993	0.400946	0.997726
	FBgn0000022	0.16963	-0.00827	0.036853	-0.22428	0.822541	NA
	FBgn0000024	8184.2	0.030244	0.136749	0.221162	0.824967	0.997726
	FBgn0000028	599.665	0.169334	0.142529	1.18806	0.234808	0.977827
	FBgn0000032	313.148	-0.10043	0.135191	-0.74292	0.457532	0.997726
	FBgn0000036	2101.9	-0.04831	0.151843	-0.31812	0.750392	0.997726
	FBgn0000037	2441.6	-0.01446	0.096659	-0.14959	0.881087	0.997726
	FBgn0000038	9644.92	0.218336	0.120507	1.81181	0.070015	0.71733
	FBgn0000039	1073.5	0.054625	0.149831	0.364568	0.715434	0.997726
	FBgn0000042	22210.3	-0.04242	0.178542	-0.23757	0.812214	0.997726
	FBgn0000043	955.449	-0.29632	0.181645	-1.63161	0.102761	0.830304
	FBgn0000044	82110.2	-0.07949	0.172896	-0.45978	0.645674	0.997726
	FBgn0000045	1774.6	-0.11283	0.18134	-0.62323	0.533132	0.997726
	FBgn0000046	9152.02	0.035107	0.191721	0.183116	0.854707	0.997726
	FBgn0000047	338.93	0.181831	0.193122	0.942862	0.345751	0.997726
	FBgn0000052	2144.07	0.098395	0.162755	0.606732	0.544029	0.997726
	FBgn0000053	2531.6	0.050345	0.128606	0.393203	0.694169	0.997726
	FBgn0000055	26006.6	0.259022	0.191838	1.35095	0.176711	0.943037
	FBgn0000056	25848	0.258021	0.191867	1.34553	0.178453	0.946258
	FBgn0000057	615.057	0.079182	0.145319	0.544932	0.5858	0.997726
	FBgn0000061	24.7962	0.138822	0.19236	0.723743	0.469224	0.997726
	FBgn0000063	60.5601	0.228354	0.187795	1.21674	0.223704	0.970414
	FBgn0000064	26439.7	0.166752	0.12332	1.35219	0.176315	0.943037
	FBgn0000071	29.0676	-0.44326	0.182352	-2.47685	0.013255	0.306511
	FBgn0000075	569.908	-0.35069	0.192802	-1.82763	0.067605	0.704049
	FBgn0000077	205.581	-0.0388	0.136292	-0.28472	0.775861	0.997726
	FBgn0000078	191.409	0.068616	0.107597	0.65163	0.51464	0.997726
	FBgn0000079	196.993	0.082771	0.100995	0.856622	0.391654	0.997726
	FBgn0000083	4102.86	-0.18634	0.116128	-1.60462	0.108577	0.847623
	FBgn0000084	2019.16	-0.12371	0.132728	-0.93211	0.351279	0.997726
	FBgn0000092	1087.68	-0.02845	0.088699	-0.32375	0.746125	0.997726
	FBgn0000094	0	NA	NA	NA	NA	NA
	FBgn0000097	1499.3	-0.1991	0.193285	-1.03052	0.302764	0.997726
	FBgn0000100	12336.7	0.198011	0.189697	1.04408	0.296447	0.997726
	FBgn0000108	20377.6	-0.11892	0.092097	-1.29121	0.196632	0.954874
	FBgn0000109	202.214	-0.06123	0.170549	-0.35914	0.719492	0.997726
	FBgn0000114	2223.46	-0.21163	0.174933	-1.20986	0.226332	0.974247
	FBgn0000115	410.635	-0.07192	0.156571	-0.4593	0.646017	0.997726
	FBgn0000116	30664.9	0.161481	0.189467	0.852423	0.393979	0.997726
	FBgn0000117	8785	-0.03031	0.100706	-0.30099	0.76342	0.997726
	FBgn0000119	1118.55	-0.23099	0.171506	-1.34689	0.178015	0.946023
	FBgn0000120	79487.5	0.499277	0.177514	2.81405	0.004892	0.156475
	FBgn0000121	108599	0.536784	0.194742	2.77425	0.005533	0.169211
	FBgn0000137	1.59304	0.024268	0.088948	0.277195	0.78163	NA
	FBgn0000139	514.656	0.207086	0.14348	1.44342	0.148902	0.90411
	FBgn0000140	12.0487	0.136416	0.181095	0.751261	0.452495	0.997726
	FBgn0000146	18.6872	0.172463	0.194186	0.888035	0.374522	0.997726
	FBgn0000147	32.0931	0.197524	0.194712	1.01476	0.31022	0.997726
	FBgn0000150	5195.98	0.107379	0.191318	0.561309	0.574587	0.997726
	FBgn0000152	350.162	-0.16488	0.183791	-0.89697	0.369736	0.997726
	FBgn0000153	644.421	-0.06487	0.184876	-0.35105	0.725549	0.997726
	FBgn0000157	678.7	0.016216	0.166153	0.097599	0.92225	0.997726
	FBgn0000158	1.60694	-0.04036	0.106672	-0.3775	0.705801	NA
	FBgn0000163	1619.32	-0.18984	0.153185	-1.23927	0.215247	0.965217
	FBgn0000166	5.47877	-0.0779	0.159437	-0.48993	0.624184	0.997726
	FBgn0000173	3885.64	0.1107	0.118134	0.937066	0.348725	0.997726
	FBgn0000179	696.017	0.054626	0.126808	0.430806	0.66661	0.997726
	FBgn0000180	244.682	-0.24418	0.165543	-1.47477	0.140274	0.895923
	FBgn0000181	6221.77	0.121523	0.156954	0.77427	0.438771	0.997726
	FBgn0000182	0.35645	0.000493	0.039845	0.012372	0.990128	NA
	FBgn0000183	2522.17	0.076811	0.124495	0.616972	0.537253	0.997726
	FBgn0000206	5938.42	0.225327	0.151203	1.49024	0.136161	0.891205
	FBgn0000212	1980.22	-0.10399	0.122606	-0.84818	0.396336	0.997726
	FBgn0000216	1.37403	-0.00104	0.088781	-0.01179	0.990597	NA
	FBgn0000221	82.4473	0.071028	0.17754	0.400332	0.688912	0.997726
	FBgn0000227	0	NA	NA	NA	NA	NA
	FBgn0000228	1312.48	0.02414	0.115161	0.209626	0.83396	0.997726
	FBgn0000229	2368.76	0.104054	0.148964	0.69851	0.484858	0.997726
	FBgn0000233	51.0854	0.164177	0.178447	0.919902	0.357624	0.997726
	FBgn0000239	1763.27	-0.06123	0.137022	-0.44688	0.65496	0.997726
	FBgn0000241	838.098	0.230302	0.191824	1.20355	0.228763	0.974247
	FBgn0000244	1702.82	0.216265	0.172038	1.25717	0.20869	0.959581
	FBgn0000246	144.643	-0.30909	0.162881	-1.89616	0.057938	0.661773
	FBgn0000247	1847.66	0.110307	0.11791	0.93553	0.349515	0.997726
	FBgn0000250	3503.33	-0.19971	0.143716	-1.38961	0.164648	0.933534
	FBgn0000251	7.71366	0.049169	0.173865	0.283619	0.776702	0.997726
	FBgn0000253	91655.5	0.132108	0.165612	0.797705	0.425042	0.997726
	FBgn0000256	2146.45	0.203118	0.094819	2.14219	0.032178	0.499255
	FBgn0000257	618.569	0.101076	0.126056	0.801882	0.422621	0.997726
	FBgn0000259	2729.37	0.003936	0.104652	0.037609	0.969999	0.997726
	FBgn0000261	4456.93	-0.39665	0.194721	-2.04431	0.040923	0.558723
	FBgn0000273	9955.45	0.025093	0.114828	0.218524	0.827021	0.997726
	FBgn0000274	0.16447	0.009107	0.036853	0.247127	0.80481	NA
	FBgn0000276	57.2356	0.103077	0.074885	2.16148	NA	NA
	FBgn0000277	18.4852	0.030796	0.04019	1.73028	NA	NA
	FBgn0000278	2.57497	0.001157	0.080322	0.014613	0.988341	NA
	FBgn0000279	7.80588	0.124192	0.097232	1.44308	0.148997	0.90411
	FBgn0000280	0	NA	NA	NA	NA	NA
	FBgn0000281	3.25926	0.096058	0.118739	0.815983	0.41451	NA
	FBgn0000283	1719.52	-0.01811	0.127968	-0.14155	0.887434	0.997726
	FBgn0000286	1683.26	0.108714	0.131263	0.82822	0.407546	0.997726
	FBgn0000287	609.396	0.334083	0.130485	2.56032	0.010458	0.264864
	FBgn0000289	3979.2	-0.00277	0.09092	-0.03042	0.975729	0.997726
	FBgn0000299	6132.62	-0.74443	0.12933	-5.75602	8.61e-09	1.92e-06
	FBgn0000303	3664.18	-0.08528	0.156741	-0.54408	0.586388	0.997726
	FBgn0000307	2066.97	-0.14455	0.120741	-1.19722	0.231222	0.974371
	FBgn0000308	6703.01	0.186838	0.126617	1.47562	0.140046	0.895923
	FBgn0000316	698.229	-0.08872	0.128036	-0.69295	0.488343	0.997726
	FBgn0000317	918.61	-0.01426	0.122991	-0.11595	0.90769	0.997726
	FBgn0000318	1165.76	-0.4862	0.13909	-3.49535	0.000473	0.027319
	FBgn0000319	8334.25	-0.12734	0.140232	-0.90809	0.363829	0.997726
	FBgn0000320	1379.52	0.52267	0.124126	4.21054	2.55e-05	0.002308
	FBgn0000326	347.363	-0.09698	0.15934	-0.60854	0.54283	0.997726
	FBgn0000330	546.687	-0.0169	0.129825	-0.13019	0.896417	0.997726
	FBgn0000337	5.72872	0.060616	0.161129	0.375776	0.707083	0.997726
	FBgn0000339	637.561	0.102673	0.112857	0.909736	0.362962	0.997726
	FBgn0000346	9257.61	0.049778	0.144715	0.343976	0.730865	0.997726
	FBgn0000351	13.4072	-0.09656	0.18908	-0.51187	0.608741	0.997726
	FBgn0000352	947.345	-0.07205	0.122307	-0.58904	0.555831	0.997726
	FBgn0000355	0.268359	-0.01695	0.036853	-0.38923	0.697106	NA
	FBgn0000356	0	NA	NA	NA	NA	NA
	FBgn0000357	23.3264	0.207423	0.194019	1.07084	0.28424	0.997726
	FBgn0000358	8.7382	-0.19182	0.131685	-1.51405	0.130012	0.883579
	FBgn0000359	0.360417	0.000496	0.039971	0.012412	0.990097	NA
	FBgn0000360	1.57923	-0.02147	0.10011	-0.21768	0.827675	NA
	FBgn0000370	14781	0.15046	0.128359	1.17218	0.241124	0.981647
	FBgn0000376	600.617	-0.02907	0.12779	-0.22754	0.820008	0.997726
	FBgn0000377	586.903	-0.02303	0.137508	-0.16748	0.866995	0.997726
	FBgn0000382	10519.2	0.067936	0.113474	0.598691	0.549379	0.997726
	FBgn0000384	775.933	0.036985	0.111978	0.330293	0.741179	0.997726
	FBgn0000392	107.086	-0.00975	0.164097	-0.05939	0.952643	0.997726
	FBgn0000394	864.793	-0.16245	0.151921	-1.0693	0.284933	0.997726
	FBgn0000395	934.477	-0.77793	0.167004	-4.65906	3.18e-06	0.00036
	FBgn0000404	52.4625	-0.43598	0.193504	-2.25182	0.024333	0.43519
	FBgn0000405	21.5123	-0.43078	0.190183	-2.2702	0.023195	0.421619
	FBgn0000406	4911	0.041779	0.168005	0.248799	0.803516	0.997726
	FBgn0000411	490.969	0.05093	0.160095	0.318124	0.750391	0.997726
	FBgn0000412	1692.55	-0.0109	0.114456	-0.09519	0.924162	0.997726
	FBgn0000414	5642.33	0.080322	0.099704	0.805604	0.420471	0.997726
	FBgn0000416	17551.8	0.009346	0.192461	0.048558	0.961271	0.997726
	FBgn0000422	4516.35	0.305293	0.148658	2.05372	0.040003	0.554516
	FBgn0000426	65.9951	0.017234	0.181287	0.095036	0.924286	0.997726
	FBgn0000427	0.912814	-0.01215	0.060524	-0.20609	0.836722	NA
	FBgn0000439	674.168	-0.20056	0.159016	-1.26124	0.207221	0.959581
	FBgn0000442	121.782	0.550716	0.194717	2.84027	0.004507	0.147041
	FBgn0000447	489.625	0.182417	0.167472	1.08936	0.275995	0.997726
	FBgn0000448	1725.24	0.035952	0.13033	0.275844	0.782668	0.997726
	FBgn0000449	112.199	0.139245	0.165929	0.839075	0.401427	0.997726
	FBgn0000451	146.296	-0.37926	0.194439	-1.95308	0.05081	0.62405
	FBgn0000454	4506.94	-0.96981	0.18486	-5.26431	1.41e-07	2.39e-05
	FBgn0000455	708.164	-0.029	0.146966	-0.19732	0.843579	0.997726
	FBgn0000459	347.651	-0.12074	0.164214	-0.73508	0.462292	0.997726
	FBgn0000463	497.754	-0.25587	0.194772	-1.31539	0.188379	0.953903
	FBgn0000464	3664.92	0.061563	0.093035	0.661725	0.508148	0.997726
	FBgn0000473	666.85	0.220128	0.185655	1.18603	0.23561	0.977827
	FBgn0000477	558.685	-0.0119	0.181745	-0.06546	0.947805	0.997726
	FBgn0000479	5614.16	-0.04248	0.15167	-0.2801	0.779397	0.997726
	FBgn0000482	515.306	0.16882	0.109391	1.54329	0.12276	0.867008
	FBgn0000489	2364.58	0.258914	0.171289	1.51171	0.130607	0.884545
	FBgn0000490	567.068	-0.33586	0.120416	-2.78897	0.005288	0.164169
	FBgn0000492	120.605	-0.02479	0.193918	-0.12792	0.898212	0.997726
	FBgn0000499	914.945	0.010683	0.125102	0.085396	0.931946	0.997726
	FBgn0000500	583.679	0.212559	0.193661	1.09929	0.271641	0.997592
	FBgn0000504	685.728	0.221282	0.142605	1.55168	0.120739	0.867008
	FBgn0000520	269.991	0.107919	0.171426	0.629746	0.528861	0.997726
	FBgn0000524	297.691	-0.00646	0.159474	-0.04053	0.967668	0.997726
	FBgn0000527	2234.76	-0.04805	0.159163	-0.30222	0.762487	0.997726
	FBgn0000529	157.754	0.251539	0.143586	1.75169	0.079827	0.758706
	FBgn0000533	145.14	-0.28286	0.194693	-1.45444	0.145824	0.900049
	FBgn0000535	3080.19	0.403942	0.134385	3.00585	0.002648	0.10156
	FBgn0000536	2459.57	0.252574	0.168472	1.49929	0.133799	0.887957
	FBgn0000541	4108.23	-0.05933	0.118191	-0.50196	0.615696	0.997726
	FBgn0000542	668.496	-0.22454	0.192287	-1.17017	0.241934	0.982192
	FBgn0000543	686.634	-0.03846	0.153325	-0.25085	0.801929	0.997726
	FBgn0000546	1824.5	-0.12884	0.087917	-1.46551	0.142781	0.897372
	FBgn0000547	2672.25	-0.12891	0.180819	-0.71294	0.475881	0.997726
	FBgn0000551	8.77909	0.114041	0.178742	0.636281	0.524594	0.997726
	FBgn0000552	3.66382	0.032951	0.134708	0.245377	0.806165	NA
	FBgn0000557	18138.2	0.286207	0.189534	1.5108	0.13084	0.884998
	FBgn0000559	46780.1	0.067631	0.151425	0.446628	0.655144	0.997726
	FBgn0000560	14.8991	-0.09504	0.150567	-0.6334	0.526474	0.997726
	FBgn0000562	2130.98	0.203279	0.107559	1.88995	0.058764	0.665615
	FBgn0000564	150.099	-0.19864	0.182502	-1.09261	0.274566	0.997726
	FBgn0000565	1124.07	-0.19644	0.194763	-1.00946	0.312756	0.997726
	FBgn0000566	495.284	0.158669	0.193534	0.820152	0.412129	0.997726
	FBgn0000567	2055.99	-0.13828	0.192076	-0.72054	0.471195	0.997726
	FBgn0000568	4714.44	-0.0127	0.102397	-0.12398	0.901328	0.997726
	FBgn0000575	3685.08	0.04534	0.114033	0.397609	0.690919	0.997726
	FBgn0000576	108.337	-0.02093	0.191432	-0.10935	0.912924	0.997726
	FBgn0000577	90.2682	0.37877	0.180799	2.09352	0.036302	0.532665
	FBgn0000578	1662.32	-0.17327	0.171249	-1.01181	0.311627	0.997726
	FBgn0000579	17207.4	0.096721	0.117707	0.821711	0.411241	0.997726
	FBgn0000581	2548.91	-0.10422	0.131908	-0.79013	0.429451	0.997726
	FBgn0000588	223.99	0.577194	0.163232	3.53436	0.000409	0.023925
	FBgn0000591	0.36161	-0.01939	0.039387	-0.51535	0.606305	NA
	FBgn0000592	2573.43	0.191776	0.174391	1.10776	0.267964	0.994678
	FBgn0000594	26.1703	-0.05314	0.19415	-0.2742	0.783932	0.997726
	FBgn0000606	2.67843	0.033661	0.106448	0.317961	0.750515	NA
	FBgn0000611	3361.93	-0.06512	0.099652	-0.65346	0.513458	0.997726
	FBgn0000615	24.3085	0.00422	0.179872	0.023501	0.981251	0.998805
	FBgn0000617	183.74	-0.06568	0.145829	-0.45043	0.6524	0.997726
	FBgn0000618	74.877	0.085697	0.175379	0.488358	0.625297	0.997726
	FBgn0000625	280.031	0.170757	0.130695	1.30655	0.191364	0.953903
	FBgn0000629	507.521	-0.0814	0.111307	-0.7313	0.464593	0.997726
	FBgn0000633	1900.6	0.086655	0.116999	0.740634	0.458915	0.997726
	FBgn0000635	3035.56	-0.25207	0.160234	-1.57316	0.115681	0.859961
	FBgn0000636	2196.34	-0.17888	0.181985	-0.98301	0.325601	0.997726
	FBgn0000639	80.9285	-0.08886	0.152393	-0.58539	0.558288	0.997726
	FBgn0000640	36.8894	-0.07093	0.163318	-0.43477	0.663728	0.997726
	FBgn0000644	13.0452	-0.16455	0.189683	-0.86653	0.386198	0.997726
	FBgn0000658	401.834	-0.23791	0.183751	-1.30219	0.192851	0.953903
	FBgn0000659	601.183	0.111144	0.103794	1.07084	0.28424	0.997726
	FBgn0000662	1904.3	-0.0006	0.116618	-0.00518	0.995871	0.999635
	FBgn0000667	9075.69	0.110048	0.143439	0.767209	0.442957	0.997726
	FBgn0000709	1102.98	-0.18624	0.112947	-1.64893	0.099161	0.822178
	FBgn0000711	6469.41	0.194875	0.157502	1.23732	0.21597	0.966498
	FBgn0000715	214.188	-0.07112	0.179956	-0.39524	0.692666	0.997726
	FBgn0000719	1197.6	-0.19921	0.143893	-1.38439	0.166238	0.936609
	FBgn0000721	2831.86	-0.18626	0.122642	-1.51875	0.128825	0.881741
	FBgn0000723	3043.24	0.21412	0.152921	1.40024	0.161441	0.927808
	FBgn0000808	0.360417	0.000496	0.039971	0.012412	0.990097	NA
	FBgn0000810	502.644	0.009787	0.125566	0.077941	0.937875	0.997726
	FBgn0000826	7.23986	0.200344	0.152458	1.33277	0.182606	0.953519
	FBgn0000927	1.27586	0.105652	0.072107	1.77311	0.07621	NA
	FBgn0000928	3.6612	0.31016	0.128952	2.48486	0.01296	NA
	FBgn0000964	349.401	0.0323	0.194589	0.166007	0.868151	0.997726
	FBgn0000996	133.428	-0.25694	0.171374	-1.49909	0.133851	0.887957
	FBgn0001075	371.31	-0.3159	0.18906	-1.68147	0.092672	0.805362
	FBgn0001077	3.28855	-0.05496	0.123762	-0.44894	0.653478	NA
	FBgn0001078	2669.39	-0.08995	0.124228	-0.72407	0.469025	0.997726
	FBgn0001079	315.57	-0.10591	0.146437	-0.72332	0.469484	0.997726
	FBgn0001083	906.531	0.031344	0.19191	0.163319	0.870267	0.997726
	FBgn0001084	101.812	0.202285	0.166029	1.2187	0.22296	0.970272
	FBgn0001085	529.114	-0.00072	0.177184	-0.00405	0.996766	0.999635
	FBgn0001086	28.3569	-0.17241	0.192445	-0.89499	0.370791	0.997726
	FBgn0001087	2116.56	-0.02852	0.111253	-0.25636	0.79767	0.997726
	FBgn0001089	169.423	-0.11851	0.166809	-0.71025	0.477552	0.997726
	FBgn0001090	10523.9	-0.17052	0.183874	-0.92746	0.353688	0.997726
	FBgn0001091	16568.6	0.155219	0.168462	0.921409	0.356837	0.997726
	FBgn0001092	14502.7	-0.05865	0.143988	-0.40729	0.683793	0.997726
	FBgn0001098	17709	0.320526	0.182536	1.75651	0.079002	0.755613
	FBgn0001099	76.1838	-0.05143	0.182268	-0.28229	0.777718	0.997726
	FBgn0001104	750.762	-0.25051	0.127223	-1.96906	0.048946	0.612222
	FBgn0001105	8075.56	-0.07311	0.128543	-0.56873	0.569539	0.997726
	FBgn0001108	1877.44	-0.04499	0.130988	-0.34345	0.731259	0.997726
	FBgn0001112	689.931	-0.39886	0.151381	-2.63443	0.008428	0.229683
	FBgn0001114	6184.34	-0.02368	0.192062	-0.12331	0.901861	0.997726
	FBgn0001120	0.980067	0.005213	0.075	0.069355	0.944707	NA
	FBgn0001122	9548.72	-0.08265	0.157331	-0.52532	0.59936	0.997726
	FBgn0001123	2410.65	0.054753	0.103985	0.526538	0.598514	0.997726
	FBgn0001124	3542.07	0.189728	0.187097	1.01423	0.310472	0.997726
	FBgn0001125	4752.54	0.081077	0.194373	0.417202	0.676531	0.997726
	FBgn0001128	12222.2	0.03711	0.169385	0.219087	0.826582	0.997726
	FBgn0001133	437.11	-0.077	0.119996	-0.64173	0.521047	0.997726
	FBgn0001134	269.81	-0.09037	0.174239	-0.51874	0.603944	0.997726
	FBgn0001137	452.462	0.293707	0.135318	2.17046	0.029972	0.480568
	FBgn0001138	194.05	-0.09438	0.181481	-0.52006	0.603025	0.997726
	FBgn0001139	2294.07	-0.04439	0.09241	-0.48042	0.630932	0.997726
	FBgn0001142	4190.33	-0.11501	0.156499	-0.73488	0.462412	0.997726
	FBgn0001145	15864.5	0.051738	0.171578	0.301543	0.763	0.997726
	FBgn0001147	8.04391	-0.08214	0.151789	-0.54026	0.58902	0.997726
	FBgn0001148	1.52139	0.102559	0.095747	1.11091	0.266608	NA
	FBgn0001149	4830.91	-0.61264	0.166353	-3.68395	0.00023	0.015186
	FBgn0001150	134.649	0.245326	0.175035	1.41793	0.15621	0.919308
	FBgn0001168	857.186	0.053052	0.189615	0.279825	0.779612	0.997726
	FBgn0001169	636.392	-0.17239	0.133627	-1.29009	0.197021	0.954874
	FBgn0001170	18.1466	0.243738	0.18408	1.32874	0.183935	0.953903
	FBgn0001174	3.33512	0.18138	0.137762	1.32359	0.18564	NA
	FBgn0001179	363.963	-0.15651	0.124009	-1.26198	0.206956	0.959581
	FBgn0001180	203.028	0.003658	0.175398	0.020855	0.983361	0.998807
	FBgn0001185	520.098	0.147367	0.121644	1.21141	0.225736	0.973971
	FBgn0001186	9219.4	-0.0121	0.112831	-0.10724	0.914599	0.997726
	FBgn0001187	1114.12	-0.04735	0.180725	-0.26208	0.793257	0.997726
	FBgn0001189	976.288	-0.06904	0.115078	-0.59996	0.548533	0.997726
	FBgn0001197	1293.9	-0.00231	0.117588	-0.01966	0.984311	0.998807
	FBgn0001202	1690.91	0.0979	0.088535	1.10579	0.268819	0.994678
	FBgn0001206	213.675	-0.06705	0.13408	-0.49997	0.617096	0.997726
	FBgn0001208	2468.95	0.145374	0.19477	0.746711	0.455238	0.997726
	FBgn0001215	6015.33	0.152187	0.110532	1.37687	0.168553	0.938187
	FBgn0001216	633.995	0.37559	0.174587	2.15176	0.031416	0.492079
	FBgn0001217	301.1	-0.26633	0.191299	-1.39302	0.163615	0.931798
	FBgn0001218	6750.55	-0.1057	0.145376	-0.72709	0.467172	0.997726
	FBgn0001220	5858.76	-0.1205	0.092183	-1.30721	0.191142	0.953903
	FBgn0001222	1143.63	-0.02104	0.123242	-0.17074	0.864426	0.997726
	FBgn0001223	738.4	-0.86117	0.194145	-4.53671	5.71e-06	0.000608
	FBgn0001224	482.005	-0.3529	0.192863	-1.83159	0.067012	0.703448
	FBgn0001225	392.905	-0.63958	0.194765	-3.30799	0.00094	0.046165
	FBgn0001226	146.923	-0.36126	0.194142	-1.86704	0.061896	0.681528
	FBgn0001227	274.333	0.084767	0.176838	0.479246	0.631764	0.997726
	FBgn0001228	738.915	-0.8602	0.194134	-4.53208	5.84e-06	0.000616
	FBgn0001229	297.063	0.247496	0.189211	1.30804	0.19086	0.953903
	FBgn0001230	570.308	-0.10037	0.194734	-0.51561	0.60613	0.997726
	FBgn0001233	13643.2	-0.13784	0.194623	-0.70856	0.478598	0.997726
	FBgn0001234	5841.97	-0.37008	0.127761	-2.89667	0.003772	0.130697
	FBgn0001235	5437.49	-0.07623	0.172009	-0.44317	0.657646	0.997726
	FBgn0001247	2157.85	-0.04561	0.1155	-0.39485	0.692953	0.997726
	FBgn0001248	5118.77	-0.04023	0.172704	-0.23296	0.815793	0.997726
	FBgn0001250	2392.01	0.02868	0.145345	0.197324	0.843574	0.997726
	FBgn0001253	24.5121	0.130894	0.193412	0.676866	0.498491	0.997726
	FBgn0001254	3.8342	-0.05307	0.146469	-0.36351	0.716225	0.997726
	FBgn0001255	24.8148	-0.18238	0.17313	-1.05681	0.290597	0.997726
	FBgn0001256	63.3634	-0.27536	0.186483	-1.48376	0.137872	0.894019
	FBgn0001257	1602.69	-0.00223	0.166309	-0.01343	0.989285	0.999623
	FBgn0001258	192.656	-0.19126	0.194535	-0.98345	0.325385	0.997726
	FBgn0001259	119.905	-0.25046	0.190758	-1.31694	0.18786	0.953903
	FBgn0001263	17066.2	0.368482	0.168964	2.18117	0.029171	0.477381
	FBgn0001269	151.68	0.314641	0.144922	2.17043	0.029974	0.480568
	FBgn0001276	157.78	-0.07542	0.153436	-0.49147	0.623092	0.997726
	FBgn0001280	241.553	0.197715	0.179287	1.10299	0.270033	0.995556
	FBgn0001281	8.00393	0.058512	0.15275	0.383855	0.701086	0.997726
	FBgn0001285	9.18217	0.032162	0.177956	0.181096	0.856293	0.997726
	FBgn0001291	780.403	-0.08991	0.139621	-0.64402	0.519565	0.997726
	FBgn0001296	2390.32	0.093426	0.169571	0.550959	0.581661	0.997726
	FBgn0001297	3751.42	-0.13843	0.101036	-1.3701	0.170655	0.938187
	FBgn0001301	1106.62	-0.21549	0.136563	-1.57792	0.114583	0.859961
	FBgn0001308	3019.44	-0.22133	0.130309	-1.69847	0.08942	0.794716
	FBgn0001311	2145.11	-0.19504	0.159178	-1.24639	0.212621	0.961905
	FBgn0001313	0	NA	NA	NA	NA	NA
	FBgn0001316	3291.61	0.077007	0.147057	0.523659	0.600516	0.997726
	FBgn0001319	274.799	0.061896	0.143305	0.431949	0.665778	0.997726
	FBgn0001320	314.572	-0.24345	0.183709	-1.32544	0.185027	0.953903
	FBgn0001321	247.897	-0.27067	0.170011	-1.62176	0.104854	0.837863
	FBgn0001323	332.711	-0.28083	0.183779	-1.52837	0.126421	0.873768
	FBgn0001324	902.331	-0.15471	0.136139	-1.13643	0.255776	0.989166
	FBgn0001325	105.399	-0.053	0.16641	-0.31836	0.75021	0.997726
	FBgn0001330	225.782	-0.10163	0.150414	-0.67579	0.499177	0.997726
	FBgn0001341	190.34	-0.0884	0.161469	-0.54755	0.584003	0.997726
	FBgn0001404	2679.52	0.00641	0.106019	0.060459	0.95179	0.997726
	FBgn0001491	373.223	0.042072	0.145887	0.288343	0.773084	0.997726
	FBgn0001565	2111.55	0.367207	0.176708	2.07853	0.03766	0.541999
	FBgn0001612	564.016	-0.21352	0.111338	-1.9177	0.055149	0.647699
	FBgn0001624	8244.53	0.139516	0.116468	1.1979	0.230957	0.974247
	FBgn0001941	665.493	0.173297	0.158569	1.09288	0.274445	0.997726
	FBgn0001942	22907.1	0.136243	0.105895	1.28659	0.198237	0.954874
	FBgn0001961	2191.07	0.117838	0.132775	0.887515	0.374802	0.997726
	FBgn0001965	1725.45	-0.08166	0.118239	-0.69068	0.489767	0.997726
	FBgn0001967	1.33739	0.049439	0.093122	0.534236	0.593178	NA
	FBgn0001970	243.296	-0.14496	0.171487	-0.84511	0.39805	0.997726
	FBgn0001977	1085.65	-0.27984	0.173894	-1.60938	0.107532	0.847033
	FBgn0001978	1160.53	-0.34267	0.169575	-2.02102	0.043277	0.569282
	FBgn0001981	35.0334	-0.1672	0.180246	-0.93015	0.352292	0.997726
	FBgn0001983	1.54466	0.057406	0.09519	0.617525	0.536889	NA
	FBgn0001986	408.145	-0.09164	0.174949	-0.52391	0.600338	0.997726
	FBgn0001987	1076.01	-0.581	0.166974	-3.48026	0.000501	0.027904
	FBgn0001989	2230.6	0.143447	0.164635	0.871294	0.383594	0.997726
	FBgn0001990	219.385	0.010381	0.130474	0.079559	0.936588	0.997726
	FBgn0001991	5664.58	0.156667	0.127022	1.23339	0.21743	0.966835
	FBgn0001992	113.773	0.086769	0.16743	0.518279	0.604264	0.997726
	FBgn0001994	2459.63	-0.10438	0.155356	-0.67187	0.501664	0.997726
	FBgn0001995	406.671	0.11278	0.135574	0.831823	0.405509	0.997726
	FBgn0002021	583.575	-0.06155	0.113161	-0.54387	0.586534	0.997726
	FBgn0002022	588.704	0.12239	0.181483	0.674445	0.500029	0.997726
	FBgn0002023	367.812	0.188582	0.128614	1.46616	0.142605	0.897372
	FBgn0002031	2051.2	-0.04959	0.125616	-0.3948	0.692994	0.997726
	FBgn0002036	1016.94	0.272661	0.119771	2.27643	0.022821	0.419166
	FBgn0002044	2234.89	-0.11323	0.113799	-0.99504	0.319718	0.997726
	FBgn0002069	692.496	-0.16772	0.152191	-1.10208	0.270428	0.996431
	FBgn0002121	1248.22	-0.27374	0.146764	-1.86522	0.06215	0.682634
	FBgn0002174	987.234	-0.02734	0.100861	-0.27107	0.786338	0.997726
	FBgn0002183	900.004	-0.31315	0.170322	-1.83881	0.065943	0.699639
	FBgn0002283	452.422	0.06049	0.141037	0.42894	0.667967	0.997726
	FBgn0002284	1817.89	-0.07741	0.181434	-0.42695	0.669415	0.997726
	FBgn0002306	1258.02	-0.26213	0.193814	-1.35545	0.175273	0.943037
	FBgn0002354	218.286	0.101256	0.140466	0.720698	0.471095	0.997726
	FBgn0002413	3165.02	-0.00493	0.128624	-0.03831	0.969441	0.997726
	FBgn0002431	3519.28	-0.14926	0.131577	-1.13438	0.256637	0.98954
	FBgn0002440	337.341	-0.00772	0.091654	-0.08432	0.9328	0.997726
	FBgn0002441	1418.59	-0.16652	0.129246	-1.28836	0.197622	0.954874
	FBgn0002466	17.984	0.098554	0.193834	0.50897	0.610773	0.997726
	FBgn0002521	1449.63	0.08244	0.108863	0.757271	0.448887	0.997726
	FBgn0002522	91.7306	-0.01677	0.18841	-0.08898	0.929098	0.997726
	FBgn0002524	768.361	0.005949	0.117561	0.050606	0.95964	0.997726
	FBgn0002525	833.722	-0.12783	0.121006	-1.0564	0.290785	0.997726
	FBgn0002526	943.627	-0.83714	0.165512	-5.0592	4.21e-07	6.13e-05
	FBgn0002531	26.6447	-0.92194	0.193708	-4.7197	2.36e-06	0.000281
	FBgn0002533	7.32534	-0.16046	0.131987	-1.25059	0.211082	0.959581
	FBgn0002534	6.99235	-0.22306	0.147139	-1.54363	0.122677	0.867008
	FBgn0002535	1.73476	-0.10216	0.093527	-1.15687	0.247327	NA
	FBgn0002542	82.7677	-0.30634	0.176855	-1.73094	0.083462	0.770903
	FBgn0002543	415.236	-0.33977	0.170224	-1.99597	0.045937	0.588574
	FBgn0002552	341.268	-0.21439	0.138271	-1.55055	0.121011	0.867008
	FBgn0002561	0.3341	0.000475	0.039112	0.01214	0.990314	NA
	FBgn0002562	10.1723	-0.06428	0.136335	-0.4712	0.6375	0.997726
	FBgn0002563	1707.44	0.014865	0.091747	0.162364	0.871019	0.997726
	FBgn0002564	50.9926	-0.08919	0.164875	-0.54165	0.588059	0.997726
	FBgn0002565	2963.08	-0.07822	0.084128	-1.02812	NA	NA
	FBgn0002566	1468.37	-0.18552	0.099205	-1.87002	0.061481	0.680931
	FBgn0002567	10235.1	0.279465	0.189137	1.48528	0.13747	0.893243
	FBgn0002569	6.10347	0.021343	0.158584	0.133896	0.893484	0.997726
	FBgn0002570	93.1093	-0.35277	0.185029	-1.92656	0.054034	0.645505
	FBgn0002571	3.78315	0.034518	0.137779	0.250279	0.802372	0.997726
	FBgn0002573	18.4476	0.651876	0.194314	3.31973	0.000901	0.045736
	FBgn0002576	390.837	0.761743	0.159722	4.76789	1.86e-06	0.000232
	FBgn0002577	10.2745	-0.20191	0.165556	-1.2254	0.220423	0.970218
	FBgn0002578	6.985	-0.18399	0.165202	-1.11904	0.263124	0.994678
	FBgn0002579	9258.8	0.202988	0.152291	1.33292	0.182559	0.953519
	FBgn0002590	9238.13	0.135715	0.181884	0.746203	0.455545	0.997726
	FBgn0002592	50.124	-0.18238	0.194777	-0.93582	0.349364	0.997726
	FBgn0002593	11186.6	0.258343	0.188854	1.36846	0.171169	0.938187
	FBgn0002609	107.08	-0.22098	0.194374	-1.13771	0.255242	0.989166
	FBgn0002622	10852.8	0.188882	0.172506	1.09499	0.273519	0.997726
	FBgn0002626	6380.49	0.168916	0.190168	0.888416	0.374317	0.997726
	FBgn0002629	0.878557	-0.06397	0.074828	-0.93973	0.347354	NA
	FBgn0002631	1.14263	0.021466	0.085706	0.250502	0.802199	NA
	FBgn0002632	3.0508	0.037809	0.125408	0.303687	0.761366	NA
	FBgn0002633	9.28199	-0.08095	0.145863	-0.55314	0.58017	0.997726
	FBgn0002638	595.422	-0.23055	0.145537	-1.5841	0.11317	0.857097
	FBgn0002641	305.818	-0.54025	0.152743	-3.53541	0.000407	0.023925
	FBgn0002643	3541.99	-0.08683	0.190911	-0.45484	0.649222	0.997726
	FBgn0002645	1662.92	-0.18028	0.135417	-1.33132	0.183084	0.953527
	FBgn0002673	33.1431	0.049376	0.19477	0.253992	0.799502	0.997726
	FBgn0002707	156.843	-0.01581	0.186389	-0.08488	0.932359	0.997726
	FBgn0002709	41.074	0.08931	0.191339	0.466201	0.641072	0.997726
	FBgn0002715	118.806	-0.34528	0.166123	-2.07664	0.037835	0.543112
	FBgn0002716	238.019	-0.22042	0.154918	-1.42279	0.154797	0.919308
	FBgn0002719	6874.66	-0.02772	0.184819	-0.14999	0.880774	0.997726
	FBgn0002723	1088.74	-0.06536	0.101946	-0.64111	0.521449	0.997726
	FBgn0002732	16.5701	-0.3088	0.180086	-1.73075	0.083496	0.770903
	FBgn0002733	267.604	-0.39389	0.176025	-2.23744	0.025258	0.4414
	FBgn0002734	0.755893	-0.017	0.071748	-0.23349	0.81538	NA
	FBgn0002735	3.19784	0.240955	0.134409	1.8153	0.069477	NA
	FBgn0002736	280.684	-0.02364	0.127175	-0.18592	0.852511	0.997726
	FBgn0002772	15401.5	0.030081	0.190852	0.157616	0.874759	0.997726
	FBgn0002773	50799.6	0.017397	0.18325	0.094938	0.924364	0.997726
	FBgn0002774	2336.64	0.045364	0.108901	0.416566	0.676996	0.997726
	FBgn0002775	489.959	0.000742	0.116715	0.006356	0.994929	0.999635
	FBgn0002778	704.677	-0.06694	0.126943	-0.52733	0.597968	0.997726
	FBgn0002780	1647.35	-0.06087	0.153054	-0.39773	0.690826	0.997726
	FBgn0002781	3394.86	0.082943	0.10434	0.794932	0.426653	0.997726
	FBgn0002783	1403.37	-0.06085	0.111022	-0.5481	0.583622	0.997726
	FBgn0002787	2892.6	-0.06066	0.182053	-0.33334	0.73888	0.997726
	FBgn0002789	6311.27	0.298059	0.181001	1.64712	0.099532	0.822688
	FBgn0002791	328.037	-0.02398	0.13758	-0.17427	0.861655	0.997726
	FBgn0002838	0.16447	0.009107	0.036853	0.247127	0.80481	NA
	FBgn0002842	1.0033	0.052163	0.064502	0.933261	0.350685	NA
	FBgn0002855	0.13418	-0.00827	0.036853	-0.22428	0.822541	NA
	FBgn0002856	0.16963	-0.00827	0.036853	-0.22428	0.822541	NA
	FBgn0002862	1.46879	-0.05451	0.095885	-0.57495	0.565327	NA
	FBgn0002863	14.6582	0.175847	0.189601	0.928274	0.353266	0.997726
	FBgn0002865	0.16447	0.009107	0.036853	0.247127	0.80481	NA
	FBgn0002868	2892.7	0.401087	0.194251	2.07446	0.038036	0.544208
	FBgn0002869	10.1494	0.201264	0.145288	1.41306	0.157638	0.920998
	FBgn0002872	159.043	0.094574	0.159031	0.594848	0.551945	0.997726
	FBgn0002873	16.166	-0.19299	0.187721	-1.02955	0.303222	0.997726
	FBgn0002878	153.206	-0.12114	0.18034	-0.67183	0.50169	0.997726
	FBgn0002887	267.827	-0.35877	0.170881	-2.09947	0.035776	0.528555
	FBgn0002891	254.298	-0.42181	0.168647	-2.50025	0.01241	0.29365
	FBgn0002899	49.5925	-0.18936	0.194777	-0.97107	0.331514	0.997726
	FBgn0002901	91.1559	-0.14129	0.178738	-0.79046	0.42926	0.997726
	FBgn0002905	135.65	-0.02836	0.170896	-0.16589	0.868243	0.997726
	FBgn0002906	213.666	-0.10933	0.16423	-0.66575	0.505573	0.997726
	FBgn0002909	340.014	0.038353	0.123357	0.31091	0.755869	0.997726
	FBgn0002914	1593.22	-0.02877	0.138376	-0.20789	0.835313	0.997726
	FBgn0002917	3778.5	-0.13655	0.09391	-1.45406	0.145931	0.900049
	FBgn0002921	96439.4	0.037482	0.153286	0.244523	0.806825	0.997726
	FBgn0002922	21.4332	0.223449	0.193714	1.15066	0.249874	0.988418
	FBgn0002924	86.4685	0.046568	0.16522	0.281838	0.778068	0.997726
	FBgn0002926	0.317904	0.019633	0.038693	0.475983	0.634087	NA
	FBgn0002930	2370.58	-0.07484	0.18649	-0.40134	0.688168	0.997726
	FBgn0002931	191.64	-0.42469	0.16629	-2.55318	0.010674	0.267997
	FBgn0002932	313.47	-0.20447	0.173107	-1.1811	0.237563	0.979095
	FBgn0002933	0.13418	-0.00827	0.036853	-0.22428	0.822541	NA
	FBgn0002936	1647.25	0.011779	0.170418	0.069114	0.944899	0.997726
	FBgn0002937	2826.35	0.162668	0.121136	1.34286	0.179318	0.947303
	FBgn0002938	91258.5	0.200897	0.122543	1.63941	0.101129	0.825291
	FBgn0002939	46.8762	0.059695	0.163799	0.364557	0.715442	0.997726
	FBgn0002940	395233	0.359305	0.188547	1.90698	0.056524	0.656362
	FBgn0002941	125.874	0.065537	0.162967	0.40226	0.687492	0.997726
	FBgn0002945	721.754	-0.05059	0.138154	-0.36622	0.714198	0.997726
	FBgn0002948	1373.19	0.498582	0.194241	2.58558	0.009722	0.25303
	FBgn0002962	3.05628	0.000753	0.124	0.006044	0.995178	NA
	FBgn0002973	2511.78	-0.07646	0.135382	-0.5648	0.572212	0.997726
	FBgn0002985	43.4514	-0.25149	0.18418	-1.36439	0.172446	0.938187
	FBgn0002989	180.613	0.090132	0.152214	0.592031	0.55383	0.997726
	FBgn0003002	96.6316	-0.00639	0.192671	-0.03319	0.973522	0.997726
	FBgn0003008	292.445	0.024618	0.135214	0.182054	0.85554	0.997726
	FBgn0003009	0	NA	NA	NA	NA	NA
	FBgn0003011	476.604	0.042691	0.146535	0.291354	0.770781	0.997726
	FBgn0003015	1.18733	-0.01309	0.078538	-0.16825	0.866384	NA
	FBgn0003016	2068.93	0.1151	0.153877	0.748003	0.454458	0.997726
	FBgn0003023	4.20723	0.032151	0.12748	0.253069	0.800215	0.997726
	FBgn0003028	428.978	-0.41691	0.163851	-2.54392	0.010962	0.272547
	FBgn0003034	0	NA	NA	NA	NA	NA
	FBgn0003041	406.855	-0.30315	0.168262	-1.80151	0.071622	0.723426
	FBgn0003042	784.086	-0.07923	0.106854	-0.74146	0.458416	0.997726
	FBgn0003044	757.422	-0.20339	0.111325	-1.82692	0.067712	0.704352
	FBgn0003046	31.4679	-0.07544	0.162205	-0.46713	0.640404	0.997726
	FBgn0003048	1551.5	-0.24124	0.189258	-1.27509	0.202278	0.959581
	FBgn0003053	801.771	0.180728	0.122754	1.47231	0.140938	0.896099
	FBgn0003057	12.4871	-0.34522	0.172769	-2.01144	0.044279	0.575353
	FBgn0003060	39.1588	-0.18505	0.151161	-1.2506	0.211081	0.959581
	FBgn0003062	393.363	0.012947	0.192562	0.067253	0.94638	0.997726
	FBgn0003065	55.4912	-0.3063	0.157173	-2.03517	0.041834	0.564869
	FBgn0003067	4872.69	-0.13923	0.121402	-1.2054	0.228049	0.974247
	FBgn0003068	1746.57	-0.04653	0.192198	-0.2421	0.808706	0.997726
	FBgn0003071	6958.2	0.123304	0.104477	1.18019	0.237923	0.979095
	FBgn0003074	7824.41	0.008571	0.162906	0.052611	0.958042	0.997726
	FBgn0003076	3775.2	0.105103	0.194765	0.539764	0.58936	0.997726
	FBgn0003079	870.31	-0.06466	0.13226	-0.48892	0.624897	0.997726
	FBgn0003082	509.853	-0.17545	0.11481	-1.52821	0.12646	0.873768
	FBgn0003086	1.81329	0.015832	0.09608	0.165057	0.868899	NA
	FBgn0003087	11.945	-0.12408	0.186256	-0.66594	0.505451	0.997726
	FBgn0003089	404.677	0.997823	0.194562	5.25836	1.45e-07	2.39e-05
	FBgn0003090	567.659	-0.12272	0.189917	-0.64625	0.518115	0.997726
	FBgn0003091	4824.69	0.205217	0.110988	1.84899	0.064459	0.696227
	FBgn0003093	6448.42	-0.00564	0.143254	-0.03936	0.968603	0.997726
	FBgn0003114	0.287614	0.000435	0.037447	0.011613	0.990734	NA
	FBgn0003116	437.399	0.064857	0.168769	0.384286	0.700767	0.997726
	FBgn0003117	37.2491	-0.31999	0.194702	-1.64322	0.100337	0.824452
	FBgn0003118	437.952	-0.11031	0.137251	-0.80373	0.421552	0.997726
	FBgn0003124	10.1141	0.026871	0.15018	0.179068	0.857884	0.997726
	FBgn0003129	29.9816	-0.02698	0.182197	-0.14813	0.882237	0.997726
	FBgn0003130	49.0857	0.091489	0.192889	0.474323	0.63527	0.997726
	FBgn0003132	3.58787	0.061191	0.131291	0.47007	0.638305	NA
	FBgn0003134	3120.12	0.01291	0.124883	0.103375	0.917665	0.997726
	FBgn0003137	2714.34	-0.31417	0.184925	-1.71552	0.08625	0.783877
	FBgn0003139	599.932	-0.09552	0.124088	-0.76983	0.441402	0.997726
	FBgn0003140	0.16963	-0.00827	0.036853	-0.22428	0.822541	NA
	FBgn0003141	2915	0.160203	0.17843	0.901396	0.367378	0.997726
	FBgn0003145	0.16963	-0.00827	0.036853	-0.22428	0.822541	NA
	FBgn0003149	22257.3	-0.01041	0.181461	-0.05734	0.954271	0.997726
	FBgn0003159	1439.08	-0.03356	0.179277	-0.18718	0.851522	0.997726
	FBgn0003162	13101.2	0.31672	0.179191	1.7944	0.07275	0.726488
	FBgn0003165	5395.32	-0.03497	0.144368	-0.24222	0.808608	0.997726
	FBgn0003169	1517.83	-0.0666	0.116272	-0.57277	0.566801	0.997726
	FBgn0003174	294.202	-0.50726	0.179249	-2.8306	0.004646	0.150757
	FBgn0003175	2706.77	-0.03654	0.093785	-0.3896	0.696835	0.997726
	FBgn0003187	47.3976	-0.2994	0.19422	-1.54341	0.122732	0.867008
	FBgn0003189	379.894	-0.05769	0.194361	-0.29681	0.766608	0.997726
	FBgn0003204	2612.45	0.356515	0.145968	2.44247	0.014587	0.321786
	FBgn0003205	1589.74	-0.09476	0.136812	-0.69261	0.488553	0.997726
	FBgn0003206	1234.93	0.104221	0.123391	0.844638	0.398313	0.997726
	FBgn0003209	1778.55	-0.08754	0.163926	-0.53407	0.593295	0.997726
	FBgn0003210	1217.62	0.038364	0.139032	0.275947	0.782589	0.997726
	FBgn0003218	7532.54	0.179831	0.120289	1.495	0.134914	0.889933
	FBgn0003227	456.027	0.228448	0.157416	1.45107	0.146762	0.901103
	FBgn0003231	4472.3	-0.15195	0.152778	-0.99459	0.319937	0.997726
	FBgn0003248	3848.86	0.383242	0.190585	2.01293	0.044122	0.574805
	FBgn0003249	17861.2	0.307895	0.124832	2.46649	0.013645	0.311406
	FBgn0003250	20295.6	0.491634	0.167564	2.93474	0.003338	0.121418
	FBgn0003254	26.4328	0.089087	0.193582	0.460954	0.644831	0.997726
	FBgn0003255	205.061	0.057372	0.164687	0.348438	0.727511	0.997726
	FBgn0003256	1325.53	-0.00761	0.144209	-0.05276	0.957924	0.997726
	FBgn0003257	322.399	-0.06651	0.118165	-0.56288	0.573515	0.997726
	FBgn0003261	13456.6	0.20045	0.154212	1.29986	0.193648	0.953903
	FBgn0003267	5.35433	0.372034	0.152914	2.45373	0.014138	0.317343
	FBgn0003268	99.787	0.137657	0.176393	0.780359	0.43518	0.997726
	FBgn0003270	0.503729	-0.01136	0.042334	-0.25467	0.798977	NA
	FBgn0003274	9349.01	0.091816	0.184945	0.496468	0.619565	0.997726
	FBgn0003275	258.835	-0.00887	0.170399	-0.05208	0.958465	0.997726
	FBgn0003277	1533.71	-0.36744	0.159836	-2.29903	0.021503	0.405014
	FBgn0003278	195.744	-0.15642	0.163554	-0.95657	0.338786	0.997726
	FBgn0003279	14784.5	0.107895	0.177704	0.607176	0.543734	0.997726
	FBgn0003285	399.465	0.14129	0.182498	0.774152	0.438841	0.997726
	FBgn0003292	334.824	-0.36504	0.155346	-2.34942	0.018803	0.383356
	FBgn0003295	172.119	0.491384	0.179686	2.73492	0.00624	0.18325
	FBgn0003300	93.5473	0.20736	0.184489	1.12438	0.260853	0.994678
	FBgn0003301	5950.57	0.132497	0.09098	1.45634	0.145299	0.899063
	FBgn0003302	272.31	0.036535	0.148335	0.246278	0.805467	0.997726
	FBgn0003308	486.241	0.062645	0.190861	0.328316	0.742673	0.997726
	FBgn0003310	1108.62	0.069078	0.130085	0.531034	0.595395	0.997726
	FBgn0003312	21.1038	-0.44702	0.184876	-2.44124	0.014637	0.321786
	FBgn0003313	0.993445	0.001353	0.083578	0.016201	0.987074	NA
	FBgn0003317	907.736	0.052744	0.104234	0.506026	0.612838	0.997726
	FBgn0003319	47.7327	-0.02965	0.183632	-0.16129	0.871864	0.997726
	FBgn0003321	2211.63	0.18436	0.129555	1.42304	0.154723	0.919308
	FBgn0003326	612.125	0.101176	0.13259	0.763051	0.445433	0.997726
	FBgn0003328	1336.21	-0.23201	0.188436	-1.23594	0.21648	0.966498
	FBgn0003330	338.975	-0.01282	0.153825	-0.08333	0.933588	0.997726
	FBgn0003334	1161.75	-0.17627	0.122537	-1.43854	0.150282	0.90965
	FBgn0003339	440.075	-0.30153	0.181565	-1.6609	0.096734	0.816382
	FBgn0003345	2193.14	-0.07775	0.143047	-0.54355	0.586753	0.997726
	FBgn0003346	252.015	-0.23982	0.148236	-1.61752	0.105767	0.840556
	FBgn0003353	1795.68	0.145055	0.114936	1.26205	0.206929	0.959581
	FBgn0003356	9.23183	-0.02185	0.173263	-0.12688	0.899033	0.997726
	FBgn0003357	9.53644	0.003691	0.171981	0.021511	0.982838	0.998807
	FBgn0003358	2.57962	-0.05005	0.112351	-0.45115	0.651884	NA
	FBgn0003360	68161.3	0.195469	0.15683	1.2464	0.212616	0.961905
	FBgn0003366	1243.83	-0.14992	0.122892	-1.21999	0.22247	0.970223
	FBgn0003371	11099.8	-0.02573	0.092999	-0.27662	0.782075	0.997726
	FBgn0003372	29.9916	0.415941	0.174733	2.44974	0.014296	0.319125
	FBgn0003373	0.317904	0.019633	0.038693	0.475983	0.634087	NA
	FBgn0003374	1.16807	-0.03126	0.066288	-0.49027	0.623944	NA
	FBgn0003375	0	NA	NA	NA	NA	NA
	FBgn0003377	0.520921	0.01108	0.04304	0.263538	0.792136	NA
	FBgn0003378	0.360417	0.000496	0.039971	0.012412	0.990097	NA
	FBgn0003380	16187.6	0.147027	0.12969	1.13369	0.256926	0.98954
	FBgn0003382	8.82811	-0.06699	0.172999	-0.38702	0.698745	0.997726
	FBgn0003386	2475.55	0.040141	0.087383	0.459366	0.645971	0.997726
	FBgn0003388	28.3285	0.19092	0.19468	0.980015	0.327079	0.997726
	FBgn0003390	282.079	0.186088	0.170573	1.09087	0.275331	0.997726
	FBgn0003391	1666.58	0.112442	0.160939	0.698685	0.484749	0.997726
	FBgn0003392	18380	-0.12118	0.136833	-0.88558	0.375846	0.997726
	FBgn0003396	1661.4	-0.19555	0.112401	-1.7397	0.081911	0.764537
	FBgn0003401	8.17709	-0.27802	0.155606	-1.82087	0.068626	0.710343
	FBgn0003410	1403.81	-0.02059	0.102008	-0.20184	0.840042	0.997726
	FBgn0003411	1.28058	-0.01738	0.075479	-0.23566	0.813696	NA
	FBgn0003415	2989.54	-0.0635	0.093606	-0.67838	0.497532	0.997726
	FBgn0003416	396.907	-0.09955	0.121091	-0.82205	0.411046	0.997726
	FBgn0003423	9211.25	0.027993	0.131955	0.212138	0.831999	0.997726
	FBgn0003429	9442.07	0.101696	0.109638	0.927554	0.353639	0.997726
	FBgn0003430	177.666	0.008355	0.149588	0.055865	0.955449	0.997726
	FBgn0003435	7076.47	0.000557	0.136717	0.004073	0.99675	0.999635
	FBgn0003444	287.7	0.059723	0.149329	0.399871	0.689252	0.997726
	FBgn0003447	1735.16	0.337267	0.188952	1.78606	0.074089	0.732685
	FBgn0003448	2.67586	0.02579	0.120557	0.211852	0.832222	NA
	FBgn0003449	696.856	-0.0467	0.150258	-0.3108	0.75595	0.997726
	FBgn0003450	0.69571	-0.03464	0.058735	-0.603	0.54651	NA
	FBgn0003459	251.451	0.008958	0.162237	0.055226	0.955959	0.997726
	FBgn0003460	655.826	0.19372	0.119267	1.62423	0.104327	0.837863
	FBgn0003462	4354.68	0.140285	0.157912	0.888381	0.374336	0.997726
	FBgn0003463	1700.79	-0.05363	0.16121	-0.33269	0.739366	0.997726
	FBgn0003464	3626.99	0.02107	0.132912	0.15853	0.874039	0.997726
	FBgn0003475	4902.49	0.000289	0.094435	0.003062	0.997557	0.999635
	FBgn0003479	154.426	-0.28351	0.153943	-1.8409	0.065636	0.698845
	FBgn0003480	59.5538	0.01858	0.191163	0.097161	0.922598	0.997726
	FBgn0003482	1.82305	0.117165	0.083875	1.6555	0.097822	NA
	FBgn0003483	72.1628	-0.07241	0.194068	-0.37318	0.709018	0.997726
	FBgn0003486	18.5886	0.113847	0.194007	0.586383	0.557618	0.997726
	FBgn0003495	657.688	-0.65326	0.187651	-3.48739	0.000488	0.027753
	FBgn0003499	585.222	-0.12984	0.192764	-0.67371	0.500499	0.997726
	FBgn0003502	971.113	-0.42818	0.155391	-2.75539	0.005862	0.176634
	FBgn0003507	589.861	0.075635	0.189761	0.398731	0.690091	0.997726
	FBgn0003510	118.278	0.097021	0.148586	0.652904	0.513818	0.997726
	FBgn0003511	118.278	0.097021	0.148586	0.652904	0.513818	0.997726
	FBgn0003512	334.297	-0.00757	0.144442	-0.05239	0.958216	0.997726
	FBgn0003513	446.367	0.066939	0.162178	0.412794	0.679758	0.997726
	FBgn0003514	2452.71	-0.09031	0.093072	-0.97035	0.331872	0.997726
	FBgn0003515	310.041	0.492802	0.193709	2.56381	0.010353	0.263644
	FBgn0003517	13665.7	0.192151	0.193004	0.995953	0.319273	0.997726
	FBgn0003520	5567.21	0.275312	0.091951	2.99409	0.002753	0.104575
	FBgn0003525	38.4096	-0.32832	0.191699	-1.70982	0.087299	0.786505
	FBgn0003527	0.643068	-0.04141	0.046138	-0.87094	0.383788	NA
	FBgn0003545	1.18237	-0.10634	0.087183	-1.35399	0.17574	NA
	FBgn0003557	2436.06	-0.06719	0.125347	-0.53603	0.59194	0.997726
	FBgn0003559	1102.48	-0.02303	0.153722	-0.14979	0.88093	0.997726
	FBgn0003567	556.501	-0.22664	0.123022	-1.84212	0.065457	0.698845
	FBgn0003575	1216.87	-0.05066	0.121042	-0.41852	0.675569	0.997726
	FBgn0003598	663.669	-0.11076	0.13251	-0.83587	0.403226	0.997726
	FBgn0003607	1058.98	0.152989	0.15564	0.982996	0.325609	0.997726
	FBgn0003612	1580.87	0.020511	0.094436	0.2172	0.828053	0.997726
	FBgn0003638	5584.22	0.343633	0.185956	1.84882	0.064483	0.696227
	FBgn0003651	824.317	0.065321	0.186712	0.349867	0.726438	0.997726
	FBgn0003654	1393.4	-0.01489	0.098824	-0.15065	0.880254	0.997726
	FBgn0003655	2.42722	0.026555	0.09905	0.267238	0.789286	NA
	FBgn0003656	3839.96	0.033791	0.081258	0.41585	0.67752	0.997726
	FBgn0003660	1651.02	-0.16468	0.154697	-1.06448	0.287113	0.997726
	FBgn0003676	771.666	-0.12859	0.168058	-0.76522	0.444138	0.997726
	FBgn0003683	1.58717	0.019267	0.095483	0.205206	0.837411	NA
	FBgn0003687	196.243	0.08679	0.140767	0.616536	0.537541	0.997726
	FBgn0003701	18.3056	-0.09598	0.194341	-0.49444	0.620995	0.997726
	FBgn0003710	1771.14	0.082856	0.099678	0.831236	0.40584	0.997726
	FBgn0003714	237.245	0.10908	0.182508	0.597534	0.550151	0.997726
	FBgn0003716	1683.37	0.06322	0.125735	0.502814	0.615095	0.997726
	FBgn0003719	183.621	0.025552	0.154571	0.165295	0.868712	0.997726
	FBgn0003720	1.81695	0.119131	0.095339	1.31583	0.188232	NA
	FBgn0003721	15541	-0.01415	0.152105	-0.09303	0.925877	0.997726
	FBgn0003731	1459.99	-0.09025	0.125609	-0.7185	0.472449	0.997726
	FBgn0003733	3.8365	0.003557	0.128133	0.028065	0.97761	0.997923
	FBgn0003741	337.777	-0.07091	0.125194	-0.5664	0.57112	0.997726
	FBgn0003742	398.153	-0.01571	0.129578	-0.12126	0.903489	0.997726
	FBgn0003744	2123.05	-0.08957	0.152209	-0.58848	0.556209	0.997726
	FBgn0003747	7.88015	-0.15214	0.176286	-0.86335	0.387947	0.997726
	FBgn0003748	4855.56	0.140766	0.154523	0.910975	0.362309	0.997726
	FBgn0003751	26.0944	0.077049	0.194711	0.396048	0.69207	0.997726
	FBgn0003861	80304.9	0.377287	0.194168	1.94683	0.051555	0.630669
	FBgn0003862	2915.14	-0.1732	0.125009	-1.3855	0.165901	0.936195
	FBgn0003863	1.65819	0.009901	0.076247	0.132666	0.894458	NA
	FBgn0003865	0	NA	NA	NA	NA	NA
	FBgn0003866	289.764	-0.203	0.177113	-1.14596	0.251813	0.988418
	FBgn0003867	774.246	0.465732	0.13557	3.43493	0.000593	0.032368
	FBgn0003870	2611.95	-0.12403	0.141823	-0.87454	0.381822	0.997726
	FBgn0003882	690.225	0.060228	0.122606	0.491226	0.623266	0.997726
	FBgn0003884	21920.9	-0.06959	0.092411	-0.75299	0.451454	0.997726
	FBgn0003885	3017.42	0.089384	0.12537	0.712957	0.475872	0.997726
	FBgn0003886	220.681	-0.11931	0.116549	-1.0704	0.284439	0.997726
	FBgn0003888	252.369	-0.0071	0.132033	-0.05374	0.957142	0.997726
	FBgn0003889	35.6022	0.065913	0.193398	0.340793	0.733259	0.997726
	FBgn0003890	1751.41	0.09726	0.150232	0.647387	0.517381	0.997726
	FBgn0003891	6991.63	0.000459	0.162936	0.002818	0.997751	0.999635
	FBgn0003892	181.168	-0.11957	0.190065	-0.62926	0.529179	0.997726
	FBgn0003896	565.935	0.035556	0.129424	0.274739	0.783517	0.997726
	FBgn0003900	13.1794	0.007431	0.187746	0.039577	0.96843	0.997726
	FBgn0003916	2.98097	-0.03527	0.130462	-0.27078	0.786561	NA
	FBgn0003920	24.629	0.083834	0.188933	0.442911	0.65783	0.997726
	FBgn0003922	25.58	0.093719	0.188893	0.495269	0.62041	0.997726
	FBgn0003923	3.54914	0.003973	0.134497	0.029404	0.976542	NA
	FBgn0003926	0	NA	NA	NA	NA	NA
	FBgn0003930	8.86339	-0.13178	0.169162	-0.78465	0.432662	0.997726
	FBgn0003931	0.19198	-0.00827	0.036853	-0.22428	0.822541	NA
	FBgn0003933	0	NA	NA	NA	NA	NA
	FBgn0003934	0.16447	0.009107	0.036853	0.247127	0.80481	NA
	FBgn0003935	0.13418	-0.00827	0.036853	-0.22428	0.822541	NA
	FBgn0003936	0	NA	NA	NA	NA	NA
	FBgn0003938	1.03874	0.04001	0.076247	0.537567	0.590876	NA
	FBgn0003941	9539.56	0.232693	0.174096	1.3367	0.181321	0.951566
	FBgn0003942	9031.68	0.177274	0.176142	1.00648	0.314184	0.997726
	FBgn0003943	16411.2	-0.12174	0.180249	-0.6754	0.499419	0.997726
	FBgn0003944	8.30433	-0.19288	0.169519	-1.14313	0.252986	0.988418
	FBgn0003950	14.64	0.155676	0.185333	0.839366	0.401264	0.997726
	FBgn0003961	0	NA	NA	NA	NA	NA
	FBgn0003963	304.545	-0.13629	0.126835	-1.07456	0.282571	0.997726
	FBgn0003964	1453.47	-0.09484	0.131231	-0.72271	0.469858	0.997726
	FBgn0003965	361.413	0.094631	0.118545	0.818593	0.413019	0.997726
	FBgn0003969	1515.29	-0.04329	0.102316	-0.42309	0.672228	0.997726
	FBgn0003975	118.975	0.007646	0.177324	0.043128	0.965599	0.997726
	FBgn0003977	649.607	-0.15554	0.134707	-1.15468	0.24822	0.988418
	FBgn0003978	108.054	0.092311	0.167644	0.550491	0.581982	0.997726
	FBgn0003979	0.19198	-0.00827	0.036853	-0.22428	0.822541	NA
	FBgn0003980	1.34474	0.043455	0.092964	0.472794	0.63636	NA
	FBgn0003983	1.31254	-0.0032	0.089397	-0.03576	0.971473	NA
	FBgn0003984	604.19	-0.16352	0.129273	-1.26481	0.20594	0.959581
	FBgn0003996	364.414	0.47168	0.165508	2.84955	0.004378	0.143584
	FBgn0003997	594.402	-0.32244	0.194555	-1.6613	0.096653	0.816382
	FBgn0004003	92.2066	-0.15026	0.189096	-0.79435	0.426992	0.997726
	FBgn0004034	437.772	-0.26683	0.12851	-2.07625	0.037871	0.543112
	FBgn0004045	64963.2	-0.02124	0.108813	-0.19554	0.844969	0.997726
	FBgn0004047	87869.4	-0.02171	0.103801	-0.20965	0.83394	0.997726
	FBgn0004049	1163.62	0.185289	0.112539	1.64642	0.099678	0.823337
	FBgn0004050	847.375	-0.03969	0.11496	-0.34526	0.729902	0.997726
	FBgn0004052	1.00348	-0.05085	0.064032	-0.90517	0.365373	NA
	FBgn0004053	0	NA	NA	NA	NA	NA
	FBgn0004054	0.355258	0.020395	0.039428	0.52323	0.600814	NA
	FBgn0004055	3443.73	-0.07602	0.146158	-0.52012	0.602981	0.997726
	FBgn0004057	813.772	0.124038	0.167002	0.74264	0.4577	0.997726
	FBgn0004066	2397.27	-0.04692	0.181637	-0.25837	0.796121	0.997726
	FBgn0004087	114.962	-0.11401	0.183194	-0.62239	0.533683	0.997726
	FBgn0004101	342.138	-0.00129	0.145435	-0.00887	0.992919	0.999635
	FBgn0004102	1205.47	0.292948	0.125474	2.33472	0.019558	0.38958
	FBgn0004103	5359.25	0.101395	0.082807	1.22447	0.220775	0.970218
	FBgn0004106	8.75955	-0.20991	0.139965	-1.54722	0.121811	0.867008
	FBgn0004107	131.619	0.025056	0.171621	0.14597	0.883945	0.997726
	FBgn0004108	970.767	0.002195	0.109782	0.019998	0.984045	0.998807
	FBgn0004110	3.11079	-0.10001	0.12995	-0.76638	0.443451	NA
	FBgn0004117	14829.2	0.016278	0.180155	0.090356	0.928004	0.997726
	FBgn0004118	1311.2	0.019883	0.113934	0.174507	0.861467	0.997726
	FBgn0004132	337.439	0.095997	0.149971	0.640074	0.522124	0.997726
	FBgn0004133	860.405	-1.71e-05	0.178693	-9.55e-05	0.999924	0.999924
	FBgn0004143	0.190788	0.009107	0.036853	0.247127	0.80481	NA
	FBgn0004167	4980.99	0.152822	0.160667	0.951198	0.341504	0.997726
	FBgn0004168	1680.93	-0.01923	0.132274	-0.1454	0.884399	0.997726
	FBgn0004169	24701.5	0.008734	0.176065	0.049604	0.960438	0.997726
	FBgn0004170	0.13418	-0.00827	0.036853	-0.22428	0.822541	NA
	FBgn0004171	0.515044	-0.01947	0.054113	-0.3527	0.724312	NA
	FBgn0004172	0	NA	NA	NA	NA	NA
	FBgn0004173	0.13418	-0.00827	0.036853	-0.22428	0.822541	NA
	FBgn0004174	0.19198	-0.00827	0.036853	-0.22428	0.822541	NA
	FBgn0004175	0.16447	0.009107	0.036853	0.247127	0.80481	NA
	FBgn0004177	6393.08	-0.10991	0.122905	-0.89422	0.371202	0.997726
	FBgn0004179	8283.07	0.055913	0.137613	0.406301	0.684522	0.997726
	FBgn0004181	0.190788	0.009107	0.036853	0.247127	0.80481	NA
	FBgn0004183	0.531239	-0.03527	0.043421	-0.74081	0.458807	NA
	FBgn0004185	3.11515	-0.05379	0.133428	-0.40338	0.686666	NA
	FBgn0004186	3.17176	-0.01267	0.133291	-0.09532	0.92406	NA
	FBgn0004187	1.34374	-0.04574	0.097008	-0.47541	0.634492	NA
	FBgn0004188	14.5068	0.033367	0.185786	0.179584	0.857479	0.997726
	FBgn0004189	14.2363	0.05926	0.187919	0.315537	0.752354	0.997726
	FBgn0004190	13.8606	0.038395	0.187621	0.204657	0.83784	0.997726
	FBgn0004191	33.4224	0.100584	0.193308	0.519558	0.603372	0.997726
	FBgn0004192	71.371	0.038662	0.193482	0.199574	0.841814	0.997726
	FBgn0004197	88.1792	-0.13147	0.194539	-0.67592	0.499093	0.997726
	FBgn0004198	3217.81	-0.09152	0.130341	-0.70217	0.482571	0.997726
	FBgn0004227	3268.64	-0.01739	0.088722	-0.19601	0.844603	0.997726
	FBgn0004228	3.46937	-0.06376	0.100656	-0.64843	0.516706	NA
	FBgn0004237	2092.14	-0.02791	0.149697	-0.18643	0.852107	0.997726
	FBgn0004240	609.053	0.095241	0.070866	2.35839	NA	NA
	FBgn0004242	23269.4	0.042313	0.083061	0.509418	0.610459	0.997726
	FBgn0004244	9132.67	0.069753	0.135429	0.51505	0.606518	0.997726
	FBgn0004359	326.273	0.000163	0.16826	0.000967	0.999228	0.99967
	FBgn0004360	73.5134	0.003392	0.188538	0.017984	0.985652	0.999009
	FBgn0004362	691.998	0.059824	0.157405	0.380088	0.70388	0.997726
	FBgn0004363	15118.5	0.131965	0.152722	0.864094	0.387536	0.997726
	FBgn0004364	1326.99	-0.02105	0.188636	-0.11156	0.911169	0.997726
	FBgn0004367	133.686	0.032601	0.159705	0.204135	0.838248	0.997726
	FBgn0004368	2277.7	0.011662	0.122231	0.095414	0.923986	0.997726
	FBgn0004369	3150.07	-0.01998	0.093906	-0.21281	0.831473	0.997726
	FBgn0004370	1871.2	-0.10508	0.149836	-0.70131	0.483108	0.997726
	FBgn0004372	0.551205	0.012096	0.042957	0.315004	0.752759	NA
	FBgn0004373	3488.97	-0.02071	0.097258	-0.21299	0.831335	0.997726
	FBgn0004374	49.0264	0.366905	0.189367	1.93698	0.052747	0.63635
	FBgn0004378	12.5167	0.18997	0.18015	1.05031	0.293578	0.997726
	FBgn0004379	10.5692	0.085251	0.157796	0.54358	0.58673	0.997726
	FBgn0004380	1550.49	-0.01792	0.09162	-0.19554	0.844969	0.997726
	FBgn0004381	1570.33	-0.01682	0.123427	-0.13625	0.891626	0.997726
	FBgn0004387	1771.53	0.087656	0.104501	0.838814	0.401574	0.997726
	FBgn0004389	0	NA	NA	NA	NA	NA
	FBgn0004390	1273.88	-0.09066	0.148038	-0.61242	0.540262	0.997726
	FBgn0004391	320.778	-0.30164	0.156649	-1.92536	0.054184	0.646036
	FBgn0004394	127.95	0.107036	0.155434	0.688723	0.490997	0.997726
	FBgn0004395	1678.62	-0.03472	0.142434	-0.24378	0.807402	0.997726
	FBgn0004396	636.086	-0.02602	0.143628	-0.18117	0.856236	0.997726
	FBgn0004397	3970.08	0.20023	0.163889	1.22178	0.22179	0.970218
	FBgn0004400	3.73182	-0.00473	0.134625	-0.035	0.972082	NA
	FBgn0004401	4928.64	0.023611	0.140897	0.167576	0.866917	0.997726
	FBgn0004403	8698.41	0.268186	0.168399	1.59269	0.11123	0.854156
	FBgn0004404	5105.28	0.250431	0.176234	1.42119	0.155262	0.919308
	FBgn0004406	85.9234	-0.45611	0.177841	-2.56264	0.010388	0.263644
	FBgn0004407	312.68	0.137525	0.132694	1.03628	0.300074	0.997726
	FBgn0004414	0.29865	0.000445	0.037862	0.011744	0.99063	NA
	FBgn0004419	1387.08	-0.00074	0.13062	-0.00568	0.995464	0.999635
	FBgn0004425	3.58394	-0.28333	0.132125	-2.19847	0.027916	NA
	FBgn0004426	0.13418	-0.00827	0.036853	-0.22428	0.822541	NA
	FBgn0004427	3.84988	-0.24339	0.13763	-1.79856	0.072088	0.723426
	FBgn0004428	1.49202	0.026231	0.103486	0.254017	0.799482	NA
	FBgn0004429	2.93587	0.063802	0.127653	0.506056	0.612817	NA
	FBgn0004430	4.72776	0.114552	0.135532	0.860415	0.38956	0.997726
	FBgn0004431	7.13514	0.180159	0.167849	1.08049	0.279925	0.997726
	FBgn0004432	6240.94	0.159121	0.183935	0.865165	0.386948	0.997726
	FBgn0004435	16814.4	0.238499	0.16266	1.4663	0.142566	0.897372
	FBgn0004436	6128.6	-0.02669	0.145416	-0.18353	0.854385	0.997726
	FBgn0004449	6885.74	-0.0866	0.148835	-0.58189	0.560643	0.997726
	FBgn0004456	664.162	-0.08038	0.132921	-0.60469	0.545383	0.997726
	FBgn0004463	300.471	-0.18303	0.169474	-1.08024	0.280034	0.997726
	FBgn0004465	796.882	0.279373	0.128581	2.17255	0.029814	0.480219
	FBgn0004507	17106.3	-0.01126	0.175096	-0.06429	0.948743	0.997726
	FBgn0004509	3025.55	-0.17603	0.151445	-1.16234	0.245098	0.983365
	FBgn0004510	215.48	-0.03005	0.152225	-0.19745	0.843476	0.997726
	FBgn0004511	17.541	0.119799	0.176898	0.680331	0.496295	0.997726
	FBgn0004512	934.129	-0.28423	0.10256	-2.77123	0.005584	0.17036
	FBgn0004513	2208.28	-0.46233	0.194309	-2.38639	0.017015	0.360108
	FBgn0004514	582.643	-0.01592	0.14985	-0.10627	0.91537	0.997726
	FBgn0004516	18572	-0.04064	0.173356	-0.23441	0.814668	0.997726
	FBgn0004552	7.44836	0.155212	0.165735	0.943871	0.345236	0.997726
	FBgn0004554	41.1096	-0.32176	0.153956	-2.21303	0.026896	0.459516
	FBgn0004556	120.534	-0.11902	0.182721	-0.65154	0.5147	0.997726
	FBgn0004567	136.362	-0.03385	0.173917	-0.19471	0.845619	0.997726
	FBgn0004569	691.721	0.039829	0.194777	0.204504	0.83796	0.997726
	FBgn0004573	547.582	0.014444	0.137518	0.105029	0.916352	0.997726
	FBgn0004574	8118.48	-0.0836	0.147093	-0.56832	0.569819	0.997726
	FBgn0004575	11528.6	0.059078	0.085562	0.690475	0.489896	0.997726
	FBgn0004577	847.347	-0.1009	0.106808	-0.99366	0.320391	0.997726
	FBgn0004580	9880.97	-0.02322	0.184424	-0.12588	0.899827	0.997726
	FBgn0004581	3.19955	-0.02294	0.127786	-0.18025	0.856953	NA
	FBgn0004583	685.785	-0.27606	0.149412	-1.84749	0.064676	0.697688
	FBgn0004584	166.485	-0.01111	0.167665	-0.06628	0.947156	0.997726
	FBgn0004587	6938.95	0.225293	0.166559	1.35271	0.176149	0.943037
	FBgn0004588	0.19198	-0.00827	0.036853	-0.22428	0.822541	NA
	FBgn0004589	1.00964	-0.04568	0.084677	-0.5467	0.584588	NA
	FBgn0004590	0.16447	0.009107	0.036853	0.247127	0.80481	NA
	FBgn0004591	0	NA	NA	NA	NA	NA
	FBgn0004592	0	NA	NA	NA	NA	NA
	FBgn0004593	0.16963	-0.00827	0.036853	-0.22428	0.822541	NA
	FBgn0004594	0.317904	0.019633	0.038693	0.475983	0.634087	NA
	FBgn0004595	11005.3	-0.04872	0.10689	-0.45575	0.648568	0.997726
	FBgn0004597	211.886	-0.02822	0.128697	-0.21926	0.826448	0.997726
	FBgn0004598	3735.26	-0.16135	0.163338	-0.98784	0.323232	0.997726
	FBgn0004606	693.02	-0.23727	0.119339	-1.98813	0.046798	0.594321
	FBgn0004607	1667.49	-0.123	0.121802	-1.0098	0.312591	0.997726
	FBgn0004611	5680.89	0.010314	0.083256	0.123882	0.901409	0.997726
	FBgn0004618	1558.06	0.428291	0.123188	3.47665	0.000508	0.028104
	FBgn0004619	1006.07	-0.00752	0.15316	-0.04909	0.960845	0.997726
	FBgn0004620	245.526	0.243029	0.18005	1.35034	0.176906	0.943037
	FBgn0004622	353.105	0.162887	0.131838	1.23559	0.216611	0.966511
	FBgn0004623	18882.9	0.77146	0.142908	5.39897	6.7e-08	1.22e-05
	FBgn0004629	4057.01	-0.12783	0.183894	-0.69517	0.486946	0.997726
	FBgn0004635	486.964	-0.12985	0.143392	-0.9056	0.365148	0.997726
	FBgn0004636	2718.88	-0.09438	0.126206	-0.7478	0.454584	0.997726
	FBgn0004638	1701.81	0.049458	0.129429	0.382126	0.702368	0.997726
	FBgn0004643	376.517	-0.06568	0.131547	-0.49929	0.617572	0.997726
	FBgn0004644	38.3659	0.040847	0.192778	0.212183	0.831965	0.997726
	FBgn0004646	2694.62	0.004663	0.17807	0.026185	0.97911	0.998371
	FBgn0004647	1013.16	-0.17888	0.187773	-0.95277	0.340708	0.997726
	FBgn0004648	5769.94	0.071177	0.135028	0.527129	0.598104	0.997726
	FBgn0004649	0.509884	0.018206	0.055219	0.331471	0.740289	NA
	FBgn0004650	6.77984	-0.00413	0.149799	-0.02755	0.978018	0.998064
	FBgn0004652	3329.49	-0.02901	0.130421	-0.22245	0.823962	0.997726
	FBgn0004654	1689.69	0.092148	0.192972	0.477572	0.632955	0.997726
	FBgn0004655	1625.08	-0.1062	0.129512	-0.82004	0.412191	0.997726
	FBgn0004656	5019.3	-0.12378	0.095219	-1.29993	0.193625	0.953903
	FBgn0004657	3349.14	-0.19628	0.169701	-1.15667	0.247408	0.988418
	FBgn0004666	79.4851	0.117772	0.170168	0.692096	0.488877	0.997726
	FBgn0004687	2510	-0.19448	0.080954	-2.40234	0.016291	0.34962
	FBgn0004698	1963.12	-0.15876	0.126761	-1.25242	0.210415	0.959581
	FBgn0004777	237.019	0.019376	0.149479	0.129649	0.896844	0.997726
	FBgn0004778	1.61508	-0.05825	0.070448	-0.89337	0.371659	NA
	FBgn0004779	3.57339	-0.14061	0.137328	-1.03459	0.30086	NA
	FBgn0004780	89.8036	-0.17467	0.155604	-1.13883	0.254774	0.989166
	FBgn0004781	27.0799	-0.14719	0.124487	-1.23382	0.21727	0.966835
	FBgn0004782	999.978	-0.10702	0.128832	-0.84767	0.396624	0.997726
	FBgn0004783	531.257	-0.16004	0.160176	-1.00981	0.312584	0.997726
	FBgn0004784	18282.2	0.297079	0.136285	2.17986	0.029268	0.477381
	FBgn0004795	1677.13	0.465333	0.12273	3.79141	0.00015	0.010654
	FBgn0004797	431.569	-0.06165	0.173883	-0.35453	0.722945	0.997726
	FBgn0004811	410.35	0.080733	0.159407	0.506477	0.612522	0.997726
	FBgn0004828	14720.6	-0.00505	0.103972	-0.04859	0.961247	0.997726
	FBgn0004832	161.097	-0.10933	0.163328	-0.66928	0.503317	0.997726
	FBgn0004837	490.002	-0.12285	0.153105	-0.80237	0.42234	0.997726
	FBgn0004838	10481.9	-0.00479	0.123384	-0.03879	0.969056	0.997726
	FBgn0004839	102.657	0.05919	0.164668	0.35954	0.719191	0.997726
	FBgn0004841	185.312	0.11815	0.135924	0.869239	0.384716	0.997726
	FBgn0004842	29.8845	0.037772	0.194313	0.194642	0.845673	0.997726
	FBgn0004852	1607.39	0.103079	0.121908	0.845541	0.397809	0.997726
	FBgn0004854	181.453	0.27031	0.170347	1.58668	0.112585	0.856503
	FBgn0004855	326.378	0.065702	0.130548	0.503245	0.614792	0.997726
	FBgn0004856	1001.43	-0.03145	0.123878	-0.25388	0.79959	0.997726
	FBgn0004858	956.196	-0.08113	0.153194	-0.5296	0.59639	0.997726
	FBgn0004859	807.392	-0.18188	0.189384	-0.96053	0.33679	0.997726
	FBgn0004860	1046.32	-0.12415	0.1224	-1.01434	0.310422	0.997726
	FBgn0004861	1783.3	-0.1767	0.120992	-1.46043	0.144173	0.897372
	FBgn0004862	20.5252	0.171694	0.194228	0.882979	0.377248	0.997726
	FBgn0004863	49.3368	-0.16074	0.188235	-0.85352	0.393371	0.997726
	FBgn0004864	1313.21	-0.38538	0.140134	-2.74992	0.005961	0.176993
	FBgn0004865	1756.09	-0.07843	0.194666	-0.40293	0.686998	0.997726
	FBgn0004867	11801	0.237308	0.193561	1.2268	0.219898	0.970218
	FBgn0004868	4870.09	-0.03801	0.088729	-0.42839	0.668365	0.997726
	FBgn0004870	262.013	-0.05993	0.135665	-0.44178	0.658646	0.997726
	FBgn0004872	46.5462	0.230081	0.185089	1.24305	0.213849	0.963604
	FBgn0004875	6098.24	-0.08553	0.108985	-0.7848	0.432571	0.997726
	FBgn0004876	2892.6	0.017814	0.17462	0.102017	0.918743	0.997726
	FBgn0004878	13.7592	-0.0751	0.151055	-0.50035	0.616828	0.997726
	FBgn0004880	4971.95	-0.00562	0.113134	-0.04965	0.960401	0.997726
	FBgn0004882	743.548	0.049025	0.114714	0.427353	0.669122	0.997726
	FBgn0004885	2701.84	-0.04061	0.144193	-0.28165	0.778208	0.997726
	FBgn0004888	5851.06	0.0377	0.117918	0.319709	0.749189	0.997726
	FBgn0004889	2513.01	0.03813	0.101594	0.375315	0.707426	0.997726
	FBgn0004892	45.6339	-0.06808	0.193433	-0.35198	0.724854	0.997726
	FBgn0004893	576.057	-0.15365	0.151909	-1.01143	0.311813	0.997726
	FBgn0004895	0	NA	NA	NA	NA	NA
	FBgn0004896	270.13	0.106777	0.133668	0.798852	0.424376	0.997726
	FBgn0004897	17.7492	0.074688	0.193361	0.38656	0.699082	0.997726
	FBgn0004898	31.927	-0.13389	0.191195	-0.69966	0.484138	0.997726
	FBgn0004901	166.249	-0.21407	0.172525	-1.24118	0.214539	0.963604
	FBgn0004903	1284.05	0.088434	0.114385	0.773133	0.439443	0.997726
	FBgn0004907	36189.2	-0.02102	0.128997	-0.16293	0.870571	0.997726
	FBgn0004908	171.674	-0.09382	0.148065	-0.63357	0.526364	0.997726
	FBgn0004910	2158.55	-0.0688	0.121767	-0.56503	0.572055	0.997726
	FBgn0004911	44.2598	-0.01448	0.189396	-0.07643	0.939079	0.997726
	FBgn0004913	517.496	-0.13617	0.139673	-0.97493	0.329594	0.997726
	FBgn0004914	1114.49	-0.0088	0.135146	-0.0651	0.948097	0.997726
	FBgn0004915	692.982	-0.04999	0.120004	-0.41659	0.676975	0.997726
	FBgn0004919	4614.85	0.299138	0.17184	1.74101	0.081682	0.763924
	FBgn0004921	29340	0.077676	0.125248	0.620178	0.535141	0.997726
	FBgn0004924	2657.71	0.054584	0.105405	0.517849	0.604564	0.997726
	FBgn0004926	1413.83	-0.23474	0.152192	-1.54248	0.122957	0.867008
	FBgn0004956	2.9477	-0.03242	0.133102	-0.24353	0.807595	NA
	FBgn0004957	326.908	0.131878	0.124011	1.06335	0.287622	0.997726
	FBgn0004959	12.6685	-0.25969	0.136776	-2.03884	0.041466	0.561738
	FBgn0005198	1506.57	-0.05797	0.099983	-0.57982	0.562038	0.997726
	FBgn0005278	6716.84	0.135295	0.124226	1.08911	0.276106	0.997726
	FBgn0005322	640.017	-0.0228	0.12574	-0.1813	0.85613	0.997726
	FBgn0005355	441.148	0.049569	0.129832	0.38182	0.702595	0.997726
	FBgn0005386	1210.16	-0.06543	0.124793	-0.52428	0.600087	0.997726
	FBgn0005390	18.4391	0.161649	0.166965	0.974073	0.33002	0.997726
	FBgn0005391	150458	-0.01951	0.108255	-0.18053	0.85674	0.997726
	FBgn0005411	1184.46	-0.13218	0.102676	-1.2873	0.197989	0.954874
	FBgn0005427	2103.85	0.118268	0.120199	0.983945	0.325143	0.997726
	FBgn0005533	9239.09	0.112421	0.18339	0.613043	0.539848	0.997726
	FBgn0005536	4801.21	0.32563	0.123729	2.6318	0.008493	0.230888
	FBgn0005558	985.147	0.093116	0.124908	0.745509	0.455964	0.997726
	FBgn0005561	832.199	0.315771	0.155484	2.03077	0.042278	0.566439
	FBgn0005564	3128.15	0.005637	0.1418	0.039756	0.968288	0.997726
	FBgn0005585	4213.7	0.021341	0.153149	0.139346	0.889176	0.997726
	FBgn0005586	9213.67	-0.0041	0.139952	-0.02933	0.976605	0.997729
	FBgn0005590	2.32993	0.131076	0.119545	1.11229	0.266012	NA
	FBgn0005593	15019.1	0.245122	0.176942	1.38549	0.165904	0.936195
	FBgn0005596	311.196	0.013955	0.137912	0.101204	0.919388	0.997726
	FBgn0005612	1960.03	-0.10575	0.173369	-0.61137	0.540953	0.997726
	FBgn0005613	194.629	-0.32168	0.142268	-2.2606	0.023784	0.427868
	FBgn0005614	33391.4	0.188384	0.194411	0.969507	0.332292	0.997726
	FBgn0005616	794.631	0.231243	0.115011	2.0106	0.044368	0.575353
	FBgn0005617	710.417	-0.1266	0.137315	-0.92201	0.356524	0.997726
	FBgn0005619	2572.17	0.416603	0.117552	3.54396	0.000394	0.023407
	FBgn0005624	470.385	-0.16112	0.161932	-0.99489	0.319792	0.997726
	FBgn0005626	5071.45	-0.11489	0.19273	-0.59644	0.550883	0.997726
	FBgn0005631	1812.9	-0.12419	0.134379	-0.92416	0.355403	0.997726
	FBgn0005632	6342.82	-0.05866	0.109331	-0.53651	0.591607	0.997726
	FBgn0005633	63.3383	-0.04539	0.189675	-0.23935	0.810833	0.997726
	FBgn0005636	905.071	-0.11568	0.162668	-0.71115	0.476993	0.997726
	FBgn0005638	67.0027	-1.05098	0.193294	-5.57655	2.45e-08	4.99e-06
	FBgn0005640	2834.91	-0.02343	0.106889	-0.21922	0.826481	0.997726
	FBgn0005642	524.287	-0.23178	0.176752	-1.31158	0.189662	0.953903
	FBgn0005648	587.758	-0.19696	0.144407	-1.36376	0.172642	0.938187
	FBgn0005649	3318.93	0.002563	0.138307	0.018532	0.985214	0.998933
	FBgn0005654	46.9407	0.072977	0.182078	0.400736	0.688614	0.997726
	FBgn0005655	70.4283	-0.53239	0.185509	-2.93229	0.003365	0.121418
	FBgn0005658	709.098	0.004011	0.130025	0.030844	0.975394	0.997726
	FBgn0005659	801.905	-0.02844	0.16592	-0.17142	0.863895	0.997726
	FBgn0005660	189.257	-0.35717	0.193688	-1.85173	0.064065	0.693548
	FBgn0005664	9259.8	-0.21524	0.174937	-1.24145	0.214441	0.963604
	FBgn0005666	11687.5	0.073119	0.149506	0.489068	0.624794	0.997726
	FBgn0005670	81.6805	0.141307	0.167893	0.846336	0.397366	0.997726
	FBgn0005671	15459.6	-0.0257	0.127195	-0.20204	0.839885	0.997726
	FBgn0005672	1759.14	0.064487	0.14307	0.450755	0.652166	0.997726
	FBgn0005674	1468.67	-0.25398	0.159861	-1.58884	0.112097	0.855982
	FBgn0005677	1029.56	-0.00472	0.136525	-0.03454	0.972443	0.997726
	FBgn0005683	52.3196	-0.08067	0.194766	-0.41378	0.679034	0.997726
	FBgn0005694	1765.97	-0.03858	0.093673	-0.4119	0.680413	0.997726
	FBgn0005695	679.565	-0.11617	0.1653	-0.7028	0.482178	0.997726
	FBgn0005696	23.3406	-0.0844	0.194776	-0.4332	0.66487	0.997726
	FBgn0005771	1810.07	-0.08275	0.175969	-0.47024	0.638183	0.997726
	FBgn0005775	2598.99	-0.01768	0.147192	-0.1201	0.9044	0.997726
	FBgn0005777	705.623	-0.147	0.111094	-1.32315	0.185784	0.953903
	FBgn0005778	12.8784	0.090938	0.187968	0.482839	0.62921	0.997726
	FBgn0005779	0	NA	NA	NA	NA	NA
	FBgn0008635	2066.54	-0.14544	0.133956	-1.08574	0.277596	0.997726
	FBgn0008636	230.315	0.184802	0.165589	1.11594	0.264447	0.994678
	FBgn0008646	104.052	0.084198	0.191564	0.439689	0.660163	0.997726
	FBgn0008651	100.644	-0.20336	0.186416	-1.09134	0.275124	0.997726
	FBgn0010014	2653.04	0.033696	0.144111	0.233817	0.815127	0.997726
	FBgn0010015	278.535	-0.23158	0.185859	-1.24602	0.212758	0.961909
	FBgn0010019	19.5643	-0.42359	0.159594	-2.82324	0.004754	0.153379
	FBgn0010038	96.9272	-0.48791	0.194737	-2.51203	0.012004	0.29038
	FBgn0010039	364.622	-0.63819	0.192268	-3.37888	0.000728	0.038879
	FBgn0010040	6.02372	-0.09723	0.130374	-0.74654	0.45534	0.997726
	FBgn0010041	123.348	-1.27267	0.18429	-8.41178	4.04e-17	1.54e-14
	FBgn0010042	4.28677	-0.11111	0.144856	-0.76815	0.442398	0.997726
	FBgn0010043	2.69713	-0.12614	0.107608	-1.20815	0.226989	NA
	FBgn0010044	86.9972	0.077544	0.181067	0.428224	0.668488	0.997726
	FBgn0010051	3322.09	-0.02749	0.099398	-0.2766	0.782089	0.997726
	FBgn0010052	220.74	-0.21043	0.190638	-1.10411	0.269546	0.994678
	FBgn0010053	532.481	0.204259	0.178802	1.1423	0.253329	0.988418
	FBgn0010078	7906.85	0.159301	0.186103	0.856075	0.391957	0.997726
	FBgn0010097	0.720443	-0.00918	0.058983	-0.15254	0.878759	NA
	FBgn0010100	23018.9	0.1109	0.145294	0.763279	0.445297	0.997726
	FBgn0010105	677.715	0.090326	0.127783	0.706882	0.47964	0.997726
	FBgn0010109	6.87167	-0.3004	0.139476	-2.27996	0.02261	0.417136
	FBgn0010113	1207.3	-0.06237	0.156604	-0.39825	0.690448	0.997726
	FBgn0010114	9565.24	0.003156	0.136912	0.023054	0.981607	0.998807
	FBgn0010173	857.649	-0.64458	0.185794	-3.47433	0.000512	0.02822
	FBgn0010194	759.07	-0.21616	0.103553	-2.08732	0.036859	0.534869
	FBgn0010197	65.0228	0.07444	0.182462	0.408184	0.683139	0.997726
	FBgn0010198	6949.05	0.178604	0.185305	0.963957	0.335067	0.997726
	FBgn0010213	2001.47	0.151608	0.163965	0.924629	0.355159	0.997726
	FBgn0010215	3003.85	-0.03908	0.111943	-0.34907	0.727037	0.997726
	FBgn0010217	38098.4	0.052323	0.153768	0.340275	0.733649	0.997726
	FBgn0010220	318.4	-0.09528	0.137851	-0.69126	0.489403	0.997726
	FBgn0010222	948.116	-0.14685	0.189727	-0.77411	0.438863	0.997726
	FBgn0010223	48.2616	0.045261	0.189503	0.238803	0.811259	0.997726
	FBgn0010225	4603.9	0.128204	0.194772	0.658453	0.510247	0.997726
	FBgn0010226	2334.93	-0.31173	0.192854	-1.61792	0.10568	0.840556
	FBgn0010228	3751.37	-0.01348	0.147618	-0.09131	0.92725	0.997726
	FBgn0010235	1985.3	-0.00114	0.102268	-0.01116	0.991097	0.999623
	FBgn0010238	1831.87	-0.29025	0.149733	-1.93845	0.052568	0.634811
	FBgn0010240	1188.86	0.021448	0.138092	0.155313	0.876575	0.997726
	FBgn0010241	61.4841	0.229982	0.130778	1.93014	NA	NA
	FBgn0010246	116.589	-0.09202	0.183143	-0.5031	0.614892	0.997726
	FBgn0010247	724.067	-0.04358	0.143698	-0.30322	0.761719	0.997726
	FBgn0010258	9.32564	0.007425	0.170822	0.043527	0.965282	0.997726
	FBgn0010263	16477	0.311632	0.138771	2.2457	0.024723	0.437054
	FBgn0010265	7482.41	0.167531	0.181688	0.922152	0.35645	0.997726
	FBgn0010269	783.246	-0.0005	0.148757	-0.00333	0.997341	0.999635
	FBgn0010278	722.29	-0.75747	0.189209	-4.01505	5.94e-05	0.004916
	FBgn0010280	3123.55	0.065171	0.120533	0.540694	0.588719	0.997726
	FBgn0010282	602.919	-0.16466	0.131775	-1.24948	0.21149	0.959628
	FBgn0010287	78.5729	-0.14891	0.170219	-0.87476	0.381707	0.997726
	FBgn0010288	1123.52	-0.10304	0.185241	-0.55678	0.577677	0.997726
	FBgn0010292	260.223	-0.08969	0.168924	-0.53099	0.595424	0.997726
	FBgn0010294	0.38396	-0.01695	0.036853	-0.50119	0.616241	NA
	FBgn0010295	0.687769	-0.07357	0.061069	-1.20277	0.229063	NA
	FBgn0010296	0.16447	0.009107	0.036853	0.247127	0.80481	NA
	FBgn0010300	1918.25	-0.08655	0.177109	-0.48869	0.625065	0.997726
	FBgn0010303	2143.18	-0.03711	0.120243	-0.30865	0.757587	0.997726
	FBgn0010309	659.799	0.041177	0.107385	0.383449	0.701387	0.997726
	FBgn0010313	3196.42	0.200189	0.145454	1.37631	0.168727	0.938187
	FBgn0010314	14.9711	0.298291	0.185378	1.61007	0.107383	0.846428
	FBgn0010315	188.517	-0.17009	0.182518	-0.93208	0.351293	0.997726
	FBgn0010316	222.078	0.129036	0.154373	0.835879	0.403223	0.997726
	FBgn0010317	89.2939	0.11612	0.178537	0.650479	0.515383	0.997726
	FBgn0010323	38.9235	0.0578	0.191373	0.301775	0.762824	0.997726
	FBgn0010328	1541.27	0.013548	0.139832	0.096894	0.92281	0.997726
	FBgn0010329	1285.66	-0.03669	0.148782	-0.24657	0.805238	0.997726
	FBgn0010333	1510.57	-0.00367	0.119952	-0.03063	0.975561	0.997726
	FBgn0010339	396.992	-0.07469	0.159974	-0.46689	0.640581	0.997726
	FBgn0010340	249.245	0.003637	0.146702	0.024789	0.980223	0.998424
	FBgn0010341	2002.87	0.005023	0.145239	0.034586	0.97241	0.997726
	FBgn0010342	445.131	-0.11039	0.132824	-0.83114	0.405895	0.997726
	FBgn0010348	6006.52	-0.03288	0.08436	-0.38971	0.696748	0.997726
	FBgn0010350	11807.5	0.311828	0.151757	2.05486	0.039893	0.554516
	FBgn0010352	15958.5	0.191684	0.126559	1.51459	0.129876	0.883143
	FBgn0010355	1299.59	-0.01209	0.159479	-0.07582	0.939565	0.997726
	FBgn0010356	363.826	-0.19433	0.144924	-1.34098	0.179927	0.947479
	FBgn0010357	2.69137	-0.04837	0.104875	-0.47084	0.637758	NA
	FBgn0010358	2.28784	0.051978	0.107322	0.494628	0.620863	NA
	FBgn0010359	1.93258	0.015632	0.101808	0.155893	0.876118	NA
	FBgn0010379	1562.9	-0.1732	0.12442	-1.392	0.163921	0.932203
	FBgn0010380	3116.95	-0.15089	0.118533	-1.273	0.203019	0.959581
	FBgn0010382	84.841	-0.04662	0.179911	-0.25903	0.795611	0.997726
	FBgn0010383	217.333	0.202203	0.191421	1.05635	0.290811	0.997726
	FBgn0010385	238.698	0.331052	0.167279	2.04637	0.04072	0.558396
	FBgn0010387	727.247	-0.02692	0.194624	-0.13832	0.889986	0.997726
	FBgn0010388	257.618	0.132936	0.088391	2.0316	NA	NA
	FBgn0010389	312.487	0.215471	0.19362	1.11367	0.265419	0.994678
	FBgn0010391	1068.38	-0.05753	0.146829	-0.39182	0.69519	0.997726
	FBgn0010395	65.0392	0.014905	0.179627	0.083024	0.933832	0.997726
	FBgn0010397	1125.8	-0.2567	0.145907	-1.75934	0.078519	0.755512
	FBgn0010398	111.191	-0.12112	0.160091	-0.75632	0.449459	0.997726
	FBgn0010399	1473.52	0.032192	0.118646	0.271329	0.786138	0.997726
	FBgn0010401	4683.08	0.237808	0.181959	1.30712	0.191171	0.953903
	FBgn0010403	1756.9	0.201905	0.182602	1.10579	0.268817	0.994678
	FBgn0010406	1053.29	0.105302	0.128682	0.81831	0.41318	0.997726
	FBgn0010407	220.028	0.129932	0.152123	0.853903	0.393159	0.997726
	FBgn0010408	6107.3	0.195699	0.185168	1.05703	0.290499	0.997726
	FBgn0010409	9257.31	0.18696	0.184146	1.01541	0.309912	0.997726
	FBgn0010411	8973.41	0.100109	0.183882	0.54444	0.586139	0.997726
	FBgn0010412	9309.87	0.153494	0.172696	0.888844	0.374087	0.997726
	FBgn0010414	996.066	0.133518	0.155422	0.859037	0.39032	0.997726
	FBgn0010415	6850.79	0.07014	0.122016	0.574839	0.5654	0.997726
	FBgn0010416	424.632	0.03084	0.123341	0.250048	0.80255	0.997726
	FBgn0010417	623.373	-0.03078	0.113911	-0.27024	0.786975	0.997726
	FBgn0010421	212.377	0.093067	0.149432	0.622809	0.53341	0.997726
	FBgn0010422	632.188	0.020312	0.107384	0.189157	0.84997	0.997726
	FBgn0010423	316.363	0.062963	0.153887	0.410065	0.681758	0.997726
	FBgn0010424	213.421	0.332381	0.136878	2.42798	0.015183	0.329322
	FBgn0010425	2.61809	-0.23873	0.12123	-2.00159	0.045329	NA
	FBgn0010431	3.70685	-0.09173	0.142095	-0.64407	0.519531	NA
	FBgn0010433	8.16491	0.016219	0.162939	0.099698	0.920584	0.997726
	FBgn0010434	6090.71	-0.16222	0.115371	-1.40608	0.159701	0.924448
	FBgn0010435	4469.77	-0.16763	0.163117	-1.02771	0.304088	0.997726
	FBgn0010438	63.0647	-0.03164	0.180092	-0.17575	0.860487	0.997726
	FBgn0010441	220.609	-0.1159	0.158592	-0.7309	0.464838	0.997726
	FBgn0010452	738.557	0.161042	0.172912	0.931359	0.351668	0.997726
	FBgn0010453	213.936	0.082078	0.143271	0.572865	0.566736	0.997726
	FBgn0010470	950.193	-0.06385	0.155695	-0.41007	0.681753	0.997726
	FBgn0010473	10072.6	-0.12145	0.13318	-0.91194	0.361799	0.997726
	FBgn0010482	4453.07	-0.10059	0.177624	-0.56633	0.57117	0.997726
	FBgn0010488	11617	-0.11596	0.187864	-0.61731	0.537029	0.997726
	FBgn0010497	259.757	-0.18273	0.194774	-0.93866	0.347907	0.997726
	FBgn0010501	152.53	0.083723	0.167016	0.501466	0.616043	0.997726
	FBgn0010504	370.804	-0.64867	0.16153	-4.0138	5.97e-05	0.004916
	FBgn0010516	2159.14	0.016122	0.17151	0.093998	0.925111	0.997726
	FBgn0010520	137.644	0.102298	0.155053	0.65981	0.509376	0.997726
	FBgn0010531	233.765	0.087227	0.13552	0.643598	0.519836	0.997726
	FBgn0010548	2418.22	-0.0439	0.138943	-0.31594	0.752046	0.997726
	FBgn0010549	10.3213	0.033294	0.179332	0.186439	0.8521	0.997726
	FBgn0010551	1889.58	-0.01929	0.126894	-0.15205	0.879151	0.997726
	FBgn0010583	1995.55	-0.04858	0.099361	-0.48897	0.624866	0.997726
	FBgn0010590	1674.2	-0.05606	0.187312	-0.29935	0.764673	0.997726
	FBgn0010591	938.84	-0.01966	0.114543	-0.17162	0.863733	0.997726
	FBgn0010602	1544.88	0.079155	0.108169	0.731765	0.464312	0.997726
	FBgn0010607	227.473	-0.21398	0.130764	-1.63614	0.101811	0.828096
	FBgn0010611	1345.05	-0.24663	0.136019	-1.81315	0.069809	0.717022
	FBgn0010612	5226.83	0.096973	0.176423	0.549661	0.582552	0.997726
	FBgn0010620	1200.64	-0.18409	0.171784	-1.0716	0.283899	0.997726
	FBgn0010621	868.987	-0.24877	0.176175	-1.41229	0.157865	0.920998
	FBgn0010622	346.576	0.046481	0.130834	0.355232	0.722416	0.997726
	FBgn0010638	1105.62	-0.00734	0.120177	-0.06107	0.951306	0.997726
	FBgn0010651	829.351	0.284982	0.138728	2.05431	0.039946	0.554516
	FBgn0010660	716.235	-0.10132	0.118165	-0.85744	0.391201	0.997726
	FBgn0010741	596.093	0.101824	0.104458	0.974802	0.329658	0.997726
	FBgn0010747	1546.66	-0.05758	0.109688	-0.52494	0.599623	0.997726
	FBgn0010750	748.665	-0.02866	0.10317	-0.27783	0.781142	0.997726
	FBgn0010762	1613.73	-0.12465	0.094896	-1.31359	0.188985	0.953903
	FBgn0010768	267.258	0.110115	0.146267	0.752976	0.451465	0.997726
	FBgn0010770	172.147	-0.09861	0.176794	-0.55807	0.5768	0.997726
	FBgn0010772	4153.69	0.269427	0.141724	1.90111	0.057287	0.656792
	FBgn0010774	1817.33	-0.11872	0.169619	-0.69996	0.483951	0.997726
	FBgn0010786	1831.15	0.123518	0.097569	1.26595	0.205531	0.959581
	FBgn0010803	472.791	-0.08896	0.126354	-0.70406	0.481398	0.997726
	FBgn0010808	2215.71	0.20986	0.147565	1.42215	0.154984	0.919308
	FBgn0010812	597.419	0.025779	0.110013	0.234333	0.814727	0.997726
	FBgn0010825	3740.86	-0.01406	0.113933	-0.12344	0.901762	0.997726
	FBgn0010830	539.893	-0.0436	0.144785	-0.30115	0.763303	0.997726
	FBgn0010877	1598.59	-0.27639	0.114939	-2.40456	0.016192	0.348725
	FBgn0010894	595.334	-0.26244	0.159859	-1.64172	0.100647	0.825221
	FBgn0010905	4199.42	-0.011	0.098343	-0.1119	0.9109	0.997726
	FBgn0010909	3978.38	-0.14901	0.149384	-0.9975	0.318521	0.997726
	FBgn0010926	498.017	-0.10846	0.193928	-0.55941	0.57588	0.997726
	FBgn0011016	865.973	0.095102	0.158492	0.600031	0.548485	0.997726
	FBgn0011020	103.783	-0.25729	0.192827	-1.33484	0.181929	0.953519
	FBgn0011202	1019.17	-0.13073	0.131155	-0.9968	0.318862	0.997726
	FBgn0011204	1331.67	-0.02513	0.146826	-0.17116	0.864097	0.997726
	FBgn0011205	1112.17	-0.07921	0.115053	-0.68844	0.491173	0.997726
	FBgn0011206	6440.15	0.026206	0.126648	0.206918	0.836074	0.997726
	FBgn0011207	608.775	0.089091	0.123863	0.719278	0.47197	0.997726
	FBgn0011211	50974.1	0.078265	0.164437	0.475962	0.634101	0.997726
	FBgn0011217	8080.45	0.04217	0.161434	0.261223	0.793921	0.997726
	FBgn0011224	5770.77	-0.0895	0.146911	-0.60924	0.542365	0.997726
	FBgn0011225	6177.14	0.148882	0.087702	1.69758	0.089587	0.794716
	FBgn0011227	1688.76	0.006422	0.180085	0.03566	0.971553	0.997726
	FBgn0011230	8357.8	-0.17244	0.187651	-0.91907	0.35806	0.997726
	FBgn0011232	793.134	-0.05512	0.117128	-0.47062	0.637909	0.997726
	FBgn0011236	1040.13	-0.89477	0.174493	-5.13211	2.87e-07	4.44e-05
	FBgn0011239	0.722027	-0.03287	0.059401	-0.60749	0.543524	NA
	FBgn0011244	3.09172	-0.01739	0.10281	-0.16949	0.865414	NA
	FBgn0011259	2629.04	0.008289	0.123052	0.067364	0.946292	0.997726
	FBgn0011260	1178.95	0.002117	0.169635	0.012477	0.990045	0.999623
	FBgn0011270	0.317904	0.019633	0.038693	0.475983	0.634087	NA
	FBgn0011272	11361.4	0.136253	0.179089	0.760846	0.446749	0.997726
	FBgn0011273	0	NA	NA	NA	NA	NA
	FBgn0011274	2054	-0.03608	0.114481	-0.31517	0.752632	0.997726
	FBgn0011276	42.2455	-0.24607	0.189908	-1.29556	0.195126	0.954026
	FBgn0011277	22.2964	-0.1923	0.194771	-0.98609	0.324087	0.997726
	FBgn0011278	1.17601	-0.0146	0.087768	-0.16765	0.866858	NA
	FBgn0011279	523.297	0.318377	0.187571	1.69779	0.089547	0.794716
	FBgn0011280	18434	0.170088	0.1832	0.928517	0.353139	0.997726
	FBgn0011281	3816.91	0.300439	0.193539	1.55389	0.12021	0.866351
	FBgn0011282	212.185	0.278114	0.177785	1.5643	0.117748	0.860461
	FBgn0011283	2390.89	0.076994	0.193054	0.398837	0.690014	0.997726
	FBgn0011284	12729.4	0.23711	0.174022	1.36265	0.172993	0.938187
	FBgn0011286	5454.22	0.127378	0.140242	0.908286	0.363727	0.997726
	FBgn0011288	11754.7	-0.00713	0.158039	-0.04511	0.964016	0.997726
	FBgn0011289	1216.59	-0.04248	0.096719	-0.4392	0.660514	0.997726
	FBgn0011290	708.905	0.120396	0.134313	0.896304	0.37009	0.997726
	FBgn0011291	137.371	-0.036	0.149354	-0.24104	0.809522	0.997726
	FBgn0011293	3056.53	0.15878	0.172455	0.920728	0.357193	0.997726
	FBgn0011294	767.158	0.399264	0.187899	2.12645	0.033466	0.508235
	FBgn0011296	1919.26	0.528642	0.194623	2.72874	0.006358	0.184298
	FBgn0011297	182.748	0.077026	0.186061	0.414077	0.678818	0.997726
	FBgn0011300	2374.35	-0.04043	0.124576	-0.32454	0.745526	0.997726
	FBgn0011305	1986.47	0.170646	0.115234	1.48087	0.138642	0.895923
	FBgn0011327	946.437	-0.01199	0.161931	-0.07406	0.940965	0.997726
	FBgn0011335	320.423	0.025045	0.115127	0.217542	0.827786	0.997726
	FBgn0011336	1111.39	0.025042	0.177258	0.14128	0.887649	0.997726
	FBgn0011361	2971.55	0.047521	0.174627	0.272122	0.785529	0.997726
	FBgn0011455	3123.08	0.187452	0.151041	1.24107	0.214581	0.963604
	FBgn0011474	1131.13	-0.0941	0.193245	-0.48714	0.626161	0.997726
	FBgn0011476	196.826	0.111523	0.182177	0.611959	0.540565	0.997726
	FBgn0011481	3110.67	-0.06757	0.094875	-0.71222	0.476329	0.997726
	FBgn0011509	338.175	0.029754	0.129702	0.229406	0.818553	0.997726
	FBgn0011554	0	NA	NA	NA	NA	NA
	FBgn0011555	0.49857	0.010879	0.04254	0.260329	0.79461	NA
	FBgn0011556	0.339259	-0.01695	0.036853	-0.46075	0.644977	NA
	FBgn0011559	0.479594	-0.0169	0.053995	-0.30921	0.757163	NA
	FBgn0011566	334.182	0.067056	0.1278	0.52474	0.599764	0.997726
	FBgn0011569	7.28746	0.135465	0.157086	0.863716	0.387744	0.997726
	FBgn0011570	852.644	-0.09679	0.140964	-0.68664	0.492309	0.997726
	FBgn0011573	837.81	-0.13833	0.116758	-1.18471	0.236131	0.978722
	FBgn0011576	328.788	0.449537	0.141515	3.17536	0.001497	0.066688
	FBgn0011581	2205.53	0.117091	0.163972	0.714103	0.475164	0.997726
	FBgn0011582	1530.18	-0.09142	0.131081	-0.69739	0.485561	0.997726
	FBgn0011584	3090.64	-0.02325	0.098324	-0.2365	0.813042	0.997726
	FBgn0011586	915.597	0.126045	0.116181	1.08488	0.277976	0.997726
	FBgn0011589	1261.87	0.069636	0.133197	0.52282	0.601099	0.997726
	FBgn0011591	953.652	-0.13397	0.143091	-0.93627	0.349135	0.997726
	FBgn0011592	815.335	-0.14281	0.159056	-0.89782	0.369283	0.997726
	FBgn0011596	11.1433	-0.01083	0.183646	-0.05891	0.953022	0.997726
	FBgn0011603	1207.28	0.372996	0.165266	2.25716	0.023998	0.429825
	FBgn0011604	1070.69	-0.07585	0.109052	-0.69559	0.486687	0.997726
	FBgn0011606	50.68	-0.12314	0.187027	-0.65788	0.510618	0.997726
	FBgn0011638	1069.89	-0.33537	0.161294	-2.07935	0.037585	0.541595
	FBgn0011640	1575.64	0.078457	0.115435	0.679674	0.496711	0.997726
	FBgn0011642	2170.11	0.145876	0.104157	1.40053	0.161356	0.927808
	FBgn0011648	1277.52	-0.16559	0.130552	-1.26835	0.204671	0.959581
	FBgn0011653	19.435	-0.46387	0.137798	-4.27252	1.93e-05	0.001805
	FBgn0011655	1283.87	-0.05257	0.125567	-0.41869	0.675442	0.997726
	FBgn0011656	3578.58	-0.18389	0.11573	-1.58897	0.112068	0.855982
	FBgn0011659	54.0692	-0.04382	0.194664	-0.22529	0.821756	0.997726
	FBgn0011660	114.532	0.15365	0.157587	0.974968	0.329576	0.997726
	FBgn0011661	8137.03	0.369494	0.160889	2.29678	0.021631	0.405014
	FBgn0011666	3879.08	0.115793	0.115801	0.999924	0.317347	0.997726
	FBgn0011668	0	NA	NA	NA	NA	NA
	FBgn0011669	0	NA	NA	NA	NA	NA
	FBgn0011670	0	NA	NA	NA	NA	NA
	FBgn0011672	1346.28	-0.13568	0.140916	-0.9628	0.33565	0.997726
	FBgn0011674	191.453	-0.19872	0.151195	-1.31433	0.188735	0.953903
	FBgn0011676	991.18	0.018579	0.144085	0.128948	0.897399	0.997726
	FBgn0011692	3.80788	-0.07597	0.136724	-0.55882	0.576282	0.997726
	FBgn0011693	14067.5	0.679657	0.193723	3.56555	0.000363	0.021938
	FBgn0011694	0	NA	NA	NA	NA	NA
	FBgn0011695	17892.6	-0.09582	0.154559	-0.61995	0.535292	0.997726
	FBgn0011701	876.411	0.011495	0.161196	0.07132	0.943143	0.997726
	FBgn0011703	158.176	-0.93715	0.191324	-5.11185	3.19e-07	4.88e-05
	FBgn0011704	72.3971	-0.38921	0.193303	-2.02056	0.043326	0.569282
	FBgn0011705	404.477	0.144264	0.194464	0.742224	0.457952	0.997726
	FBgn0011706	118.96	-0.39314	0.190944	-2.07163	0.0383	0.545694
	FBgn0011708	1430.29	-0.01536	0.11496	-0.13361	0.893709	0.997726
	FBgn0011710	810.2	-0.29909	0.194637	-1.53874	0.123867	0.867008
	FBgn0011715	440.959	0.126105	0.10726	1.17571	0.239712	0.981647
	FBgn0011722	1774.2	-0.15087	0.187178	-0.80613	0.420167	0.997726
	FBgn0011723	22.6965	0.122071	0.176957	0.690909	0.489623	0.997726
	FBgn0011725	1719.39	-0.04818	0.137496	-0.35038	0.726052	0.997726
	FBgn0011726	2237.44	-0.04016	0.149934	-0.26788	0.788794	0.997726
	FBgn0011737	943.458	0.136135	0.141726	0.960569	0.336769	0.997726
	FBgn0011739	2273.51	0.005959	0.131535	0.045301	0.963867	0.997726
	FBgn0011740	728.121	0.003322	0.116438	0.028534	0.977236	0.997896
	FBgn0011741	383.717	0.09831	0.111586	0.881022	0.378306	0.997726
	FBgn0011742	1207.05	-0.04645	0.119654	-0.38817	0.697889	0.997726
	FBgn0011743	0.489437	0.020828	0.053848	0.365733	0.714565	NA
	FBgn0011745	1630.14	-0.0689	0.136067	-0.5064	0.612578	0.997726
	FBgn0011746	337.355	0.341709	0.161254	2.11908	0.034083	0.509088
	FBgn0011747	8425.19	0.065581	0.117062	0.560224	0.575326	0.997726
	FBgn0011754	2649.44	0.12511	0.118468	1.05606	0.290941	0.997726
	FBgn0011758	225.444	0.228072	0.157249	1.45026	0.146985	0.901103
	FBgn0011760	14301.9	0.065267	0.1421	0.459301	0.646018	0.997726
	FBgn0011761	3.20681	-0.1836	0.132088	-1.40855	0.158969	NA
	FBgn0011762	58.9017	0.016252	0.193129	0.084112	0.932968	0.997726
	FBgn0011763	1494.43	0.044067	0.097675	0.451162	0.651873	0.997726
	FBgn0011766	1950.6	0.04276	0.118079	0.362134	0.717252	0.997726
	FBgn0011768	1177.86	-0.06444	0.191478	-0.33658	0.736436	0.997726
	FBgn0011769	152.597	-0.10774	0.166358	-0.64747	0.517329	0.997726
	FBgn0011770	680.837	-0.08332	0.193238	-0.43129	0.666258	0.997726
	FBgn0011771	697.795	-0.12071	0.100639	-1.1994	0.230374	0.974247
	FBgn0011774	163.568	-0.57101	0.194777	-2.9483	0.003195	0.117483
	FBgn0011785	1798.62	-0.11484	0.107573	-1.06752	0.285738	0.997726
	FBgn0011787	590.684	0.078416	0.147178	0.532739	0.594215	0.997726
	FBgn0011802	126.122	-0.09308	0.171051	-0.54422	0.586287	0.997726
	FBgn0011812	3.44778	-0.16574	0.134528	-1.24542	0.212977	NA
	FBgn0011817	2845.09	-0.07377	0.187229	-0.39402	0.693567	0.997726
	FBgn0011818	1049.78	-0.00834	0.127801	-0.06525	0.947979	0.997726
	FBgn0011822	0.16447	0.009107	0.036853	0.247127	0.80481	NA
	FBgn0011824	208.878	0.074713	0.186122	0.401552	0.688014	0.997726
	FBgn0011826	2862.49	-0.07089	0.083143	-0.85263	0.393865	0.997726
	FBgn0011828	2061.82	-0.21675	0.153216	-1.41465	0.15717	0.920376
	FBgn0011829	127.735	-0.08309	0.160192	-0.51858	0.604054	0.997726
	FBgn0011832	0	NA	NA	NA	NA	NA
	FBgn0011834	0	NA	NA	NA	NA	NA
	FBgn0011836	291.139	-0.11219	0.136257	-0.82342	0.410271	0.997726
	FBgn0011837	1407.67	-0.19629	0.169989	-1.15476	0.248188	0.988418
	FBgn0011840	0	NA	NA	NA	NA	NA
	FBgn0011844	0	NA	NA	NA	NA	NA
	FBgn0011845	0.871013	0.050152	0.061563	0.833394	0.404623	NA
	FBgn0011848	0	NA	NA	NA	NA	NA
	FBgn0011849	0	NA	NA	NA	NA	NA
	FBgn0011850	0	NA	NA	NA	NA	NA
	FBgn0011851	0	NA	NA	NA	NA	NA
	FBgn0011852	0	NA	NA	NA	NA	NA
	FBgn0011853	0	NA	NA	NA	NA	NA
	FBgn0011854	0	NA	NA	NA	NA	NA
	FBgn0011855	0	NA	NA	NA	NA	NA
	FBgn0011858	0	NA	NA	NA	NA	NA
	FBgn0011859	1.54188	-0.02453	0.100475	-0.24626	0.805478	NA
	FBgn0011860	0	NA	NA	NA	NA	NA
	FBgn0011861	0	NA	NA	NA	NA	NA
	FBgn0011862	0	NA	NA	NA	NA	NA
	FBgn0011863	0	NA	NA	NA	NA	NA
	FBgn0011864	0.13418	-0.00827	0.036853	-0.22428	0.822541	NA
	FBgn0011865	0	NA	NA	NA	NA	NA
	FBgn0011866	0	NA	NA	NA	NA	NA
	FBgn0011867	0	NA	NA	NA	NA	NA
	FBgn0011868	1.14472	0.028973	0.038642	0.926887	0.353985	NA
	FBgn0011869	0	NA	NA	NA	NA	NA
	FBgn0011870	0	NA	NA	NA	NA	NA
	FBgn0011871	0.16447	0.009107	0.036853	0.247127	0.80481	NA
	FBgn0011872	0.947836	0.052707	0.063988	0.908904	0.363401	NA
	FBgn0011877	0	NA	NA	NA	NA	NA
	FBgn0011878	0.16447	0.009107	0.036853	0.247127	0.80481	NA
	FBgn0011879	0.13418	-0.00827	0.036853	-0.22428	0.822541	NA
	FBgn0011880	1.6861	-0.12566	0.101903	-1.27124	0.203642	NA
	FBgn0011881	0	NA	NA	NA	NA	NA
	FBgn0011882	0.190788	0.009107	0.036853	0.247127	0.80481	NA
	FBgn0011883	0	NA	NA	NA	NA	NA
	FBgn0011884	0	NA	NA	NA	NA	NA
	FBgn0011885	0.16447	0.009107	0.036853	0.247127	0.80481	NA
	FBgn0011887	0	NA	NA	NA	NA	NA
	FBgn0011888	0.16447	0.009107	0.036853	0.247127	0.80481	NA
	FBgn0011889	0.19198	-0.00827	0.036853	-0.22428	0.822541	NA
	FBgn0011890	0.153434	0.009107	0.036853	0.247127	0.80481	NA
	FBgn0011891	0	NA	NA	NA	NA	NA
	FBgn0011892	0.870302	0.024299	0.079716	0.310127	0.756464	NA
	FBgn0011893	0.815597	-0.01507	0.071678	-0.21106	0.832841	NA
	FBgn0011894	1.00845	0.004913	0.074799	0.065944	0.947423	NA
	FBgn0011895	0.19198	-0.00827	0.036853	-0.22428	0.822541	NA
	FBgn0011896	0	NA	NA	NA	NA	NA
	FBgn0011897	0	NA	NA	NA	NA	NA
	FBgn0011902	0	NA	NA	NA	NA	NA
	FBgn0011904	0	NA	NA	NA	NA	NA
	FBgn0011905	0	NA	NA	NA	NA	NA
	FBgn0011906	0	NA	NA	NA	NA	NA
	FBgn0011909	0	NA	NA	NA	NA	NA
	FBgn0011910	0	NA	NA	NA	NA	NA
	FBgn0011915	0	NA	NA	NA	NA	NA
	FBgn0011916	0.29865	0.000445	0.037862	0.011744	0.99063	NA
	FBgn0011919	3.19633	-0.05695	0.105788	-0.54604	0.585038	NA
	FBgn0011921	0	NA	NA	NA	NA	NA
	FBgn0011927	0	NA	NA	NA	NA	NA
	FBgn0011928	0	NA	NA	NA	NA	NA
	FBgn0011931	0.153434	0.009107	0.036853	0.247127	0.80481	NA
	FBgn0011932	0	NA	NA	NA	NA	NA
	FBgn0011933	0	NA	NA	NA	NA	NA
	FBgn0011934	0	NA	NA	NA	NA	NA
	FBgn0011935	0	NA	NA	NA	NA	NA
	FBgn0011936	0	NA	NA	NA	NA	NA
	FBgn0011937	0.19198	-0.00827	0.036853	-0.22428	0.822541	NA
	FBgn0011938	0	NA	NA	NA	NA	NA
	FBgn0011944	0	NA	NA	NA	NA	NA
	FBgn0011945	0	NA	NA	NA	NA	NA
	FBgn0011948	0	NA	NA	NA	NA	NA
	FBgn0011949	0	NA	NA	NA	NA	NA
	FBgn0011950	0	NA	NA	NA	NA	NA
	FBgn0011951	0	NA	NA	NA	NA	NA
	FBgn0011952	0.153434	0.009107	0.036853	0.247127	0.80481	NA
	FBgn0011953	0	NA	NA	NA	NA	NA
	FBgn0011954	0.796502	-0.04447	0.061152	-0.74484	0.45637	NA
	FBgn0011955	0.478401	0.019992	0.053802	0.352584	0.7244	NA
	FBgn0011956	0	NA	NA	NA	NA	NA
	FBgn0011957	0.190788	0.009107	0.036853	0.247127	0.80481	NA
	FBgn0011958	0	NA	NA	NA	NA	NA
	FBgn0011959	0	NA	NA	NA	NA	NA
	FBgn0011960	0	NA	NA	NA	NA	NA
	FBgn0011961	0	NA	NA	NA	NA	NA
	FBgn0011962	0	NA	NA	NA	NA	NA
	FBgn0011963	0	NA	NA	NA	NA	NA
	FBgn0011965	0.345414	0.000484	0.039488	0.012259	0.990219	NA
	FBgn0011966	2.40364	0.044252	0.114009	0.392068	0.695008	NA
	FBgn0011970	0	NA	NA	NA	NA	NA
	FBgn0011971	0	NA	NA	NA	NA	NA
	FBgn0011974	0.153434	0.009107	0.036853	0.247127	0.80481	NA
	FBgn0011975	0	NA	NA	NA	NA	NA
	FBgn0011976	0	NA	NA	NA	NA	NA
	FBgn0011977	0	NA	NA	NA	NA	NA
	FBgn0011980	0	NA	NA	NA	NA	NA
	FBgn0011981	0.382768	0.000514	0.040659	0.012631	0.989922	NA
	FBgn0011982	0.13418	-0.00827	0.036853	-0.22428	0.822541	NA
	FBgn0011983	0	NA	NA	NA	NA	NA
	FBgn0011984	0	NA	NA	NA	NA	NA
	FBgn0011985	0.328941	0.017794	0.036853	0.463223	0.643205	NA
	FBgn0011986	0	NA	NA	NA	NA	NA
	FBgn0011987	0.16963	-0.00827	0.036853	-0.22428	0.822541	NA
	FBgn0011993	0.190788	0.009107	0.036853	0.247127	0.80481	NA
	FBgn0011994	0	NA	NA	NA	NA	NA
	FBgn0011998	0	NA	NA	NA	NA	NA
	FBgn0011999	0	NA	NA	NA	NA	NA
	FBgn0012000	0	NA	NA	NA	NA	NA
	FBgn0012001	0	NA	NA	NA	NA	NA
	FBgn0012002	0	NA	NA	NA	NA	NA
	FBgn0012003	0	NA	NA	NA	NA	NA
	FBgn0012004	0	NA	NA	NA	NA	NA
	FBgn0012009	0.673162	0.075098	0.061366	1.22387	0.221001	NA
	FBgn0012010	0.766015	0.019993	0.060971	0.324668	0.745432	NA
	FBgn0012011	0	NA	NA	NA	NA	NA
	FBgn0012016	0	NA	NA	NA	NA	NA
	FBgn0012017	0.13418	-0.00827	0.036853	-0.22428	0.822541	NA
	FBgn0012018	0.494597	-0.01672	0.054854	-0.28888	0.772675	NA
	FBgn0012024	0	NA	NA	NA	NA	NA
	FBgn0012025	0	NA	NA	NA	NA	NA
	FBgn0012026	0.345414	0.000484	0.039488	0.012259	0.990219	NA
	FBgn0012027	0	NA	NA	NA	NA	NA
	FBgn0012028	0	NA	NA	NA	NA	NA
	FBgn0012034	10687.4	0.057264	0.19155	0.298962	0.764969	0.997726
	FBgn0012036	10316.5	0.016547	0.173174	0.095551	0.923877	0.997726
	FBgn0012037	573.86	-0.22582	0.168017	-1.34395	0.178964	0.946912
	FBgn0012042	235.331	0.098011	0.095448	1.11928	NA	NA
	FBgn0012051	1727.14	-0.04712	0.103541	-0.4551	0.649035	0.997726
	FBgn0012058	1033.95	-0.14217	0.112877	-1.25952	0.207841	0.959581
	FBgn0012344	1581.21	-0.01076	0.186159	-0.05782	0.953891	0.997726
	FBgn0013263	1622.67	0.021979	0.11106	0.197897	0.843125	0.997726
	FBgn0013269	328.042	-0.01335	0.161175	-0.08283	0.93399	0.997726
	FBgn0013272	9427.39	-0.00484	0.168095	-0.02881	0.97702	0.997896
	FBgn0013275	499.735	-0.45405	0.194052	-2.34529	0.019012	0.386341
	FBgn0013276	505.011	-0.44932	0.194328	-2.31802	0.020448	0.397051
	FBgn0013277	315.615	-0.28158	0.177735	-1.60473	0.108553	0.847623
	FBgn0013278	368.549	-0.28138	0.176846	-1.61287	0.106773	0.844311
	FBgn0013279	351.56	-0.27762	0.181014	-1.54911	0.121356	0.867008
	FBgn0013300	0	NA	NA	NA	NA	NA
	FBgn0013301	0	NA	NA	NA	NA	NA
	FBgn0013303	2465.43	0.084636	0.130813	0.646995	0.517635	0.997726
	FBgn0013305	4219.9	0.125121	0.160998	0.777167	0.43706	0.997726
	FBgn0013307	370.926	0.250909	0.174846	1.45255	0.146349	0.900918
	FBgn0013308	41.8968	0.198871	0.194777	1.02069	0.307403	0.997726
	FBgn0013323	17.5229	-0.11961	0.187489	-0.6385	0.523147	0.997726
	FBgn0013325	8109.28	0.153417	0.183739	0.835044	0.403693	0.997726
	FBgn0013334	34499.5	0.029997	0.146927	0.20416	0.838228	0.997726
	FBgn0013342	29879.7	0.148141	0.108858	1.36086	0.173557	0.939437
	FBgn0013343	2869.29	-0.153	0.145297	-1.053	0.292341	0.997726
	FBgn0013347	673.155	0.077465	0.120264	0.644091	0.519516	0.997726
	FBgn0013348	763.011	0.163777	0.193854	0.845591	0.397781	0.997726
	FBgn0013432	371.924	-0.0205	0.177138	-0.11572	0.907872	0.997726
	FBgn0013433	606.974	0.04541	0.128926	0.352223	0.724671	0.997726
	FBgn0013435	188.95	-0.01865	0.138924	-0.13424	0.893216	0.997726
	FBgn0013467	9564.26	0.077779	0.171917	0.452423	0.650965	0.997726
	FBgn0013469	135.521	0.218583	0.194615	1.12456	0.260776	0.994678
	FBgn0013531	71.5961	0.219695	0.17498	1.25545	0.209315	0.959581
	FBgn0013548	140.668	0.063479	0.151276	0.419694	0.674709	0.997726
	FBgn0013563	377.42	-0.0292	0.149969	-0.19465	0.845667	0.997726
	FBgn0013576	15481	0.036074	0.119195	0.302649	0.762157	0.997726
	FBgn0013672	35894.5	0.142183	0.162956	0.872539	0.382915	0.997726
	FBgn0013673	675.405	0.070496	0.177337	0.397554	0.690959	0.997726
	FBgn0013674	204415	0.109767	0.1747	0.628329	0.529789	0.997726
	FBgn0013675	45500.7	0.121787	0.161156	0.755717	0.449819	0.997726
	FBgn0013676	118696	0.09045	0.16784	0.538908	0.58995	0.997726
	FBgn0013678	88635.8	0.146761	0.15526	0.945268	0.344522	0.997726
	FBgn0013679	23540.2	0.103903	0.17978	0.577959	0.563292	0.997726
	FBgn0013680	1203.58	0.158147	0.15683	1.0084	0.313262	0.997726
	FBgn0013681	4841.22	0.04186	0.185709	0.225406	0.821663	0.997726
	FBgn0013683	740.856	-0.00796	0.137262	-0.05796	0.95378	0.997726
	FBgn0013684	31474.5	0.05363	0.140345	0.382129	0.702366	0.997726
	FBgn0013685	604.231	0.125956	0.181172	0.6952	0.48693	0.997726
	FBgn0013686	1644105	0.159993	0.169544	0.943699	0.345323	0.997726
	FBgn0013687	74.5122	0.177227	0.181672	0.975956	0.329086	0.997726
	FBgn0013688	1610.52	0.140429	0.182067	0.771408	0.440465	0.997726
	FBgn0013689	14.8712	0.127164	0.191674	0.663371	0.507093	0.997726
	FBgn0013690	40.8415	0.037143	0.191391	0.193774	0.846353	0.997726
	FBgn0013691	4.31629	0.202985	0.13772	1.50398	0.132588	0.885431
	FBgn0013692	0.190788	0.009107	0.036853	0.247127	0.80481	NA
	FBgn0013693	9.76737	0.042206	0.164134	0.258048	0.79637	0.997726
	FBgn0013694	733.458	0.068389	0.179669	0.380646	0.703466	0.997726
	FBgn0013695	70.63	0.079091	0.194703	0.406097	0.684671	0.997726
	FBgn0013696	5.49298	-0.21156	0.153799	-1.38981	0.164585	0.933534
	FBgn0013697	32.75	0.350897	0.19414	1.80981	0.070325	0.718503
	FBgn0013698	4437.43	0.092463	0.194034	0.476581	0.63366	0.997726
	FBgn0013699	15.9919	0.284862	0.189005	1.50786	0.13159	0.885431
	FBgn0013700	2.65064	0.10098	0.128036	0.789573	0.429777	NA
	FBgn0013701	1.289	0.044378	0.090834	0.488641	0.625096	NA
	FBgn0013702	1.19031	-0.06298	0.087525	-0.73722	0.460987	NA
	FBgn0013703	0.190788	0.009107	0.036853	0.247127	0.80481	NA
	FBgn0013704	11.561	0.028691	0.185753	0.154842	0.876946	0.997726
	FBgn0013705	0.678321	0.047822	0.069161	0.719604	0.471769	NA
	FBgn0013706	219.513	0.172585	0.184056	0.937874	0.348309	0.997726
	FBgn0013707	0.382768	0.000514	0.040659	0.012631	0.989922	NA
	FBgn0013708	21.786	0.025999	0.159719	0.163526	0.870104	0.997726
	FBgn0013709	8.90206	0.112122	0.17668	0.634358	0.525847	0.997726
	FBgn0013710	61.807	-0.04593	0.194535	-0.23579	0.813599	0.997726
	FBgn0013717	383.515	0.005714	0.138537	0.041246	0.9671	0.997726
	FBgn0013718	3311.02	0.1492	0.109524	1.36226	0.173117	0.938187
	FBgn0013720	637.976	-0.10701	0.117154	-0.91347	0.360998	0.997726
	FBgn0013725	740.479	0.091933	0.145198	0.633183	0.526614	0.997726
	FBgn0013726	1850.53	-0.12432	0.12289	-1.01164	0.311711	0.997726
	FBgn0013732	406.298	-0.05712	0.134261	-0.42547	0.670492	0.997726
	FBgn0013733	13344.1	-0.03578	0.133817	-0.26739	0.789171	0.997726
	FBgn0013746	693.828	0.028769	0.120422	0.238887	0.811193	0.997726
	FBgn0013749	1235.2	0.057846	0.094653	0.611135	0.54111	0.997726
	FBgn0013750	2032.5	0.06241	0.1093	0.570987	0.568009	0.997726
	FBgn0013751	134.059	-0.13217	0.173589	-0.76146	0.446382	0.997726
	FBgn0013753	864.338	0.100534	0.165943	0.60582	0.544634	0.997726
	FBgn0013755	0.360417	0.000496	0.039971	0.012412	0.990097	NA
	FBgn0013756	1334.91	-0.25709	0.109663	-2.34429	0.019063	0.386735
	FBgn0013759	11041.9	-0.08433	0.125707	-0.67088	0.502296	0.997726
	FBgn0013762	462.692	0.013848	0.124375	0.111337	0.911349	0.997726
	FBgn0013763	4152.01	0.081559	0.187439	0.435348	0.66331	0.997726
	FBgn0013764	939.202	-0.07385	0.134578	-0.54876	0.583171	0.997726
	FBgn0013765	1886.13	-0.05647	0.155863	-0.36233	0.717107	0.997726
	FBgn0013767	364.619	0.14545	0.182011	0.799125	0.424218	0.997726
	FBgn0013770	9702.64	-0.11138	0.194262	-0.57342	0.566362	0.997726
	FBgn0013771	674.723	0.206321	0.116553	1.77006	0.076717	0.747142
	FBgn0013772	248.26	0.449913	0.193445	2.3287	0.019875	0.392141
	FBgn0013773	175.744	-0.17246	0.190464	-0.90706	0.364374	0.997726
	FBgn0013799	1724.62	0.108463	0.111688	0.971127	0.331485	0.997726
	FBgn0013810	82.2687	0.21644	0.193563	1.11948	0.262936	0.994678
	FBgn0013811	36.7238	-0.13692	0.194773	-0.7042	0.481308	0.997726
	FBgn0013812	672.493	-0.13171	0.118429	-1.11207	0.26611	0.994678
	FBgn0013813	301.205	0.140026	0.180591	0.775457	0.43807	0.997726
	FBgn0013949	873.398	0.094482	0.163605	0.579328	0.562368	0.997726
	FBgn0013953	346.375	0.042275	0.144363	0.29281	0.769668	0.997726
	FBgn0013954	1914.15	-0.10159	0.174413	-0.58245	0.560263	0.997726
	FBgn0013972	4301.45	-0.01542	0.151171	-0.10201	0.918752	0.997726
	FBgn0013973	2627.04	0.097867	0.090777	1.07811	0.280986	0.997726
	FBgn0013981	4843.69	0.23642	0.163605	1.44514	0.148418	0.903282
	FBgn0013983	284.275	-0.03423	0.139189	-0.24588	0.805777	0.997726
	FBgn0013987	2102.63	-0.15177	0.095343	-1.59179	0.111432	0.854636
	FBgn0013995	6238.55	0.195213	0.114169	1.70988	0.087289	0.786505
	FBgn0013997	2064.77	-0.22269	0.139086	-1.60104	0.109368	0.849016
	FBgn0014000	600.477	0.135657	0.193032	0.70285	0.48215	0.997726
	FBgn0014002	5041.29	0.036819	0.180996	0.203425	0.838803	0.997726
	FBgn0014006	1102.67	0.064671	0.120588	0.536322	0.591736	0.997726
	FBgn0014007	795.784	-0.14695	0.124981	-1.17579	0.239678	0.981647
	FBgn0014009	3469.05	0.014051	0.112967	0.124378	0.901016	0.997726
	FBgn0014010	6654.62	0.182788	0.121489	1.50457	0.132435	0.885431
	FBgn0014011	1161.09	-0.08834	0.187189	-0.47195	0.636966	0.997726
	FBgn0014018	1916.34	-0.05525	0.142395	-0.38799	0.69802	0.997726
	FBgn0014019	4181.18	1.13957	0.174579	6.54046	6.13e-11	1.67e-08
	FBgn0014020	5894.83	0.061821	0.104709	0.590409	0.554916	0.997726
	FBgn0014022	207.708	0.093961	0.132655	0.708317	0.478748	0.997726
	FBgn0014023	462.592	0.076801	0.140821	0.545346	0.585515	0.997726
	FBgn0014024	764.153	-0.09327	0.132608	-0.70336	0.481832	0.997726
	FBgn0014026	19740.7	0.295806	0.175961	1.68136	0.092693	0.805362
	FBgn0014028	4563.88	0.144954	0.12976	1.1171	0.263953	0.994678
	FBgn0014029	950.112	-0.06364	0.134363	-0.47364	0.635755	0.997726
	FBgn0014031	983.459	0.091968	0.175313	0.525419	0.599292	0.997726
	FBgn0014032	388.631	-0.05739	0.121436	-0.47253	0.636551	0.997726
	FBgn0014033	84.1494	-0.16942	0.181459	-0.93729	0.348611	0.997726
	FBgn0014037	3557.29	-0.18088	0.142265	-1.27145	0.203567	0.959581
	FBgn0014073	964.151	-0.01653	0.154381	-0.10706	0.914739	0.997726
	FBgn0014075	1155.25	0.069546	0.156976	0.443045	0.657734	0.997726
	FBgn0014076	0.62481	-0.03145	0.058251	-0.53693	0.591315	NA
	FBgn0014092	149.747	0.065703	0.146667	0.447969	0.654176	0.997726
	FBgn0014127	141.209	0.066819	0.159751	0.418264	0.675754	0.997726
	FBgn0014133	6566.17	0.398649	0.117026	3.4065	0.000658	0.035461
	FBgn0014135	436.398	-0.05806	0.194755	-0.29813	0.765603	0.997726
	FBgn0014141	2406.89	-0.01756	0.137615	-0.12757	0.89849	0.997726
	FBgn0014143	83.2319	0.004738	0.189417	0.02502	0.980039	0.998424
	FBgn0014163	8295.38	-0.20499	0.17093	-1.19931	0.230407	0.974247
	FBgn0014179	7.28401	-0.09218	0.171093	-0.53935	0.589648	0.997726
	FBgn0014184	18404.3	0.265273	0.141736	1.87164	0.061257	0.679623
	FBgn0014189	1098.92	-0.15693	0.179758	-0.87309	0.382613	0.997726
	FBgn0014269	547.979	-0.08892	0.136529	-0.6513	0.514852	0.997726
	FBgn0014340	184.187	-0.13478	0.162029	-0.83186	0.405488	0.997726
	FBgn0014342	122.11	-0.19737	0.192438	-1.02608	0.304854	0.997726
	FBgn0014343	379.642	-0.00674	0.135308	-0.04983	0.96026	0.997726
	FBgn0014366	376.313	-0.07677	0.124882	-0.61472	0.538741	0.997726
	FBgn0014368	13.821	0.093812	0.182833	0.513865	0.607346	0.997726
	FBgn0014380	376.815	-0.19338	0.158236	-1.22192	0.221739	0.970218
	FBgn0014388	1623.76	0.213848	0.170055	1.25761	0.208534	0.959581
	FBgn0014391	4057.95	0.12362	0.18649	0.662901	0.507394	0.997726
	FBgn0014395	27.8195	0.063979	0.194612	0.329335	0.741902	0.997726
	FBgn0014396	4718.02	0.103027	0.192972	0.533961	0.593369	0.997726
	FBgn0014411	1348.63	0.018333	0.092028	0.199205	0.842102	0.997726
	FBgn0014417	348.84	-0.2435	0.137801	-1.76661	0.077294	0.748755
	FBgn0014427	1637.62	0.175124	0.185862	0.944841	0.34474	0.997726
	FBgn0014454	21346.6	-0.07724	0.133339	-0.58421	0.559077	0.997726
	FBgn0014455	880.793	0.276708	0.167146	1.69463	0.090145	0.795038
	FBgn0014464	15.0478	0.290255	0.164021	1.80471	0.071121	0.722008
	FBgn0014465	16.7846	0.316659	0.183376	1.7413	0.081631	0.763924
	FBgn0014466	4.86936	0.004609	0.139378	0.0334	0.973356	0.997726
	FBgn0014469	951.447	0.055603	0.17955	0.309667	0.756814	0.997726
	FBgn0014848	0	NA	NA	NA	NA	NA
	FBgn0014849	0	NA	NA	NA	NA	NA
	FBgn0014850	0.16447	0.009107	0.036853	0.247127	0.80481	NA
	FBgn0014851	0	NA	NA	NA	NA	NA
	FBgn0014857	1746.7	-0.29124	0.185777	-1.56821	0.116831	0.859961
	FBgn0014859	883.848	-0.1076	0.127101	-0.86551	0.386757	0.997726
	FBgn0014861	33.348	-0.70288	0.194744	-3.59766	0.000321	0.019939
	FBgn0014863	9301.91	0.155213	0.17931	0.865655	0.386679	0.997726
	FBgn0014865	149.198	0.085196	0.140059	0.61285	0.539975	0.997726
	FBgn0014868	713.269	-0.04817	0.179672	-0.26813	0.788601	0.997726
	FBgn0014869	5972.99	0.118661	0.163232	0.726948	0.467258	0.997726
	FBgn0014870	2936.68	0.080064	0.119416	0.67047	0.502558	0.997726
	FBgn0014877	610.966	0.007888	0.125088	0.063055	0.949723	0.997726
	FBgn0014879	472.674	-0.00971	0.113851	-0.08529	0.93203	0.997726
	FBgn0014903	240.359	0.144962	0.143073	1.03347	0.301383	0.997726
	FBgn0014906	1506.05	0.06174	0.129855	0.475456	0.634462	0.997726
	FBgn0014930	689.307	0.473267	0.174138	2.71821	0.006564	0.18982
	FBgn0014931	42.2267	0.077857	0.188018	0.414101	0.6788	0.997726
	FBgn0014949	1.1894	0.012253	0.078402	0.15786	0.874568	NA
	FBgn0015000	459.658	-0.02163	0.123912	-0.17459	0.861405	0.997726
	FBgn0015001	7.11137	0.211736	0.164678	1.29127	0.196609	0.954874
	FBgn0015008	0	NA	NA	NA	NA	NA
	FBgn0015010	17.0323	0.075039	0.193297	0.388339	0.697765	0.997726
	FBgn0015011	323.421	0.006222	0.178996	0.034763	0.972269	0.997726
	FBgn0015019	912.199	-0.16073	0.151851	-1.05853	0.289812	0.997726
	FBgn0015024	8826.22	0.078372	0.109815	0.713667	0.475433	0.997726
	FBgn0015025	120.781	0.038528	0.152024	0.253396	0.799962	0.997726
	FBgn0015031	4081.09	0.154274	0.184452	0.836445	0.402905	0.997726
	FBgn0015032	489.539	-0.04292	0.184075	-0.23322	0.815594	0.997726
	FBgn0015033	208.38	0.110069	0.167668	0.656443	0.511539	0.997726
	FBgn0015034	102.611	0.442327	0.187015	2.36303	0.018126	0.376468
	FBgn0015035	802.006	-0.07734	0.112153	-0.7051	NA	NA
	FBgn0015036	101.165	0.41802	0.15677	2.66332	0.007737	0.216593
	FBgn0015037	1486.78	-0.82716	0.148058	-5.58667	2.31e-08	4.8e-06
	FBgn0015038	162.756	-0.41771	0.19127	-2.20298	0.027596	0.464212
	FBgn0015039	675.524	-0.20427	0.193779	-1.0547	0.291564	0.997726
	FBgn0015040	86.7626	0.014843	0.194506	0.076365	0.939129	0.997726
	FBgn0015075	308.319	0.028848	0.150594	0.191582	0.848069	0.997726
	FBgn0015218	3890.36	0.137541	0.114679	1.19935	0.230391	0.974247
	FBgn0015221	8605.05	0.001994	0.098412	0.020265	0.983832	0.998807
	FBgn0015222	8828.31	-0.10833	0.10418	-1.03987	0.298401	0.997726
	FBgn0015229	1616.9	-0.00083	0.167091	-0.00495	0.996051	0.999635
	FBgn0015230	0	NA	NA	NA	NA	NA
	FBgn0015239	1092.23	-0.02745	0.11351	-0.24185	0.808895	0.997726
	FBgn0015240	733.348	0.066738	0.125293	0.532686	0.594251	0.997726
	FBgn0015245	7449.96	0.038424	0.107773	0.356528	0.721445	0.997726
	FBgn0015247	2335.99	0.129335	0.08984	1.43961	0.149978	0.909158
	FBgn0015268	1799.08	0.250363	0.190501	1.31483	0.188566	0.953903
	FBgn0015269	2878.63	-0.05954	0.102315	-0.58189	0.560643	0.997726
	FBgn0015270	11.8964	0.227814	0.181718	1.24854	0.211832	0.960469
	FBgn0015271	55.004	-0.06521	0.189759	-0.34342	0.731282	0.997726
	FBgn0015277	927.641	0.145761	0.127407	1.14412	0.252574	0.988418
	FBgn0015278	1219.21	-0.2013	0.13784	-1.46035	0.144194	0.897372
	FBgn0015279	1230.71	-0.20035	0.144354	-1.38787	0.165177	0.93374
	FBgn0015282	2943.57	-0.06047	0.170833	-0.35425	0.723149	0.997726
	FBgn0015283	3130.58	-0.09631	0.178635	-0.53988	0.589281	0.997726
	FBgn0015286	1491.65	-0.13321	0.13789	-0.96605	0.334019	0.997726
	FBgn0015288	11796.8	0.20108	0.186345	1.07927	0.280469	0.997726
	FBgn0015295	285.853	-0.19541	0.150955	-1.29464	0.195443	0.95441
	FBgn0015296	556.736	-0.07948	0.151215	-0.52565	0.599131	0.997726
	FBgn0015298	334.709	-0.01528	0.120389	-0.12692	0.899007	0.997726
	FBgn0015299	215.417	-0.02107	0.165521	-0.1273	0.898703	0.997726
	FBgn0015300	2.25346	-0.01263	0.093368	-0.13655	0.89139	NA
	FBgn0015316	53.6313	0.185998	0.183266	1.01433	0.310425	0.997726
	FBgn0015320	887.82	-0.06972	0.107758	-0.64703	0.51761	0.997726
	FBgn0015321	1409.14	-0.08824	0.123731	-0.71313	0.475762	0.997726
	FBgn0015331	335.804	-0.10596	0.14979	-0.7074	0.47932	0.997726
	FBgn0015336	1.74528	-0.09436	0.077014	-1.48603	0.13727	NA
	FBgn0015338	581.977	0.114137	0.134776	0.846812	0.3971	0.997726
	FBgn0015351	195.915	-0.93382	0.194733	-4.85821	1.18e-06	0.000157
	FBgn0015359	264.066	-0.02192	0.130344	-0.16819	0.866435	0.997726
	FBgn0015360	818.868	-0.07535	0.123105	-0.6121	0.540474	0.997726
	FBgn0015371	6538.84	0.034008	0.095742	0.355204	0.722437	0.997726
	FBgn0015372	439.162	0.160351	0.138885	1.15457	0.248267	0.988418
	FBgn0015376	54.4093	-0.15384	0.192504	-0.79799	0.424878	0.997726
	FBgn0015379	359.686	0.084726	0.139188	0.608667	0.542745	0.997726
	FBgn0015380	769.415	0.131947	0.124011	1.06401	0.287326	0.997726
	FBgn0015381	36.8611	0.114759	0.194173	0.591404	0.55425	0.997726
	FBgn0015391	260.423	-0.2061	0.150519	-1.36916	0.17095	0.938187
	FBgn0015393	179.732	-0.26841	0.194775	-1.38052	0.167427	0.938187
	FBgn0015396	163.449	-0.20928	0.170771	-1.22518	0.220508	0.970218
	FBgn0015399	2099.9	-0.25496	0.146967	-1.73481	0.082774	0.769375
	FBgn0015400	1357.5	-0.01197	0.114293	-0.10476	0.916568	0.997726
	FBgn0015402	1170.74	0.044009	0.098431	0.447114	0.654793	0.997726
	FBgn0015477	1366.18	-0.12378	0.142062	-0.87131	0.383583	0.997726
	FBgn0015509	4000.8	-0.04557	0.151431	-0.30094	0.763458	0.997726
	FBgn0015513	1617.53	-0.05621	0.151574	-0.37082	0.710772	0.997726
	FBgn0015519	1274.09	-0.07833	0.143064	-0.54749	0.584042	0.997726
	FBgn0015520	463.198	0.089081	0.132021	0.674746	0.499837	0.997726
	FBgn0015521	3881.01	0.115802	0.186047	0.622469	0.533634	0.997726
	FBgn0015522	524.29	-0.15648	0.192432	-0.81337	0.416009	0.997726
	FBgn0015524	199.529	-0.03384	0.149375	-0.22654	0.820778	0.997726
	FBgn0015527	540.946	-0.15955	0.16834	-0.94796	0.343147	0.997726
	FBgn0015543	15.1833	-0.17558	0.172995	-1.02172	0.306912	0.997726
	FBgn0015544	241.569	0.118238	0.158604	0.745332	0.456071	0.997726
	FBgn0015546	231.082	-0.14604	0.135564	-1.07723	0.281379	0.997726
	FBgn0015550	2.04722	0.088662	0.073437	1.53993	0.123578	NA
	FBgn0015553	71.5614	0.055722	0.18774	0.296616	0.76676	0.997726
	FBgn0015558	3995.59	0.05682	0.102496	0.554362	0.579331	0.997726
	FBgn0015561	13.195	0.235469	0.190615	1.2363	0.216345	0.966498
	FBgn0015568	1302.01	0.292523	0.167916	1.74218	0.081477	0.763179
	FBgn0015569	346.595	-0.05872	0.166103	-0.35349	0.72372	0.997726
	FBgn0015570	311.899	0.07379	0.194734	0.378909	0.704755	0.997726
	FBgn0015571	164.902	-0.07246	0.14756	-0.49103	0.623405	0.997726
	FBgn0015572	26.662	-0.03529	0.193961	-0.18191	0.855657	0.997726
	FBgn0015574	8.36312	0.181202	0.174964	1.03789	0.299322	0.997726
	FBgn0015575	2650.53	-0.09665	0.194707	-0.4965	0.619541	0.997726
	FBgn0015576	1556.6	0.030298	0.169996	0.178219	0.858551	0.997726
	FBgn0015577	1401.88	0.076641	0.094948	0.80719	0.419557	0.997726
	FBgn0015582	403.446	0.146844	0.180939	0.811686	0.416972	0.997726
	FBgn0015583	0	NA	NA	NA	NA	NA
	FBgn0015584	1.36907	-0.04289	0.065171	-0.69914	0.484464	NA
	FBgn0015585	1.50543	-0.11145	0.099765	-1.14125	0.253766	NA
	FBgn0015586	0.19198	-0.00827	0.036853	-0.22428	0.822541	NA
	FBgn0015589	3283.33	-0.12845	0.114125	-1.12551	0.260372	0.994678
	FBgn0015591	776.643	0.222651	0.170007	1.30978	0.19027	0.953903
	FBgn0015600	4797.22	-0.05156	0.088054	-0.58554	0.558183	0.997726
	FBgn0015602	455.808	0.154533	0.120224	1.28534	0.198674	0.954874
	FBgn0015609	3579.16	-0.08104	0.10819	-0.74905	0.45383	0.997726
	FBgn0015614	1870.84	0.011691	0.101808	0.114834	0.908577	0.997726
	FBgn0015615	843.549	-0.20428	0.101739	-2.0078	0.044664	0.576351
	FBgn0015618	100.558	-0.00326	0.160614	-0.02032	0.983789	0.998807
	FBgn0015621	84.1783	-0.16248	0.187449	-0.8672	0.385835	0.997726
	FBgn0015622	9793.98	-0.14591	0.120562	-1.21024	0.226189	0.974247
	FBgn0015623	4332.26	-0.22415	0.127808	-1.75375	0.079473	0.756854
	FBgn0015625	21.5912	-0.20309	0.194479	-1.04515	0.295954	0.997726
	FBgn0015663	254.543	0.412259	0.129789	3.175	0.001498	0.066688
	FBgn0015664	763.168	-0.22931	0.152345	-1.50519	0.132275	0.885431
	FBgn0015714	561.521	-0.12479	0.183399	-0.68035	0.49628	0.997726
	FBgn0015721	279.412	0.043811	0.1309	0.334667	0.737876	0.997726
	FBgn0015737	1930.04	-0.05242	0.117516	-0.44608	0.655539	0.997726
	FBgn0015754	7397.05	0.01847	0.110533	0.1671	0.867291	0.997726
	FBgn0015756	8848.36	0.209948	0.179816	1.16769	0.24293	0.982828
	FBgn0015765	212.716	-0.12621	0.176444	-0.71534	0.474399	0.997726
	FBgn0015766	27713.8	-0.13623	0.175881	-0.77457	0.438597	0.997726
	FBgn0015770	0.16447	0.009107	0.036853	0.247127	0.80481	NA
	FBgn0015772	3427.83	-0.08422	0.108385	-0.77703	0.43714	0.997726
	FBgn0015773	94.6068	-0.0446	0.184887	-0.24131	0.809316	0.997726
	FBgn0015774	2297.32	-0.03291	0.116381	-0.28278	0.777342	0.997726
	FBgn0015776	5608.87	0.145945	0.176059	0.82899	0.40711	0.997726
	FBgn0015777	8479.38	-0.15174	0.177344	-0.85565	0.392189	0.997726
	FBgn0015778	3564.01	-0.14464	0.129529	-1.11663	0.264152	0.994678
	FBgn0015781	597.97	0.037329	0.139565	0.267456	0.789118	0.997726
	FBgn0015789	2228.05	0.155344	0.11447	1.35708	0.174756	0.941344
	FBgn0015790	4280.15	-0.04324	0.099665	-0.43387	0.664383	0.997726
	FBgn0015791	2493.24	0.115062	0.107277	1.07256	0.283468	0.997726
	FBgn0015793	463.651	-0.02989	0.138371	-0.21597	0.829012	0.997726
	FBgn0015794	703.027	-0.07337	0.128471	-0.57114	0.567907	0.997726
	FBgn0015795	5171.51	0.032281	0.158175	0.204087	0.838286	0.997726
	FBgn0015797	1033.79	-0.12408	0.08932	-1.38915	0.164787	0.933534
	FBgn0015799	832.256	-0.24556	0.137029	-1.79206	0.073123	0.727838
	FBgn0015801	1362.73	0.150192	0.144248	1.04127	0.29775	0.997726
	FBgn0015803	1136.38	-0.05438	0.131917	-0.41225	0.680154	0.997726
	FBgn0015805	582.019	-0.01201	0.165003	-0.0728	0.941968	0.997726
	FBgn0015808	1103.72	-0.13758	0.110434	-1.24576	0.212851	0.961909
	FBgn0015818	193.527	-0.01803	0.148599	-0.12137	0.903396	0.997726
	FBgn0015828	478.584	-0.02014	0.134526	-0.14969	0.881006	0.997726
	FBgn0015829	319.623	-0.03311	0.140438	-0.23575	0.813624	0.997726
	FBgn0015831	2.3092	-0.01639	0.10045	-0.16559	0.868479	NA
	FBgn0015834	2572.47	0.209121	0.155792	1.34235	0.179483	0.947479
	FBgn0015838	457.543	-0.22148	0.135713	-1.63191	0.102699	0.830304
	FBgn0015872	1220.41	-0.29559	0.164291	-1.79925	0.07198	0.723426
	FBgn0015903	325.174	-0.03414	0.138809	-0.24596	0.805714	0.997726
	FBgn0015904	143.993	0.088805	0.15458	0.574581	0.565575	0.997726
	FBgn0015905	152.709	-0.03325	0.178863	-0.18593	0.852501	0.997726
	FBgn0015919	205.006	0.101745	0.136104	0.747588	0.454708	0.997726
	FBgn0015924	2669.63	0.074505	0.108789	0.684855	0.493435	0.997726
	FBgn0015925	133.746	-0.14221	0.162149	-0.87702	0.380477	0.997726
	FBgn0015926	3.17605	-0.0954	0.13245	-0.72538	0.46822	NA
	FBgn0015929	96.2001	-0.34378	0.173033	-1.98469	0.047179	0.596831
	FBgn0015946	46.6539	0.085358	0.194656	0.438544	0.660992	0.997726
	FBgn0015949	2793.3	0.135807	0.10994	1.2353	0.21672	0.966511
	FBgn0016013	435.569	-0.44605	0.179201	-2.48917	0.012804	0.300066
	FBgn0016031	2474.06	-0.26636	0.151301	-1.76054	0.078316	0.754955
	FBgn0016032	426.37	0.04196	0.141697	0.296132	0.767129	0.997726
	FBgn0016034	47.0089	-0.09546	0.186702	-0.51084	0.609461	0.997726
	FBgn0016036	3.83281	-0.14963	0.145244	-1.02924	0.303366	0.997726
	FBgn0016038	713.04	0.108416	0.123574	0.877357	0.380293	0.997726
	FBgn0016041	1453.04	0.10507	0.120186	0.874214	0.382002	0.997726
	FBgn0016047	130.121	-0.29028	0.174623	-1.66246	0.096421	0.816382
	FBgn0016053	44.472	-0.29041	0.189543	-1.52899	0.126267	0.873768
	FBgn0016054	41.4149	-0.16857	0.19186	-0.87802	0.379932	0.997726
	FBgn0016059	2012.8	-0.12765	0.166545	-0.76646	0.443406	0.997726
	FBgn0016061	1881.09	0.057722	0.093304	0.618642	0.536152	0.997726
	FBgn0016070	1449.63	-0.07288	0.098713	-0.73827	0.460349	0.997726
	FBgn0016075	3556.91	-0.60007	0.142239	-4.21879	2.46e-05	0.002259
	FBgn0016076	2478.88	-0.16034	0.194777	-0.82362	0.410156	0.997726
	FBgn0016078	897.709	-0.04875	0.139022	-0.35065	0.725849	0.997726
	FBgn0016080	75.7912	0.003319	0.185267	0.017926	0.985698	0.999009
	FBgn0016081	4915.34	0.135044	0.080531	1.67692	0.093558	0.80768
	FBgn0016119	4657	0.099871	0.170833	0.584608	0.558811	0.997726
	FBgn0016120	7580.09	0.083622	0.170763	0.489698	0.624348	0.997726
	FBgn0016122	1253.18	-0.02996	0.194475	-0.15404	0.877575	0.997726
	FBgn0016123	1388.21	0.068083	0.193728	0.351448	0.725253	0.997726
	FBgn0016126	7101.77	0.279719	0.12426	2.25107	0.024381	0.435403
	FBgn0016131	315.564	-0.15928	0.174982	-0.91001	0.362818	0.997726
	FBgn0016641	1994.48	-0.0764	0.110286	-0.69274	0.48847	0.997726
	FBgn0016650	640.032	0.149288	0.160984	0.927423	0.353707	0.997726
	FBgn0016660	113.382	0.089559	0.174787	0.512401	0.608371	0.997726
	FBgn0016672	4396.52	0.441563	0.14831	2.97745	0.002907	0.108734
	FBgn0016675	6.00644	-0.35072	0.160181	-2.20771	0.027265	0.462591
	FBgn0016684	77.6915	-0.60857	0.193405	-3.14763	0.001646	0.071656
	FBgn0016685	752.918	0.038734	0.17396	0.222671	0.823792	0.997726
	FBgn0016687	2086.97	0.134389	0.193714	0.693896	0.487747	0.997726
	FBgn0016691	6403.58	0.123163	0.172855	0.71253	0.476137	0.997726
	FBgn0016693	2118.14	-0.16863	0.15849	-1.06395	0.287349	0.997726
	FBgn0016694	12221.6	0.201133	0.137025	1.46787	0.142139	0.897372
	FBgn0016696	8033.3	0.173101	0.169231	1.02291	0.306351	0.997726
	FBgn0016697	1714.02	-0.07761	0.178484	-0.43523	0.663392	0.997726
	FBgn0016698	365.376	0.137291	0.121725	1.12789	0.259365	0.99461
	FBgn0016701	1753.33	0.064427	0.110885	0.581026	0.561223	0.997726
	FBgn0016715	322.248	-0.06863	0.19207	-0.35735	0.720829	0.997726
	FBgn0016726	4178.36	0.136468	0.183055	0.745537	0.455947	0.997726
	FBgn0016754	1905.42	-0.05141	0.115839	-0.44383	0.657164	0.997726
	FBgn0016756	4541.63	0.088133	0.176948	0.498091	0.61842	0.997726
	FBgn0016762	184.849	-0.05139	0.175288	-0.29311	0.76944	0.997726
	FBgn0016794	595.794	-0.05424	0.117997	-0.45974	0.645704	0.997726
	FBgn0016797	1910.42	-0.10243	0.15071	-0.67962	0.496748	0.997726
	FBgn0016917	4447.85	-0.04243	0.114961	-0.36905	0.71209	0.997726
	FBgn0016919	255.241	0.138831	0.149857	0.926575	0.354147	0.997726
	FBgn0016920	136.007	-0.08664	0.17677	-0.49025	0.623955	0.997726
	FBgn0016926	4580.76	0.028763	0.14498	0.198392	0.842738	0.997726
	FBgn0016930	4545.55	-0.14523	0.194539	-0.74676	0.455211	0.997726
	FBgn0016970	107.545	-0.05478	0.17698	-0.3095	0.756941	0.997726
	FBgn0016974	2.26081	0.129669	0.115625	1.12752	0.259522	NA
	FBgn0016975	9583.43	-0.14384	0.149513	-0.96207	0.336014	0.997726
	FBgn0016976	9583.43	-0.14384	0.149513	-0.96207	0.336014	0.997726
	FBgn0016977	7871.64	-0.1625	0.111192	-1.46141	0.143903	0.897372
	FBgn0016978	1516.85	0.14419	0.126472	1.14012	0.254238	0.988884
	FBgn0016983	1028.76	0.101233	0.130367	0.776539	0.437431	0.997726
	FBgn0016984	920.116	-0.10565	0.13923	-0.75881	0.447968	0.997726
	FBgn0017414	141.869	-0.07869	0.14441	-0.54488	0.585833	0.997726
	FBgn0017418	2902.35	-0.02308	0.156004	-0.14797	0.882368	0.997726
	FBgn0017424	2413.37	-0.08096	0.083519	-1.08552	NA	NA
	FBgn0017429	535.865	0.127184	0.136945	0.928726	0.353031	0.997726
	FBgn0017430	397.131	0.071525	0.127001	0.563178	0.573314	0.997726
	FBgn0017448	1.95426	-0.03432	0.112323	-0.30568	0.759849	NA
	FBgn0017456	20.4913	0.134508	0.186644	0.719944	0.47156	0.997726
	FBgn0017457	414.161	-0.06674	0.125988	-0.52977	0.596274	0.997726
	FBgn0017482	127.82	-0.34145	0.183357	-1.86082	0.06277	0.685389
	FBgn0017545	14313	0.2014	0.155403	1.29601	0.194973	0.953903
	FBgn0017550	1817.35	-0.14819	0.140402	-1.05544	0.291224	0.997726
	FBgn0017551	200.053	-0.15016	0.16033	-0.93675	0.348885	0.997726
	FBgn0017556	1.914	0.151099	0.106243	1.47742	0.139562	NA
	FBgn0017558	3009.88	0.105066	0.141959	0.740118	0.459229	0.997726
	FBgn0017561	386.019	0.085054	0.194043	0.438314	0.661159	0.997726
	FBgn0017566	9429.75	0.145228	0.128252	1.13237	0.257479	0.99085
	FBgn0017567	3122.16	0.213038	0.163975	1.29923	0.193865	0.953903
	FBgn0017572	1658.77	0.078834	0.097551	0.808137	0.419012	0.997726
	FBgn0017577	39.4649	0.023715	0.194306	0.122012	0.902889	0.997726
	FBgn0017578	470.832	0.311278	0.106261	2.92907	0.0034	0.121964
	FBgn0017579	8307.23	0.153681	0.178425	0.861366	0.389036	0.997726
	FBgn0017581	26455.2	0.18857	0.182961	1.03077	0.302647	0.997726
	FBgn0017590	3018.78	0.068834	0.131489	0.523494	0.600631	0.997726
	FBgn0019624	7535.92	0.15396	0.169442	0.908645	0.363537	0.997726
	FBgn0019637	184.899	0.042722	0.152609	0.280008	0.779471	0.997726
	FBgn0019643	3716.99	0.052212	0.185058	0.282136	0.777839	0.997726
	FBgn0019644	9714.48	0.148802	0.151997	0.978984	0.327588	0.997726
	FBgn0019650	2261.21	0.084649	0.099503	0.850718	0.394926	0.997726
	FBgn0019660	213.68	3.16151	0.191281	13.0836	4.09e-39	5.55e-36
	FBgn0019661	4787.15	4.38439	0.173632	25.6802	1.95e-145	1.19e-141
	FBgn0019662	2653.66	0.066615	0.13362	0.498543	0.618101	0.997726
	FBgn0019686	73.8535	-0.23497	0.194499	-1.21088	0.22594	0.973971
	FBgn0019809	13.5259	-0.04675	0.190959	-0.24444	0.806891	0.997726
	FBgn0019828	0	NA	NA	NA	NA	NA
	FBgn0019830	1339.16	-0.21777	0.152785	-1.42522	0.154093	0.919308
	FBgn0019890	4100.3	-0.20612	0.095273	-2.1635	0.030503	0.485864
	FBgn0019925	1727.49	0.025048	0.125647	0.199351	0.841988	0.997726
	FBgn0019928	1.01242	0.038904	0.076324	0.519628	0.603323	NA
	FBgn0019929	739.587	0.267227	0.18418	1.4511	0.146752	0.901103
	FBgn0019932	435.481	0.040974	0.130202	0.314678	0.753006	0.997726
	FBgn0019936	5492.92	0.192379	0.18947	1.01558	0.309828	0.997726
	FBgn0019938	476.524	-0.15811	0.16523	-0.95701	0.338564	0.997726
	FBgn0019940	4672.75	0.548934	0.170969	3.21195	0.001318	0.06086
	FBgn0019949	367.011	0.064839	0.141815	0.45717	0.647549	0.997726
	FBgn0019952	322.754	0.434672	0.189556	2.29533	0.021714	0.405361
	FBgn0019957	5230.18	0.10492	0.143982	0.728692	0.46619	0.997726
	FBgn0019960	5553.23	0.146982	0.095455	1.53981	0.123607	0.867008
	FBgn0019968	4999.68	-0.16836	0.104354	-1.61339	0.10666	0.843966
	FBgn0019972	615.606	-0.22846	0.194372	-1.17693	0.239222	0.981647
	FBgn0019982	1565.28	0.047802	0.122543	0.390093	0.696468	0.997726
	FBgn0019985	1945.26	-0.11735	0.118869	-0.98721	0.323541	0.997726
	FBgn0019990	605.396	-0.16854	0.13304	-1.26682	0.20522	0.959581
	FBgn0020018	174.86	0.004243	0.177054	0.023966	0.98088	0.998805
	FBgn0020224	1531	0.010068	0.094184	0.106894	0.914873	0.997726
	FBgn0020235	9210.38	0.083877	0.155177	0.540519	0.588839	0.997726
	FBgn0020236	7789.9	0.124523	0.184794	0.673892	0.50038	0.997726
	FBgn0020238	16196.2	0.091681	0.099522	0.921216	0.356938	0.997726
	FBgn0020248	32.7176	-0.15772	0.19406	-0.81379	0.415765	0.997726
	FBgn0020249	1399.83	0.060826	0.115978	0.524466	0.599954	0.997726
	FBgn0020251	1574.22	-0.02957	0.09648	-0.30652	0.759211	0.997726
	FBgn0020255	2598.57	-0.07759	0.125861	-0.6165	0.537566	0.997726
	FBgn0020257	1104.79	0.011035	0.163168	0.067627	0.946082	0.997726
	FBgn0020258	79.93	-0.15492	0.167062	-0.92722	0.353811	0.997726
	FBgn0020261	1009.97	0.010624	0.166909	0.06365	0.949249	0.997726
	FBgn0020269	1972.79	-0.01206	0.162158	-0.07436	0.940726	0.997726
	FBgn0020270	170.994	-0.40758	0.186818	-2.18279	0.029051	0.477381
	FBgn0020272	55.1587	-0.02831	0.194673	-0.14542	0.884379	0.997726
	FBgn0020277	877.322	0.220727	0.183509	1.20292	0.229007	0.974247
	FBgn0020278	1176.65	-0.45233	0.112697	-4.01331	5.99e-05	0.004916
	FBgn0020279	4530.83	-0.05098	0.115547	-0.44118	0.659081	0.997726
	FBgn0020280	0	NA	NA	NA	NA	NA
	FBgn0020294	778.687	0.010926	0.184448	0.059237	0.952763	0.997726
	FBgn0020299	837.221	-0.20457	0.193976	-1.05513	0.291365	0.997726
	FBgn0020300	191.893	-0.09561	0.183102	-0.52204	0.601646	0.997726
	FBgn0020304	4764.45	-0.02647	0.187897	-0.14089	0.887959	0.997726
	FBgn0020305	186.271	-0.15431	0.175038	-0.88189	0.377836	0.997726
	FBgn0020306	3045.69	-0.04655	0.16952	-0.27463	0.7836	0.997726
	FBgn0020307	505.183	0.186225	0.143641	1.29651	0.1948	0.953903
	FBgn0020309	5445.61	-0.15589	0.100456	-1.55182	0.120704	0.867008
	FBgn0020312	771.204	-0.20651	0.135519	-1.52393	0.127525	0.877586
	FBgn0020369	3002.2	-0.10017	0.176607	-0.56818	0.569913	0.997726
	FBgn0020370	4163.38	-0.10287	0.187941	-0.5478	0.583827	0.997726
	FBgn0020371	0	NA	NA	NA	NA	NA
	FBgn0020372	10160.9	0.026021	0.176571	0.147369	0.882841	0.997726
	FBgn0020376	0.705831	-0.00073	0.06769	-0.01091	0.991294	NA
	FBgn0020377	2.73861	-0.0299	0.099568	-0.30286	0.762	NA
	FBgn0020378	653.984	0.100415	0.157064	0.639365	0.522586	0.997726
	FBgn0020379	903.037	0.077444	0.111589	0.694039	0.487658	0.997726
	FBgn0020381	299.689	0.240181	0.14861	1.61626	0.106039	0.841775
	FBgn0020385	4837.98	0.041563	0.113421	0.368628	0.712405	0.997726
	FBgn0020386	4908.66	0.157027	0.150456	1.04369	0.296628	0.997726
	FBgn0020388	934.409	-0.15551	0.133434	-1.16547	0.243828	0.982828
	FBgn0020389	885.814	0.001123	0.138982	0.008079	0.993554	0.999635
	FBgn0020391	194.212	0.038546	0.139735	0.275857	0.782658	0.997726
	FBgn0020392	376.495	-0.02711	0.156882	-0.1728	0.86281	0.997726
	FBgn0020399	10.9671	0.166088	0.167778	0.998957	0.317816	0.997726
	FBgn0020407	188.407	0.054013	0.157888	0.342132	0.732252	0.997726
	FBgn0020412	1485.55	-0.14095	0.12582	-1.12025	0.262608	0.994678
	FBgn0020414	1378.41	0.021067	0.193386	0.108945	0.913246	0.997726
	FBgn0020415	1456	0.020603	0.194167	0.106117	0.91549	0.997726
	FBgn0020416	546.999	-0.02937	0.167804	-0.17508	0.86102	0.997726
	FBgn0020429	6.22313	0.037469	0.151446	0.248518	0.803734	0.997726
	FBgn0020440	1552.27	0.012086	0.115988	0.104197	0.917013	0.997726
	FBgn0020443	1862.79	-0.19352	0.157428	-1.22924	0.218982	0.970218
	FBgn0020445	238.309	0.080822	0.157578	0.512978	0.607967	0.997726
	FBgn0020493	1087.45	-0.01004	0.142233	-0.0706	0.943719	0.997726
	FBgn0020496	4665.77	-0.04951	0.086886	-0.56978	0.568826	0.997726
	FBgn0020497	2185.78	-0.10281	0.130052	-0.7905	0.429234	0.997726
	FBgn0020503	5752.24	0.197488	0.165272	1.19498	0.232096	0.975682
	FBgn0020506	20.4982	0.03181	0.192269	0.165506	0.868546	0.997726
	FBgn0020508	2.57756	0.083291	0.114391	0.726999	0.467227	NA
	FBgn0020509	0.493411	0.025353	0.03703	0.614279	0.539031	NA
	FBgn0020510	1141.73	0.066283	0.1092	0.606987	0.54386	0.997726
	FBgn0020513	4736.22	-0.04372	0.184717	-0.23671	0.812883	0.997726
	FBgn0020518	2.74775	0.0758	0.110346	0.692791	0.488441	NA
	FBgn0020521	5678.86	-0.18364	0.180167	-1.01938	0.308024	0.997726
	FBgn0020545	995.908	-0.18891	0.172529	-1.09507	0.273486	0.997726
	FBgn0020546	0	NA	NA	NA	NA	NA
	FBgn0020556	0.19198	-0.00827	0.036853	-0.22428	0.822541	NA
	FBgn0020616	740.246	-0.05805	0.109801	-0.52869	0.597017	0.997726
	FBgn0020617	161.437	-0.16411	0.154319	-1.06358	0.287518	0.997726
	FBgn0020618	13029.5	0.236208	0.18579	1.27166	0.203493	0.959581
	FBgn0020620	1832.29	-0.0643	0.114359	-0.56229	0.573916	0.997726
	FBgn0020621	5624.57	0.225856	0.168059	1.34399	0.17895	0.946912
	FBgn0020622	993.326	-0.06023	0.102644	-0.58672	0.55739	0.997726
	FBgn0020626	2005.33	0.099639	0.12178	0.81821	0.413237	0.997726
	FBgn0020633	23.5589	-0.20261	0.191199	-1.05841	0.289867	0.997726
	FBgn0020637	47.1209	-0.43668	0.19154	-2.2964	0.021653	0.405014
	FBgn0020638	36.4538	-0.39107	0.190806	-2.06193	0.039215	0.553301
	FBgn0020639	6.18604	-0.12499	0.133643	-0.94688	0.3437	0.997726
	FBgn0020640	3.87004	-0.24716	0.130885	-1.96103	0.049876	0.61692
	FBgn0020641	0.986104	0.024695	0.062703	0.40209	0.687618	NA
	FBgn0020642	75.8745	-0.21988	0.185512	-1.1893	0.234322	0.977827
	FBgn0020643	0	NA	NA	NA	NA	NA
	FBgn0020644	0	NA	NA	NA	NA	NA
	FBgn0020645	0.38396	-0.01695	0.036853	-0.50119	0.616241	NA
	FBgn0020646	0	NA	NA	NA	NA	NA
	FBgn0020647	3670.35	-0.11533	0.139473	-0.82688	0.408304	0.997726
	FBgn0020653	5084.72	-0.48666	0.138434	-3.51555	0.000439	0.025442
	FBgn0020655	1158.77	0.052037	0.108546	0.479404	0.631651	0.997726
	FBgn0020660	2094.08	0.209509	0.131213	1.59669	0.110335	0.852102
	FBgn0020762	3191.46	0.115273	0.151422	0.761259	0.446503	0.997726
	FBgn0020764	2368.7	0.204018	0.153025	1.33328	0.182439	0.953519
	FBgn0020765	103.897	0.187239	0.138152	1.41199	0.157954	0.920998
	FBgn0020767	4531.23	-0.01995	0.122822	-0.16243	0.870971	0.997726
	FBgn0020880	0.19198	-0.00827	0.036853	-0.22428	0.822541	NA
	FBgn0020887	1035.38	0.008371	0.151241	0.055346	0.955862	0.997726
	FBgn0020906	4.74265	-0.04514	0.127673	-0.35596	0.72187	0.997726
	FBgn0020907	3696.89	-0.04461	0.17362	-0.25696	0.797206	0.997726
	FBgn0020908	562.961	-0.21966	0.183853	-1.20081	0.229825	0.974247
	FBgn0020909	171.695	0.146588	0.166954	0.878386	0.379734	0.997726
	FBgn0020910	18370.5	0.196902	0.183906	1.07081	0.284253	0.997726
	FBgn0020912	162.822	0.02725	0.141589	0.192462	0.84738	0.997726
	FBgn0020930	1483.52	0.267724	0.141509	1.89196	0.058497	0.663811
	FBgn0021738	503.724	0.422189	0.139065	3.03542	0.002402	0.0959
	FBgn0021742	18.4563	0.128494	0.194158	0.662312	0.507771	0.997726
	FBgn0021750	301.221	-0.05751	0.133131	-0.43197	0.665766	0.997726
	FBgn0021760	1833.08	-0.24999	0.115891	-2.15707	0.031	0.488694
	FBgn0021761	441.571	0.020673	0.139886	0.147787	0.882511	0.997726
	FBgn0021764	1376.14	-0.10567	0.12644	-0.83574	0.403302	0.997726
	FBgn0021765	1185.45	-0.20501	0.176874	-1.15905	0.246436	0.986145
	FBgn0021767	2.46918	-0.05253	0.114092	-0.46171	0.644293	NA
	FBgn0021768	524.197	-0.09927	0.18677	-0.53192	0.594779	0.997726
	FBgn0021776	28.2961	-0.04427	0.19475	-0.22767	0.819905	0.997726
	FBgn0021795	853.552	-0.03915	0.17231	-0.22723	0.820244	0.997726
	FBgn0021796	1022.04	-0.10049	0.143756	-0.69909	0.484498	0.997726
	FBgn0021800	4387.83	0.074495	0.130695	0.569997	0.568679	0.997726
	FBgn0021814	523.682	-0.01392	0.10329	-0.13476	0.892799	0.997726
	FBgn0021825	1196.67	-0.04688	0.102168	-0.4589	0.646305	0.997726
	FBgn0021847	1593.25	0.081015	0.103236	0.784764	0.432592	0.997726
	FBgn0021856	472.961	-0.00223	0.149599	-0.01487	0.988132	0.999475
	FBgn0021872	8037.87	0.020924	0.145333	0.143972	0.885522	0.997726
	FBgn0021874	197.245	-0.05639	0.183357	-0.30769	0.758319	0.997726
	FBgn0021875	199.645	0.01808	0.153168	0.118072	0.906011	0.997726
	FBgn0021895	1635.34	-0.09855	0.165748	-0.59459	0.552119	0.997726
	FBgn0021906	6830.62	0.180433	0.14437	1.2498	0.211374	0.959581
	FBgn0021944	254.794	-0.0097	0.164225	-0.05906	0.952905	0.997726
	FBgn0021967	2583.9	0.151957	0.149188	1.01856	0.308412	0.997726
	FBgn0021979	7173.75	0.133459	0.139337	0.957813	0.338157	0.997726
	FBgn0021995	376.878	-0.09729	0.164631	-0.59105	0.554484	0.997726
	FBgn0022023	2590.81	0.154335	0.155214	0.994365	0.320045	0.997726
	FBgn0022027	314.109	0.15096	0.148754	1.01484	0.31018	0.997726
	FBgn0022029	659.827	-0.03846	0.170671	-0.2254	0.821665	0.997726
	FBgn0022069	554.786	-0.08514	0.148555	-0.57318	0.566523	0.997726
	FBgn0022097	3024.06	-0.0149	0.147049	-0.10134	0.919283	0.997726
	FBgn0022153	1260.96	0.077392	0.104884	0.737899	0.460576	0.997726
	FBgn0022160	4971.69	0.026738	0.155538	0.171906	0.863511	0.997726
[truncated: 15,782 more rows]
