# Supplementary material for: Programmable RNA Targeting Using CasRx in Flies
Source: CRISPR J. 2020 Jun 17;3(3):164–76. doi: 10.1089/crispr.2020.0018 (PMC7307691; doi:10.1089/crispr.2020.0018)
Supplement: Supplemental data [file Supp_TableS9.xlsx]

## Sheet: Table S9
SUPPLEMENTARY TABLE S9. A LIST OF CASRX-INDUCED MISEXPRESSED TRANSCRIPTS BASED ON THE SINGLE-TARGET DESEQ2 ANALYSIS
	ID	gene	GFP	w	N	y
	CasRx	CasRx	0	0	0	1
	FBgn0000003	7SLRNA:CR32864	0	0	0	0
	FBgn0000008	a	1	0	0	0
	FBgn0000014	abd-A	0	0	0	0
	FBgn0000015	Abd-B	1	NA	0	0
	FBgn0000017	Abl	1	0	0	0
	FBgn0000018	abo	0	0	0	0
	FBgn0000022	ac	NA	NA	NA	NA
	FBgn0000024	Ace	1	0	0	0
	FBgn0000028	acj6	1	0	0	0
	FBgn0000032	Acph-1	0	0	0	0
	FBgn0000036	nAChRalpha1	0	0	0	0
	FBgn0000037	mAChR-A	1	0	0	0
	FBgn0000038	nAChRbeta1	0	0	0	0
	FBgn0000039	nAChRalpha2	1	0	0	0
	FBgn0000042	Act5C	0	0	0	0
	FBgn0000043	Act42A	1	0	0	0
	FBgn0000044	Act57B	0	0	0	0
	FBgn0000045	Act79B	0	0	0	0
	FBgn0000046	Act87E	0	0	0	0
	FBgn0000047	Act88F	0	0	0	0
	FBgn0000052	Pfas	1	0	0	0
	FBgn0000053	Gart	0	0	0	0
	FBgn0000055	Adh	1	0	1	0
	FBgn0000056	Adhr	1	0	1	0
	FBgn0000057	adp	0	0	0	0
	FBgn0000061	al	0	0	0	0
	FBgn0000063	Mps1	0	0	0	0
	FBgn0000064	Ald1	1	0	0	0
	FBgn0000071	Ama	1	0	0	0
	FBgn0000075	amd	1	0	0	0
	FBgn0000077	amx	1	0	0	0
	FBgn0000078	Amy-d	1	0	0	0
	FBgn0000079	Amy-p	1	0	0	0
	FBgn0000083	AnxB9	1	0	0	0
	FBgn0000084	AnxB10	1	0	0	0
	FBgn0000092	dyw	0	0	0	0
	FBgn0000094	Anp	NA	NA	NA	NA
	FBgn0000097	aop	1	0	0	0
	FBgn0000100	RpLP0	1	0	0	0
	FBgn0000108	Appl	0	0	0	0
	FBgn0000109	Aprt	1	0	0	0
	FBgn0000114	bru1	0	0	0	0
	FBgn0000115	Arl1	1	0	0	0
	FBgn0000116	Argk	1	0	0	0
	FBgn0000117	arm	0	0	0	0
	FBgn0000119	arr	0	0	0	0
	FBgn0000120	Arr1	1	0	0	0
	FBgn0000121	Arr2	0	0	0	0
	FBgn0000137	ase	1	NA	0	0
	FBgn0000139	ash2	1	0	0	0
	FBgn0000140	asp	0	0	1	0
	FBgn0000146	aub	0	0	0	0
	FBgn0000147	aurA	0	0	0	0
	FBgn0000150	awd	1	0	0	0
	FBgn0000152	Axs	0	0	0	0
	FBgn0000153	b	0	0	0	0
	FBgn0000157	Dll	0	0	0	0
	FBgn0000158	bam	0	NA	0	0
	FBgn0000163	baz	1	0	0	0
	FBgn0000166	bcd	NA	0	0	0
	FBgn0000173	ben	0	0	0	0
	FBgn0000179	bi	0	0	0	0
	FBgn0000180	bib	0	0	0	0
	FBgn0000181	bic	0	0	0	0
	FBgn0000182	BicC	NA	NA	NA	0
	FBgn0000183	BicD	0	0	0	0
	FBgn0000206	boss	0	0	0	0
	FBgn0000212	brm	0	0	0	0
	FBgn0000216	Brd	0	NA	0	0
	FBgn0000221	brn	0	0	0	0
	FBgn0000227	Bsg25A	NA	NA	NA	NA
	FBgn0000228	Bsg25D	1	0	0	0
	FBgn0000229	bsk	0	0	0	0
	FBgn0000233	btd	0	0	0	0
	FBgn0000239	bur	0	0	0	0
	FBgn0000241	bw	1	0	0	0
	FBgn0000244	by	0	0	0	0
	FBgn0000246	c(3)G	0	0	0	0
	FBgn0000247	ca	0	0	0	0
	FBgn0000250	cact	1	0	0	0
	FBgn0000251	cad	1	0	0	0
	FBgn0000253	Cam	0	0	0	0
	FBgn0000256	capu	0	0	0	0
	FBgn0000257	car	0	0	0	0
	FBgn0000259	CkIIbeta	1	0	0	0
	FBgn0000261	Cat	1	0	0	0
	FBgn0000273	Pka-C1	1	0	0	0
	FBgn0000274	Pka-C2	NA	NA	NA	0
	FBgn0000276	CecA1	0	NA	1	NA
	FBgn0000277	CecA2	0	NA	1	NA
	FBgn0000278	CecB	NA	NA	1	NA
	FBgn0000279	CecC	0	0	1	0
	FBgn0000280	Cec-Psi1	NA	NA	NA	NA
	FBgn0000281	Cec2	NA	NA	1	0
	FBgn0000283	Cp190	0	0	0	0
	FBgn0000286	Cf2	1	0	0	0
	FBgn0000287	salr	1	0	0	0
	FBgn0000289	cg	0	0	0	0
	FBgn0000299	Col4a1	1	1	0	0
	FBgn0000303	ChAT	0	0	0	0
	FBgn0000307	chif	1	0	0	0
	FBgn0000308	chic	1	0	0	0
	FBgn0000316	cin	0	0	0	0
	FBgn0000317	ck	1	0	0	0
	FBgn0000318	cl	1	1	0	0
	FBgn0000319	Chc	0	0	0	0
	FBgn0000320	eya	1	1	0	0
	FBgn0000326	clt	0	0	0	0
	FBgn0000330	cm	1	0	0	0
	FBgn0000337	cn	0	0	0	0
	FBgn0000339	cni	0	0	0	0
	FBgn0000346	comt	0	0	0	0
	FBgn0000351	cort	1	0	0	0
	FBgn0000352	cos	0	0	0	0
	FBgn0000355	Cp15	1	NA	0	0
	FBgn0000356	Cp16	NA	NA	NA	NA
	FBgn0000357	Cp18	1	0	0	0
	FBgn0000358	Cp19	NA	0	NA	0
	FBgn0000359	Cp36	NA	NA	NA	0
	FBgn0000360	Cp38	NA	NA	NA	0
	FBgn0000370	crc	0	0	0	0
	FBgn0000376	crm	1	0	0	0
	FBgn0000377	crn	0	0	0	0
	FBgn0000382	csw	1	0	0	0
	FBgn0000384	cta	0	0	0	0
	FBgn0000392	cup	1	0	0	0
	FBgn0000394	cv	1	0	0	0
	FBgn0000395	cv-2	1	1	0	0
	FBgn0000404	CycA	NA	0	1	0
	FBgn0000405	CycB	NA	0	0	0
	FBgn0000406	Cyt-b5-r	0	0	0	0
	FBgn0000411	D	0	0	0	0
	FBgn0000412	D1	1	0	0	0
	FBgn0000414	Dab	1	0	0	0
	FBgn0000416	Sap-r	1	0	0	0
	FBgn0000422	Ddc	1	0	0	0
	FBgn0000426	SmF	1	0	0	0
	FBgn0000427	2020-12-01	1	NA	0	0
	FBgn0000439	Dfd	0	0	0	0
	FBgn0000442	Pkg21D	0	0	0	0
	FBgn0000447	Dhod	1	0	0	0
	FBgn0000448	Hr3	1	0	0	0
	FBgn0000449	dib	0	0	0	0
	FBgn0000451	ect	0	0	0	0
	FBgn0000454	Dip-B	0	1	0	0
	FBgn0000455	Dip-C	0	0	0	0
	FBgn0000459	disco	0	0	0	0
	FBgn0000463	Dl	0	0	0	0
	FBgn0000464	Lar	0	0	0	0
	FBgn0000473	Cyp6a2	0	0	0	0
	FBgn0000477	DNaseII	1	0	0	0
	FBgn0000479	dnc	0	0	0	0
	FBgn0000482	dor	0	0	0	0
	FBgn0000489	Pka-C3	0	0	0	0
	FBgn0000490	dpp	0	0	0	0
	FBgn0000492	Dr	0	0	0	0
	FBgn0000499	dsh	0	0	0	0
	FBgn0000500	Dsk	0	0	0	0
	FBgn0000504	dsx	1	0	0	0
	FBgn0000520	dwg	1	0	0	0
	FBgn0000524	dx	0	0	0	0
	FBgn0000527	e	1	0	0	0
	FBgn0000529	bsh	0	0	0	0
	FBgn0000533	ea	1	0	0	0
	FBgn0000535	eag	1	0	0	0
	FBgn0000536	eas	0	0	0	0
	FBgn0000541	E(bx)	0	0	0	0
	FBgn0000542	ec	0	0	0	0
	FBgn0000543	ecd	1	0	0	0
	FBgn0000546	EcR	0	0	0	0
	FBgn0000547	ed	0	0	0	0
	FBgn0000551	Edg78E	1	0	0	0
	FBgn0000552	Edg84A	NA	NA	NA	0
	FBgn0000557	eEF1alpha2	0	0	0	0
	FBgn0000559	eEF2	1	0	0	0
	FBgn0000560	eg	0	0	0	0
	FBgn0000562	egl	1	0	0	0
	FBgn0000564	Eh	0	0	0	0
	FBgn0000565	Eip71CD	1	0	0	0
	FBgn0000566	Eip55E	1	0	0	0
	FBgn0000567	Eip74EF	1	0	0	0
	FBgn0000568	Eip75B	0	0	0	0
	FBgn0000575	emc	0	0	0	0
	FBgn0000576	ems	1	0	0	0
	FBgn0000577	en	0	0	0	0
	FBgn0000578	ena	0	0	0	0
	FBgn0000579	Eno	1	0	0	0
	FBgn0000581	E(Pc)	1	0	0	0
	FBgn0000588	esc	0	1	0	0
	FBgn0000591	E(spl)m8-HLH	0	NA	0	0
	FBgn0000592	Est-6	1	0	0	0
	FBgn0000594	Est-P	0	0	0	0
	FBgn0000606	eve	0	NA	0	0
	FBgn0000611	exd	0	0	0	0
	FBgn0000615	exu	0	0	0	0
	FBgn0000617	e(y)1	1	0	0	0
	FBgn0000618	e(y)2	0	0	0	0
	FBgn0000625	eyg	0	0	0	0
	FBgn0000629	E(z)	0	0	0	0
	FBgn0000633	CG17716	0	0	0	0
	FBgn0000635	Fas2	0	0	0	0
	FBgn0000636	Fas3	0	0	0	0
	FBgn0000639	Fbp1	NA	0	NA	0
	FBgn0000640	Fbp2	0	0	0	0
	FBgn0000644	Fcp3C	1	0	0	0
	FBgn0000658	fj	1	0	0	0
	FBgn0000659	fkh	0	0	0	0
	FBgn0000662	fl(2)d	1	0	0	0
	FBgn0000667	Actn	0	0	0	0
	FBgn0000709	fliI	0	0	0	0
	FBgn0000711	flw	0	0	0	0
	FBgn0000715	FMRFa	0	0	0	0
	FBgn0000719	fog	1	0	0	0
	FBgn0000721	for	0	0	0	0
	FBgn0000723	FER	0	0	0	0
	FBgn0000808	gd	NA	NA	0	0
	FBgn0000810	fs(1)K10	0	0	0	0
	FBgn0000826	png	0	0	0	0
	FBgn0000927	fs(1)Ya	0	NA	0	0
	FBgn0000928	fs(1)Yb	0	NA	0	0
	FBgn0000964	tj	0	0	0	0
	FBgn0000996	dup	0	0	0	0
	FBgn0001075	ft	0	0	0	0
	FBgn0001077	ftz	0	NA	NA	0
	FBgn0001078	ftz-f1	0	0	0	0
	FBgn0001079	fu	0	0	0	0
	FBgn0001083	fw	1	0	0	0
	FBgn0001084	fy	0	0	0	0
	FBgn0001085	fz	0	0	0	0
	FBgn0001086	fzy	NA	0	0	0
	FBgn0001087	g	0	0	0	0
	FBgn0001089	Gal	1	0	0	0
	FBgn0001090	bnb	1	0	0	0
	FBgn0001091	Gapdh1	0	0	0	0
	FBgn0001092	Gapdh2	1	0	0	0
	FBgn0001098	Gdh	0	0	0	0
	FBgn0001099	gdl	1	0	0	0
	FBgn0001104	Galphai	1	0	0	0
	FBgn0001105	Gbeta13F	0	0	0	0
	FBgn0001108	DCTN1-p150	0	0	0	0
	FBgn0001112	Gld	0	0	0	0
	FBgn0001114	Glt	1	0	0	0
	FBgn0001120	gnu	0	NA	0	0
	FBgn0001122	Galphao	0	0	0	0
	FBgn0001123	Galphas	0	0	0	0
	FBgn0001124	Got1	0	0	0	0
	FBgn0001125	Got2	1	0	0	0
	FBgn0001128	Gpdh1	1	0	0	0
	FBgn0001133	grau	0	0	0	0
	FBgn0001134	Grd	0	0	0	0
	FBgn0001137	grk	1	0	0	0
	FBgn0001138	grn	1	0	0	0
	FBgn0001139	gro	1	0	0	0
	FBgn0001142	Gs1	1	0	0	0
	FBgn0001145	Gs2	1	0	0	0
	FBgn0001147	gsb-n	0	0	0	0
	FBgn0001148	gsb	1	NA	0	0
	FBgn0001149	GstD1	0	1	0	0
	FBgn0001150	gt	0	0	1	0
	FBgn0001168	h	1	0	0	0
	FBgn0001169	H	0	0	0	0
	FBgn0001170	H2.0	1	0	0	0
	FBgn0001174	halo	NA	NA	NA	0
	FBgn0001179	hay	1	0	0	0
	FBgn0001180	hb	0	0	0	0
	FBgn0001185	her	0	0	0	0
	FBgn0001186	Hex-A	0	0	0	0
	FBgn0001187	Hex-C	1	0	0	0
	FBgn0001189	hfw	1	0	0	0
	FBgn0001197	His2Av	1	0	0	0
	FBgn0001202	hook	1	0	0	0
	FBgn0001206	Hmr	0	0	0	0
	FBgn0001208	Hn	0	0	0	0
	FBgn0001215	Hrb98DE	0	0	0	0
	FBgn0001216	Hsc70-1	0	0	0	0
	FBgn0001217	Hsc70-2	0	0	0	0
	FBgn0001218	Hsc70-3	1	0	0	0
	FBgn0001220	Hsc70-5	1	0	0	0
	FBgn0001222	Hsf	0	0	0	0
	FBgn0001223	Hsp22	1	1	1	0
	FBgn0001224	Hsp23	NA	0	1	0
	FBgn0001225	Hsp26	NA	1	1	0
	FBgn0001226	Hsp27	0	0	0	0
	FBgn0001227	Hsp67Ba	1	0	0	0
	FBgn0001228	CG4456	1	1	1	0
	FBgn0001229	Hsp67Bc	1	0	0	0
	FBgn0001230	Hsp68	0	0	1	0
	FBgn0001233	Hsp83	1	0	0	0
	FBgn0001234	lncRNA:Hsromega	1	0	0	0
	FBgn0001235	hth	0	0	0	0
	FBgn0001247	Ide	0	0	0	0
	FBgn0001248	Idh	1	0	0	0
	FBgn0001250	if	1	0	0	0
	FBgn0001253	ImpE1	0	0	0	0
	FBgn0001254	ImpE2	NA	0	0	0
	FBgn0001255	ImpE3	1	0	0	0
	FBgn0001256	ImpL1	0	0	0	NA
	FBgn0001257	ImpL2	1	0	0	0
	FBgn0001258	Ldh	1	0	0	0
	FBgn0001259	in	0	0	0	0
	FBgn0001263	inaD	1	0	0	0
	FBgn0001269	inv	0	0	0	0
	FBgn0001276	ix	1	0	0	0
	FBgn0001280	janA	1	0	0	0
	FBgn0001281	janB	1	0	0	0
	FBgn0001285	Jon44E	0	0	1	0
	FBgn0001291	Jra	1	0	0	0
	FBgn0001296	kar	1	0	0	0
	FBgn0001297	kay	1	0	0	0
	FBgn0001301	kel	1	0	0	0
	FBgn0001308	Khc	0	0	0	0
	FBgn0001311	kkv	0	0	0	0
	FBgn0001313	kl-2	NA	NA	NA	NA
	FBgn0001316	klar	0	0	0	0
	FBgn0001319	kn	1	0	0	0
	FBgn0001320	kni	1	0	0	0
	FBgn0001321	knk	1	0	0	0
	FBgn0001323	knrl	0	0	0	0
	FBgn0001324	kto	0	0	0	0
	FBgn0001325	Kr	1	0	0	0
	FBgn0001330	kz	1	0	0	0
	FBgn0001341	Mybbp1A	1	0	0	0
	FBgn0001404	egh	0	0	0	0
	FBgn0001491	l(1)10Bb	0	0	0	0
	FBgn0001565	Hlc	1	0	0	0
	FBgn0001612	Grip91	1	0	0	0
	FBgn0001624	dlg1	0	0	0	0
	FBgn0001941	ifc	1	0	0	0
	FBgn0001942	eIF4A	1	0	0	0
	FBgn0001961	Arpc1	1	0	0	0
	FBgn0001965	Sos	0	0	0	0
	FBgn0001967	NimC3	0	NA	0	0
	FBgn0001970	Pgant35A	0	0	0	0
	FBgn0001977	CIAPIN1	1	0	0	0
	FBgn0001978	stc	1	0	0	0
	FBgn0001981	esg	0	0	0	0
	FBgn0001983	wor	1	NA	1	0
	FBgn0001986	Mtr4	1	0	0	0
	FBgn0001987	Gli	1	1	0	0
	FBgn0001989	ND-B17	1	0	0	0
	FBgn0001990	wek	0	0	0	0
	FBgn0001991	Ca-alpha1D	0	0	0	0
	FBgn0001992	Cyp303a1	0	0	0	0
	FBgn0001994	crp	1	0	0	0
	FBgn0001995	mRpL4	1	0	0	0
	FBgn0002021	l(2)37Bb	1	0	0	0
	FBgn0002022	Catsup	1	0	0	0
	FBgn0002023	Lim3	0	0	0	0
	FBgn0002031	l(2)37Cc	1	0	0	0
	FBgn0002036	CG10561	1	0	0	0
	FBgn0002044	swm	0	0	0	0
	FBgn0002069	AspRS	1	0	0	0
	FBgn0002121	l(2)gl	1	0	0	0
	FBgn0002174	CG5504	1	0	0	0
	FBgn0002183	dre4	1	0	0	0
	FBgn0002283	l(3)73Ah	0	0	0	0
	FBgn0002284	Prosbeta6	1	0	0	0
	FBgn0002306	sas	1	0	0	0
	FBgn0002354	l(3)87Df	0	0	0	0
	FBgn0002413	dco	0	0	0	0
	FBgn0002431	hyd	0	0	0	0
	FBgn0002440	l(3)mbn	1	0	0	0
	FBgn0002441	l(3)mbt	0	0	0	0
	FBgn0002466	sti	NA	0	1	0
	FBgn0002521	pho	0	0	0	0
	FBgn0002522	lab	0	0	0	0
	FBgn0002524	lace	1	0	0	0
	FBgn0002525	Lam	1	0	0	0
	FBgn0002526	LanA	1	1	0	0
	FBgn0002531	Lcp1	0	1	1	0
	FBgn0002533	Lcp2	1	0	1	0
	FBgn0002534	Lcp3	1	0	0	0
	FBgn0002535	Lcp4	1	NA	0	0
	FBgn0002542	lds	0	0	0	0
	FBgn0002543	robo2	1	0	0	0
	FBgn0002552	lin	0	0	0	0
	FBgn0002561	l(1)sc	0	NA	0	0
	FBgn0002562	Lsp1alpha	NA	0	NA	0
	FBgn0002563	Lsp1beta	NA	0	0	0
	FBgn0002564	Lsp1gamma	1	0	0	0
	FBgn0002565	Lsp2	NA	NA	NA	0
	FBgn0002566	lt	0	0	0	0
	FBgn0002567	Rab32	1	0	0	0
	FBgn0002569	Mal-A2	0	0	0	0
	FBgn0002570	Mal-A1	NA	0	0	0
	FBgn0002571	Mal-A3	0	0	0	0
	FBgn0002573	sens	0	1	0	0
	FBgn0002576	lz	0	1	0	0
	FBgn0002577	m	0	0	0	0
	FBgn0002578	Kaz-m1	1	0	1	0
	FBgn0002579	RpL36	1	0	0	0
	FBgn0002590	RpS5a	1	0	0	0
	FBgn0002592	E(spl)m2-BFM	1	0	0	0
	FBgn0002593	RpLP1	1	0	0	0
	FBgn0002609	E(spl)m3-HLH	1	0	0	0
	FBgn0002622	RpS3	0	0	0	0
	FBgn0002626	RpL32	0	0	0	0
	FBgn0002629	E(spl)m4-BFM	0	NA	0	0
	FBgn0002631	E(spl)m5-HLH	NA	NA	0	0
	FBgn0002632	E(spl)m6-BFM	0	NA	0	0
	FBgn0002633	E(spl)m7-HLH	0	0	0	0
	FBgn0002638	Rcc1	0	0	0	0
	FBgn0002641	mal	1	1	0	0
	FBgn0002643	mam	0	0	0	0
	FBgn0002645	Map205	0	0	0	0
	FBgn0002673	twe	NA	0	0	0
	FBgn0002707	mei-9	0	0	0	0
	FBgn0002709	mei-218	0	0	0	0
	FBgn0002715	mei-S332	1	0	0	0
	FBgn0002716	mei-W68	0	0	0	0
	FBgn0002719	Men	1	0	0	0
	FBgn0002723	Met	1	0	0	0
	FBgn0002732	E(spl)malpha-BFM	1	0	0	0
	FBgn0002733	E(spl)mbeta-HLH	0	0	0	0
	FBgn0002734	E(spl)mdelta-HLH	0	NA	NA	0
	FBgn0002735	E(spl)mgamma-HLH	1	NA	0	0
	FBgn0002736	mago	1	0	0	0
	FBgn0002772	Mlc1	1	0	0	0
	FBgn0002773	Mlc2	0	0	0	0
	FBgn0002774	mle	0	0	0	0
	FBgn0002775	msl-3	1	0	0	0
	FBgn0002778	mnd	1	0	0	0
	FBgn0002780	mod	1	0	0	0
	FBgn0002781	mod(mdg4)	0	0	0	0
	FBgn0002783	mor	0	0	0	0
	FBgn0002787	Rpn8	0	0	0	0
	FBgn0002789	Mp20	1	0	0	0
	FBgn0002791	mr	0	0	0	0
	FBgn0002838	ms(3)K81	NA	NA	NA	NA
	FBgn0002842	sa	NA	NA	NA	0
	FBgn0002855	Acp26Aa	NA	NA	NA	NA
	FBgn0002856	Acp26Ab	NA	NA	NA	NA
	FBgn0002862	Mst87F	NA	NA	NA	NA
	FBgn0002863	Acp95EF	0	0	0	0
	FBgn0002865	Mst98Ca	NA	NA	NA	NA
	FBgn0002868	MtnA	0	0	0	0
	FBgn0002869	MtnB	1	0	1	0
	FBgn0002872	mu2	0	0	0	0
	FBgn0002873	mud	0	0	0	0
	FBgn0002878	mus101	0	0	0	0
	FBgn0002887	mus201	1	0	0	0
	FBgn0002891	DNApol-zeta	1	0	0	0
	FBgn0002899	mus301	1	0	0	0
	FBgn0002901	mus304	0	0	0	0
	FBgn0002905	DNApol-theta	0	0	0	0
	FBgn0002906	Blm	0	0	0	0
	FBgn0002909	mus312	1	0	0	0
	FBgn0002914	Myb	1	0	0	0
	FBgn0002917	na	0	0	0	0
	FBgn0002921	Atpalpha	1	0	0	0
	FBgn0002922	nau	0	0	0	0
	FBgn0002924	ncd	0	0	0	0
	FBgn0002926	ndl	0	NA	0	0
	FBgn0002930	nec	0	0	0	0
	FBgn0002931	net	1	0	0	0
	FBgn0002932	neur	1	0	0	0
	FBgn0002933	ng1	0	NA	0	NA
	FBgn0002936	ninaA	0	0	0	0
	FBgn0002937	ninaB	0	0	0	0
	FBgn0002938	ninaC	0	0	0	0
	FBgn0002939	ninaD	NA	0	0	0
	FBgn0002940	ninaE	0	0	0	0
	FBgn0002941	slou	0	0	0	0
	FBgn0002945	nkd	0	0	0	0
	FBgn0002948	nod	0	0	0	0
	FBgn0002962	nos	0	NA	0	0
	FBgn0002973	numb	1	0	0	0
	FBgn0002985	odd	0	0	0	0
	FBgn0002989	okr	0	0	0	0
	FBgn0003002	opa	0	0	0	0
	FBgn0003008	or	0	0	0	0
	FBgn0003009	ord	0	NA	0	0
	FBgn0003011	ort	NA	0	NA	0
	FBgn0003015	osk	NA	NA	NA	0
	FBgn0003016	osp	0	0	0	0
	FBgn0003023	otu	0	0	0	0
	FBgn0003028	ovo	1	0	0	0
	FBgn0003034	SP	NA	NA	NA	NA
	FBgn0003041	pbl	0	0	0	0
	FBgn0003042	Pc	1	0	0	0
	FBgn0003044	Pcl	0	0	0	0
	FBgn0003046	Pcp	1	0	0	0
	FBgn0003048	pcx	0	0	0	0
	FBgn0003053	peb	1	0	0	0
	FBgn0003057	CG10598	1	0	0	0
	FBgn0003060	CG9757	0	0	0	0
	FBgn0003062	Fib	1	0	0	0
	FBgn0003065	CG2150	0	0	0	0
	FBgn0003067	Pepck1	1	0	1	0
	FBgn0003068	per	1	0	0	0
	FBgn0003071	Pfk	1	0	0	0
	FBgn0003074	Pgi	1	0	0	0
	FBgn0003076	Pgm1	0	0	0	0
	FBgn0003079	Raf	1	0	0	0
	FBgn0003082	phr	0	0	0	0
	FBgn0003086	Pig1	0	NA	0	0
	FBgn0003087	pim	NA	0	0	0
	FBgn0003089	pip	1	1	0	0
	FBgn0003090	pk	0	0	0	0
	FBgn0003091	Pkc53E	0	0	0	0
	FBgn0003093	Pkc98E	0	0	0	0
	FBgn0003114	plu	NA	NA	NA	0
	FBgn0003116	pn	0	0	0	0
	FBgn0003117	pnr	1	0	0	0
	FBgn0003118	pnt	1	0	0	0
	FBgn0003124	polo	NA	0	0	0
	FBgn0003129	Poxm	0	0	0	0
	FBgn0003130	Poxn	1	0	0	0
	FBgn0003132	Pp1-13C	0	NA	NA	0
	FBgn0003134	Pp1alpha-96A	0	0	0	0
	FBgn0003137	Ppn	1	0	0	0
	FBgn0003139	PpV	0	0	0	0
	FBgn0003140	PpY-55A	NA	NA	NA	NA
	FBgn0003141	pr	0	0	0	0
	FBgn0003145	prd	0	NA	0	0
	FBgn0003149	Prm	0	0	0	0
	FBgn0003159	CG2841	1	0	0	0
	FBgn0003162	Pu	1	0	0	0
	FBgn0003165	pum	0	0	0	0
	FBgn0003169	put	1	0	0	0
	FBgn0003174	pwn	1	0	0	0
	FBgn0003175	px	0	0	0	0
	FBgn0003187	qua	1	0	0	0
	FBgn0003189	r	0	0	0	0
	FBgn0003204	ras	1	0	0	0
	FBgn0003205	Ras85D	0	0	0	0
	FBgn0003206	Ras64B	0	0	0	0
	FBgn0003209	raw	1	0	0	0
	FBgn0003210	rb	0	0	0	0
	FBgn0003218	rdgB	1	0	0	0
	FBgn0003227	rec	0	0	0	0
	FBgn0003231	ref(2)P	1	0	0	0
	FBgn0003248	Rh2	NA	0	NA	0
	FBgn0003249	Rh3	0	0	0	0
	FBgn0003250	Rh4	0	0	0	0
	FBgn0003254	rib	1	0	0	0
	FBgn0003255	rk	1	0	0	0
	FBgn0003256	rl	0	0	0	0
	FBgn0003257	r-l	1	0	0	0
	FBgn0003261	Rm62	1	0	0	0
	FBgn0003267	ro	NA	0	0	0
	FBgn0003268	rod	0	0	0	0
	FBgn0003270	amos	NA	NA	NA	NA
	FBgn0003274	RpLP2	1	0	0	0
	FBgn0003275	RpII18	1	0	0	0
	FBgn0003277	RpII215	1	0	0	0
	FBgn0003278	RpI135	1	0	0	0
	FBgn0003279	RpL4	0	0	0	0
	FBgn0003285	rst	0	0	0	0
	FBgn0003292	rt	1	0	0	0
	FBgn0003295	ru	0	0	0	0
	FBgn0003300	run	0	0	0	0
	FBgn0003301	rut	0	0	0	0
	FBgn0003302	rux	1	0	0	0
	FBgn0003308	ry	0	0	0	0
	FBgn0003310	S	1	0	0	0
	FBgn0003312	sad	1	0	0	0
	FBgn0003313	sala	1	NA	0	0
	FBgn0003317	sax	1	0	0	0
	FBgn0003319	Sb	1	0	0	0
	FBgn0003321	sbr	1	0	0	0
	FBgn0003326	sca	0	0	0	0
	FBgn0003328	NA	1	0	0	0
	FBgn0003330	Sce	1	0	0	0
	FBgn0003334	Scm	0	0	0	0
	FBgn0003339	Scr	1	0	0	0
	FBgn0003345	sd	0	0	0	0
	FBgn0003346	RanGAP	0	0	0	0
	FBgn0003353	sei	1	0	0	0
	FBgn0003356	Jon99Cii	0	0	0	0
	FBgn0003357	Jon99Ciii	0	0	0	0
	FBgn0003358	Jon99Ci	0	NA	1	0
	FBgn0003360	sesB	1	0	0	0
	FBgn0003366	sev	1	0	0	0
	FBgn0003371	sgg	1	0	0	0
	FBgn0003372	Sgs1	0	0	NA	0
	FBgn0003373	Sgs3	NA	NA	NA	0
	FBgn0003374	Sgs4	0	NA	0	0
	FBgn0003375	Sgs5	NA	NA	NA	NA
	FBgn0003377	Sgs7	NA	NA	NA	0
	FBgn0003378	Sgs8	NA	NA	NA	0
	FBgn0003380	Sh	0	0	0	0
	FBgn0003382	sha	1	0	0	0
	FBgn0003386	Shaw	1	0	0	0
	FBgn0003388	shd	1	0	0	0
	FBgn0003390	shf	0	0	1	0
	FBgn0003391	shg	0	0	0	0
	FBgn0003392	shi	0	0	0	0
	FBgn0003396	shn	1	0	0	0
	FBgn0003401	shu	1	0	0	0
	FBgn0003410	sina	0	0	0	0
	FBgn0003411	sisA	NA	NA	NA	0
	FBgn0003415	skd	1	0	0	0
	FBgn0003416	sl	0	0	0	0
	FBgn0003423	slgA	1	0	0	0
	FBgn0003429	slo	1	0	0	0
	FBgn0003430	slp1	0	0	0	0
	FBgn0003435	sm	0	0	0	0
	FBgn0003444	smo	0	0	0	0
	FBgn0003447	sn	1	0	0	0
	FBgn0003448	sna	0	NA	0	0
	FBgn0003449	snf	0	0	0	0
	FBgn0003450	snk	0	NA	0	0
	FBgn0003459	stwl	1	0	0	0
	FBgn0003460	so	1	0	0	0
	FBgn0003462	Sod1	0	0	0	0
	FBgn0003463	sog	0	0	0	0
	FBgn0003464	sol	1	0	0	0
	FBgn0003475	spir	1	0	0	0
	FBgn0003479	spn-A	0	0	0	0
	FBgn0003480	spn-B	0	0	0	0
	FBgn0003482	spn-D	0	NA	0	0
	FBgn0003483	spn-E	0	0	0	0
	FBgn0003486	spo	0	0	0	0
	FBgn0003495	spz	1	1	0	0
	FBgn0003499	sr	0	0	0	0
	FBgn0003502	Btk29A	0	0	0	0
	FBgn0003507	srp	1	0	0	0
	FBgn0003510	Sry-alpha	0	0	0	0
	FBgn0003511	Sry-beta	0	0	0	0
	FBgn0003512	Sry-delta	0	0	0	0
	FBgn0003513	ss	0	0	0	0
	FBgn0003514	sqh	1	0	0	0
	FBgn0003515	st	1	0	0	0
	FBgn0003517	sta	1	0	0	0
	FBgn0003520	stau	0	0	0	0
	FBgn0003525	stg	NA	0	0	0
	FBgn0003527	stil	0	NA	0	0
	FBgn0003545	sub	0	NA	0	0
	FBgn0003557	Su(dx)	1	0	0	0
	FBgn0003559	su(f)	1	0	0	0
	FBgn0003567	su(Hw)	0	0	0	0
	FBgn0003575	su(sable)	1	0	0	0
	FBgn0003598	Su(var)3-7	0	0	0	0
	FBgn0003607	Su(var)205	0	0	0	0
	FBgn0003612	Su(var)2-10	0	0	0	0
	FBgn0003638	su(w[a])	0	0	0	0
	FBgn0003651	svp	0	0	0	0
	FBgn0003654	sw	0	0	0	0
	FBgn0003655	swa	NA	NA	0	0
	FBgn0003656	sws	1	0	0	0
	FBgn0003660	Syb	1	0	0	0
	FBgn0003676	CCT1	1	0	0	0
	FBgn0003683	term	NA	NA	NA	NA
	FBgn0003687	Tbp	0	0	0	0
	FBgn0003701	thr	NA	0	0	0
	FBgn0003710	tipE	0	0	0	0
	FBgn0003714	tko	1	0	0	0
	FBgn0003716	tkv	0	0	0	0
	FBgn0003719	tld	1	0	0	0
	FBgn0003720	tll	0	NA	0	0
	FBgn0003721	Tm1	0	0	0	0
	FBgn0003731	Egfr	0	0	0	0
	FBgn0003733	tor	NA	0	0	0
	FBgn0003741	tra	1	0	0	0
	FBgn0003742	tra2	0	0	0	0
	FBgn0003744	trc	0	0	0	0
	FBgn0003747	Gr5a	NA	0	NA	NA
	FBgn0003748	Treh	0	0	0	0
	FBgn0003751	trk	0	0	0	0
	FBgn0003861	trp	1	0	0	0
	FBgn0003862	trx	1	0	0	0
	FBgn0003863	alphaTry	1	NA	0	0
	FBgn0003865	tsg	NA	NA	NA	NA
	FBgn0003866	tsh	0	0	0	0
	FBgn0003867	tsl	1	1	0	0
	FBgn0003870	ttk	0	0	0	0
	FBgn0003882	tub	0	0	0	0
	FBgn0003884	alphaTub84B	1	0	0	0
	FBgn0003885	alphaTub84D	1	0	0	0
	FBgn0003886	alphaTub85E	0	0	0	0
	FBgn0003888	betaTub60D	0	0	0	0
	FBgn0003889	betaTub85D	0	0	0	0
	FBgn0003890	betaTub97EF	0	0	0	0
	FBgn0003891	tud	0	0	0	0
	FBgn0003892	ptc	1	0	0	0
	FBgn0003896	tup	0	0	0	0
	FBgn0003900	twi	0	0	0	0
	FBgn0003916	snRNA:U1:21D	NA	NA	NA	0
	FBgn0003920	snRNA:U2:14B	0	0	0	0
	FBgn0003922	snRNA:U2:38ABa	0	0	0	0
	FBgn0003923	snRNA:U2:38ABb	NA	NA	NA	0
	FBgn0003926	snRNA:U3	NA	NA	NA	NA
	FBgn0003930	snRNA:U4:39B	0	0	0	0
	FBgn0003931	snRNA:U4:38AB	NA	NA	NA	NA
	FBgn0003933	snRNA:U5:14B	NA	NA	NA	NA
	FBgn0003934	snRNA:U5:23D	NA	NA	NA	NA
	FBgn0003935	snRNA:U5:34A	NA	NA	NA	NA
	FBgn0003936	snRNA:U5:35D	NA	NA	NA	NA
	FBgn0003938	snRNA:U5:63BC	NA	NA	NA	NA
	FBgn0003941	RpL40	0	0	0	0
	FBgn0003942	RpS27A	1	0	0	0
	FBgn0003943	Ubi-p63E	1	0	0	0
	FBgn0003944	Ubx	0	0	0	0
	FBgn0003950	unc	0	0	0	0
	FBgn0003961	Uro	1	NA	0	0
	FBgn0003963	ush	0	0	0	0
	FBgn0003964	usp	0	0	0	0
	FBgn0003965	v	1	0	0	0
	FBgn0003969	vap	1	0	0	0
	FBgn0003975	vg	0	0	0	0
	FBgn0003977	vir	0	0	0	0
	FBgn0003978	vls	1	0	0	0
	FBgn0003979	Vm26Aa	NA	NA	NA	0
	FBgn0003980	Vm26Ab	NA	NA	NA	0
	FBgn0003983	Vm34Ca	NA	NA	NA	NA
	FBgn0003984	vn	0	0	0	0
	FBgn0003996	w	0	0	0	0
	FBgn0003997	hid	1	0	0	0
	FBgn0004003	wbl	1	0	0	0
	FBgn0004034	y	1	0	0	1
	FBgn0004045	Yp1	0	0	0	0
	FBgn0004047	Yp3	0	0	0	0
	FBgn0004049	yrt	0	0	0	0
	FBgn0004050	z	0	0	0	0
	FBgn0004052	Z600	0	NA	NA	0
	FBgn0004053	zen	NA	NA	NA	0
	FBgn0004054	zen2	NA	NA	NA	NA
	FBgn0004055	uzip	1	0	0	0
	FBgn0004057	Zw	1	0	0	0
	FBgn0004066	Prosalpha4	1	0	0	0
	FBgn0004087	Dhfr	1	0	0	0
	FBgn0004101	bs	0	0	0	0
	FBgn0004102	oc	0	0	0	0
	FBgn0004103	Pp1-87B	0	0	0	0
	FBgn0004106	Cdk1	NA	0	0	0
	FBgn0004107	Cdk2	1	0	0	0
	FBgn0004108	Nrt	0	0	0	0
	FBgn0004110	tin	0	NA	0	0
	FBgn0004117	Tm2	1	0	0	0
	FBgn0004118	nAChRbeta2	0	0	0	0
	FBgn0004132	boca	1	0	0	0
	FBgn0004133	blow	0	0	0	0
	FBgn0004143	nullo	NA	NA	NA	NA
	FBgn0004167	kst	0	0	0	0
	FBgn0004168	5-HT1A	0	0	0	0
	FBgn0004169	up	0	0	0	0
	FBgn0004170	sc	1	NA	NA	0
	FBgn0004171	Mst98Cb	NA	NA	NA	NA
	FBgn0004172	Mst84Da	NA	NA	NA	NA
	FBgn0004173	Mst84Db	NA	NA	NA	NA
	FBgn0004174	Mst84Dc	NA	NA	NA	NA
	FBgn0004175	Mst84Dd	NA	NA	NA	NA
	FBgn0004177	mts	0	0	0	0
	FBgn0004179	Csp	0	0	0	0
	FBgn0004181	Ebp	1	NA	0	0
	FBgn0004183	snRNA:U1:82Eb	NA	NA	NA	0
	FBgn0004185	snRNA:U1:95Ca	NA	NA	NA	0
	FBgn0004186	snRNA:U1:95Cb	NA	NA	NA	0
	FBgn0004187	snRNA:U1:95Cc	NA	NA	NA	0
	FBgn0004188	snRNA:U6:96Aa	0	0	0	0
	FBgn0004189	snRNA:U6:96Ab	0	0	0	0
	FBgn0004190	snRNA:U6:96Ac	0	0	0	0
	FBgn0004191	snRNA:U2:34ABa	0	0	0	0
	FBgn0004192	snRNA:U2:34ABb	0	0	0	0
	FBgn0004197	Ser	1	0	0	0
	FBgn0004198	ct	0	0	0	0
	FBgn0004227	nonA	0	0	0	0
	FBgn0004228	mex1	1	NA	0	0
	FBgn0004237	Hrb87F	1	0	0	0
	FBgn0004240	DptA	1	NA	1	0
	FBgn0004242	Syt1	0	0	0	0
	FBgn0004244	Rdl	0	0	0	0
	FBgn0004359	T48	1	0	0	0
	FBgn0004360	Wnt2	1	0	0	0
	FBgn0004362	HmgD	1	0	0	0
	FBgn0004363	porin	1	0	0	0
	FBgn0004364	18w	1	0	0	0
	FBgn0004367	mei-41	0	0	0	0
	FBgn0004368	Ptp4E	0	0	0	0
	FBgn0004369	Ptp99A	1	0	0	0
	FBgn0004370	Ptp10D	0	0	0	0
	FBgn0004372	aly	0	NA	0	0
	FBgn0004373	fwd	1	0	0	0
	FBgn0004374	neb	1	0	0	0
	FBgn0004378	Klp61F	0	0	0	0
	FBgn0004379	Klp67A	0	0	0	0
	FBgn0004380	Klp64D	0	0	0	0
	FBgn0004381	Klp68D	0	0	0	0
	FBgn0004387	Klp98A	1	0	0	0
	FBgn0004389	bnk	1	NA	NA	0
	FBgn0004390	RasGAP1	1	0	0	0
	FBgn0004391	shtd	0	0	0	0
	FBgn0004394	pdm2	1	0	0	0
	FBgn0004395	unk	1	0	0	0
	FBgn0004396	CrebA	1	0	0	0
	FBgn0004397	Vinc	0	0	0	0
	FBgn0004400	rhi	0	NA	0	0
	FBgn0004401	Pep	0	0	0	0
	FBgn0004403	RpS14a	1	0	0	0
	FBgn0004404	RpS14b	0	0	0	0
	FBgn0004406	tam	0	0	0	0
	FBgn0004407	DNApol-gamma35	1	0	0	0
	FBgn0004414	msopa	NA	NA	NA	0
	FBgn0004419	me31B	0	0	0	0
	FBgn0004425	LysB	1	NA	1	1
	FBgn0004426	LysC	0	NA	1	0
	FBgn0004427	LysD	0	0	1	1
	FBgn0004428	LysE	1	NA	1	1
	FBgn0004429	LysP	0	NA	0	0
	FBgn0004430	LysS	0	0	1	0
	FBgn0004431	LysX	0	0	NA	NA
	FBgn0004432	Cyp1	1	0	0	0
	FBgn0004435	Galphaq	0	0	0	0
	FBgn0004436	Ubc6	1	0	0	0
	FBgn0004449	Ten-m	0	0	0	0
	FBgn0004456	mew	0	0	0	0
	FBgn0004463	RpIII128	0	0	0	0
	FBgn0004465	Su(P)	1	0	0	0
	FBgn0004507	GlyP	0	0	0	0
	FBgn0004509	Fur1	0	0	0	0
	FBgn0004510	Ets97D	0	0	0	0
	FBgn0004511	dy	NA	0	0	0
	FBgn0004512	Mdr49	1	0	0	0
	FBgn0004513	Mdr65	0	0	0	0
	FBgn0004514	Oct-TyrR	0	0	0	0
	FBgn0004516	Gad1	0	0	0	0
	FBgn0004552	Akh	0	0	0	0
	FBgn0004554	Edg91	1	0	1	0
	FBgn0004556	Dbp73D	1	0	0	0
	FBgn0004567	slp2	0	0	0	0
	FBgn0004569	aos	1	0	0	0
	FBgn0004573	5-HT7	1	0	0	0
	FBgn0004574	Rop	0	0	0	0
	FBgn0004575	Syn	0	0	0	0
	FBgn0004577	Pxd	1	0	0	0
	FBgn0004580	Cbp53E	1	0	0	0
	FBgn0004581	bgcn	0	NA	0	0
	FBgn0004583	ex	0	0	0	0
	FBgn0004584	Rrp1	1	0	1	0
	FBgn0004587	B52	1	0	0	0
	FBgn0004588	Eig71Ea	NA	NA	NA	NA
	FBgn0004589	Eig71Eb	NA	NA	NA	NA
	FBgn0004590	Eig71Ec	NA	NA	NA	NA
	FBgn0004591	Eig71Ed	NA	NA	NA	NA
	FBgn0004592	Eig71Ee	NA	NA	NA	0
	FBgn0004593	Eig71Ef	NA	NA	NA	NA
	FBgn0004594	Eig71Eg	NA	NA	NA	NA
	FBgn0004595	pros	1	0	0	0
	FBgn0004597	CycC	0	0	0	0
	FBgn0004598	Fur2	1	0	0	0
	FBgn0004606	zfh1	0	0	0	0
	FBgn0004607	zfh2	0	0	0	0
	FBgn0004611	Plc21C	0	0	0	0
	FBgn0004618	gl	0	1	0	0
	FBgn0004619	GluRIA	1	0	0	0
	FBgn0004620	GluRIIA	1	0	0	0
	FBgn0004622	TkR99D	1	0	0	0
	FBgn0004623	Gbeta76C	0	1	0	0
	FBgn0004629	Cys	1	0	0	0
	FBgn0004635	rho	0	0	0	0
	FBgn0004636	Rap1	0	0	0	0
	FBgn0004638	drk	0	0	0	0
	FBgn0004643	Zw10	0	0	0	0
	FBgn0004644	hh	1	0	0	0
	FBgn0004646	ogre	1	0	0	0
	FBgn0004647	N	1	0	1	0
	FBgn0004648	svr	0	0	0	0
	FBgn0004649	yl	NA	NA	0	0
	FBgn0004650	fs(1)N	0	0	0	0
	FBgn0004652	fru	0	0	0	0
	FBgn0004654	Pgd	1	0	0	0
	FBgn0004655	wapl	1	0	0	0
	FBgn0004656	fs(1)h	1	0	0	0
	FBgn0004657	mys	0	0	0	0
	FBgn0004666	sim	0	0	0	0
	FBgn0004687	Mlc-c	1	0	0	0
	FBgn0004698	Xpc	1	0	0	0
	FBgn0004777	Ccp84Ag	0	0	0	0
	FBgn0004778	Ccp84Af	0	NA	0	0
	FBgn0004779	Ccp84Ae	1	NA	0	0
	FBgn0004780	Ccp84Ad	1	0	0	0
	FBgn0004781	Ccp84Ac	0	0	0	1
	FBgn0004782	Ccp84Ab	1	0	0	0
	FBgn0004783	Ccp84Aa	1	0	0	0
	FBgn0004784	inaC	0	0	0	0
	FBgn0004795	retn	0	1	0	0
	FBgn0004797	mdy	1	0	0	0
	FBgn0004811	fs(2)ltoPP43	0	0	0	0
	FBgn0004828	His3.3B	0	0	0	0
	FBgn0004832	Xpac	0	0	0	0
	FBgn0004837	Su(H)	0	0	0	0
	FBgn0004838	Hrb27C	0	0	0	0
	FBgn0004839	otk	0	0	0	0
	FBgn0004841	TkR86C	0	0	0	0
	FBgn0004842	RYa-R	0	0	0	0
	FBgn0004852	Ac76E	1	0	0	0
	FBgn0004854	B-H2	1	0	0	0
	FBgn0004855	RpII15	0	0	0	0
	FBgn0004856	Bx42	1	0	0	0
	FBgn0004858	elB	1	0	0	0
	FBgn0004859	ci	0	0	0	0
	FBgn0004860	ph-d	1	0	0	0
	FBgn0004861	ph-p	0	0	0	0
	FBgn0004862	bap	0	0	0	0
	FBgn0004863	C15	0	0	0	0
	FBgn0004864	hop	1	0	0	0
	FBgn0004865	Eip78C	0	0	0	0
	FBgn0004867	RpS2	1	0	0	0
	FBgn0004868	Gdi	0	0	0	0
	FBgn0004870	bab1	0	0	0	0
	FBgn0004872	piwi	0	0	0	0
	FBgn0004875	enc	0	0	0	0
	FBgn0004876	cdi	1	0	0	0
	FBgn0004878	cas	1	0	1	0
	FBgn0004880	scrt	1	0	0	0
	FBgn0004882	orb	0	0	0	0
	FBgn0004885	tok	1	0	0	0
	FBgn0004888	Scsalpha1	1	0	0	0
	FBgn0004889	tws	1	0	0	0
	FBgn0004892	sob	0	0	0	0
	FBgn0004893	bowl	0	0	0	0
	FBgn0004895	FoxL1	0	NA	0	0
	FBgn0004896	fd59A	0	0	0	0
	FBgn0004897	fd96Ca	0	0	0	0
	FBgn0004898	fd96Cb	1	0	0	0
	FBgn0004901	Prat	0	0	0	0
	FBgn0004903	Rb97D	0	0	0	0
	FBgn0004907	14-3-3zeta	1	0	0	0
	FBgn0004908	Arl2	0	0	0	0
	FBgn0004910	Eip63F-1	0	0	0	0
	FBgn0004911	asRNA:Eig63F-2	0	0	0	0
	FBgn0004913	Gnf1	0	0	0	0
	FBgn0004914	Hnf4	1	0	0	0
	FBgn0004915	TfIIB	0	0	0	0
	FBgn0004919	gol	1	0	0	0
	FBgn0004921	Ggamma1	0	0	0	0
	FBgn0004924	Top1	0	0	0	0
	FBgn0004926	eIF2beta	1	0	0	0
	FBgn0004956	upd1	1	NA	0	0
	FBgn0004957	por	0	0	0	0
	FBgn0004959	phm	1	0	0	0
	FBgn0005198	gig	0	0	0	0
	FBgn0005278	Sam-S	0	0	0	0
	FBgn0005322	nmd	1	0	0	0
	FBgn0005355	Su(fu)	0	0	0	0
	FBgn0005386	ash1	1	0	0	0
	FBgn0005390	fs(1)M3	1	0	0	0
	FBgn0005391	Yp2	0	0	0	0
	FBgn0005411	U2af50	1	0	0	0
	FBgn0005427	ewg	1	0	0	0
	FBgn0005533	RpS17	0	0	0	0
	FBgn0005536	Mbs	0	0	0	0
	FBgn0005558	ey	1	0	0	0
	FBgn0005561	sv	1	0	0	0
	FBgn0005564	Shal	0	0	0	0
	FBgn0005585	Calr	1	0	0	0
	FBgn0005586	Rab3	0	0	0	0
	FBgn0005590	scw	NA	NA	NA	NA
	FBgn0005593	RpL7	1	0	0	0
	FBgn0005596	yem	0	0	0	0
	FBgn0005612	Sox14	1	0	0	0
	FBgn0005613	Sox15	0	0	0	0
	FBgn0005614	trpl	1	0	0	0
	FBgn0005616	msl-2	0	0	0	0
	FBgn0005617	msl-1	1	0	0	0
	FBgn0005619	Hdc	0	1	0	0
	FBgn0005624	Psc	0	0	0	0
	FBgn0005626	ple	1	0	0	0
	FBgn0005631	robo1	0	0	0	0
	FBgn0005632	faf	0	0	0	0
	FBgn0005633	fln	0	0	0	0
	FBgn0005636	nvy	0	0	0	0
	FBgn0005638	slbo	0	1	0	0
	FBgn0005640	Eip63E	1	0	0	0
	FBgn0005642	wdn	1	0	0	0
	FBgn0005648	Pabp2	1	0	0	0
	FBgn0005649	Rox8	0	0	0	0
	FBgn0005654	Orc3	1	0	0	0
	FBgn0005655	PCNA	1	0	0	0
	FBgn0005658	Ets65A	0	0	0	0
	FBgn0005659	Ets98B	0	0	0	0
	FBgn0005660	Ets21C	1	0	0	0
	FBgn0005664	Crys	0	0	0	0
	FBgn0005666	bt	1	0	0	0
	FBgn0005670	Cyp4d1	0	0	0	0
	FBgn0005671	Vha55	0	0	0	0
	FBgn0005672	spi	1	0	0	0
	FBgn0005674	GluProRS	1	0	0	0
	FBgn0005677	dac	0	0	0	0
	FBgn0005683	pie	1	0	0	0
	FBgn0005694	Aef1	0	0	0	0
	FBgn0005695	gcl	1	0	0	0
	FBgn0005696	DNApol-alpha73	1	0	0	0
	FBgn0005771	noc	0	0	0	0
	FBgn0005775	Con	0	0	0	0
	FBgn0005777	PpD3	1	0	0	0
	FBgn0005778	PpD5	NA	0	NA	NA
	FBgn0005779	PpD6	NA	NA	NA	0
	FBgn0008635	betaCOP	1	0	0	0
	FBgn0008636	hbn	0	0	0	0
	FBgn0008646	E5	1	0	0	0
	FBgn0008651	lbl	0	0	0	0
	FBgn0010014	CanB	0	0	0	0
	FBgn0010015	CanA1	1	0	0	0
	FBgn0010019	Cyp4g1	0	0	0	0
	FBgn0010038	GstD2	1	0	1	0
	FBgn0010039	GstD3	0	1	0	0
	FBgn0010040	GstD4	1	0	0	0
	FBgn0010041	GstD5	1	1	0	0
	FBgn0010042	GstD6	0	0	0	0
	FBgn0010043	GstD7	1	NA	0	0
	FBgn0010044	GstD8	0	0	0	0
	FBgn0010051	Itpr	0	0	0	0
	FBgn0010052	Jhe	0	0	0	0
	FBgn0010053	Jheh1	1	0	0	0
	FBgn0010078	RpL23	1	0	0	0
	FBgn0010097	gammaTub37C	0	NA	0	0
	FBgn0010100	mAcon1	1	0	0	0
	FBgn0010105	comm	0	0	0	0
	FBgn0010109	dpn	1	0	0	0
	FBgn0010113	hdc	1	0	0	0
	FBgn0010114	hig	1	0	0	0
	FBgn0010173	RpA-70	1	1	0	0
	FBgn0010194	Wnt5	0	0	0	0
	FBgn0010197	Gyc32E	1	0	0	0
	FBgn0010198	RpS15Aa	0	0	0	0
	FBgn0010213	Sod2	1	0	0	0
	FBgn0010215	alpha-Cat	0	0	0	0
	FBgn0010217	ATPsynbeta	1	0	0	0
	FBgn0010220	Dbp45A	1	0	0	0
	FBgn0010222	Nmdmc	0	0	0	0
	FBgn0010223	Galphaf	1	0	0	0
	FBgn0010225	Gel	1	0	0	0
	FBgn0010226	GstS1	0	0	0	0
	FBgn0010228	HmgZ	1	0	0	0
	FBgn0010235	Klc	0	0	0	0
	FBgn0010238	Lac	1	0	0	0
	FBgn0010240	Lcch3	0	0	0	0
	FBgn0010241	Mdr50	1	NA	0	0
	FBgn0010246	Myo61F	0	0	0	0
	FBgn0010247	Parp	0	0	0	0
	FBgn0010258	Rbp4	0	0	0	0
	FBgn0010263	Rbp9	1	0	0	0
	FBgn0010265	RpS13	0	0	0	0
	FBgn0010269	Dsor1	0	0	0	0
	FBgn0010278	Ssrp	1	1	0	0
	FBgn0010280	Taf4	1	0	0	0
	FBgn0010282	TfIIFalpha	0	0	0	0
	FBgn0010287	Trf	0	0	0	0
	FBgn0010288	Uch	0	0	0	0
	FBgn0010292	bys	1	0	0	0
	FBgn0010294	ng2	0	NA	0	NA
	FBgn0010295	ng3	0	NA	0	NA
	FBgn0010296	ng4	0	NA	0	NA
	FBgn0010300	brat	0	0	0	0
	FBgn0010303	hep	1	0	0	0
	FBgn0010309	pigeon	0	0	0	0
	FBgn0010313	corto	0	0	0	0
	FBgn0010314	Cks30A	0	0	0	0
	FBgn0010315	CycD	0	0	0	0
	FBgn0010316	dap	0	0	0	0
	FBgn0010317	CycJ	0	0	0	0
	FBgn0010323	Gsc	0	0	0	0
	FBgn0010328	woc	1	0	0	0
	FBgn0010329	Tbh	1	0	0	0
	FBgn0010333	Rac1	1	0	0	0
	FBgn0010339	128up	1	0	0	0
	FBgn0010340	140up	1	0	0	0
	FBgn0010341	Cdc42	0	0	0	0
	FBgn0010342	Map60	0	0	0	0
	FBgn0010348	Arf79F	1	0	0	0
	FBgn0010350	Cds	0	0	0	0
	FBgn0010352	Nc73EF	0	0	0	0
	FBgn0010355	Taf1	0	0	0	0
	FBgn0010356	Taf5	1	0	0	0
	FBgn0010357	betaTry	0	NA	0	1
	FBgn0010358	deltaTry	0	NA	0	0
	FBgn0010359	gammaTry	0	NA	0	0
	FBgn0010379	Akt1	1	0	0	0
	FBgn0010380	AP-1-2beta	0	0	0	0
	FBgn0010382	CycE	0	0	0	0
	FBgn0010383	Cyp18a1	0	0	0	1
	FBgn0010385	Def	NA	0	0	0
	FBgn0010387	Acbp2	1	0	0	0
	FBgn0010388	Dro	1	NA	1	0
	FBgn0010389	htl	0	0	0	0
	FBgn0010391	Gtp-bp	1	0	0	0
	FBgn0010395	Itgbn	1	0	0	0
	FBgn0010397	LamC	1	0	0	0
	FBgn0010398	Lrr47	0	0	0	0
	FBgn0010399	Nmdar1	0	0	0	0
	FBgn0010401	Os-C	NA	0	NA	0
	FBgn0010403	Obp83b	NA	0	NA	NA
	FBgn0010406	RNaseX25	1	0	0	0
	FBgn0010407	Ror	0	0	0	0
	FBgn0010408	RpS9	0	0	0	0
	FBgn0010409	RpL18A	0	0	0	0
	FBgn0010411	RpS18	0	0	0	0
	FBgn0010412	RpS19a	1	0	0	0
	FBgn0010414	SerT	0	0	0	0
	FBgn0010415	Sdc	1	0	0	0
	FBgn0010416	TH1	0	0	0	0
	FBgn0010417	Taf6	1	0	0	0
	FBgn0010421	TfIIFbeta	0	0	0	0
	FBgn0010422	TfIIS	1	0	0	0
	FBgn0010423	TpnC47D	1	0	0	0
	FBgn0010424	TpnC73F	1	0	0	0
	FBgn0010425	epsilonTry	1	NA	0	0
	FBgn0010431	mtrm	1	NA	NA	0
	FBgn0010433	ato	NA	0	NA	0
	FBgn0010434	cora	0	0	0	0
	FBgn0010435	emp	1	0	0	0
	FBgn0010438	mtSSB	1	0	0	0
	FBgn0010441	pll	1	0	0	0
	FBgn0010452	trn	0	0	0	0
	FBgn0010453	Wnt4	0	0	0	0
	FBgn0010470	Fkbp14	1	0	0	0
	FBgn0010473	tutl	0	0	0	0
	FBgn0010482	l(2)01289	1	0	0	0
	FBgn0010488	NAT1	0	0	0	0
	FBgn0010497	dmGlut	0	0	0	0
	FBgn0010501	Dcp-1	1	0	0	0
	FBgn0010504	kermit	1	1	0	0
	FBgn0010516	wal	1	0	0	0
	FBgn0010520	Bka	1	0	0	0
	FBgn0010531	Ccs	0	0	0	0
	FBgn0010548	Aldh-III	0	0	0	0
	FBgn0010549	l(2)03659	0	0	0	0
	FBgn0010551	Phb2	1	0	0	0
	FBgn0010583	dock	0	0	0	0
	FBgn0010590	Prosbeta1	1	0	0	0
	FBgn0010591	Sply	0	0	0	0
	FBgn0010602	lwr	1	0	0	0
	FBgn0010607	l(2)05714	0	0	0	0
	FBgn0010611	Hmgs	0	0	0	0
	FBgn0010612	ATPsynG	1	0	0	0
	FBgn0010620	CG10939	1	0	0	0
	FBgn0010621	CCT5	1	0	0	0
	FBgn0010622	DCTN3-p24	0	0	0	0
	FBgn0010638	Sec61beta	1	0	0	0
	FBgn0010651	MFS14	0	0	0	0
	FBgn0010660	Nup214	0	0	0	0
	FBgn0010741	Pfdn2	1	0	0	0
	FBgn0010747	Srp54k	1	0	0	0
	FBgn0010750	atms	0	0	0	0
	FBgn0010762	simj	1	0	0	0
	FBgn0010768	sqz	0	0	0	0
	FBgn0010770	ppan	1	0	0	0
	FBgn0010772	Xe7	1	0	0	0
	FBgn0010774	Ref1	1	0	0	0
	FBgn0010786	l(3)02640	1	0	0	0
	FBgn0010803	TrpRS	0	0	0	0
	FBgn0010808	Chchd3	1	0	0	0
	FBgn0010812	unc-45	1	0	0	0
	FBgn0010825	Gug	1	0	0	0
	FBgn0010830	l(3)04053	1	0	0	0
	FBgn0010877	l(3)05822	1	0	0	0
	FBgn0010894	sinu	1	0	0	0
	FBgn0010905	Spn	0	0	0	0
	FBgn0010909	msn	1	0	0	0
	FBgn0010926	l(3)07882	0	0	0	0
	FBgn0011016	SsRbeta	1	0	0	0
	FBgn0011020	Sas-4	1	0	0	0
	FBgn0011202	dia	1	0	0	0
	FBgn0011204	cue	1	0	0	0
	FBgn0011205	fbl	0	0	0	0
	FBgn0011206	bol	0	0	0	0
	FBgn0011207	pelo	1	0	0	0
	FBgn0011211	blw	1	0	0	0
	FBgn0011217	eff	1	0	0	0
	FBgn0011224	heph	0	0	0	0
	FBgn0011225	jar	0	0	0	0
	FBgn0011227	ox	1	0	0	0
	FBgn0011230	poe	0	0	0	0
	FBgn0011232	scat	0	0	0	0
	FBgn0011236	ken	0	1	0	0
	FBgn0011239	ms(2)35Ci	NA	NA	NA	NA
	FBgn0011244	Hsp60B	NA	NA	NA	NA
	FBgn0011259	Sema1a	0	0	0	0
	FBgn0011260	Sema2a	0	0	0	0
	FBgn0011270	Pglym87	0	NA	NA	0
	FBgn0011272	RpL13	0	0	0	0
	FBgn0011273	Acam	NA	NA	NA	NA
	FBgn0011274	Dif	1	0	0	0
	FBgn0011276	HLH3B	0	0	0	0
	FBgn0011277	HLH4C	0	0	0	0
	FBgn0011278	lbe	NA	NA	NA	0
	FBgn0011279	Obp69a	0	0	0	0
	FBgn0011280	Obp19d	0	0	0	0
	FBgn0011281	Obp83a	NA	0	NA	0
	FBgn0011282	Obp84a	0	0	0	0
	FBgn0011283	Obp28a	0	0	0	0
	FBgn0011284	RpS4	1	0	0	0
	FBgn0011286	RyR	1	0	0	0
	FBgn0011288	Snap25	0	0	0	0
	FBgn0011289	TfIIA-L	1	0	0	0
	FBgn0011290	Taf12	0	0	0	0
	FBgn0011291	Taf11	0	0	0	0
	FBgn0011293	a10	0	0	0	0
	FBgn0011294	a5	NA	0	NA	NA
	FBgn0011296	l(2)efl	0	0	0	0
	FBgn0011297	Alg3	1	0	0	0
	FBgn0011300	babo	1	0	0	0
	FBgn0011305	Rsf1	0	0	0	0
	FBgn0011327	Uch-L5	1	0	0	0
	FBgn0011335	vers	0	0	0	0
	FBgn0011336	Stt3B	1	0	0	0
	FBgn0011361	ND-ACP	1	0	0	0
	FBgn0011455	ND-SGDH	1	0	0	0
	FBgn0011474	PR-Set7	0	0	0	0
	FBgn0011476	l(3)neo43	1	0	0	0
	FBgn0011481	Ssdp	0	0	0	0
	FBgn0011509	SrpRbeta	1	0	0	0
	FBgn0011554	etaTry	1	NA	0	0
	FBgn0011555	thetaTry	0	NA	0	0
	FBgn0011556	zetaTry	0	NA	0	0
	FBgn0011559	Acp36DE	NA	NA	NA	NA
	FBgn0011566	Smyd3	0	0	0	0
	FBgn0011569	can	0	0	0	0
	FBgn0011570	cpb	0	0	0	0
	FBgn0011573	Cdc37	0	0	0	0
	FBgn0011576	Cyp4d2	0	0	0	0
	FBgn0011581	Ms	0	0	0	0
	FBgn0011582	Dop1R1	0	0	0	0
	FBgn0011584	Trp1	1	0	0	0
	FBgn0011586	e(r)	0	0	0	0
	FBgn0011589	Elk	0	0	0	0
	FBgn0011591	fng	0	0	0	0
	FBgn0011592	fra	1	0	0	0
	FBgn0011596	fzo	1	0	0	0
	FBgn0011603	ine	1	0	0	0
	FBgn0011604	Iswi	0	0	0	0
	FBgn0011606	Klp3A	0	0	0	0
	FBgn0011638	La	0	0	0	0
	FBgn0011640	lark	0	0	0	0
	FBgn0011642	Zyx	0	0	0	0
	FBgn0011648	Mad	1	0	0	0
	FBgn0011653	mas	0	1	0	0
	FBgn0011655	Med	1	0	0	0
	FBgn0011656	Mef2	0	0	0	0
	FBgn0011659	Mlh1	0	0	0	0
	FBgn0011660	Pms2	0	0	0	0
	FBgn0011661	Moe	1	0	0	0
	FBgn0011666	msi	0	0	0	0
	FBgn0011668	Mst57Da	NA	NA	NA	NA
	FBgn0011669	Mst57Db	NA	NA	NA	NA
	FBgn0011670	Mst57Dc	NA	NA	NA	NA
	FBgn0011672	Mvl	1	0	0	0
	FBgn0011674	insc	1	0	0	0
	FBgn0011676	Nos	0	0	0	0
	FBgn0011692	pav	0	0	0	0
	FBgn0011693	Pdh	0	1	0	0
	FBgn0011694	EbpII	NA	NA	NA	NA
	FBgn0011695	EbpIII	1	0	0	0
	FBgn0011701	repo	0	0	0	0
	FBgn0011703	RnrL	0	1	0	0
	FBgn0011704	RnrS	1	0	0	0
	FBgn0011705	rost	1	0	0	0
	FBgn0011706	rpr	0	0	0	0
	FBgn0011708	Syx5	0	0	0	0
	FBgn0011710	2020-09-01	0	0	0	0
	FBgn0011715	Snr1	0	0	0	0
	FBgn0011722	Tig	1	0	0	0
	FBgn0011723	byn	0	0	0	0
	FBgn0011725	twin	0	0	0	0
	FBgn0011726	tsr	1	0	0	0
	FBgn0011737	Wee1	0	0	0	0
	FBgn0011739	wts	0	0	0	0
	FBgn0011740	alpha-Man-IIa	1	0	0	0
	FBgn0011741	Arp6	0	0	0	0
	FBgn0011742	Arp2	1	0	0	0
	FBgn0011743	Arp53D	NA	NA	NA	NA
	FBgn0011745	Arp1	1	0	0	0
	FBgn0011746	ana	1	0	0	0
	FBgn0011747	Ank	0	0	0	0
	FBgn0011754	PhKgamma	1	0	0	0
	FBgn0011758	B-H1	0	0	0	0
	FBgn0011760	ctp	1	0	0	0
	FBgn0011761	dhd	0	NA	0	0
	FBgn0011762	DNApol-alpha50	1	0	0	0
	FBgn0011763	Dp	0	0	0	0
	FBgn0011766	E2f1	1	0	0	0
	FBgn0011768	Fdh	0	0	0	0
	FBgn0011769	Fdx1	0	0	0	0
	FBgn0011770	Gip	1	0	0	0
	FBgn0011771	Hem	0	0	0	0
	FBgn0011774	Irbp	1	0	0	0
	FBgn0011785	BRWD3	0	0	0	0
	FBgn0011787	mRpL12	1	0	0	0
	FBgn0011802	Gem3	0	0	0	0
	FBgn0011812	Lcp1Psi	NA	NA	NA	NA
	FBgn0011817	nmo	0	0	0	0
	FBgn0011818	oaf	1	0	0	0
	FBgn0011822	Pgcl	1	NA	0	0
	FBgn0011824	CG4038	1	0	0	0
	FBgn0011826	Pp2B-14D	0	0	0	0
	FBgn0011828	Pxn	1	0	0	0
	FBgn0011829	Ret	0	0	0	0
	FBgn0011832	Ser12	NA	NA	NA	NA
	FBgn0011834	Ser6	0	NA	1	0
	FBgn0011836	Taf2	0	0	0	0
	FBgn0011837	Tis11	0	0	0	0
	FBgn0011840	tRNA:Ala-AGC-2-3	NA	NA	NA	NA
	FBgn0011844	tRNA:Asp-GTC-1-10	NA	NA	NA	NA
	FBgn0011845	tRNA:Asp-GTC-1-11	NA	NA	NA	0
	FBgn0011848	tRNA:Glu-TTC-1-6	NA	NA	NA	NA
	FBgn0011849	tRNA:Glu-TTC-1-5	NA	NA	NA	NA
	FBgn0011850	tRNA:Glu-TTC-1-4	NA	NA	NA	NA
	FBgn0011851	tRNA:Glu-CTC-3-4	NA	NA	NA	NA
	FBgn0011852	tRNA:Glu-CTC-3-5	NA	NA	NA	NA
	FBgn0011853	tRNA:Glu-CTC-3-6	NA	NA	NA	NA
	FBgn0011854	tRNA:Glu-CTC-3-8	NA	NA	NA	NA
	FBgn0011855	tRNA:Glu-CTC-3-9	NA	NA	NA	NA
	FBgn0011858	tRNA:Phe-GAA-1-8	NA	NA	NA	NA
	FBgn0011859	tRNA:Gly-GCC-1-1	NA	NA	NA	NA
	FBgn0011860	tRNA:Gly-GCC-1-2	NA	NA	NA	NA
	FBgn0011861	tRNA:Gly-GCC-1-3	NA	NA	NA	NA
	FBgn0011862	tRNA:Gly-GCC-1-4	NA	NA	NA	NA
	FBgn0011863	tRNA:Gly-GCC-1-5	NA	NA	NA	NA
	FBgn0011864	tRNA:Gly-GCC-1-6	NA	NA	NA	NA
	FBgn0011865	tRNA:Gly-GCC-1-7	NA	NA	NA	NA
	FBgn0011866	tRNA:Gly-GCC-2-1	NA	NA	NA	NA
	FBgn0011867	tRNA:Gly-GCC-1-8	NA	NA	NA	NA
	FBgn0011868	tRNA:Gly-GCC-1-9	NA	NA	NA	NA
	FBgn0011869	tRNA:Gly-GCC-1-10	NA	NA	NA	NA
	FBgn0011870	tRNA:Gly-GCC-1-11	NA	NA	NA	NA
	FBgn0011871	tRNA:Gly-GCC-1-12	NA	NA	NA	NA
	FBgn0011872	tRNA:Gly-GCC-1-13	NA	NA	NA	NA
	FBgn0011877	tRNA:His-GTG-2-1Psi	NA	NA	NA	NA
	FBgn0011878	tRNA:His-GTG-1-4	NA	NA	NA	NA
	FBgn0011879	tRNA:Ala-TGC-2-1	NA	NA	NA	NA
	FBgn0011880	tRNA:Ile-AAT-1-1	NA	NA	NA	NA
	FBgn0011881	tRNA:Ile-AAT-1-3	NA	NA	NA	NA
	FBgn0011882	tRNA:Ile-AAT-1-4	NA	NA	NA	NA
	FBgn0011883	tRNA:Ile-AAT-1-5	NA	NA	NA	NA
	FBgn0011884	tRNA:Ile-AAT-1-6	NA	NA	NA	NA
	FBgn0011885	tRNA:Ile-AAT-1-7	NA	NA	NA	NA
	FBgn0011887	tRNA:Lys-CTT-1-4	NA	NA	0	NA
	FBgn0011888	tRNA:Lys-CTT-1-3	NA	NA	NA	NA
	FBgn0011889	tRNA:Lys-CTT-1-2	NA	NA	NA	NA
	FBgn0011890	tRNA:Lys-CTT-1-5	NA	NA	NA	NA
	FBgn0011891	tRNA:Lys-CTT-1-1	NA	NA	NA	NA
	FBgn0011892	tRNA:Lys-CTT-1-6	NA	NA	NA	NA
	FBgn0011893	tRNA:Lys-CTT-1-7	NA	NA	NA	NA
	FBgn0011894	tRNA:Lys-CTT-1-8	NA	NA	NA	NA
	FBgn0011895	tRNA:Lys-CTT-1-9	NA	NA	NA	NA
	FBgn0011896	tRNA:Lys-CTT-1-10	NA	NA	NA	NA
	FBgn0011897	tRNA:Lys-CTT-1-11	NA	NA	NA	NA
	FBgn0011902	tRNA:Lys-TTT-1-1	NA	NA	NA	NA
	FBgn0011904	tRNA:Lys-TTT-2-4	NA	NA	NA	NA
	FBgn0011905	tRNA:Lys-TTT-2-5	NA	NA	NA	NA
	FBgn0011906	tRNA:Leu-CAG-1-1	NA	NA	NA	NA
	FBgn0011909	tRNA:Leu-CAA-2-1	NA	NA	NA	NA
	FBgn0011910	tRNA:Leu-CAA-1-1	NA	NA	NA	NA
	FBgn0011915	tRNA:Met-CAT-1-1	NA	NA	NA	NA
	FBgn0011916	tRNA:Met-CAT-1-2	NA	NA	NA	NA
	FBgn0011919	tRNA:Met-CAT-1-5	NA	NA	NA	0
	FBgn0011921	tRNA:iMet-CAT-2-1	NA	NA	NA	NA
	FBgn0011927	tRNA:iMet-CAT-1-4	NA	NA	NA	NA
	FBgn0011928	tRNA:iMet-CAT-1-5	NA	NA	NA	NA
	FBgn0011931	tRNA:Asn-GTT-1-6	NA	NA	NA	NA
	FBgn0011932	tRNA:Asn-GTT-1-5	NA	NA	NA	NA
	FBgn0011933	tRNA:Asn-GTT-1-4	NA	NA	NA	NA
	FBgn0011934	tRNA:Asn-GTT-1-8	NA	NA	NA	NA
	FBgn0011935	tRNA:Asn-GTT-1-7	NA	NA	NA	NA
	FBgn0011936	tRNA:Asn-GTT-1-3	NA	NA	NA	NA
	FBgn0011937	tRNA:Asn-GTT-1-2	NA	NA	NA	NA
	FBgn0011938	tRNA:Asn-GTT-1-1	NA	NA	NA	NA
	FBgn0011944	tRNA:Pro-TGG-1-1	NA	NA	NA	NA
	FBgn0011945	tRNA:Pro-TGG-1-2	NA	NA	NA	NA
	FBgn0011948	tRNA:Arg-TCG-3-1	NA	NA	NA	NA
	FBgn0011949	tRNA:Arg-TCG-3-2	NA	NA	NA	NA
	FBgn0011950	tRNA:Arg-TCG-3-3	NA	NA	NA	NA
	FBgn0011951	tRNA:Arg-TCG-3-4	NA	NA	NA	NA
	FBgn0011952	tRNA:Arg-TCG-2-1	NA	NA	NA	NA
	FBgn0011953	tRNA:Arg-TCG-1-1	NA	NA	NA	NA
	FBgn0011954	tRNA:Arg-TCG-2-2	NA	NA	NA	NA
	FBgn0011955	tRNA:Arg-ACG-1-5	NA	NA	NA	NA
	FBgn0011956	tRNA:Arg-ACG-1-3	NA	NA	NA	NA
	FBgn0011957	tRNA:Arg-ACG-1-2	NA	NA	NA	NA
	FBgn0011958	tRNA:Arg-ACG-1-1	NA	NA	NA	NA
	FBgn0011959	tRNA:Arg-ACG-1-10	NA	NA	NA	NA
	FBgn0011960	tRNA:Arg-ACG-1-9	NA	NA	NA	NA
	FBgn0011961	tRNA:Arg-ACG-1-8	NA	NA	NA	NA
	FBgn0011962	tRNA:Arg-ACG-1-7	NA	NA	NA	NA
	FBgn0011963	tRNA:Arg-ACG-1-6	NA	NA	NA	NA
	FBgn0011965	tRNA:Arg-TCG-4-1	NA	NA	NA	NA
	FBgn0011966	tRNA:Arg-TCG-2-3	NA	NA	NA	NA
	FBgn0011970	tRNA:Ser-GCT-2-1	NA	NA	NA	NA
	FBgn0011971	tRNA:Ser-GCT-2-2	NA	NA	NA	NA
	FBgn0011974	tRNA:Ser-AGA-1-1	NA	NA	NA	NA
	FBgn0011975	tRNA:Ser-CGA-1-1	NA	NA	NA	NA
	FBgn0011976	tRNA:Ser-CGA-1-2	NA	NA	NA	NA
	FBgn0011977	tRNA:Ser-CGA-1-3	NA	NA	NA	NA
	FBgn0011980	tRNA:Ser-AGA-3-1	NA	NA	NA	NA
	FBgn0011981	tRNA:Ser-AGA-3-2	NA	NA	NA	NA
	FBgn0011982	tRNA:Ser-AGA-2-1	NA	NA	NA	NA
	FBgn0011983	tRNA:Ser-AGA-2-2	NA	NA	NA	NA
	FBgn0011984	tRNA:Ser-AGA-2-4	NA	NA	NA	NA
	FBgn0011985	tRNA:Ser-AGA-2-3	NA	NA	NA	NA
	FBgn0011986	tRNA:Ser-AGA-2-5	NA	NA	NA	NA
	FBgn0011987	tRNA:SeC-TCA-1-1	NA	NA	NA	NA
	FBgn0011993	tRNA:Thr-AGT-1-5	NA	NA	NA	NA
	FBgn0011994	tRNA:Thr-AGT-1-6	NA	NA	NA	NA
	FBgn0011998	tRNA:Val-CAC-2-2	NA	NA	NA	NA
	FBgn0011999	tRNA:Val-CAC-2-1	NA	NA	NA	NA
	FBgn0012000	tRNA:Val-CAC-2-3	NA	NA	NA	NA
	FBgn0012001	tRNA:Val-CAC-2-4	NA	NA	NA	NA
	FBgn0012002	tRNA:Val-CAC-1-1	NA	NA	NA	NA
	FBgn0012003	tRNA:Val-CAC-2-5	NA	NA	NA	NA
	FBgn0012004	tRNA:Val-CAC-2-6	NA	NA	NA	NA
	FBgn0012009	tRNA:Val-AAC-2-4	NA	NA	NA	NA
	FBgn0012010	tRNA:Val-AAC-2-3	NA	NA	NA	NA
	FBgn0012011	tRNA:Val-AAC-1-1	NA	NA	NA	NA
	FBgn0012016	tRNA:Tyr-GTA-1-3	NA	NA	NA	NA
	FBgn0012017	tRNA:Tyr-GTA-1-2	NA	NA	NA	NA
	FBgn0012018	tRNA:Tyr-GTA-1-9	NA	NA	NA	NA
	FBgn0012024	tRNA:Tyr-GTA-1-8	NA	NA	NA	NA
	FBgn0012025	tRNA:Tyr-GTA-1-7	NA	NA	NA	NA
	FBgn0012026	tRNA:Tyr-GTA-1-6	NA	NA	NA	NA
	FBgn0012027	tRNA:Tyr-GTA-1-5	NA	NA	NA	NA
	FBgn0012028	tRNA:Tyr-GTA-1-4	NA	NA	NA	NA
	FBgn0012034	AcCoAS	1	0	0	0
	FBgn0012036	Aldh	1	0	0	0
	FBgn0012037	Ance	0	0	0	0
	FBgn0012042	AttA	1	NA	0	0
	FBgn0012051	CalpA	0	0	0	0
	FBgn0012058	Cdc27	0	0	0	0
	FBgn0012344	Dh44	1	0	0	0
	FBgn0013263	Trl	0	0	0	0
	FBgn0013269	Fkbp39	1	0	0	0
	FBgn0013272	Gp150	0	0	0	0
	FBgn0013275	Hsp70Aa	0	0	1	0
	FBgn0013276	Hsp70Ab	0	0	1	0
	FBgn0013277	Hsp70Ba	0	0	1	0
	FBgn0013278	Hsp70Bb	0	0	1	0
	FBgn0013279	Hsp70Bc	0	0	1	0
	FBgn0013300	ProtA	NA	NA	NA	NA
	FBgn0013301	ProtB	NA	NA	NA	NA
	FBgn0013303	Nca	0	0	0	0
	FBgn0013305	Nmda1	1	0	0	0
	FBgn0013307	Odc1	0	0	0	0
	FBgn0013308	Odc2	1	0	0	0
	FBgn0013323	Ptth	0	0	0	0
	FBgn0013325	RpL11	1	0	0	0
	FBgn0013334	Sap47	0	0	0	0
	FBgn0013342	nSyb	0	0	0	0
	FBgn0013343	Syx1A	0	0	0	0
	FBgn0013347	TfIIA-S	1	0	0	0
	FBgn0013348	TpnC41C	0	0	0	0
	FBgn0013432	bcn92	0	0	0	0
	FBgn0013433	beat-Ia	0	0	0	0
	FBgn0013435	Cdc2rk	0	0	0	0
	FBgn0013467	igl	0	0	0	0
	FBgn0013469	klu	0	0	0	0
	FBgn0013531	MED20	0	0	0	0
	FBgn0013548	l(2)dtl	0	0	0	0
	FBgn0013563	Pex1	0	0	0	0
	FBgn0013576	mtd	0	0	0	0
	FBgn0013672	mt:ATPase6	1	0	0	0
	FBgn0013673	mt:ATPase8	1	0	0	0
	FBgn0013674	mt:CoI	1	0	0	0
	FBgn0013675	mt:CoII	1	0	0	0
	FBgn0013676	mt:CoIII	1	0	0	0
	FBgn0013678	mt:Cyt-b	1	0	0	0
	FBgn0013679	mt:ND1	1	0	0	0
	FBgn0013680	mt:ND2	1	0	0	0
	FBgn0013681	mt:ND3	1	0	0	0
	FBgn0013683	mt:ND4L	1	0	0	0
	FBgn0013684	mt:ND5	1	0	0	0
	FBgn0013685	mt:ND6	1	0	0	0
	FBgn0013686	mt:lrRNA	1	0	0	0
	FBgn0013687	mt:ori	0	0	0	0
	FBgn0013688	mt:srRNA	1	0	0	0
	FBgn0013689	mt:tRNA:Ala-TGC	0	0	0	0
	FBgn0013690	mt:tRNA:Cys-GCA	1	0	0	0
	FBgn0013691	mt:tRNA:Asp-GTC	0	0	0	0
	FBgn0013692	mt:tRNA:Glu-TTC	NA	NA	NA	NA
	FBgn0013693	mt:tRNA:Phe-GAA	0	0	0	0
	FBgn0013694	mt:tRNA:Gly-TCC	1	0	0	0
	FBgn0013695	mt:tRNA:His-GTG	1	0	0	0
	FBgn0013696	mt:tRNA:Ile-GAT	0	0	0	0
	FBgn0013697	mt:tRNA:Lys-CTT	1	0	0	0
	FBgn0013698	mt:tRNA:Leu-TAG	1	0	0	0
	FBgn0013699	mt:tRNA:Leu-TAA	1	0	0	0
	FBgn0013700	mt:tRNA:Met-CAT	0	NA	0	0
	FBgn0013701	mt:tRNA:Asn-GTT	0	NA	0	0
	FBgn0013702	mt:tRNA:Pro-TGG	NA	NA	NA	NA
	FBgn0013703	mt:tRNA:Gln-TTG	NA	NA	NA	NA
	FBgn0013704	mt:tRNA:Arg-TCG	0	0	0	0
	FBgn0013705	mt:tRNA:Ser-GCT	NA	NA	0	0
	FBgn0013706	mt:tRNA:Ser-TGA	1	0	0	0
	FBgn0013707	mt:tRNA:Thr-TGT	NA	NA	NA	NA
	FBgn0013708	mt:tRNA:Val-TAC	0	0	0	0
	FBgn0013709	mt:tRNA:Trp-TCA	1	0	0	0
	FBgn0013710	mt:tRNA:Tyr-GTA	1	0	0	0
	FBgn0013717	not	0	0	0	0
	FBgn0013718	nuf	1	0	0	0
	FBgn0013720	pck	0	0	0	0
	FBgn0013725	phyl	0	0	0	0
	FBgn0013726	pnut	0	0	0	0
	FBgn0013732	sced	0	0	0	0
	FBgn0013733	shot	0	0	0	0
	FBgn0013746	alien	0	0	0	0
	FBgn0013749	Arf102F	0	0	0	0
	FBgn0013750	Arf51F	0	0	0	0
	FBgn0013751	Awh	0	0	0	0
	FBgn0013753	Bgb	0	0	0	0
	FBgn0013755	Bro	NA	NA	NA	NA
	FBgn0013756	Mtor	0	0	0	0
	FBgn0013759	CASK	0	0	0	0
	FBgn0013762	Cdk5	1	0	0	0
	FBgn0013763	Idgf6	1	0	0	0
	FBgn0013764	Chi	1	0	0	0
	FBgn0013765	cnn	1	0	0	0
	FBgn0013767	Crz	0	0	0	0
	FBgn0013770	Cp1	1	0	0	0
	FBgn0013771	Cyp6a9	1	0	0	0
	FBgn0013772	Cyp6a8	1	0	0	0
	FBgn0013773	Cyp6a22	1	0	0	0
	FBgn0013799	Deaf1	0	0	0	0
	FBgn0013810	Dhc36C	0	0	0	0
	FBgn0013811	Dhc62B	1	0	0	0
	FBgn0013812	Dhc93AB	1	0	0	0
	FBgn0013813	Dhc98D	0	0	0	0
	FBgn0013949	Elal	1	0	1	0
	FBgn0013953	Esp	0	0	0	0
	FBgn0013954	Fkbp12	1	0	0	0
	FBgn0013972	Gycalpha99B	0	0	0	0
	FBgn0013973	Gycbeta100B	1	0	0	0
	FBgn0013981	His4r	1	0	0	0
	FBgn0013983	imd	0	0	0	0
	FBgn0013987	MAPk-Ak2	1	0	0	0
	FBgn0013995	Calx	1	0	0	0
	FBgn0013997	Nrx-IV	0	0	0	0
	FBgn0014000	Hf	0	0	0	0
	FBgn0014002	NA	1	0	0	0
	FBgn0014006	Ask1	0	0	0	0
	FBgn0014007	Ptp69D	0	0	0	0
	FBgn0014009	Rab2	1	0	0	0
	FBgn0014010	Rab5	1	0	0	0
	FBgn0014011	Rac2	0	0	0	0
	FBgn0014018	Rel	1	0	0	0
	FBgn0014019	Rh5	0	1	0	0
	FBgn0014020	Rho1	1	0	0	0
	FBgn0014022	Rlb1	0	0	0	0
	FBgn0014023	mRpL47	1	0	0	0
	FBgn0014024	Rnp4F	1	0	0	0
	FBgn0014026	RpL7A	1	0	0	0
	FBgn0014028	SdhB	1	0	0	0
	FBgn0014029	2020-09-02	0	0	0	0
	FBgn0014031	Spat	1	0	0	0
	FBgn0014032	Sptr	1	0	0	0
	FBgn0014033	Sr-CI	1	0	0	0
	FBgn0014037	Su(Tpl)	0	0	0	0
	FBgn0014073	Tie	0	0	0	0
	FBgn0014075	Uggt	1	0	0	0
	FBgn0014076	Vm32E	NA	NA	NA	NA
	FBgn0014092	CG4278	1	0	0	0
	FBgn0014127	barr	0	0	0	0
	FBgn0014133	bif	1	1	0	0
	FBgn0014135	bnl	1	0	0	0
	FBgn0014141	cher	0	0	0	0
	FBgn0014143	croc	0	0	0	0
	FBgn0014163	fax	0	0	0	0
	FBgn0014179	gcm	0	0	0	0
	FBgn0014184	Oda	1	0	0	0
	FBgn0014189	Hel25E	1	0	0	0
	FBgn0014269	prod	0	0	0	0
	FBgn0014340	mof	1	0	0	0
	FBgn0014342	mia	1	0	0	0
	FBgn0014343	mirr	0	0	0	0
	FBgn0014366	noi	0	0	0	0
	FBgn0014368	nol	0	0	0	0
	FBgn0014380	RhoL	1	0	0	0
	FBgn0014388	sty	1	0	0	0
	FBgn0014391	sun	1	0	0	0
	FBgn0014395	tilB	0	0	0	0
	FBgn0014396	tim	0	0	0	0
	FBgn0014411	Vps26	0	0	0	0
	FBgn0014417	CG13397	1	0	0	0
	FBgn0014427	CG11899	1	0	0	0
	FBgn0014454	Acp1	1	0	0	0
	FBgn0014455	Ahcy	1	0	0	0
	FBgn0014464	Cp7Fa	0	0	0	0
	FBgn0014465	Cp7Fb	NA	0	NA	0
	FBgn0014466	Cp7Fc	NA	0	NA	0
	FBgn0014469	Cyp4e2	0	0	0	0
	FBgn0014848	Eig71Eh	NA	NA	NA	NA
	FBgn0014849	Eig71Ei	NA	NA	NA	NA
	FBgn0014850	Eig71Ej	NA	NA	NA	NA
	FBgn0014851	Eig71Ek	NA	NA	NA	NA
	FBgn0014857	His3.3A	1	0	0	0
	FBgn0014859	Hr38	0	0	0	0
	FBgn0014861	Mcm2	1	1	0	0
	FBgn0014863	Mlp84B	1	0	0	0
	FBgn0014865	Mtk	1	0	1	0
	FBgn0014868	Ost48	1	0	0	0
	FBgn0014869	Pglym78	1	0	0	0
	FBgn0014870	Psi	1	0	0	0
	FBgn0014877	Roe1	1	0	0	0
	FBgn0014879	Set	1	0	0	0
	FBgn0014903	CG14630	1	0	0	0
	FBgn0014906	Hydr2	1	0	0	0
	FBgn0014930	CG2846	1	0	0	0
	FBgn0014931	CG2678	0	0	0	0
	FBgn0014949	btn	0	NA	0	0
	FBgn0015000	betaggt-I	1	0	0	0
	FBgn0015001	iotaTry	1	0	1	0
	FBgn0015008	Actn3	NA	NA	NA	NA
	FBgn0015010	Ag5r	1	0	1	0
	FBgn0015011	AhcyL2	0	0	0	0
	FBgn0015019	CCT3	1	0	0	0
	FBgn0015024	CkIalpha	0	0	0	0
	FBgn0015025	CkIIalpha-i1	1	0	0	0
	FBgn0015031	cype	1	0	0	0
	FBgn0015032	Cyp4c3	1	0	0	0
	FBgn0015033	Cyp4d8	0	0	0	0
	FBgn0015034	Cyp4e1	0	0	0	0
	FBgn0015035	Cyp4e3	1	NA	0	0
	FBgn0015036	Cyp4ae1	0	0	0	0
	FBgn0015037	Cyp4p1	1	1	0	0
	FBgn0015038	Cyp9b1	1	0	0	0
	FBgn0015039	Cyp9b2	1	0	1	0
	FBgn0015040	Cyp9c1	1	0	0	0
	FBgn0015075	Ddx1	1	0	0	0
	FBgn0015218	eIF4E1	1	0	0	0
	FBgn0015221	Fer2LCH	1	0	0	0
	FBgn0015222	Fer1HCH	1	0	0	0
	FBgn0015229	glec	1	0	0	0
	FBgn0015230	Glut3	0	NA	NA	0
	FBgn0015239	Hr78	1	0	0	0
	FBgn0015240	Hr96	1	0	0	0
	FBgn0015245	Hsp60A	1	0	0	0
	FBgn0015247	Diap2	0	0	0	0
	FBgn0015268	Nap1	0	0	0	0
	FBgn0015269	Nf1	1	0	0	0
	FBgn0015270	Orc2	1	0	0	0
	FBgn0015271	Orc5	0	0	0	0
	FBgn0015277	Pi3K59F	1	0	0	0
	FBgn0015278	Pi3K68D	0	0	0	0
	FBgn0015279	Pi3K92E	1	0	0	0
	FBgn0015282	Rpt2	1	0	0	0
	FBgn0015283	Rpn10	1	0	0	0
	FBgn0015286	Rala	0	0	0	0
	FBgn0015288	RpL22	0	0	0	0
	FBgn0015295	Shark	1	0	0	0
	FBgn0015296	Shc	1	0	0	0
	FBgn0015298	Srp19	1	0	0	0
	FBgn0015299	Ssb-c31a	0	0	0	0
	FBgn0015300	Ssl	NA	NA	NA	NA
	FBgn0015316	Try29F	0	0	0	0
	FBgn0015320	Ubc2	0	0	0	0
	FBgn0015321	Ubc4	0	0	0	0
	FBgn0015331	abs	1	0	0	0
	FBgn0015336	CG15865	0	NA	0	0
	FBgn0015338	CG5861	1	0	0	0
	FBgn0015351	CG14906	1	1	0	0
	FBgn0015359	CG2034	1	0	0	0
	FBgn0015360	oxt	0	0	0	0
	FBgn0015371	chn	1	0	0	0
	FBgn0015372	RabX1	1	0	0	0
	FBgn0015376	cutlet	1	0	0	0
	FBgn0015379	dod	1	0	0	0
	FBgn0015380	drl	1	0	0	0
	FBgn0015381	dsf	0	0	0	0
	FBgn0015391	glu	0	0	0	0
	FBgn0015393	NA	1	0	0	0
	FBgn0015396	jumu	0	0	0	0
	FBgn0015399	kek1	0	0	0	0
	FBgn0015400	kek2	0	0	0	0
	FBgn0015402	ksr	0	0	0	0
	FBgn0015477	Rme-8	0	0	0	0
	FBgn0015509	Cul1	0	0	0	0
	FBgn0015513	mbc	1	0	0	0
	FBgn0015519	nAChRalpha3	0	0	0	0
	FBgn0015520	nonA-l	0	0	0	0
	FBgn0015521	RpS21	1	0	0	0
	FBgn0015522	olf186-M	1	0	0	0
	FBgn0015524	otp	0	0	0	0
	FBgn0015527	peng	1	0	0	0
	FBgn0015543	snoRNA:Me28S-A1322	0	0	0	0
	FBgn0015544	spag	0	0	0	0
	FBgn0015546	spel1	1	0	0	0
	FBgn0015550	tap	0	NA	0	0
	FBgn0015553	tos	0	0	0	0
	FBgn0015558	tty	0	0	0	0
	FBgn0015561	unpg	0	0	0	0
	FBgn0015568	alpha-Est1	0	0	0	0
	FBgn0015569	alpha-Est10	1	0	0	0
	FBgn0015570	alpha-Est2	1	0	0	0
	FBgn0015571	alpha-Est3	1	0	0	0
	FBgn0015572	alpha-Est4	1	0	0	0
	FBgn0015574	alpha-Est6	0	0	0	0
	FBgn0015575	alpha-Est7	0	0	0	0
	FBgn0015576	alpha-Est8	0	0	0	0
	FBgn0015577	alpha-Est9	1	0	0	0
	FBgn0015582	dare	0	0	0	0
	FBgn0015583	Acp29AB	NA	NA	NA	NA
	FBgn0015584	Acp53Ea	NA	NA	NA	NA
	FBgn0015585	Acp63F	NA	NA	NA	0
	FBgn0015586	Acp76A	NA	NA	NA	NA
	FBgn0015589	Apc	1	0	0	0
	FBgn0015591	AstA	1	0	0	0
	FBgn0015600	toc	0	0	0	0
	FBgn0015602	BEAF-32	0	0	0	0
	FBgn0015609	CadN	0	0	0	0
	FBgn0015614	CanB2	0	0	0	0
	FBgn0015615	SMC3	0	0	0	0
	FBgn0015618	Cdk8	0	0	0	0
	FBgn0015621	Clp	0	0	0	0
	FBgn0015622	Cnx99A	1	0	0	0
	FBgn0015623	Cpr	0	0	0	0
	FBgn0015625	CycB3	NA	0	0	0
	FBgn0015663	Ugt36A1	1	0	0	0
	FBgn0015664	Dref	0	0	0	0
	FBgn0015714	Cyp6a17	1	0	0	0
	FBgn0015721	ktub	0	0	0	0
	FBgn0015737	Hmu	1	0	0	0
	FBgn0015754	Lis-1	1	0	0	0
	FBgn0015756	RpL9	1	0	0	0
	FBgn0015765	p38a	1	0	0	0
	FBgn0015766	Msr-110	0	0	0	0
	FBgn0015770	MstProx	NA	NA	NA	NA
	FBgn0015772	Nak	1	0	0	0
	FBgn0015773	NetA	1	0	0	0
	FBgn0015774	NetB	0	0	0	0
	FBgn0015776	nrv1	0	0	0	0
	FBgn0015777	nrv2	0	0	0	0
	FBgn0015778	rin	1	0	0	0
	FBgn0015781	P5cr	1	0	0	0
	FBgn0015789	Rab10	0	0	0	0
	FBgn0015790	Rab11	1	0	0	0
	FBgn0015791	Rab14	1	0	0	0
	FBgn0015793	Rab19	1	0	0	0
	FBgn0015794	Rab18	1	0	0	0
	FBgn0015795	Rab7	1	0	0	0
	FBgn0015797	Rab6	0	0	0	0
	FBgn0015799	Rbf	0	0	0	0
	FBgn0015801	Reg-5	0	0	0	0
	FBgn0015803	RtGEF	1	0	0	0
	FBgn0015805	HDAC1	1	0	0	0
	FBgn0015808	ScpX	0	0	0	0
	FBgn0015818	Spx	0	0	0	0
	FBgn0015828	TfIIEalpha	0	0	0	0
	FBgn0015829	TfIIEbeta	0	0	0	0
	FBgn0015831	Rtnl2	0	NA	0	0
	FBgn0015834	eIF3i	0	0	0	0
	FBgn0015838	Vang	0	0	0	0
	FBgn0015872	Drip	1	0	0	0
	FBgn0015903	apt	0	0	0	0
	FBgn0015904	ara	0	0	0	0
	FBgn0015905	ast	0	0	0	0
	FBgn0015919	caup	0	0	0	0
	FBgn0015924	crq	0	0	0	0
	FBgn0015925	csul	1	0	0	0
	FBgn0015926	dah	NA	NA	0	0
	FBgn0015929	dpa	1	0	0	0
	FBgn0015946	grim	0	0	NA	0
	FBgn0015949	hrg	1	0	0	0
	FBgn0016013	Faa	0	0	0	0
	FBgn0016031	lama	1	0	0	0
	FBgn0016032	lbm	1	0	0	0
	FBgn0016034	mael	NA	0	0	0
	FBgn0016036	mei-P22	0	0	0	0
	FBgn0016038	Vsp37A	0	0	0	0
	FBgn0016041	Tom40	1	0	0	0
	FBgn0016047	nompA	1	0	0	0
	FBgn0016053	pgc	1	0	0	0
	FBgn0016054	phr6-4	0	0	0	0
	FBgn0016059	Sema1b	0	0	0	0
	FBgn0016061	side	0	0	0	0
	FBgn0016070	smg	NA	0	0	0
	FBgn0016075	vkg	1	1	0	0
	FBgn0016076	vri	1	0	0	0
	FBgn0016078	wun	1	0	0	0
	FBgn0016080	NA	0	0	0	0
	FBgn0016081	fry	1	0	0	0
	FBgn0016119	ATPsynCF6	1	0	0	0
	FBgn0016120	ATPsynD	1	0	0	0
	FBgn0016122	Acer	1	0	0	0
	FBgn0016123	Alp4	1	0	0	0
	FBgn0016126	CaMKI	1	0	0	0
	FBgn0016131	Cdk4	1	0	0	0
	FBgn0016641	PTP-ER	0	0	0	0
	FBgn0016650	Lgr1	1	0	0	0
	FBgn0016660	H15	0	0	0	0
	FBgn0016672	Ipp	0	0	0	0
	FBgn0016675	Lectin-galC1	0	0	0	0
	FBgn0016684	NaPi-T	1	0	0	0
	FBgn0016685	Nlp	1	0	0	0
	FBgn0016687	Nurf-38	1	0	0	0
	FBgn0016691	ATPsynO	1	0	0	0
	FBgn0016693	Past1	1	0	0	0
	FBgn0016694	Pdp1	1	0	0	0
	FBgn0016696	Pitslre	1	0	0	0
	FBgn0016697	Prosalpha5	1	0	0	0
	FBgn0016698	Ptpa	0	0	0	0
	FBgn0016701	Rab4	1	0	0	0
	FBgn0016715	Reg-2	0	0	0	0
	FBgn0016726	RpL29	1	0	0	0
	FBgn0016754	sba	1	0	0	0
	FBgn0016756	Usp47	1	0	0	0
	FBgn0016762	angel	1	0	0	0
	FBgn0016794	dos	1	0	0	0
	FBgn0016797	fz2	0	0	0	0
	FBgn0016917	Stat92E	0	0	0	0
	FBgn0016919	nompB	1	0	0	0
	FBgn0016920	nompC	0	0	0	0
	FBgn0016926	Pino	0	0	0	0
	FBgn0016930	Dyrk2	1	0	0	0
	FBgn0016970	l(2)k10201	1	0	0	0
	FBgn0016974	swaPsi	0	NA	NA	0
	FBgn0016975	stnB	0	0	0	0
	FBgn0016976	stnA	0	0	0	0
	FBgn0016977	spen	1	0	0	0
	FBgn0016978	snRNP-U1-70K	1	0	0	0
	FBgn0016983	smid	0	0	0	0
	FBgn0016984	sktl	0	0	0	0
	FBgn0017414	cag	0	0	0	0
	FBgn0017418	ari-1	1	0	0	0
	FBgn0017424	asRNA:CR11538	NA	NA	NA	NA
	FBgn0017429	CG5989	1	0	0	0
	FBgn0017430	Nelf-E	0	0	0	0
	FBgn0017448	CG2187	1	NA	0	0
	FBgn0017456	Ubc84D	0	0	0	0
	FBgn0017457	U2af38	0	0	0	0
	FBgn0017482	T3dh	1	0	0	0
	FBgn0017545	RpS3A	1	0	0	0
	FBgn0017550	Rga	1	0	0	0
	FBgn0017551	Rca1	1	0	0	0
	FBgn0017556	Prosalpha4T2	0	NA	NA	0
	FBgn0017558	Pdk	1	0	0	0
	FBgn0017561	Ork1	0	0	0	0
	FBgn0017566	ND-75	1	0	0	0
	FBgn0017567	ND-23	1	0	0	0
	FBgn0017572	Mo25	0	0	0	0
	FBgn0017577	Mcm5	1	0	0	0
	FBgn0017578	Max	0	0	0	0
	FBgn0017579	RpL14	0	0	0	0
	FBgn0017581	Lk6	1	0	0	0
	FBgn0017590	klg	0	0	0	0
	FBgn0019624	COX5A	1	0	0	0
	FBgn0019637	Atu	0	0	0	0
	FBgn0019643	AANAT1	0	0	0	0
	FBgn0019644	ATPsynB	1	0	0	0
	FBgn0019650	toy	1	0	0	0
	FBgn0019660	lncRNA:roX2	0	1	0	0
	FBgn0019661	lncRNA:roX1	1	1	0	0
	FBgn0019662	qm	1	0	0	0
	FBgn0019686	lok	1	0	0	0
	FBgn0019809	gcm2	0	0	0	0
	FBgn0019828	dj	NA	NA	NA	NA
	FBgn0019830	colt	1	0	0	0
	FBgn0019890	Smg5	1	0	0	0
	FBgn0019925	Surf4	1	0	0	0
	FBgn0019928	Ser8	NA	NA	NA	NA
	FBgn0019929	Ser7	NA	0	0	0
	FBgn0019932	SamDC	1	0	0	0
	FBgn0019936	RpS20	0	0	0	0
	FBgn0019938	RpI1	1	0	0	0
	FBgn0019940	Rh6	1	0	0	0
	FBgn0019949	Cdk9	0	0	0	0
	FBgn0019952	Orct	1	0	0	0
	FBgn0019957	ND-42	1	0	0	0
	FBgn0019960	Mitofilin	0	0	0	0
	FBgn0019968	Khc-73	1	0	0	0
	FBgn0019972	Drice	1	0	0	0
	FBgn0019982	Gs1l	1	0	0	0
	FBgn0019985	mGluR	0	0	0	0
	FBgn0019990	Gcn2	1	0	0	0
	FBgn0020018	Ppox	1	0	0	0
	FBgn0020224	Cbl	0	0	0	0
	FBgn0020235	ATPsyngamma	1	0	0	0
	FBgn0020236	ATPCL	1	0	0	0
	FBgn0020238	14-3-3epsilon	1	0	0	0
	FBgn0020248	stet	0	0	0	0
	FBgn0020249	stck	1	0	0	0
	FBgn0020251	sfl	1	0	0	0
	FBgn0020255	Ran	1	0	0	0
	FBgn0020257	Ppa	0	0	0	0
	FBgn0020258	ppk	0	0	0	0
	FBgn0020261	pcm	0	0	0	0
	FBgn0020269	mspo	0	0	0	0
	FBgn0020270	mre11	1	0	0	0
	FBgn0020272	mst	1	0	0	0
	FBgn0020277	lush	NA	0	NA	0
	FBgn0020278	loco	1	1	0	0
	FBgn0020279	lig	1	0	0	0
	FBgn0020280	laf	NA	NA	NA	NA
	FBgn0020294	ko	1	0	0	0
	FBgn0020299	stumps	0	0	0	0
	FBgn0020300	geko	1	0	0	0
	FBgn0020304	drongo	1	0	0	0
	FBgn0020305	dbe	0	0	0	0
	FBgn0020306	dom	1	0	0	0
	FBgn0020307	dve	1	0	0	0
	FBgn0020309	crol	1	0	0	0
	FBgn0020312	Tmtc3	0	0	0	0
	FBgn0020369	Rpt6	0	0	0	0
	FBgn0020370	TppII	0	0	0	0
	FBgn0020371	Tim17b2	NA	NA	NA	NA
	FBgn0020372	TM4SF	1	0	0	0
	FBgn0020376	Sr-CIII	0	NA	0	0
	FBgn0020377	Sr-CII	0	NA	NA	NA
	FBgn0020378	Sp1	0	0	0	0
	FBgn0020379	Rfx	1	0	0	0
	FBgn0020381	Dredd	0	0	0	0
	FBgn0020385	pug	1	0	0	0
	FBgn0020386	Pdk1	1	0	0	0
	FBgn0020388	Gcn5	1	0	0	0
	FBgn0020389	Papss	1	0	0	0
	FBgn0020391	Nrk	0	0	0	0
	FBgn0020392	Nmt	1	0	0	0
	FBgn0020399	Mst89B	0	0	0	0
	FBgn0020407	asun	0	0	0	0
	FBgn0020412	JIL-1	0	0	0	0
	FBgn0020414	Idgf3	0	0	0	0
	FBgn0020415	Idgf2	1	0	0	0
	FBgn0020416	Idgf1	0	0	1	0
	FBgn0020429	GluRIIB	1	0	0	0
	FBgn0020440	Fak	0	0	0	0
	FBgn0020443	eRF3	1	0	0	0
	FBgn0020445	E23	0	0	0	0
	FBgn0020493	Dad	0	0	0	0
	FBgn0020496	CtBP	0	0	0	0
	FBgn0020497	emb	0	0	0	0
	FBgn0020503	CLIP-190	1	0	0	0
	FBgn0020506	Amyrel	1	0	0	0
	FBgn0020508	Ag5r2	0	NA	1	0
	FBgn0020509	Acp62F	NA	NA	NA	NA
	FBgn0020510	Abi	1	0	0	0
	FBgn0020513	Paics	1	0	0	0
	FBgn0020518	snoRNA:Me28S-G764	0	NA	0	0
	FBgn0020521	pio	0	0	0	0
	FBgn0020545	kraken	1	0	0	0
	FBgn0020546	lncRNA:iab4	0	NA	0	0
	FBgn0020556	lncRNA:bxd	0	NA	0	0
	FBgn0020616	SA	0	0	0	0
	FBgn0020617	Rx	0	0	0	0
	FBgn0020618	Rack1	1	0	0	0
	FBgn0020620	RN-tre	1	0	0	0
	FBgn0020621	Pkn	0	0	0	0
	FBgn0020622	Pi3K21B	1	0	0	0
	FBgn0020626	Osbp	0	0	0	0
	FBgn0020633	Mcm7	0	0	0	0
	FBgn0020637	Lcp65Ag2	0	0	0	0
	FBgn0020638	Lcp65Ag1	0	0	0	0
	FBgn0020639	Lcp65Af	1	0	0	0
	FBgn0020640	Lcp65Ae	0	0	1	0
	FBgn0020641	Lcp65Ad	0	NA	0	0
	FBgn0020642	Lcp65Ac	0	0	0	0
	FBgn0020643	Lcp65Ab2	1	NA	1	0
	FBgn0020644	Lcp65Ab1	1	NA	1	0
	FBgn0020645	Lcp65Aa	1	NA	0	0
	FBgn0020646	Lcp65APsi	1	NA	0	0
	FBgn0020647	KrT95D	1	0	0	0
	FBgn0020653	Trxr-1	0	1	0	0
	FBgn0020655	ArfGAP1	1	0	0	0
	FBgn0020660	eIF4B	1	0	0	0
	FBgn0020762	Atet	1	0	0	0
	FBgn0020764	Alas	0	0	0	0
	FBgn0020765	Acp65Aa	0	0	0	0
	FBgn0020767	Spred	0	0	0	0
	FBgn0020880	CG7179	1	NA	1	0
	FBgn0020887	Su(z)12	0	0	0	0
	FBgn0020906	Jon25Bi	0	0	0	0
	FBgn0020907	Scp2	1	0	0	0
	FBgn0020908	Scp1	0	0	0	0
	FBgn0020909	Rtc1	0	0	0	0
	FBgn0020910	RpL3	0	0	0	0
	FBgn0020912	Ptx1	1	0	0	0
	FBgn0020930	Dgkepsilon	0	0	0	0
	FBgn0021738	Crg-1	0	0	0	0
	FBgn0021742	C901	1	0	0	0
	FBgn0021750	SerRS-m	1	0	0	0
	FBgn0021760	chb	0	0	0	0
	FBgn0021761	Nup154	1	0	0	0
	FBgn0021764	sdk	0	0	0	0
	FBgn0021765	scu	1	0	0	0
	FBgn0021767	org-1	1	NA	0	0
	FBgn0021768	nudC	1	0	0	0
	FBgn0021776	mira	1	0	1	0
	FBgn0021795	Tapdelta	1	0	0	0
	FBgn0021796	Tor	0	0	0	0
	FBgn0021800	Reph	0	0	0	0
	FBgn0021814	Vps28	1	0	0	0
	FBgn0021825	DCTN2-p50	0	0	0	0
	FBgn0021847	Ttc7	0	0	0	0
	FBgn0021856	l(2)k14505	0	0	0	0
	FBgn0021872	Xbp1	1	0	0	0
	FBgn0021874	Nle	1	0	0	0
	FBgn0021875	Zfrp8	0	0	0	0
	FBgn0021895	ytr	1	0	0	0
	FBgn0021906	RFeSP	1	0	0	0
	FBgn0021944	Coprox	1	0	0	0
	FBgn0021967	ND-PDSW	1	0	0	0
	FBgn0021979	l(2)k09913	0	0	0	0
	FBgn0021995	Rs1	1	0	0	0
	FBgn0022023	eIF3h	1	0	0	0
	FBgn0022027	Vps25	0	0	0	0
	FBgn0022029	l(2)k01209	0	0	0	0
	FBgn0022069	Nnp-1	1	0	0	0
	FBgn0022097	Vha36-1	0	0	0	0
	FBgn0022153	l(2)k05819	0	0	0	0
	FBgn0022160	Gpo1	1	0	0	0
[truncated: 15,782 more rows]
