# Supplementary material for: Programmable RNA Targeting Using CasRx in Flies
Source: CRISPR J. 2020 Jun 17;3(3):164–76. doi: 10.1089/crispr.2020.0018 (PMC7307691; doi:10.1089/crispr.2020.0018)
Supplement: Supplemental data [file Supp_TableS10.xlsx]

## Sheet: Table S10
SUPPLEMENTARY TABLE S10. COMPLETE DATA SET FOR THE UBIQCASRX AND UBIQ-DCASRX BIDIRECTIONAL CROSSES SUPPLEMENTARY TABLE S10. COMPLETE DATA SET FOR THE UBIQCASRX AND UBIQ-DCASRX BIDIRECTIONAL CROSSES
	Cross	Cross (Cas Insertion Site)	gRNA Transgene	CasRx Transgene	CasRx Transgene Insertion Site	Number of Double Transhet	Double Transhet with Phenotype	Number of gRNA-only Progeny	Double Transhet Ratio	gRNA-only Ratio	Total Progeny	Cross Type
	Ubiq-CasRx; gRNA-white	1050Gx1050E.2(attp40w)	U6-3:4-gRNA-w	Ubiq-CasRx	attp40w	10	10	104	8.77193	91.2281	114	Paternal
	Ubiq-CasRx; gRNA-white	1050Gx1050E.2(attp40w)	U6-3:4-gRNA-w	Ubiq-CasRx	attp40w	7	7	158	4.24242	95.7576	165	Paternal
	Ubiq-CasRx; gRNA-white	1050Gx1050E.2(attp40w)	U6-3:4-gRNA-w	Ubiq-CasRx	attp40w	22	22	168	11.5789	88.4211	190	Paternal
	Ubiq-CasRx; gRNA-notch	1050Ix1050E.2(attp40w)	U6-3:4-gRNA-N	Ubiq-CasRx	attp40w	0	0	213	0	100	213	Paternal
	Ubiq-CasRx; gRNA-notch	1050Ix1050E.2(attp40w)	U6-3:4-gRNA-N	Ubiq-CasRx	attp40w	0	0	155	0	100	155	Paternal
	Ubiq-CasRx; gRNA-notch	1050Ix1050E.2(attp40w)	U6-3:4-gRNA-N	Ubiq-CasRx	attp40w	0	0	197	0	100	197	Paternal
	Ubiq-CasRx; gRNA-yellow	1050Z4x1050E.2(attp40w)	U6-3:4-gRNA-y	Ubiq-CasRx	attp40w	0	0	199	0	100	199	Paternal
	Ubiq-CasRx; gRNA-yellow	1050Z4x1050E.2(attp40w)	U6-3:4-gRNA-y	Ubiq-CasRx	attp40w	0	0	256	0	100	256	Paternal
	Ubiq-CasRx; gRNA-yellow	1050Z4x1050E.2(attp40w)	U6-3:4-gRNA-y	Ubiq-CasRx	attp40w	0	0	167	0	100	167	Paternal
	Ubiq-CasRx; gRNA-GFP	1050Jx1050E.2(attp40w)	U6-3:4-gRNA-GFP	Ubiq-CasRx	attp40w	0	0	185	0	100	185	Paternal
	Ubiq-CasRx; gRNA-GFP	1050Jx1050E.2(attp40w)	U6-3:4-gRNA-GFP	Ubiq-CasRx	attp40w	0	0	173	0	100	173	Paternal
	Ubiq-CasRx; gRNA-GFP	1050Jx1050E.2(attp40w)	U6-3:4-gRNA-GFP	Ubiq-CasRx	attp40w	0	0	169	0	100	169	Paternal
	Ubiq-dCasRx; gRNA-white	1050Gx1050R(attp40w)	U6-3:4-gRNA-w	Ubiq-dCasRx	attp40w	41	0	115	26.2821	73.7179	156	Paternal
	Ubiq-dCasRx; gRNA-white	1050Gx1050R(attp40w)	U6-3:4-gRNA-w	Ubiq-dCasRx	attp40w	56	0	127	30.6011	69.3989	183	Paternal
	Ubiq-dCasRx; gRNA-white	1050Gx1050R(attp40w)	U6-3:4-gRNA-w	Ubiq-dCasRx	attp40w	51	0	109	31.875	68.125	160	Paternal
	Ubiq-dCasRx; gRNA-notch	1050Ix1050R(attp40w)	U6-3:4-gRNA-N	Ubiq-dCasRx	attp40w	28	0	166	14.433	85.567	194	Paternal
	Ubiq-dCasRx; gRNA-notch	1050Ix1050R(attp40w)	U6-3:4-gRNA-N	Ubiq-dCasRx	attp40w	44	0	195	18.41	81.59	239	Paternal
	Ubiq-dCasRx; gRNA-notch	1050Ix1050R(attp40w)	U6-3:4-gRNA-N	Ubiq-dCasRx	attp40w	20	0	124	13.8889	86.1111	144	Paternal
	Ubiq-dCasRx; gRNA-yellow	1050Z4x1050R(attp40w)	U6-3:4-gRNA-y	Ubiq-dCasRx	attp40w	51	0	156	24.6377	75.3623	207	Paternal
	Ubiq-dCasRx; gRNA-yellow	1050Z4x1050R(attp40w)	U6-3:4-gRNA-y	Ubiq-dCasRx	attp40w	30	0	106	22.0588	77.9412	136	Paternal
	Ubiq-dCasRx; gRNA-yellow	1050Z4x1050R(attp40w)	U6-3:4-gRNA-y	Ubiq-dCasRx	attp40w	62	0	149	29.3839	70.6161	211	Paternal
	Ubiq-dCasRx; gRNA-GFP	1050Jx1050R(attp40w)	U6-3:4-gRNA-GFP	Ubiq-dCasRx	attp40w	80	0	102	43.956	56.044	182	Paternal
	Ubiq-dCasRx; gRNA-GFP	1050Jx1050R(attp40w)	U6-3:4-gRNA-GFP	Ubiq-dCasRx	attp40w	87	0	125	41.0377	58.9623	212	Paternal
	Ubiq-dCasRx; gRNA-GFP	1050Jx1050R(attp40w)	U6-3:4-gRNA-GFP	Ubiq-dCasRx	attp40w	86	0	130	39.8148	60.1852	216	Paternal
	Ubiq-CasRx; gRNA-white	1050Gx1050E.2(attp40w)	U6-3:4-gRNA-w	Ubiq-CasRx	attp40w	20	20	127	13.6054	86.3946	147	Maternal
	Ubiq-CasRx; gRNA-white	1050Gx1050E.2(attp40w)	U6-3:4-gRNA-w	Ubiq-CasRx	attp40w	21	21	117	15.2174	84.7826	138	Maternal
	Ubiq-CasRx; gRNA-white	1050Gx1050E.2(attp40w)	U6-3:4-gRNA-w	Ubiq-CasRx	attp40w	33	33	102	24.4444	75.5556	135	Maternal
	Ubiq-CasRx; gRNA-notch	1050Ix1050E.2(attp40w)	U6-3:4-gRNA-N	Ubiq-CasRx	attp40w	0	0	134	0	100	134	Maternal
	Ubiq-CasRx; gRNA-notch	1050Ix1050E.2(attp40w)	U6-3:4-gRNA-N	Ubiq-CasRx	attp40w	0	0	122	0	100	122	Maternal
	Ubiq-CasRx; gRNA-notch	1050Ix1050E.2(attp40w)	U6-3:4-gRNA-N	Ubiq-CasRx	attp40w	0	0	148	0	100	148	Maternal
	Ubiq-CasRx; gRNA-yellow	1050Z4x1050E.2(attp40w)	U6-3:4-gRNA-y	Ubiq-CasRx	attp40w	0	0	117	0	100	117	Maternal
	Ubiq-CasRx; gRNA-yellow	1050Z4x1050E.2(attp40w)	U6-3:4-gRNA-y	Ubiq-CasRx	attp40w	0	0	102	0	100	102	Maternal
	Ubiq-CasRx; gRNA-yellow	1050Z4x1050E.2(attp40w)	U6-3:4-gRNA-y	Ubiq-CasRx	attp40w	0	0	129	0	100	129	Maternal
	Ubiq-CasRx; gRNA-GFP	1050Jx1050E.2(attp40w)	U6-3:4-gRNA-GFP	Ubiq-CasRx	attp40w	0	0	106	0	100	106	Maternal
	Ubiq-CasRx; gRNA-GFP	1050Jx1050E.2(attp40w)	U6-3:4-gRNA-GFP	Ubiq-CasRx	attp40w	0	0	136	0	100	136	Maternal
	Ubiq-CasRx; gRNA-GFP	1050Jx1050E.2(attp40w)	U6-3:4-gRNA-GFP	Ubiq-CasRx	attp40w	0	0	115	0	100	115	Maternal
	Ubiq-dCasRx; gRNA-white	1050Gx1050R(attp40w)	U6-3:4-gRNA-w	Ubiq-dCasRx	attp40w	54	0	118	31.3953	68.6047	172	Maternal
	Ubiq-dCasRx; gRNA-white	1050Gx1050R(attp40w)	U6-3:4-gRNA-w	Ubiq-dCasRx	attp40w	45	0	129	25.8621	74.1379	174	Maternal
	Ubiq-dCasRx; gRNA-white	1050Gx1050R(attp40w)	U6-3:4-gRNA-w	Ubiq-dCasRx	attp40w	49	0	125	28.1609	71.8391	174	Maternal
	Ubiq-dCasRx; gRNA-notch	1050Ix1050R(attp40w)	U6-3:4-gRNA-N	Ubiq-dCasRx	attp40w	30	0	100	23.0769	76.9231	130	Maternal
	Ubiq-dCasRx; gRNA-notch	1050Ix1050R(attp40w)	U6-3:4-gRNA-N	Ubiq-dCasRx	attp40w	26	0	101	20.4724	79.5276	127	Maternal
	Ubiq-dCasRx; gRNA-notch	1050Ix1050R(attp40w)	U6-3:4-gRNA-N	Ubiq-dCasRx	attp40w	28	0	105	21.0526	78.9474	133	Maternal
	Ubiq-dCasRx; gRNA-yellow	1050Z4x1050R(attp40w)	U6-3:4-gRNA-y	Ubiq-dCasRx	attp40w	81	0	115	41.3265	58.6735	196	Maternal
	Ubiq-dCasRx; gRNA-yellow	1050Z4x1050R(attp40w)	U6-3:4-gRNA-y	Ubiq-dCasRx	attp40w	69	0	111	38.3333	61.6667	180	Maternal
	Ubiq-dCasRx; gRNA-yellow	1050Z4x1050R(attp40w)	U6-3:4-gRNA-y	Ubiq-dCasRx	attp40w	60	0	110	35.2941	64.7059	170	Maternal
	Ubiq-dCasRx; gRNA-GFP	1050Jx1050R(attp40w)	U6-3:4-gRNA-GFP	Ubiq-dCasRx	attp40w	48	0	110	30.3797	69.6203	158	Maternal
	Ubiq-dCasRx; gRNA-GFP	1050Jx1050R(attp40w)	U6-3:4-gRNA-GFP	Ubiq-dCasRx	attp40w	83	0	156	34.728	65.272	239	Maternal
	Ubiq-dCasRx; gRNA-GFP	1050Jx1050R(attp40w)	U6-3:4-gRNA-GFP	Ubiq-dCasRx	attp40w	85	0	162	34.413	65.587	247	Maternal
Absolute counts of inheritance and phenotype penetrance for maternal and paternal inheritance of Ubiq-CasRx and Ubiq-dCasRx crosses to gRNAarray-expressing flies. Each cross (paternal and maternal) was done in triplicate.
