# Supplementary material for: Programmable RNA Targeting Using CasRx in Flies
Source: CRISPR J. 2020 Jun 17;3(3):164–76. doi: 10.1089/crispr.2020.0018 (PMC7307691; doi:10.1089/crispr.2020.0018)
Supplement: Supplemental data [file Supp_TableS11.xlsx]

## Sheet: Table S11
SUPPLEMENTARY TABLE S11. COMPLETE DATA SET FOR THE GAL4/UAST-CASRX OR GAL4/UAST-DCASRX CROSSES
	Cross	Cross (Internal Reference)	Gal4 Transgene	gRNA Transgene	CasRx Transgene	Replicate No.	Number of All Progeny	Number of Triple Transhets	Number of Triple Transhets Manifesting Distinct Phenotypes	Triple Transhets Ratios	Distinct Phenotype Penentrance Among Triple Transhets	Number of CasRx, Stubble	Number of Non-CasRx, Stubble	Number of Non-CasRx, Non-Stubble	Ratio of CasRx, Stubble	Ratio of Non-CasRx, Stubble	Ratio of Non-CasRx, Non-Stubble	gRNA Target	Cross Type	Mean Transhet Penetrance
	GMR-Gal4 -> UASt-CasRx; gRNA-white	29967 x 1050G:1050L(8621)	GMR2	U6-3:4-gRNA-w	UASt-CasRx	1	234	4	4	0.017094	1	70	68	92	0.299145	0.290598	0.393162	white	GMR2-white	1
	GMR-Gal4 -> UASt-CasRx; gRNA-white	29967 x 1050G:1050L(8621)	GMR2	U6-3:4-gRNA-w	UASt-CasRx	2	181	0	0	0	NA	54	66	61	0.298343	0.364641	0.337017	white	GMR2-white	1
	GMR-Gal4 -> UASt-CasRx; gRNA-white	29967 x 1050G:1050L(8621)	GMR2	U6-3:4-gRNA-w	UASt-CasRx	3	98	0	0	0	NA	26	36	36	0.265306	0.367347	0.367347	white	GMR2-white	1
	GMR-Gal4 -> UASt-dCasRx; gRNA-white	29967 x 1050G:1050S(8621)	GMR2	U6-3:4-gRNA-w	UASt-dCasRx	1	93	22	0	0.236559	0	26	25	20	0.27957	0.268817	0.215054	white	GMR2-white	0
	GMR-Gal4 -> UASt-dCasRx; gRNA-white	29967 x 1050G:1050S(8621)	GMR2	U6-3:4-gRNA-w	UASt-dCasRx	2	104	28	0	0.269231	0	18	19	39	0.173077	0.182692	0.375	white	GMR2-white	0
	GMR-Gal4 -> UASt-dCasRx; gRNA-white	29967 x 1050G:1050S(8621)	GMR2	U6-3:4-gRNA-w	UASt-dCasRx	3	106	34	0	0.320755	0	12	24	36	0.113208	0.226415	0.339623	white	GMR2-white	0
	GMR-Gal4 -> UASt-CasRx; gRNA-notch	29967 x 1050I:1050L(8621)	GMR2	U6-3:4-gRNA-N	UASt-CasRx	1	150	0	0	0	NA	44	44	62	0.293333	0.293333	0.413333	notch	GMR2-notch	1
	GMR-Gal4 -> UASt-CasRx; gRNA-notch	29967 x 1050I:1050L(8621)	GMR2	U6-3:4-gRNA-N	UASt-CasRx	2	83	0	0	0	NA	24	24	35	0.289157	0.289157	0.421687	notch	GMR2-notch	1
	GMR-Gal4 -> UASt-CasRx; gRNA-notch	29967 x 1050I:1050L(8621)	GMR2	U6-3:4-gRNA-N	UASt-CasRx	3	88	0	0	0	NA	27	20	41	0.306818	0.227273	0.465909	notch	GMR2-notch	1
	GMR-Gal4 -> UASt-dCasRx; gRNA-notch	29967 x 1050I:1050S(8621)	GMR2	U6-3:4-gRNA-N	UASt-dCasRx	1	31	8	0	0.258065	0	7	8	8	0.225806	0.258065	0.258065	notch	GMR2-notch	0
	GMR-Gal4 -> UASt-dCasRx; gRNA-notch	29967 x 1050I:1050S(8621)	GMR2	U6-3:4-gRNA-N	UASt-dCasRx	2	120	39	0	0.325	0	20	24	37	0.166667	0.2	0.308333	notch	GMR2-notch	0
	GMR-Gal4 -> UASt-dCasRx; gRNA-notch	29967 x 1050I:1050S(8621)	GMR2	U6-3:4-gRNA-N	UASt-dCasRx	3	96	25	0	0.260417	0	18	22	31	0.1875	0.229167	0.322917	notch	GMR2-notch	0
	y-Gal4 -> UASt-CasRx; gRNA-yellow	44373 x 1050Z4:1050L(8621)	y2	U6-3:4-gRNA-y	UASt-CasRx	1	210	3	3	0.014286	1	44	61	102	0.209524	0.290476	0.485714	yellow	y2-yellow	0.933333
	y-Gal4 -> UASt-CasRx; gRNA-yellow	44373 x 1050Z4:1050L(8621)	y2	U6-3:4-gRNA-y	UASt-CasRx	2	169	10	8	0.059172	0.8	37	48	74	0.218935	0.284024	0.43787	yellow	y2-yellow	0.933333
	y-Gal4 -> UASt-CasRx; gRNA-yellow	44373 x 1050Z4:1050L(8621)	y2	U6-3:4-gRNA-y	UASt-CasRx	3	211	2	2	0.009479	1	54	63	92	0.255924	0.298578	0.436019	yellow	y2-yellow	0.933333
	y-Gal4 -> UASt-dCasRx; gRNA-yellow	44373 x 1050Z4:1050S(8621)	y2	U6-3:4-gRNA-y	UASt-dCasRx	1	227	75	0	0.330396	0	34	61	57	0.14978	0.268722	0.251101	yellow	y2-yellow	0
	y-Gal4 -> UASt-dCasRx; gRNA-yellow	44373 x 1050Z4:1050S(8621)	y2	U6-3:4-gRNA-y	UASt-dCasRx	2	32	6	0	0.1875	0	9	10	7	0.28125	0.3125	0.21875	yellow	y2-yellow	0
	y-Gal4 -> UASt-dCasRx; gRNA-yellow	44373 x 1050Z4:1050S(8621)	y2	U6-3:4-gRNA-y	UASt-dCasRx	3	105	25	0	0.238095	0	20	17	43	0.190476	0.161905	0.409524	yellow	y2-yellow	0
	y-Gal4 -> UASt-dCasRx; gRNA-yellow	44373 x 1050Z4:1050S(8621)	y2	U6-3:4-gRNA-y	UASt-dCasRx	4	40	17	0	0.425	0	4	4	15	0.1	0.1	0.375	yellow	y2-yellow	0
Absolute counts of inheritance and phenotype penetrance for the F2 generation resulting from F1 transheterozygote males expressing either UASt-CasRx/gRNAarray or UASt-dCasRx/gRNAarray crossed to Gal4 driver lines.
