# Supplementary material for: Programmable RNA Targeting Using CasRx in Flies
Source: CRISPR J. 2020 Jun 17;3(3):164–76. doi: 10.1089/crispr.2020.0018 (PMC7307691; doi:10.1089/crispr.2020.0018)
Supplement: Supplemental data [file Supp_TableS12.xlsx]

## Sheet: Table S12
SUPPLEMENTARY TABLE S12. ILLUMINA RNA SEQUENCING WHOLE-TRANSCRIPTOME ANALYSIS SAMPLES
	Name	Genotype	Related Vector Name (s)	Sample Type
	CasRx_w_adult_heads-R1	Ubiq-CasRx/+; gRNA(w)/+	OA-1050E.2/OA-1050G	Experimental
	dCasRx_w_adult_heads-R1	Ubiq-dCasRx/+; gRNA(w)/+	OA-1050R/OA-1050G	Control
	CasRx_w_adult_heads-R2	Ubiq-CasRx/+; gRNA(w)/+	OA-1050E.2/OA-1050G	Experimental
	dCasRx_w_adult_heads-R2	Ubiq-dCasRx/+; gRNA(w)/+	OA-1050R/OA-1050G	Control
	CasRx_w_adult_heads-R3	Ubiq-CasRx/+; gRNA(w)/+	OA-1050E.2/OA-1050G	Experimental
	dCasRx_w_adult_heads-R3	Ubiq-dCasRx/+; gRNA(w)/+	OA-1050R/OA-1050G	Control
	CasRx_N_larvae-R1	Ubiq-CasRx/+; gRNA(N)/+	OA-1050E.2/OA-1050I	Experimental
	dCasRx_N_larvae-R1	Ubiq-dCasRx/+; gRNA(N)/+	OA-1050R/OA-1050I	Control
	CasRx_N_larvae-R2	Ubiq-CasRx/+; gRNA(N)/+	OA-1050E.2/OA-1050I	Experimental
	dCasRx_N_larvae-R2	Ubiq-dCasRx/+; gRNA(N)/+	OA-1050R/OA-1050I	Control
	CasRx_N_larvae-R3	Ubiq-CasRx/+; gRNA(N)/+	OA-1050E.2/OA-1050I	Experimental
	dCasRx_N_larvae-R3	Ubiq-dCasRx/+; gRNA(N)/+	OA-1050R/OA-1050I	Control
	CasRx_GFP_larvae-R1	Ubiq-CasRx/+; gRNA(GFP)/+	OA-1050E.2/OA-1050J	Experimental
	dCasRx_GFP_larvae-R1	Ubiq-dCasRx/+; gRNA(GFP)/+	OA-1050R/OA-1050J	Control
	CasRx_GFP_larvae-R2	Ubiq-CasRx/+; gRNA(GFP)/+	OA-1050E.2/OA-1050J	Experimental
	dCasRx_GFP_larvae-R2	Ubiq-dCasRx/+; gRNA(GFP)/+	OA-1050R/OA-1050J	Control
	CasRx_GFP_larvae-R3	Ubiq-CasRx/+; gRNA(GFP)/+	OA-1050E.2/OA-1050J	Experimental
	dCasRx_GFP_larvae-R3	Ubiq-dCasRx/+; gRNA(GFP)/+	OA-1050R/OA-1050J	Control
	CasRx_y_embryos-R1	Ubiq-CasRx/+; gRNA(y)/+ & CyO/+; gRNA(y)/+	OA-1050E.2/OA-1050Z4	Experimental
	dCasRx_y_embryos-R1	Ubiq-dCasRx/+; gRNA(y)/+ & CyO/+; gRNA(y)/+	OA-1050R/OA-1050Z4	Control
	CasRx_y_embryos-R2	Ubiq-CasRx/+; gRNA(y)/+ & CyO/+; gRNA(y)/+	OA-1050E.2/OA-1050Z4	Experimental
	dCasRx_y_embryos-R2	Ubiq-dCasRx/+; gRNA(y)/+ & CyO/+; gRNA(y)/+	OA-1050R/OA-1050Z4	Control
	CasRx_y_embryos-R3	Ubiq-CasRx/+; gRNA(y)/+ & CyO/+; gRNA(y)/+	OA-1050E.2/OA-1050Z4	Experimental
	dCasRx_y_embryos-R3	Ubiq-dCasRx/+; gRNA(y)/+ & CyO/+; gRNA(y)/+	OA-1050R/OA-1050Z4	Control
List of samples, in triplicate, analyzed for quantification of CasRxmediated transcript reduction in comparison with dCasRx.
The genotype, development stage or tissue type, and corresponding vectors are provided (Experimental = Ubiq-CasRx, Control = UbiqdCasRx).
