# Supplementary material for: Programmable RNA Targeting Using CasRx in Flies
Source: CRISPR J. 2020 Jun 17;3(3):164–76. doi: 10.1089/crispr.2020.0018 (PMC7307691; doi:10.1089/crispr.2020.0018)
Supplement: Supplemental data [file Supp_TableS13.xlsx]

## Sheet: Table S13
SUPPLEMENTARY TABLE S13. RNA-SEQUENCING EXPRESSION DATA FOR ALL SAMPLES ANALYZED
	Gene	GFP-R1 (CasRx)	GFP-R1 (dCasRx)	GFP-R2 (CasRx)	GFP-R2 (dCasRx)	GFP-R3 (CasRx)	GFP-R3 (dCasRx)	N-R1 (CasRx)	N-R1 (dCasRx)	N-R2 (CasRx)	N-R2 (dCasRx)	N-R3 (CasRx)	N-R3 (dCasRx)	w-R1 (CasRx)	w-R1 (dCasRx)	w-R2 (CasRx)	w-R2 (dCasRx)	w-R3 (CasRx)	w-R3 (dCasRx)	y-R1 (CasRx)	y-R1 (dCasRx)	y-R2 (CasRx)	y-R2 (dCasRx)	y-R3 (CasRx)	y-R3 (dCasRx)
	CasRx	456.912	209.303	347.269	279.429	452.798	257.124	87.4314	129.998	181.037	156.417	136.334	131.55	147.878	168.128	231.087	107.751	228.481	139.876	67.5335	25.8368	86.0685	40.4446	72.4819	47.0866
	GFP	297.335	671.857	126.322	704.34	263.413	645.634	252.057	188.728	271.873	222.348	220.784	248.806	40.8227	17.0346	19.5489	17.6452	12.2819	28.2438	24.1246	11.2678	39.2731	16.7408	84.4729	20.9131
	Notch	3.42138	4.36542	5.24334	4.33128	3.29456	4.83263	1.26559	5.34223	2.41371	6.25379	3.11058	3.66528	6.68648	10.8575	13.0407	7.94586	15.7775	8.17176	6.21659	6.78596	5.17099	5.89373	3.39452	5.37438
	white	3.38596	2.65611	2.56199	2.2216	4.48859	2.17292	2.42174	2.73012	4.48885	2.60953	3.38043	2.67727	13.8036	21.3006	11.5516	19.2817	13.3689	15.2847	3.32274	2.3081	3.05555	2.25927	2.74454	2.82603
	yellow	42.6383	92.586	19.014	125.955	28.5648	70.0151	88.2734	100.176	108.79	50.1479	52.8791	65.8647	21.644	18.0684	25.9878	18.1843	28.0757	21.0308	56.443	72.9709	50.7941	80.5139	43.4437	80.5326
	GFP_target_1	79.8728	25.4987	74.1637	68.3465	95.5171	74.957	0	0	0	0	0	2.55973	0	0	0	0	0	0		0	0	0	0	0
	GFP_target_2	88.095	69.0589	60.258	73.8583	85.4627	95.3998	0	0	0	0	0	0	0.328936	0	0	0	0	0		0.254867	0	0	0	0
	GFP_target_3	55.2062	57.372	66.4383	38.5827	87.9763	40.8856	0	0	0	0	0	0	0.328936	0	0	0	0	0		0.254867	0	0	0	0
	GFP_target_4	2.3492	3.18733	0	11.0236	0	6.81427	0	0	0	0	0	0	0.328936	0	0	0	0	0		0.254867	0	0	0	0
	Notch_target_1	0	0	0	0	0	0	60.155	65.0519	111.586	112.638	92.1829	84.471	0	0	0	0	0	0		0	0	0	0	0
	Notch_target_2	0	0	0	0	0	0	22.5581	25.1814	47.2095	45.9746	30.2475	35.8362	0	0	0	0	0	0		0	0	0	0	0
	Notch_target_3	0	0	0	0	0	0	13.1589	20.9845	32.1883	34.4809	27.3668	38.3959	0	0	0	0	0	0		0	0	0	0	0
	Notch_target_4	0	0	0	0	0	0	0	0	2.14589	2.29873	2.88071	5.11946	0.328936	0	0	0	0	0		0.254867	0	0	0	0
	white_target_1	0	0	0	0	0	0	0	0	0	0	0	0	13.4864	16.1506	11.4639	9.06104	17.5786	0		0.254867	0	0	0	0
	white_target_2	0	0	0	0	0	0	0	0	0	0	0	0	57.5639	35.5313	20.0618	10.5712	57.1303	23.2308		0	0	0	0	0
	white_target_3	0	0	0	0	0	0	0	0	0	0	0	0	23.3545	16.1506	17.1958	7.55087	13.1839	11.6154		0.254867	0	0	0	0
	white_target_4	0	0	0	0	0	0	0	0	0	0	0	0	27.9596	3.23012	20.0618	21.1424	8.78928	3.8718		0	0	0	0	0
	yellow_target_1	0	0	0	0	0	0	0	0	0	0	0	0	0	0	0	0	0	0	13.1715	7.646	7.64538	7.53731	2.44513	4.86947
	yellow_target_2	0	0	0	0	0	0	0	0	0	0	0	0	0	0	0	0	0	0	7.31749	0	7.64538	5.02488	14.6708	0
	yellow_target_3	0	0	0	0	0	0	0	0	0	0	0	0	0.328936	0	0	0	0	0	16.0985	10.4495	26.7588	18.8433	17.1159	10.9563
	yellow_target_4	0	0	0	0	0	0	0	0	0	0	0	0	0	0	0	0	0	0	1.4635	0	6.37115	6.28109	4.89027	1.21737
			Averages
			Avg GFP CasRx	Avg. GFP dCasRx	Average Reduction
			229.023	673.944	2.94269
			Avg Notch CasRx	Avg Notch dCasRx	Average Reduction
			2.26329	5.0871	2.24765
			Avg White CasRx	Avg White dCasRx	Average Reduction
			12.908	18.6223	1.44269
			Avg yellow CasRx	Avg yellow dCasRx	Average Reduction
			50.2269	78.0058	1.55307
Expression data (TPM) for all analyzed genes and gRNAs across all DESeq2 data sets. The corresponding target gene of each sample (blue highlight) was used to analyze CasRx-mediated transcript reduction. The gRNA expression of the respective gene target is highlighted in green.
